# Supplementary material for: Altering metabolism programs cell identity via NAD+-dependent deacetylation
Source: EMBO J. 2025 Apr 25;44(11):3056–84. doi: 10.1038/s44318-025-00417-0 (PMC12130289; doi:10.1038/s44318-025-00417-0)
Supplement: Supplementary file 3 — Data Set EV1 [file 44318_2025_417_MOESM3_ESM.xlsx]

## Sheet: S1
			Z-Scored (LFQ Intensities)
Gene names	Protein Group UniProt IDs	Peptides	SL_01	SL_02	SL_03	SL_04	KOSR_01	KOSR_02	KOSR_03	KOSR_04	2iL_01	2iL_02	2iL_03	2iL_04	-Log ANOVA p value	ANOVA q-value
Gm20604;Gm28051;AK010878	F8WIA3;J3QMA2;J3QK34;P0C8B4	2	1.82483	0.328969	0.773501	0.41674	-1.46637	-1.38012	-0.152572	-1.59493	-0.109586	0.252189	0.109586	-0.283084	2.56231	0.0366121
Ifi30	Q9ESY9	3	1.2113	0.152579	1.49877	0.64198	-1.43858	-0.671239	-0.741202	-1.49777	-1.2288	0.0986752	-0.0963867	0.0963867	2.55899	0.0366643
Actr5	A0A0A0MQ89;Q80US4;V9GXE4;Q80US4-3	15	0.126646	0.515438	0.583645	-0.126646	0.940712	-0.551186	1.63208	0.653475	-0.761716	-0.928868	-1.13768	-1.82888	2.2338	0.0492402
Hook1	Q8BIL5;Q8BIL5-2;Q8BJ23	22	0.39659	0.738913	-0.0910103	0.813366	0.132004	-1.13604	0.0910103	0.324566	-0.641415	-1.22216	-1.45924	-2.04224	2.37073	0.043618
Slmap	D3Z7V3;H7BX64;Q3URD3-2;Q3URD3;F8WIH0;F6YCM8;Q3URD3-5;F6UV57;Q3URD3-4;Q3URD3-3;D3YV81;D3Z0N1	17	-0.890221	-1.52479	-0.808582	-1.4078	0.756243	1.62675	-0.55683	0.927178	0.3337	0.556086	0.571797	-0.3337	2.27234	0.0473103
BC026585	Q3UNZ8;A0A0A6YXW5;A0A0A6YWV6;A0A0A6YWZ0;Q3UNZ8-2	6	-1.25427	-1.77417	-0.0464363	-1.55142	0.713306	1.44657	0.790605	-0.0254675	0.542352	-0.345375	0.0254675	0.478467	2.28687	0.047128
Commd2	Q8BXC6;G3X955	12	-1.40091	-1.91071	-0.150109	-1.70302	0.485553	0.583774	0.771724	0.068516	-0.068516	-0.189936	1.09179	0.232925	2.38062	0.044
Apool	Q78IK4;B1AV14	14	-0.832686	-1.69378	-0.559229	-1.7851	1.14951	1.33105	0.19232	-0.0744729	0.0744729	0.172693	0.737339	-0.473071	2.29732	0.0470874
Galnt2	Q6PB93-2;Q6PB93;O08832	28	-0.900262	-1.92009	-0.775433	-1.19189	-0.113244	0.661448	1.25595	1.10905	0.373319	1.0248	0.113244	-0.143968	2.75555	0.0301667
Impa1	Q924B0;O55023;Q80ZJ2;A0A0A6YW07;D3Z703	23	-1.87732	-1.25972	-0.490204	-1.37617	-0.17723	0.938475	0.616118	0.679226	-0.49715	0.17723	1.29233	0.229929	2.29399	0.0470843
Add1	Q9QYC0;F8WHZ9;F8WGR0;Q9QYC0-2;E9Q1K3;F6V4G5;F6RDR0;A0A0J9YVI4;D3Z0T1;Q9QYB8;Q9QYB8-2	21	-1.12767	-1.39259	-0.427764	-1.46024	0.32091	0.990414	0.828072	1.23131	-0.413654	1.10422	0.833447	-0.32091	2.57862	0.0369368
Mtmr10	Q7TPM9	4	-1.03546	-2.19017	-1.83454	-0.54621	-0.0763201	0.211138	-0.716842	0.648859	0.463091	0.427178	0.281152	0.0763201	2.41428	0.0423954
Slc27a4	Q91VE0	14	-0.848513	-2.38048	-1.19913	-0.280072	0.280072	0.501107	-0.550511	-0.469053	0.715208	0.842345	0.720182	0.710391	2.34827	0.0448682
Pcyt1a	P49586;D3Z3T5	13	-0.723345	-2.25253	-1.63327	-0.987601	0.836149	0.115449	0.740625	0.150416	-0.477419	0.0977164	-0.0977164	0.478881	2.82085	0.0288821
Zfyve26	Q5DU37;Q5DU37-2;Q5DU37-3;A0A1W2P6J0;A0A1W2P6K6	12	-0.245807	-1.97706	-1.8184	-1.16572	0.0210186	0.141399	-0.0210186	0.539217	-0.46266	1.04529	0.683987	0.52833	2.23894	0.0490861
Atp6ap2	Q9CYN9	9	-0.450405	-2.07533	-1.23688	-1.4588	0.665588	0.502919	0.32667	-0.32667	-0.469533	0.363003	0.983521	0.776715	2.35104	0.0448958
Man2a1	P27046;F6QMB7;Q3TSU5	42	-1.33054	-1.10609	-1.62053	-1.55439	1.07341	-0.0142064	0.294556	0.857756	0.0142064	0.390469	0.851187	-0.334451	3.56457	0.0169846
Sept15	A0A0R4J0K1;Q9ERR7	10	-1.05146	-1.45287	-2.12992	-1.20004	0.628338	-0.101488	0.529016	0.662771	0.370435	0.459948	0.101488	-0.568904	3.40715	0.0181149
Gpx1	P11352;A0A0A6YVV2;A0A0A6YY34	17	-1.71944	-1.27452	-1.62639	-1.53881	0.44982	-0.0807304	0.511014	0.393395	0.657106	0.197044	0.0807304	-0.551508	4.22093	0.0147826
Tead1	P30051;Q6PAQ8;Q3UFP5;E9PZ73;Q3USK5;E9QAK6;E9Q387;E9PVS2;F6QH05;F8VPU0;P70210;A0A1B0GRZ4;A0A1B0GS07;A0A1B0GT36;F6TTJ9;A0A1B0GSN2	16	-2.19668	-0.465001	-1.33053	-1.82109	0.0636699	0.624988	0.00871449	0.130809	-0.198535	0.434886	0.480822	-0.00871449	2.80614	0.0286733
Nceh1	Q8BLF1;Q8BYQ0	10	-1.93776	-1.10108	-1.94196	-1.32097	-0.0960991	0.457155	0.269359	0.350537	0.161005	0.0960991	0.153325	-0.210271	4.63811	0.013
Sec11a	D3YWT0;D3YTS1;Q9R0P6;D3Z569	5	-1.7256	-1.85692	-1.20936	-0.753942	0.635157	0.835876	-0.006499	-0.091042	0.686554	0.006499	0.745542	0.636772	3.51242	0.0172394
Ccdc127	Q3TC33;E0CYX9;E0CYP1;Q3TC33-2	5	-2.12107	-1.66386	-1.5409	-0.68236	0.0668693	0.00314156	-0.00314156	-0.531628	0.684979	0.227673	0.121663	0.263967	3.45074	0.0182051
Smc5	Q8CG46-2;Q8CG46	33	-1.65413	-2.10209	-0.450999	-1.29751	-0.0137063	0.339585	0.594552	0.247205	0.0756014	-0.0668078	1.19066	0.0137063	2.58368	0.0365821
Pofut1	A2AMC3;Q91ZW2;Q3UXG7	10	-1.88728	-1.80629	-0.960364	-1.24349	-0.0173047	1.01879	0.341889	-0.055606	0.435374	0.500706	0.328838	0.0173047	3.74957	0.0162727
Ptges2	Q8BWM0	12	-1.99073	-1.05262	-1.11516	-1.034	0.411087	1.25775	0.433945	-0.644465	0.895279	0.676307	0.0371126	-0.0371126	2.39814	0.0432135
P3h1;Lepre1	A6PW84;A2A7Q5;Q3V1T4;Q3V1T4-3;Q3V1T4-2;F2Z499	22	-1.42314	-1.8779	-0.859404	-1.46589	0.332722	1.11019	-0.216982	-0.0135317	0.179471	1.06648	0.0226835	0.0135317	2.90112	0.0263409
Mtch2	Q791V5	18	-1.1446	-1.48754	-0.802455	-1.13042	1.30533	1.23727	0.124731	0.635804	0.362853	1.18033	-0.600315	-0.124731	2.60584	0.0358764
Cyp51a1	Q8K0C4	24	-1.57696	-1.69039	-1.3215	-1.52414	0.836394	0.571443	0.303787	0.268634	0.286249	0.0573072	-0.554401	-0.0573072	5.18967	0.0056
Coq6	Q8R1S0;D3YW66;F6ZE40;D6RG57	12	-1.73106	-1.81254	-0.616238	-1.55954	1.08399	0.625314	-0.0858375	0.0858375	0.260911	0.268558	0.177334	-0.392167	3.0538	0.02256
Mpc1	P63030;D3Z786;D3YWY6;D3Z5S0;E9Q0V4	4	-1.36531	-1.93527	-0.893427	-1.46407	-0.0464423	0.849814	0.128666	0.0790135	0.750452	0.91835	0.0464423	-0.541404	2.79086	0.0295961
Slc27a3	G3X8Y7;O88561;O88561-2;F7CPA3	13	-1.22665	-2.47135	-0.961037	-1.37135	0.338351	0.462017	0.313196	-0.061117	-0.273411	0.179512	0.207507	0.061117	3.36314	0.0191209
Cpt1a	P97742	29	-0.996725	-2.71803	-0.862652	-1.22501	0.192659	0.0702348	-0.0104297	0.117187	-0.0548929	0.500688	0.253649	0.0104297	2.59504	0.0361667
Slc25a20	Q9Z2Z6	28	-1.48414	-2.26301	-1.08279	-1.42999	0.234804	0.0188519	-0.0592439	0.190196	0.298942	0.388048	-0.0188519	0.351189	4.49332	0.013
Mpc2	Q9D023;A0A0A6YY89	11	-1.13347	-2.30735	-1.17445	-1.37391	-0.138798	0.49534	0.0242857	0.319454	0.605551	0.617869	-0.0242857	0.0898733	3.64863	0.0181961
Src	F8WI90;P05480;Q0VBH4;Q62270;Q922K9	25	-1.28645	-1.12068	-1.03848	-1.79183	0.49034	0.860769	-0.0439076	-0.0390668	0.0390668	1.10308	0.962258	0.819123	3.74719	0.016
Ppic	P30412	15	-1.19707	-0.910259	-1.37165	-1.5129	0.565757	1.10388	-0.068942	0.068942	-0.600563	1.30652	0.789343	0.573841	2.51386	0.0384183
Tbx3	P70324-2;P70324	9	-1.20831	-1.21651	-1.03877	-1.70671	-0.666734	0.979055	0.413691	0.0578925	-0.0578925	1.19213	0.603768	0.837585	2.84251	0.0278947
Fdft1	P53798	28	-0.876846	-1.23629	-1.37759	-1.52261	0.017142	0.680975	0.275946	-0.017142	0.873386	1.69933	-0.0934369	0.535645	3.11574	0.0213431
Tmem120a	Q8C1E7;D3Z0U3	5	-0.807752	-1.84396	-1.25299	-1.03289	0.764693	0.756497	0.0570157	-0.463994	0.421051	1.30612	-0.0570157	1.02393	2.66898	0.033322
Ociad2	Q9D8W7;A0A0J9YUI7;A0A0J9YU56;A0A0J9YU93	4	-1.38009	-1.17558	-1.87678	-1.24713	0.191124	0.836943	-0.0983036	0.0983036	0.233234	0.479496	-0.349504	1.21365	3.1384	0.0210992
Sgpl1	Q8R0X7;D6REF7;D3YZT4;D3YY13;D3Z1Z3	41	-1.42054	-1.60586	-1.1504	-1.28988	0.399584	0.140666	-0.432028	-0.140666	0.362675	1.12448	1.25914	0.220826	4.0351	0.0145
Acss2	A2AQN5;A2AQN4;Q9QXG4;D6RHA7;F7CU63	16	-0.593434	-1.57381	-0.89251	-2.04074	0.421015	0.160418	-0.60971	-0.160418	0.502121	1.08297	0.830855	0.702858	3.20703	0.0191475
Lnpep	Q8C129	24	-1.0291	-1.47717	-1.24092	-1.39395	0.684013	-0.317163	-0.855583	0.317163	0.711612	1.23158	0.815477	0.432076	3.42717	0.0184198
Diap2;Diaph2	Q6W4W7;O70566;E9Q4U7	23	-0.854006	-1.89089	-0.436323	-1.81309	0.134032	-0.00524342	0.00524342	-0.158569	0.952715	0.980671	0.950124	0.634226	3.64987	0.01848
Hsdl1	Q8BTX9;A0A1D5RLG0;A0A1D5RM62	9	-1.78673	-1.69131	-0.550819	-1.47628	0.144619	0.245112	-0.144619	-0.524324	0.250988	1.06814	0.515332	0.786101	3.51009	0.0170556
2210016F16Rik	G3X8U3	20	-1.27602	-1.57315	-1.38455	-1.08699	0.231945	0.437986	1.14321	1.30337	0.736866	-0.0488991	-0.0294946	0.0294946	4.02812	0.0140606
Gm15091;Gm15114	B1AZM2;B1B0X6	20	-1.1792	-1.33484	-0.988589	-1.11859	0.867551	0.489519	1.09535	1.33871	1.18473	-0.13651	-0.417236	0.13651	3.41068	0.018
Uhrf1bp1	B2KF50	9	-1.70075	-0.734315	-0.780821	-0.519648	0.968841	1.39035	0.519648	1.31428	0.871017	-0.535766	-0.630174	0.613667	2.4722	0.0398266
Erlin2	Q8BFZ9;A0A1B0GT70;A0A1B0GSD8;A0A1B0GQZ0;A0A1B0GT43;A0A1B0GRQ1;A0A1B0GRG7;E9PUH5	35	-2.11044	-1.12878	-0.879432	-0.861901	0.882222	0.19778	-0.19778	1.15907	0.403963	-0.307286	0.848026	0.760854	2.49738	0.0390769
Tuba3a	P05214	61	-1.95955	-1.56345	-1.15392	-1.0449	0.00896283	0.402098	0.373084	0.847012	0.591562	-0.548426	-0.00896283	0.789471	3.18606	0.0194286
Dazl	Q64368	29	-1.77856	-1.30211	-1.59645	-1.52939	-0.0369636	0.125369	0.438456	0.518681	0.298295	-0.764762	0.0369636	0.316219	4.04939	0.0147097
Lrba	E9Q3Y4;Q9ESE1;A0A0A6YXX3;A0A0A6YXL6;Q9ESE1-3;Q9ESE1-2;A0A1D5RM41;Q8BSM6;Q9EPN1-2	31	-0.66385	-1.10256	-1.69184	-2.20222	0.843285	-0.682775	0.474343	0.182377	0.10787	0.118575	-0.10787	0.398346	2.40616	0.0428636
Commd3	Q63829	9	-0.989042	-1.05844	-0.591163	-2.33116	0.741489	-0.336964	1.09468	0.64547	0.611639	-0.367792	0.465302	0.336964	2.24616	0.0489843
Trp53inp1	Q9QXE4;Q9QXE4-2	5	-1.08017	-1.00388	-1.12941	-2.68946	0.154579	-0.321141	0.215276	-0.0586793	0.0725072	0.34629	0.106184	0.0586793	2.6686	0.0332321
Sdf2l1	Q9ESP1	15	-1.29484	-0.829458	-1.48146	-0.808371	0.0276418	1.21613	1.32999	1.16942	-0.717747	-0.0276418	0.290485	0.755477	2.81428	0.0287677
Arpin	Q9D0A3	3	-0.530992	-1.19246	-1.94475	-1.72247	0.308347	0.407049	0.942553	0.783031	-0.213885	0.0930505	-0.0930505	0.849573	3.11432	0.0210647
Gabarapl2	P60521	16	-0.912946	-0.923791	-1.5357	-1.45965	-0.156273	0.189463	1.43811	1.16082	0.156273	-0.314545	0.680421	0.872843	2.56629	0.0367365
Cyp4f13	Q99N19;B8JK07;A0A1D5RLD0;G3UW81;Q8VCA4;Q99N18;Q99N16	5	-0.748964	-0.896164	-2.04914	-1.65706	-0.338739	-0.019992	1.2033	0.019992	0.235294	0.157523	0.722288	0.725097	2.56237	0.0367429
Arih2	Q9Z1K6;A0A0A6YXB0;A0A0A6YXA7	27	-1.58836	-1.53749	-0.948634	-1.90998	-0.417699	0.546557	0.818663	0.151834	0.0255405	0.533795	-0.0255405	0.335556	3.56826	0.017125
Syap1	Q9D5V6	10	-1.54511	-1.79655	-0.607812	-1.89307	-0.0298017	0.0298017	0.441822	0.514968	0.377826	0.190479	-0.885915	0.0762895	2.69127	0.0322783
Copg2	Q9QXK3-4;Q9QXK3;Q9QXK3-3;Q9QXK3-2	59	-1.84285	-1.47716	-0.975274	-1.71594	0.139119	0.924101	0.350633	0.38722	0.312286	-0.139119	-0.391817	0.331218	4.14356	0.01568
Rhox5	Q3UJH4;V9GXJ4;P52651	14	-1.55192	-0.809436	-1.1995	-1.97291	0.260343	0.404969	1.03531	0.291067	0.00218205	-0.00218205	-0.978757	0.508785	2.80651	0.0288159
Hscb	Q8K3A0;A0A0R4J0T0;F6UL52;F6WN43	13	-1.52744	-1.1084	-1.71686	-1.64296	0.0588579	0.670669	0.919919	0.176816	0.272658	-0.0588579	-0.262717	0.56022	4.26665	0.0136364
Zc3hav1	D3Z5I1;Q3UPF5;G3X9X5;Q3UPF5-2	45	-1.52488	-1.14916	-1.04797	-1.62881	-0.483095	0.0897396	0.80049	0.382068	0.764804	1.08458	-0.0897396	0.897467	3.3555	0.0190108
Atp6v0a1	K3W4T3;Q9Z1G4-3;Q9Z1G4-2;Q9Z1G4;A2A599	23	-0.964236	-1.65105	-1.1353	-1.92898	0.165959	0.144494	1.02522	-0.454835	0.283929	0.326687	-0.144494	0.905447	2.90084	0.0261921
Gfpt2	Q9Z2Z9	51	1.81563	0.859538	0.874323	1.53892	-0.0406294	-0.246951	-0.747209	0.0406294	-0.605796	0.319279	-1.08767	-1.24795	2.81606	0.0287919
Tet1	E9Q9Y4;Q3URK3;G3UZ35;G3UXI7	34	1.35292	1.21138	0.639822	1.02447	0.0576481	-1.25718	-1.11728	0.0359983	-0.233982	-0.0359983	-1.27263	-1.31688	2.40991	0.0425755
Tle4	F6ZBY9;Q62441	17	1.49419	0.529645	0.984504	0.945576	-0.497474	-0.36362	-1.98029	-1.43832	0.0244126	0.400443	-0.303232	-0.0244126	2.88672	0.0263297
Xpo7	Q9EPK7;E9PUW7;Q9EPK7-2	57	2.12003	1.1737	0.797722	0.956934	-0.192771	0.0131757	-1.41349	-0.760786	-0.314308	0.908636	-0.0131757	-0.192771	2.26366	0.0477727
Eppk1	Q8R0W0	30	1.68187	0.931641	0.949585	1.49202	0.284355	-0.989747	-0.762555	-0.809821	-0.284355	0.917393	-0.872828	-0.439827	2.3475	0.0448144
Sec16a	E9QAT4;A2AIX1;F7BPW6	29	0.894351	0.967166	0.803112	1.5397	-0.144082	-1.05564	-0.941533	-1.44353	0.144082	1.24812	-0.220911	-0.718524	2.32583	0.0453632
Arhgef1	E9PUF7;Q61210-2;Q61210;Q61210-5;Q61210-4;Q61210-3;F6ZN61;A0A0U1RPP2;A0A0U1RPN7;A0A0U1RPH2	42	1.42726	1.6672	0.326008	1.25507	-0.521854	-0.938046	-0.0541031	-0.939747	0.215945	-0.324774	-1.51939	0.0541031	2.28256	0.0474434
Ap1m2	A0A0R4IZX6;A0A0R4J1L4;Q9WVP1;Q9WVP1-2;A0A1L1SUA0;A0A1L1SQU9	25	1.18143	1.72498	0.955014	1.43866	-0.260971	-0.637622	-0.444084	-1.17841	0.347705	0.260971	-1.11756	-0.38524	3.10233	0.021035
Zfp7	Q3TFZ4	10	1.53307	1.8524	0.27584	1.79815	0.0375279	-0.104028	-0.739452	-0.545779	-0.000141392	-0.352816	-0.963064	0.000141392	2.65617	0.0338257
Nacc1	Q7TSZ8;Q9DCM7	19	1.36087	0.98928	0.873492	1.17528	-1.20067	-1.64449	-0.204961	-0.108963	0.217042	0.108963	-0.78673	-1.07113	2.48603	0.0390875
Stip1	Q60864	116	1.14672	1.27887	1.34275	0.766369	-1.3289	-1.4682	-0.134683	-0.414003	0.134683	0.670915	-0.909632	-0.502388	2.55476	0.0367972
Kti12	Q9D1R2	13	0.378043	1.67433	1.60535	1.09276	-1.29352	-0.541974	-0.262109	-0.631159	-0.402848	1.29698	0.0447011	-0.0447011	2.22471	0.049681
	A0A1B0GRI2;A0A0U1RQ46	19	1.20489	0.723504	0.854733	1.09775	-1.5466	-0.139867	-1.38701	-0.938557	0.502442	0.139867	-1.2103	-0.368929	2.52804	0.0373377
Hmces	Q8R1M0;A0A0N4SWG0	22	1.38474	0.458634	-0.0851399	0.803829	-1.30709	-1.48624	-1.49932	-0.587184	0.392917	0.0851399	-1.23981	0.0992641	2.21917	0.0498758
Spcs3	Q6ZWQ7	13	-1.57111	-1.20669	-1.01684	-1.17019	0.983694	0.503972	-0.385611	-0.0506394	0.104185	0.0506394	0.683254	1.679	2.52497	0.0376502
Me1	P06801;Q3TQP6	39	-2.20164	-1.09541	-0.426897	-0.723055	-0.0899036	0.510116	-5.94896e-05	0.337157	0.93135	5.94896e-05	0.88638	1.48753	2.42231	0.0419246
Galnt1	O08912	12	-1.40524	-1.20381	-1.91235	-0.7357	1.09438	-0.206248	-0.494275	0.644205	0.977751	0.486289	0.206248	0.493257	2.71726	0.0319462
Dcxr	Q91X52;A2AC16;P08074	15	-1.56019	-1.36121	-1.21881	-0.747617	1.29954	-0.720081	-0.125289	0.595821	1.28075	0.125289	0.329686	0.570735	2.24713	0.0489596
Dcaf7	P61963	11	-1.7406	-0.735174	-1.18151	-1.06992	0.785299	-0.0968954	-0.501413	0.0968954	1.73882	0.727227	0.460814	0.487365	2.89629	0.0261453
Atad2b	E9Q166	25	-1.45566	-0.829801	-1.19218	-0.725825	0.9973	-0.373275	-0.567124	0.373275	1.02226	0.866384	1.25033	1.136	3.35982	0.019
Apaf1	G3XA09;O88879-2;O88879;Q80VR5	25	-1.57396	-0.547983	-0.848464	-1.21331	1.42985	-0.248599	-0.564195	0.248599	1.25405	0.839302	0.890529	0.688373	2.4952	0.0391821
Aurkc	Q6P209;E9QL04;O88445;A0A140LIP1;A0A140LJ30	16	-1.57922	-0.988534	-1.77188	-0.617946	0.755426	-0.654369	0.117195	0.198942	0.411884	0.48152	1.59375	-0.117195	2.21905	0.0497949
Fbxl12	A0A0R4J1W2;Q9EPX5;A0A0R4J1Q8;D3YY70	5	-0.527879	-0.331653	-0.932654	-1.02923	0.267095	0.0454076	-0.108732	-0.0454076	1.05286	1.17181	2.46385	0.20662	2.45556	0.0408511
Nt5dc3	Q3UHB1;A0A1W2P799	14	-0.580822	-1.02482	-0.780085	-1.10283	0.0383217	0.610451	-0.0383217	-0.203939	0.203411	1.39813	2.27052	0.468035	2.3852	0.0438781
Cdc45	F8WJ72;Q9Z1X9;D3Z0L5	15	-0.212824	-1.51551	-0.584703	-1.50456	0.415673	-0.470707	0.213687	-0.878879	1.22867	0.212824	1.60964	0.833096	2.25692	0.0482438
Arl8a	Q8VEH3;F6QKK2	12	-1.25489	-1.68696	-0.865213	-1.11469	0.590729	-0.0250331	0.0250331	-0.52559	0.504651	0.174685	1.39697	1.31344	3.23187	0.0190345
Mpp6	Q9JLB0-2;Q9JLB0;E9PWC5;Q9WV34;Q9WV34-2;REV__Q8C6L5	33	-1.55768	-0.912001	-0.853542	-1.22262	0.109837	-0.608977	0.0723181	-0.0723181	0.55586	0.40453	1.67962	1.35331	3.53755	0.017
Sh3bp1	A2A5V4;A2A5V3;A2A5V2;S4R2D3;P55194;S4R2T6;A2A5V1	17	-0.835708	-0.839651	-0.296008	-1.8329	0.041614	-0.261488	0.870943	0.337837	-0.041614	1.09093	1.65884	1.12386	2.24149	0.0489204
Idh1	O88844;A0A087WPT4;A0A087WRS9;D3YVY3;A0A087WRM4	72	-0.62229	-0.787117	-1.00469	-1.42917	-0.101002	-0.875413	0.532788	0.101002	0.748779	0.846676	1.81568	1.13862	3.2316	0.0187119
9030617O03Rik	E9QMK9;Q8BH86;Q8BH86-2;F7CUW7	9	-1.41253	-1.69197	-0.724987	-0.142723	0.0289754	-0.175565	0.322147	-0.0289754	1.98246	0.962541	0.729664	0.265845	2.43248	0.0419172
St5	Q924W7-3;Q924W7-2;Q924W7	6	-1.19508	-0.0496226	-1.04568	-0.738639	-0.0774629	0.0496226	0.376617	-0.470558	1.8474	1.12871	1.68385	0.190587	2.61649	0.0355118
Exoc6b	A6H5Z3;A6H5Z3-2;E0CY34	17	-0.317304	-0.0926852	-0.33245	-0.234055	-0.457283	-0.128997	0.789013	0.0926852	2.16819	1.55921	1.53825	0.608413	2.77699	0.0301854
Echdc2	Q3TLP5;Q3TLP5-2;F6YTG0;Q3TLP5-3;F6Z5N5;E0CXC8;E0CYT3	18	-0.150666	-0.86463	-0.649704	-0.522055	-0.213229	0.0532894	0.130422	-0.0532894	2.2713	1.16851	1.68617	0.315441	2.82024	0.0288163
Mtr	A6H5Y3	45	-0.999216	-0.748092	-1.34086	-1.29514	0.328711	-0.503347	-0.238251	0.238251	0.830952	1.4513	0.596886	1.52927	4.12786	0.0156923
Nup210	A0A0R4J1I6;Q9QY81;F6XGN0	47	-1.51397	-0.57287	-1.96219	-1.08727	0.477487	-0.325662	0.325662	-0.453489	0.53685	0.830237	0.548037	1.19322	3.28201	0.0191238
Retsat	Q64FW2;H3BJ51;F7CW61;H3BKK1	4	-1.60444	-0.238652	-1.69919	-1.1391	-0.159596	-0.377701	0.639904	0.453333	0.820213	0.482767	0.159596	1.57151	2.43082	0.0418706
Plekha2	F8WIK5;Q9ERS5;D3Z3L8	10	-0.803948	-0.449728	-1.5285	-1.0608	-0.00634597	-0.845771	0.553633	0.00634597	1.69089	1.29288	0.0585252	1.06482	2.49447	0.039121
Pip4k2c	Q91XU3	19	-0.674795	0.075659	-1.25469	-1.0991	-0.075659	-0.385068	0.401377	-0.50698	1.561	1.59396	0.156981	1.47732	2.51153	0.0383766
Cdkn2a	Q64364;Q64364-2	9	-1.62853	-0.537144	-0.833415	-1.28123	-0.451635	-0.680374	0.451635	0.753687	1.1968	0.802165	0.922281	1.16531	3.10697	0.0209929
Acsl3	Q9CZW4;E9PUC2;D3Z4I4	43	-1.8687	-0.10792	-0.721947	-0.842648	0.10792	-0.818482	-0.398741	0.417316	1.3167	0.518595	1.2569	1.29147	2.57764	0.0368889
Myo1e	E9Q634;A0A1L1STM1	46	-1.73887	-0.586229	0.109794	-0.549454	0.0450422	-0.386593	-0.68074	-0.0450422	1.27302	1.45502	0.57244	1.62372	2.69701	0.0322281
Rfx2	P48379-2;P48379	12	-0.931962	-0.812871	-0.63197	-0.102382	-0.563616	0.102382	-0.155384	0.524836	1.69071	1.99644	0.495899	1.15884	2.91825	0.0257803
Sptlc2	P97363	26	-1.82461	-0.920197	-0.760825	-0.0786716	-0.430783	0.0786716	-0.412424	0.525225	0.901053	1.74137	0.384526	1.26852	2.43369	0.041816
Fryl	F8VQ05;A0A0J9YUH4;A0A0J9YTS1;A0A0J9YUJ6;A0A0J9YU33;F6Q1V8;F6SDM9	22	-0.974924	-1.32398	-0.245509	-1.20157	-0.398281	-0.518193	0.245509	0.503941	1.3951	1.18155	0.931156	1.35711	3.79366	0.0169231
Gna13	P27601;Q9D034;A0A0G2JG40;P27600	33	-1.35022	-1.50859	-0.447271	-1.14989	-0.224137	-0.0735262	0.0735262	0.152751	1.11637	1.42979	0.861175	1.12347	4.88618	0.0095
Slc12a7	Q9WVL3;Q9WVL3-2;A0A076FR46;Q91V14-2;Q91V14	24	-1.56224	-1.4675	-0.401719	-0.57543	0.303362	-0.442095	-0.303362	0.39005	1.17062	1.32733	1.12494	0.992009	3.68976	0.0171667
Phf11	A6H5X4-3;A6H5X4;A6H5X4-2;B4XVQ1	20	-1.52468	-1.92753	-0.667955	-0.566135	-0.210993	-0.649741	0.210993	0.396287	1.14009	1.00687	1.05632	0.309252	2.93753	0.0252941
Ptbp3	G8JL74;G3UXA6;Q8BHD7-2;Q8BHD7;G3UZ01;G3UY95;G3UXZ8;G3UXZ6	28	-1.09778	-1.94129	-0.357748	-0.849972	-0.0444331	-0.149501	0.238531	0.705875	0.0444331	1.64427	1.22715	0.62035	2.39835	0.0433239
Yes1	Q04736;A0A0J9YUV2	30	-1.38487	-1.54146	-0.219449	-0.0849223	-0.483553	-0.672744	0.0849223	0.167826	1.00172	1.62516	0.593758	1.38987	2.62084	0.0355079
Kit	P05532-2;P05532;P05532-3	33	-1.60119	-1.14642	-0.495507	-1.16061	-0.625008	-0.0359315	0.0735661	0.488138	0.740767	1.09172	0.0359315	1.77535	2.64222	0.0345306
Snx6	Q6P8X1;A0A1W2P701;A0A1W2P6Y0	36	-1.40851	-0.600255	-0.394073	-1.43233	-1.12496	0.0845046	0.081915	-0.081915	0.715009	1.58085	0.51695	1.37306	2.75854	0.0300651
Acsf2	Q8VCW8	32	-1.84276	-0.736741	-0.836336	-0.637385	0.343174	0.66552	0.00300849	-0.313153	1.6206	1.3489	-0.00300849	0.922547	2.54171	0.0367162
Oat	P29758	56	-1.62005	-0.38355	-0.516315	-0.488518	0.220283	0.474653	-0.220283	-0.533801	1.43645	1.03798	1.46255	1.35498	3.53447	0.0168696
Sccpdh	Q8R127;J3QNN5;F6S0R8	13	-1.79366	-0.358771	-0.671121	-0.731588	-0.385826	0.619903	0.119043	-0.119043	0.624507	0.982326	1.01785	1.92769	2.76238	0.030283
Hk1	P17710-3;G3UVV4;P17710-4;P17710;P17710-2;D3YYR4;D3Z365;D3Z105;B4YB29;F6QD41	70	-1.2908	-1.03145	-0.508229	-0.761948	0.0424875	0.597332	-0.0424875	-0.413071	1.52291	1.35637	0.929693	1.36993	4.52566	0.014
Pgm2	Q7TSV4;A0A0G2JG04;A0A0G2JF47	28	-1.43338	-0.117015	-1.13491	-0.864393	-0.82741	0.117015	0.32066	-0.396656	1.59753	1.55097	0.63097	0.763104	2.86654	0.0268817
Lactb2	Q99KR3	30	-0.551844	-0.704076	-0.757051	-1.56112	-0.727687	0.0565992	0.4862	-0.0565992	1.52388	1.96461	0.413039	0.254342	2.25078	0.0487461
Dlg5	E9Q9I2;E9Q9R9;F6YZU5;F6Z115	11	-1.1572	-0.875328	-0.578979	-1.12687	-0.475967	0.425215	-0.176655	0.492904	1.41196	1.79039	1.17379	0.176655	3.03561	0.0227532
Acads	Q07417	30	-1.48654	-0.60032	-1.01945	-1.05961	-0.152105	0.627946	0.0429789	-0.0429789	1.36166	1.79068	0.614312	0.639228	3.58304	0.0183448
Crot	Q9DC50	19	-0.322359	-0.385797	-0.900104	-1.99899	-0.540343	0.0579622	-0.0579622	0.308703	1.07071	1.37662	0.802099	1.36465	2.95737	0.0250182
Ctsb	P10605	9	-0.409644	0.106794	-1.3876	-0.643345	-0.357588	0.237444	-0.106794	-0.342726	1.6503	1.93769	0.845404	0.987681	3.04014	0.0229211
Nqo1	Q64669	26	-0.790423	-0.139595	-0.613394	-1.00854	-0.608161	0.460996	0.139595	-0.339797	1.63489	1.82526	0.721675	1.3114	3.43763	0.0181
Calu	O35887;G3UWR0;G3UY49;G3UWV3;G3V004;G3UXA8;G3UXA3	21	-2.01912	-0.707333	-1.69514	-0.908286	-0.642145	0.372096	0.00691737	-0.00691737	0.718568	0.790781	0.660606	0.771609	3.52264	0.0170286
Smpdl3b	P58242	6	0.440614	1.10355	1.5358	1.39707	0.240414	-0.138775	0.0260974	-0.0260974	-0.164643	-1.32652	-0.149643	-1.84119	2.55062	0.0366483
Fbxo5	Q7TSG3	11	0.43866	0.72626	1.50215	0.338968	0.137405	-0.681131	-0.117781	-0.030346	-1.18227	-1.93694	0.030346	-1.50358	2.24596	0.0489107
Trim71	Q1PSW8	53	1.75115	0.904949	0.306254	1.10077	0.00483661	1.08179	-0.00483661	-0.276834	-0.733681	-0.566451	-1.01275	-1.63624	2.65324	0.0339174
Enpp3	Q6DYE8;A0A1W2P763;A0A1W2P6R0;A0A1W2P8G4;Q91VZ7	31	0.379145	0.497314	0.44449	0.56683	0.329514	0.235861	-0.235861	-0.275535	-0.437279	-1.17243	-2.34557	-1.65131	2.89182	0.0262222
Slc12a4	F8WIJ0;Q9JIS8	13	0.931885	0.269505	1.26957	0.686156	0.0783016	-0.159496	-0.0455585	0.0455585	-1.52194	-1.02719	-1.90098	-0.977477	4.34344	0.013
Supt6h	Q62383	114	-0.00964028	1.18345	0.291995	1.31391	0.684954	0.269307	-0.0064733	0.0064733	-0.803133	-1.75768	-1.56186	-1.0354	3.12473	0.0213433
Pfkl	P12382;A0A1W2P7T1;A0A1W2P6Q4	92	1.11097	0.582036	0.62944	1.06601	0.0755733	0.148757	-1.37129	-0.639362	-0.0755733	-1.14186	-1.65546	-1.23582	2.37261	0.043754
Enox1	Q8BHR2;Q8BHR2-2	26	1.29905	0.717543	0.916973	0.610646	0.26076	0.899202	-0.26076	-0.683122	-0.484131	-1.50524	-1.38514	-1.32436	3.02165	0.0230769
Cgn	P59242-2;P59242	20	0.778848	1.29439	0.688572	0.558196	0.175135	-0.65142	0.216969	-1.14036	-0.175135	-1.26357	-1.87912	-0.985561	2.37361	0.0439032
Sept6	Q9R1T4-2;Q9R1T4-3;Q9R1T4	15	0.771155	0.652894	0.610707	0.559614	0.571217	0.0183079	-0.100536	-0.598013	-0.0183079	-2.15531	-1.37899	-1.43223	2.37899	0.0439563
Dnmt3b	Q3KR45	62	1.02077	1.41799	0.674236	0.81883	0.738449	0.0816473	-0.0891606	-0.5033	-0.0816473	-1.99938	-0.617482	-1.27418	2.42689	0.0418542
Epcam	Q99JW5	10	1.32097	1.57148	1.0576	0.636885	0.201117	-0.280016	0.0851352	-0.178603	-0.241569	-2.17833	-0.540932	-0.0851352	2.25917	0.0480543
Abhd14b	E9QN99;Q8VCR7;A0A087WPF8;A0A087WSR2;A0A087WP24;A0A087WRJ2;A0A1L1SUX1;A0A1L1SRH5	7	0.484171	0.627188	-0.198101	0.708142	-2.26472	-1.19288	-0.864832	-0.856344	1.23377	-0.350596	0.198101	0.337596	2.38458	0.0437245
Alg13	Q9D8C3	33	0.0441088	-0.0441088	0.444215	0.40074	-1.8734	-0.771048	-0.658513	-1.3609	1.86039	0.565839	-0.120668	0.672739	2.42345	0.0419535
Tex2	A0A140LHL8;Q6ZPJ0;B1ATR2	6	-1.16016	0.466492	-0.218593	0.462621	-1.70224	-1.06228	-1.14546	-0.386361	1.43301	1.05179	0.692553	0.218593	2.23794	0.0491366
Gcat	O88986;E9PWY6	34	0.1879	-1.135	0.691263	-0.1879	-1.17729	-0.598693	-1.21357	-1.63386	0.879275	0.750771	1.27424	0.562277	2.77869	0.0301961
Lap3	Q9CPY7-2	67	0.0295919	-1.35306	-0.0295919	0.131279	-1.24891	-1.20848	-1.11967	-0.479086	0.938887	1.04355	1.14268	1.17073	3.41741	0.0180235
Decr2	Q9WV68	15	-0.0789749	-0.762722	0.643622	0.0789749	-1.44017	-1.66219	-0.54774	-1.0011	0.515908	1.14435	0.918255	1.19727	3.29371	0.0191068
Tdh	Q8K3F7;F6X7T7;F7AJL7;F6Y7H0	39	0.154666	-0.507201	-0.153617	0.153617	-1.40925	-1.17969	-1.59691	-1.38121	0.677214	1.43775	0.446225	0.333501	4.31384	0.0129524
Esrrb	E9QKA2;G5E8P8;Q61539;D3YW03;P62509-2;P62509	33	0.428307	-0.689897	-0.0187697	0.0187697	-1.59945	-1.70035	-1.03907	-0.845512	0.941984	1.3439	0.553187	0.310632	3.47611	0.0176533
Renbp	P82343;D6RHA2;P82343-2;G3XA46	31	0.14077	-0.874344	0.308703	-0.0974344	-1.23883	-0.991357	-0.918908	-1.35954	0.742743	1.86836	0.921292	0.0974344	2.823	0.029125
Ankmy2	Q3TPE9;Q3TPE9-2	19	0.0652067	0.0976747	0.735922	-0.269871	-1.60867	-1.34026	-1.08755	-1.04936	1.10871	1.49026	0.499348	-0.0652067	3.17401	0.01975
Gstm2	P15626;D3YX76	34	-0.0876524	-0.283087	0.0876524	0.1862	-0.347444	-0.357903	-0.579476	-2.16315	1.23316	1.62213	0.898251	0.804467	2.63682	0.0347854
Lima1	Q9ERG0;Q9ERG0-2	58	-0.0457903	-0.683715	0.524697	0.0457903	-0.350877	-0.3454	-0.395074	-1.55619	1.8557	1.449	1.26772	0.531454	2.64457	0.0345514
Gpr50	O88495	1	-0.011593	-0.221596	0.303986	0.786324	-0.842804	-1.27263	-0.562422	-1.90472	0.561793	1.56001	1.10294	0.011593	2.56994	0.0367709
	A0A1B0GRV0;D3Z5X0	28	-0.462002	0.302432	-0.41791	0.352464	-0.234981	-1.24529	-0.967763	-1.64799	1.25402	1.82913	0.405376	0.234981	2.33181	0.0451759
Timm17b	Q9Z0V7;A2AES1	5	-0.30921	1.20943	-0.407104	0.47576	-0.713205	-1.20073	-0.731501	-1.29289	1.66682	1.36984	0.377034	0.30921	2.27318	0.0472811
Zfp640	L7N452	18	-0.379971	0.763736	-0.480635	0.379971	-0.725512	-1.86749	-0.706669	-1.42599	1.00552	0.866203	0.986278	0.784924	3.24618	0.0192143
Gstm3	P19639	24	-0.243282	0.726551	-0.70265	0.458316	-0.923369	-0.992954	-0.255135	-1.71978	1.19748	1.3172	1.27267	0.243282	2.44872	0.0414182
Ccdc22	Q9JIG7	27	0.0417858	-0.0417858	-0.707273	-0.345596	0.181801	-1.34321	-1.56151	-1.36853	1.35573	1.22523	0.709905	0.620664	2.71321	0.032
Hsd17b10	Q99N15;A2AFQ2;O08756	23	-0.349922	-0.181701	0.150691	0.764809	-0.150691	-0.922703	-1.67571	-1.10053	1.50168	1.31247	0.340828	1.11796	2.74001	0.0304615
Enoph1	Q8BGB7;Q8BGB7-2	16	-1.10141	-0.419941	0.651899	0.526683	-0.586658	-0.962098	-1.31788	-1.25645	0.904834	1.64433	0.789948	0.419941	2.41299	0.0424229
Vwa9	Q8R3P6;Q8R3P6-2	12	-0.261595	0.165938	0.145984	-0.278891	-0.306289	-0.145984	-1.76749	-1.21992	0.862626	2.01514	0.970117	0.57581	2.44359	0.041494
Grhpr	Q91Z53;B1AXQ0	24	0.160833	0.126327	-0.135144	-0.126327	-0.387018	-0.470748	-1.67199	-1.39683	1.41736	1.6037	0.649843	0.896021	3.39353	0.0187727
Ercc2	O08811;E9Q6K1;F6YA33;D3Z700	14	-0.971629	0.222578	0.47312	-0.222578	-0.603207	-0.456968	-1.95637	-1.46918	1.30062	1.00174	0.641024	0.261584	2.28228	0.04736
Nudt16l1	Q8VHN8;Q8VHN8-2;Q8VHN8-3;E9Q9G1	26	0.146263	-0.146263	-0.731229	0.627715	-1.14896	-0.677359	-2.46922	-0.946421	0.712755	0.528587	0.184421	0.659837	2.34908	0.0449223
Pdcd6	P12815;P12815-2	9	-0.145088	0.130582	-0.118926	0.572839	-1.15192	-0.984933	-2.14957	-1.15734	0.758463	0.817411	0.118926	1.05117	3.62111	0.0176727
Ttc39b	Q8BYY4;Q8BYY4-2;E0CX38;E0CY48;Q8BYY4-3	15	0.637167	-0.00731575	-0.854529	0.00731575	-1.39978	-0.225861	-2.1244	-0.857932	0.797768	0.944472	0.672212	0.789837	2.42768	0.0419064
	Q9D1F3	3	-0.551606	0.648045	-0.162731	0.166422	-0.966379	-0.660001	-1.70458	-1.59552	0.857707	1.6113	0.162731	0.205915	2.53468	0.0371505
Hdac3	Q3UM33;O88895;O88895-2	12	-0.274547	0.101746	-0.101746	0.172068	-0.971469	-1.33229	-1.97125	-1.59185	0.709235	1.00587	0.37116	0.288454	4.51935	0.0130667
Adnp2	Q8CHC8	26	0.0576901	0.264088	-0.425697	0.361871	-0.816604	-1.47923	-2.06057	-1.42626	0.32976	1.09863	0.400731	-0.0576901	3.27501	0.0189259
Uba1	Q02053	103	-0.0457806	0.283036	-0.0531349	0.252241	-1.2147	-0.649938	-1.75212	-2.10593	0.651857	0.974324	0.268804	0.0457806	3.33905	0.0187216
Anp32a	O35381;D3YYE1;D3Z7M9;F6UFG6;Q64G17	30	0.0802266	-0.811384	0.0473241	-0.0473241	-0.363588	-1.89335	-1.80257	-1.22461	0.535183	0.833811	0.883695	0.319835	2.93378	0.0253801
Gtf2b	P62915	22	0.0523076	-0.375243	-0.0523076	0.397965	-0.640069	-2.62577	-1.31624	-1.00021	0.251158	0.296228	0.603148	0.378787	2.5438	0.0367483
Vps26a	P40336;P40336-2;A0A1W2P7Z9;A0A1W2P7R7	31	0.174176	0.0572518	-0.709167	-0.0572518	-0.178104	-2.22529	-1.67316	-0.801774	0.874558	0.914235	0.523437	0.399457	2.33854	0.044899
Xrn2	Q9DBR1;Q9DBR1-2	57	-0.300105	-0.153636	0.151129	0.725864	-0.151129	-1.71493	-1.91331	-1.13205	0.519453	0.353797	1.1006	0.907836	2.60179	0.0360153
Rab9a;Rab9	Q9R0M6;A2AFP5;A2AFP4;Q8BHH2	9	0.438768	0.228829	-0.76864	-0.228829	-0.29716	-1.55149	-1.91074	-0.373677	0.288799	0.863245	1.33118	1.10694	2.2379	0.0490374
Urm1	Q9D2P4	4	-0.0253937	0.348782	-0.916742	0.0253937	-0.75089	-1.9342	-1.98882	-0.51822	0.377871	0.438398	0.822253	0.704736	2.48813	0.0392075
Sept9	Q80UG5;A2A6U3;Q80UG5-3;A2A6U5	47	0.450452	0.885658	-0.399179	0.0799774	-1.58894	-1.79053	-1.0404	-0.506999	-0.0799774	1.27027	0.322746	1.02597	2.47165	0.0397407
Glyr1	D3YYT1	35	0.613877	0.113092	-0.113092	-0.241545	-1.07096	-1.32512	-1.57723	-0.221493	0.844649	1.37209	1.11386	1.12379	3.75464	0.0164651
Gsr	P47791-2	47	0.148513	0.134578	-0.401227	-0.134578	-1.42589	-1.23968	-0.942775	-0.16802	0.659782	1.85521	0.723725	1.37581	3.23552	0.0188522
Prpf38b	Q80SY5;A0A0G2JEW4;A0A0G2JGW4	15	-0.377737	0.141343	-0.0549666	-0.151825	-0.30776	-1.32509	-1.88109	0.0549666	0.916445	1.64628	0.89338	1.03485	2.58852	0.0362996
Chek2	Q9Z265;A0A0G2JGG6	21	1.06967	0.0592941	0.275073	-0.324317	-1.09352	-1.16363	-0.530112	-2.04949	0.450057	-0.0592941	1.30386	0.856789	2.37165	0.0437653
Wdr4	E9Q156;Q9EP82;F6VLT8;E9Q1H7;F6YNC4;F7CM37	14	0.329315	0.621816	0.694325	-0.329315	-1.39849	-0.743049	-1.31361	-1.59659	-0.377899	0.56578	1.49099	0.66772	2.63809	0.0348293
Zcchc10	Q9CX48;F6QZB1	5	0.681722	1.30703	0.237189	-0.327245	-1.19752	-0.806575	-1.39425	-2.05447	0.156106	0.206497	0.568164	-0.156106	2.76566	0.0302857
Tuba4a	A0A0A0MQA5;P68368;A0A087WQS4;Q3UX10;A0A087WS35	59	1.15656	0.763922	-0.268571	0.722942	-0.506417	-0.774046	-1.45113	-1.8081	-0.0557471	0.0557471	0.906895	1.19363	2.33241	0.0452292
Pir	Q9D711;A2AIH8	18	-0.0618097	0.727372	-0.251457	0.103496	-0.581708	-1.75593	-1.68343	-1.18781	0.98408	0.0618097	0.916334	0.95643	3.26483	0.0188727
Wdr82	Q8BFQ4;A0A087WQ38;A0A1L1SRB6;A0A1L1SV91;A0A1L1SUX7	31	0.639752	0.0629199	-0.0629199	0.555007	-0.362405	-1.42511	-2.17972	-1.60166	0.167905	0.414585	0.160767	-0.755044	2.30443	0.0467384
Wdr46	Q9Z0H1	40	1.22263	0.759664	0.233884	1.09055	-0.25457	-0.857667	-1.97744	-1.41087	-0.233884	0.530783	0.310929	-0.741444	2.38794	0.0437667
Kdm4c	Q8VCD7;I7HLQ5	35	0.654567	0.636252	0.844956	0.709678	-0.207311	-1.20032	-2.52025	-0.786718	0.292131	0.137735	-0.137735	-0.609538	2.22607	0.0496587
Jup	Q02257	52	0.339422	0.220156	0.0484145	0.35394	-1.4896	-1.43352	-0.704768	-2.001	-0.0484145	0.886095	-1.04901	0.214945	2.28931	0.0470286
Hsd17b14	E9Q3D4;A0A1B0GRY4;A0A1B0GS97	12	0.596192	0.15043	0.0756869	0.346324	-1.05206	-1.66653	-1.62166	-1.93452	0.38668	-0.0756869	-0.25205	0.145563	4.71767	0.0133333
G6pdx	Q00612;A3KG36;G3UWD6;P97324;REV__P46662	57	0.581014	0.130349	0.165733	0.100557	-1.25303	-0.920068	-1.54872	-2.27261	-0.756953	0.170963	0.125022	-0.100557	3.12507	0.0215038
Dnm1l	E9PUD2;Q8K1M6-3;Q8K1M6-2;Q8K1M6;Q8K1M6-4;Q8K1M6-5	64	0.850905	0.240668	0.137604	-0.137604	-0.787231	-1.20778	-2.09739	-1.67613	0.429361	0.48022	0.566692	-0.396422	3.04248	0.0228874
Sept1	P42209;A0A0U1RQA1;D3Z3V3;D3YVG1;A0A0U1RPA8	41	0.796128	-0.118348	0.118348	0.180986	-0.987152	-1.36854	-1.83701	-1.44242	0.37261	0.50954	0.898765	-0.892535	2.57732	0.036797
Fiz1	Q9WTJ4;A0A140LIY3;A0A140LI81;A0A140LJ12;A0A0U1RNU4;Q8R0T2	25	0.942939	0.218141	-0.0519935	0.0519935	-0.859298	-1.86035	-1.37229	-1.83974	0.0691028	0.61116	0.226182	-0.401599	3.24436	0.019115
Kdm4b	Q91VY5;B0V2M9;Q91VY5-2;F7BTY2;B0V2M7	18	0.480368	0.369925	-0.0832969	0.336105	-0.00475651	-1.81332	-1.84837	-1.64021	0.451014	0.937945	0.00475651	-0.185501	2.22091	0.0498197
Kdm5b	Q80Y84-2;Q80Y84	62	0.268929	1.01803	0.467656	0.604188	-0.480657	-1.74813	-1.55648	-1.45	0.810099	0.399108	-0.268929	-0.779459	2.59653	0.0361673
Pald1	A0A0R4J007;P70261	33	0.386592	0.383429	1.06576	0.627119	-0.689998	-2.11101	-1.26217	-1.1042	0.949939	0.176812	-0.176812	-0.681679	2.59109	0.036317
Exosc10	P56960;Q8K366;F6VYQ6	55	0.281049	0.960274	0.581015	1.16756	-1.79115	-1.79632	-0.804301	-0.331657	0.742791	-0.0552523	-0.740527	0.0552523	2.3759	0.0438703
Naa25	Q8BWZ3;Q8BWZ3-2;F6XQZ4;G3UZ51;G3UZX9	72	0.615363	1.64763	0.531969	0.738912	-0.768767	-1.7768	-1.27315	-0.471727	0.702789	-0.269467	-0.920361	0.269467	2.36022	0.0444842
Noc4l	Q8BHY2	29	0.682248	1.31314	0.223793	1.27378	-0.598706	-1.65363	-1.33948	-0.744718	0.317527	1.06252	-0.644993	-0.223793	2.42181	0.0418844
Nol11	Q8BJW5;Q8BJW5-2	40	0.0660128	0.711442	0.511298	1.22544	-0.512604	-2.03193	-1.86887	-0.532229	0.3661	0.398738	-0.51143	-0.0660128	2.27924	0.0472075
Eif4e	P63073;A0A0G2JGT5;A0A0G2JFB4;A0A0G2JH04;A0A0G2JG98	23	0.177783	1.33033	-0.148722	-0.469356	-0.643034	-1.53869	-2.02786	-1.08637	0.838987	0.323479	0.22819	0.148722	2.28886	0.0470024
Hnrnpa3	A2AL12;Q8BG05;A2AL13	48	0.528485	1.1126	-0.450535	0.300585	-1.11306	-1.31516	-1.55406	-1.49331	0.62115	1.01832	0.276639	-0.276639	2.99528	0.0238012
Prmt5	Q8CIG8	50	0.039639	1.71339	-0.655835	0.404395	-1.35564	-1.34583	-1.05674	-1.53351	0.43196	0.377535	0.14499	-0.039639	2.27056	0.0475505
Fbll1	Q80WS3	5	0.66922	0.898554	-0.65601	0.447946	-0.86166	-2.01619	-1.37692	-0.882745	0.955799	0.832459	0.110864	-0.110864	2.3907	0.0437542
Cradd	O88843	7	0.528398	0.869968	-0.475989	0.224852	-0.53987	-1.59546	-1.43358	-1.49806	1.36731	0.822543	-0.0470287	0.0470287	2.45983	0.0406116
D2Wsu81e	Q3UHX9;Q3UHX9-2	18	0.575459	0.411145	-0.181593	0.181593	-1.21053	-1.08217	-1.1708	-1.34826	1.97124	0.589762	-0.306319	0.530462	2.50424	0.0387226
Exosc7	Q9D0M0;A0A1L1ST25	19	0.882941	1.63142	-0.167899	0.654222	-1.3011	-0.873822	-1.21624	-0.797106	0.844751	1.34519	-0.0651819	0.0651819	2.41989	0.0420058
Psmb3	Q9R1P1;D3YUM8	24	0.985941	1.18453	-0.246243	1.04542	-0.8676	-0.926022	-1.61871	-1.13793	1.00367	0.633845	-0.690038	0.246243	2.37288	0.0438391
Eif6	O55135;A6PWZ2;D6RG53;D6RJJ3;B1AZQ4	16	0.95694	1.17869	0.600088	0.742559	-1.33366	-0.896086	-0.831845	-1.43923	0.953199	0.759175	-0.600088	-0.770346	2.6109	0.0357043
Psmb5	O55234	37	0.956923	1.74831	0.217402	1.0698	-0.864168	-0.267167	-1.4274	-1.44632	0.144246	0.636292	-0.664848	-0.144246	2.53607	0.0371544
Mrps18b	Q99N84;Q99N84-2;G3UX79;G3UYQ9;G3UYX8	13	-0.570346	0.171813	1.17369	0.124228	-1.10442	-0.839805	-1.87063	-1.4978	-0.124228	0.82895	0.318508	0.883452	2.55596	0.0367439
Tars	Q9D0R2	92	-0.706487	0.308878	1.23392	0.380183	-1.72022	-1.44263	-1.14016	-1.50011	0.101609	0.0412101	-0.0412101	0.366097	2.91572	0.0258161
Zfp292	Q9Z2U2-2;Q9Z2U2	24	0.0387122	0.112091	0.0151997	-0.534562	-1.34799	-2.02008	-1.55294	-1.09137	0.771868	0.309869	-0.0151997	0.712327	4.09223	0.0157143
Eef2k	O08796;D3Z088;F6ZEU2;D3Z1Y3	14	0.296607	0.548183	0.0447331	-0.0447331	-1.19656	-1.76548	-1.03685	-0.883294	0.757364	1.19234	-0.12271	1.48095	3.20341	0.0189032
Sbds	P70122;F6TN03;D6REV5	40	0.416142	0.975237	-0.341767	0.232474	-0.667423	-2.03788	-0.960701	-0.9	1.11469	0.940485	-0.232474	1.09199	2.3789	0.0438692
Npepps	Q11011;F6QYF8;E9Q039;E9Q6F4;F7ANF4;F6V7K3;F2Z3V5	90	0.238482	0.440574	-0.198606	0.916324	-0.830708	-2.08479	-1.73955	-0.560676	0.605182	0.198606	-0.207893	1.02186	2.42933	0.0418534
Patz1	Q9JMG9;Q5NBY9;Q5NBZ1;Q5NBZ2;Q5NBY8;Q7TNQ3	18	-0.136904	0.497656	-0.163521	0.363518	-1.40982	-1.6705	-1.5296	-1.10801	0.859289	0.698212	0.136904	0.992246	4.70808	0.012
Wbp2	P97765;A2A860	13	-0.267283	0.416196	0.267283	0.494671	-0.587904	-2.02146	-1.37021	-1.26586	1.00798	0.927208	-0.650398	0.478161	2.35154	0.0449713
Eif2s1	Q6ZWX6	56	-0.126765	1.2168	0.237662	0.840365	-0.949191	-1.94733	-0.849995	-1.37387	0.126765	0.969259	-0.181363	0.670172	2.75942	0.0303099
Hexim1	Q8R409	14	0.138385	0.282835	1.03928	0.675385	-1.10297	-1.0464	-1.23757	-1.94925	0.492468	0.479814	-1.10908	-0.138385	2.54184	0.0368136
Parn	A0A0R4J0P6;Q8VDG3	39	-0.109068	0.109068	0.887282	0.597873	-0.616287	-1.32059	-1.65272	-1.67529	1.1506	0.775261	-0.391436	0.302514	2.70644	0.0321422
Mga	E9QLG3;A2AWL7;A2AWL7-3;H7BX50;A2AWL7-2;A2AWL7-4	41	-0.112383	0.394043	0.112383	0.70564	-0.532775	-1.43428	-1.84585	-1.34431	1.31706	0.851596	-0.187652	0.520698	2.87205	0.0270217
Smg9	Q9DB90;F6YIT4;Q9DB90-2;D3Z719	13	-0.330666	0.291765	1.02055	0.602712	-0.728811	-1.35337	-1.0785	-1.87661	0.71805	0.552164	-0.291765	1.20314	2.62291	0.03549
Spin1	Q61142-2;Q61142;A0A140T8V6;J3QNQ0;D3YU27;B1B0R2;A0A0N4SW15;J3QPU0;Q6NVE3	12	0.0112115	0.0302899	0.0110023	0.679373	-0.328938	-2.12745	-1.80567	-1.26201	0.837723	0.532201	-0.254559	-0.0110023	2.37129	0.0437021
Fam98c	E9PYD1;D3Z100;F6ZXW2;F6S0H0	10	-0.10208	-0.155001	0.512581	0.457546	-0.391943	-2.12692	-1.86092	-1.42897	0.469284	0.160733	0.233663	0.10208	2.87113	0.0269189
Srcap	A0A087WP63;A0A087WNX7;A0A087WNL7;A0A087WQ44;A0A087WQY5;E9Q9V7;A0A087WS36;A0A087WSL6;Q8BQA6;A0A0U1RQA7	32	-0.148332	0.291649	0.423074	0.303573	-1.22342	-2.0423	-1.67266	-1.18587	0.847038	0.164198	-0.0525489	0.0525489	4.07866	0.0148
Ttc37	F8VPK0	56	0.019599	0.0188282	0.448	0.137737	-0.917401	-1.71426	-2.21231	-0.954922	0.0288601	0.772783	-0.771174	-0.0188282	2.45797	0.0406098
Dcps	Q9DAR7;Q3TBW9;D6RFQ0	36	0.114333	-0.114333	0.340336	0.289353	-1.1456	-1.66136	-1.98274	-1.34024	0.193923	0.857078	-0.365156	0.262131	3.86681	0.0161081
Gm20441	G3UYJ7;G3UX05;G3UYL6;G3UX71	18	-0.4829	0.264866	0.209928	0.494241	-0.821983	-1.56571	-1.90421	-1.38462	0.54482	0.535031	-0.209928	1.05396	3.20655	0.0189919
Kdm4a	Q8BW72;A2A8L9;Q8BW72-2	31	-0.681945	0.0275719	0.490821	0.273903	-0.806345	-1.5176	-2.03255	-1.6419	0.097808	0.187925	-0.0275719	0.626277	3.11979	0.0213824
Ddx47	Q9CWX9;F6QKD2;A0A0N4SVT1;A0A0N4SVK2;A0A0N4SWC5;A0A0N4SV55	39	-0.460164	0.400695	-0.00731348	0.31683	-0.956636	-2.14391	-1.6053	-1.43105	0.119746	0.00731348	0.364591	0.493474	3.74164	0.0156522
Ddx4	Q3V086;Q61496	16	0.405519	0.446274	-0.105286	0.0181313	-0.0181313	1.55086	1.53411	1.07867	-0.387728	-0.961725	-1.71063	-0.837239	2.68675	0.0324848
Atg2b	Q80XK6;Q80XK6-5	18	0.385987	-0.0225314	0.0941485	-0.58623	0.0225314	1.16843	1.39723	1.56525	-0.528485	-0.578708	-1.24745	-1.59989	2.69256	0.0323493
Nudt16	Q6P3D0;A0A087WRE5;A0A087WSB5	7	0.0435539	0.213678	-0.69878	-0.0435539	1.17091	1.73494	0.620733	1.48499	-0.307486	-1.12217	-0.870073	-1.17467	3.69786	0.0170213
Camk2g	Q923T9-3;Q923T9-2;Q923T9;E9QAJ4;D6RDQ8;F6WHR9	16	0.425868	0.0698209	-0.0698209	-0.342015	1.25153	0.919467	0.817838	1.49977	-1.02262	-1.67452	-0.167053	-1.21833	3.53985	0.0172537
Ctnnal1	O88327;B1AZA7	13	0.624789	0.173037	-0.908289	-0.84906	1.50035	0.262487	1.34547	1.03852	-0.944325	-1.46145	-0.876066	-0.173037	2.24433	0.0489265
Zc3hav1l	Q8BFR1;Q8BFR1-2	12	0.239053	-0.804443	-0.832193	-1.61966	0.946672	1.24728	1.15864	1.06633	-1.04509	-0.239053	-0.897225	0.306743	2.55965	0.036695
Ube2s	A0A0U1RQ37;Q921J4;A0A0U1RQ22;A0A0U1RQ75	14	0.725256	0.313119	-1.06256	-0.454416	1.39111	0.597437	1.85934	1.38269	-0.706318	-0.791028	-0.395804	-0.313119	2.51649	0.0381902
Nfkb1	P25799-2;P25799-3;P25799;P25799-4;F6Z9G5;P25799-7;P25799-6;P25799-5;V9GX90	8	0.527363	-0.327158	-0.263091	-0.556265	0.854026	1.6164	1.63774	1.41472	0.263091	-0.753953	-1.06772	-0.657877	3.173	0.0196279
Plod3	Q9R0E1;F6W3Q8	39	-0.118398	0.118398	-0.728595	-0.228208	1.72047	2.37593	0.568204	0.639282	-0.649737	0.301221	-0.511006	-0.52768	2.24421	0.0488444
March5	Q3KNM2;A0A0R4J1H0;F6W8T3	12	-0.241663	-1.17976	-0.599708	-0.143835	0.907411	1.58224	1.53295	1.62193	0.862697	-0.32563	-0.0764483	0.0764483	3.29262	0.019
Pfn2	Q9JJV2-3;Q9JJV2;D3YWS3;Q9JJV2-2	6	-0.798401	-0.872106	-0.348256	-1.49895	2.08811	0.729107	0.709461	1.18984	0.294402	-0.222729	-0.486932	0.222729	3.01328	0.0235414
Erlec1	Q8VEH8;F6Z458	5	-0.331331	-1.47098	-0.371019	-0.748172	0.76873	1.59217	1.11064	1.55169	-0.166039	-0.93728	0.166039	0.572847	2.83106	0.0286911
Dpy19l1	A6X919-3;A6X919-2;A6X919	5	-0.532767	-2.28002	0.00526464	-0.252723	1.23411	1.22002	1.06872	1.02294	-0.431368	-0.00526464	-0.256718	0.0417229	2.29204	0.04706
Tubb2a	Q7TMM9	53	-0.705941	-1.73571	-0.0883924	-0.663827	1.67011	1.07281	1.31917	0.962608	0.0883924	-0.438485	-0.304858	0.374735	3.18344	0.0193386
Atp5i	Q06185;Q8BTB6	15	-0.568628	-1.75419	-0.37514	-1.1568	1.58525	1.67873	0.328075	0.694303	-0.185318	-0.158136	0.158136	0.339726	2.75015	0.0300457
Abracl	Q4KML4	7	-0.20301	-0.882637	-0.0592519	-0.207959	1.63566	1.85939	1.28859	1.07936	0.47372	-0.39041	0.0592519	-0.891292	3.30669	0.0193535
Etfdh	Q6PF96;Q921G7	17	-0.393483	-0.482356	-0.755197	-0.934277	1.66847	1.68572	1.27875	0.831349	-0.0431194	0.0431194	0.890968	-0.648067	3.3054	0.01924
Rab2a	P53994	26	-0.950435	-0.952442	-0.400437	-0.703747	1.75478	1.66265	0.309027	1.52852	-0.240192	0.273636	0.240192	-0.261053	3.42203	0.018
Gm12117	V9GXK0	3	-0.272655	-0.485154	-0.344573	-0.43908	1.41575	2.35223	0.252	1.48752	0.118241	-0.698748	-0.118241	0.221333	2.509	0.0384466
Ranbp9	E9Q5D6;P69566;P69566-2	17	0.0287169	-0.0287169	-0.0392752	-0.633618	0.547379	2.3571	1.9505	0.679059	-0.107956	-0.53598	-0.397672	0.130912	2.27836	0.0470626
Tmed3	Q78IS1	1	0.215637	-0.427252	-0.860004	-0.600742	0.377138	1.90184	1.5794	1.47683	-0.711402	-0.0402444	-0.852268	0.0402444	2.77261	0.0299522
Atp2a2	O55143;O55143-2	72	-0.388552	-1.24871	-0.176743	-0.437438	1.0351	2.13073	1.41179	0.87959	-0.260114	0.654219	-0.402491	0.176743	2.89895	0.0262247
Agps	A2AL50;Q8C0I1;H3BKN2;A2AL49;H3BIY5;H3BJ14	37	-0.499352	-0.952838	-0.670863	-0.295906	1.31632	2.17953	0.73458	0.945345	-0.9142	0.739324	-0.0566293	0.0566293	2.55034	0.0365361
Dhx32	Q8BZS9-2;Q8BZS9;D3Z4E3;D3YZD7;D3Z255	19	-0.294732	-0.451506	-0.233441	-0.601509	1.72267	1.12804	1.44344	1.34048	-0.491526	0.533343	-1.26174	0.233441	3.00584	0.0239241
Htra1	Q9R118	6	-0.207257	-0.967439	-0.435352	-0.897056	1.56181	1.5023	1.26139	1.02466	-0.203849	1.26569	-0.151873	0.151873	3.10088	0.0209167
Hmox2	O70252;D3YX62;D3YXN4;D3Z4A2	24	0.02514	-0.118547	-0.701274	-0.216252	1.41491	0.355502	1.85696	2.07491	-0.02514	-0.317807	0.679805	-0.0329397	2.41512	0.0424713
Odc1	P00860	19	0.028965	-0.278408	-0.134449	-0.47768	1.50417	1.73477	1.66605	1.60603	-0.17865	-0.028965	0.0824715	-0.0940801	7.29804	0
Tardbp	Q8BLD4;A0A087WRZ5;Q6VYI5;Q6VYI4;A0A087WQA5;A0A087WSE4;A0A087WRP4;A0A087WP57	52	-0.618476	0.0739344	-0.0739344	-1.02536	1.07498	0.968663	1.49526	1.73356	-0.832013	0.610191	-0.758482	-0.761854	2.7535	0.0301935
Sulf2	Q8CFG0	5	-0.146586	-0.203719	-0.427936	-0.315656	1.03771	1.79101	1.63275	1.61014	-0.193234	1.01994	0.129739	-0.129739	3.57683	0.018
Sec62	Q8BU14	16	-0.463048	-0.389521	-0.920734	-0.207411	0.964094	1.98698	1.30169	1.55708	-0.524766	0.686396	0.00774938	-0.00774938	3.54834	0.0173333
Fermt2	Q8CIB5;A6X940;A6X941	63	-0.577429	-0.845998	-0.604214	-0.642439	0.312948	1.16677	1.38149	2.05307	-1.14632	0.371035	0.26309	-0.26309	2.48765	0.0390972
Rhox13	F6YCR7	3	-0.098812	-0.302276	-0.187872	-0.0459347	0.839446	1.86076	1.23144	2.25385	-0.0470324	0.284348	0.0459347	-0.11369	3.57669	0.0177049
Mtmr2	Q6P572;Q9Z2D1;B8JJF3	14	-0.94349	-0.52437	0.275984	-0.964198	1.29198	0.385179	1.31171	1.86139	-1.13495	-0.275984	0.486924	-0.474054	2.23091	0.0491688
Hnrnph3	D3YWT1;D3Z3N4;D3Z6Y3	22	-0.607139	-0.156857	1.00072	-0.0597594	1.51741	1.82269	0.830178	1.45864	-0.451624	-0.674725	0.0597594	-0.705273	2.81319	0.0286834
Sbf1	Q6ZPE2;Q6ZPE2-2;H3BKD9;F6S251;D6RG52;F7AWK3	24	-0.861062	-0.562465	0.620209	0.789574	1.34335	1.34987	0.396677	1.84268	-0.396677	-0.605093	-0.710291	-0.852387	2.285	0.0472246
Abcg2	S4R2E1;A0A0R4J0B6;Q7TMS5;D3YZX5;A0A0N4SWA2;D3Z150;D3YVG8;S4R2M4	14	-1.37037	-0.0760893	0.553747	0.0760893	1.86295	1.10056	0.734574	0.754548	-0.73279	-1.27295	-0.305157	-0.873263	2.32517	0.0453102
Strip1	Q8C079-4;Q8C079-3;Q8C079;Q8C9H6-3;Q8C9H6;Q8C079-2;E9QN41;Q8C9H6-4	13	-1.36443	0.300671	0.451207	-0.434284	0.920756	1.1266	1.2709	1.04432	-0.300671	-1.1958	-0.592052	-1.40073	2.58873	0.036391
Pik3c2a	F8VPL2;Q61194-2;Q61194;A0A0U1RNT0	21	-1.00663	-0.277833	0.365177	-0.266856	0.335908	1.33354	1.56117	2.16794	0.185425	-0.336121	-0.703427	-0.185425	2.32516	0.045198
Hkdc1	Q91W97	16	-0.617021	-0.0602628	0.994308	-0.4211	1.00862	2.19256	1.01874	1.24477	-0.272608	0.0602628	-0.393453	-0.897214	2.3272	0.0453666
Abhd5	Q9DBL9-2;Q9DBL9	3	-1.13004	-0.820261	0.0627493	-0.100442	0.640475	2.12826	1.20102	1.31914	-0.0627493	0.497836	-0.0992736	-0.807625	2.44108	0.041521
Chuk	E9Q605;E9QNL4;Q60680;Q60680-3;Q60680-2	22	-0.910865	-0.596865	0.624349	-0.665293	1.56026	2.03758	0.387878	1.24854	0.198048	-0.198048	-0.487989	-0.607949	2.28044	0.0473255
Gpx3	P46412;A0A1C7ZMZ5;A0A1C7ZMZ7;F2Z3Y2;P21765	5	-0.94934	-0.500092	0.185734	-1.01227	1.19911	2.07081	0.654965	1.04821	0.454468	-0.338807	-0.185734	-1.0862	2.38506	0.043779
Cpt2	P52825;A2A8E8;A2A8E7	31	-1.03548	-0.982548	0.592341	-0.830542	1.29346	1.57481	1.3389	1.00187	0.269775	-0.269775	-0.782291	-0.463383	2.80867	0.02878
Hspa4l	P48722;P48722-2;E0CY23;A0A0N4SW76;A0A0N4SVU2	18	-0.822106	0.0453721	-0.596538	0.420944	1.46242	0.578507	1.34122	1.35628	-1.56028	-0.124955	-1.10686	-0.0453721	2.4322	0.0418289
Gyg1;Gyg	Q9R062;V9GX26;K3W4S6	7	-0.752955	0.518489	-0.414799	-1.08244	1.31227	1.59748	1.86968	0.679126	0.18232	-0.18232	-0.520563	-0.502088	2.75323	0.0300734
Plin2	P43883;B1AXR3;B1AXR5	26	-0.915075	0.157309	0.0693149	-0.0693149	0.918929	1.66482	1.65431	1.22022	-0.112106	-0.527775	-0.820252	-1.15005	3.57774	0.0181695
Acad10	Q8K370	16	-0.392683	-0.862006	0.392683	0.624607	1.02325	1.76245	1.5344	0.883253	-0.749452	-0.449676	-1.15807	-0.406957	2.97938	0.0243926
Ercc5	E9QM61;P35689	4	-0.275137	0.0907836	-0.17483	-0.0907836	1.41628	0.518479	1.94735	1.25756	-0.520664	0.180582	-0.536369	-1.62406	2.61424	0.0355922
Wdr35	Q8BND3-2;Q8BND3;E0CYD5	19	-0.166626	0.522206	-0.0936815	-0.166995	1.72722	1.50046	1.98793	0.489856	-0.647435	-0.247193	0.0936815	-0.864487	2.90447	0.0264
Ccp110	Q7TSH4;A0A140LJ44;A0A140LIP6	3	-1.19018	0.0648805	-0.187791	-0.0648805	1.17471	0.552728	1.4957	1.8558	-0.695961	-1.00409	-0.802359	0.191975	2.68623	0.0323793
Mfn2	Q80U63-2;Q80U63;A8Y5E5;A2A7Y8	5	-0.117256	0.237342	-0.446117	0.0931147	2.1543	0.223861	1.62971	1.62947	-0.560309	-0.594152	-0.210638	-0.0931147	2.64244	0.0346066
Clptm1	Q8VBZ3	6	-0.986751	-0.10634	0.340557	-0.273213	1.62627	1.17306	1.71398	1.1934	-0.0258308	-1.19977	-0.029695	0.0258308	2.94508	0.0250414
Slc25a31	Q3V132	20	-0.683097	-0.0424679	0.114892	-0.263601	1.42747	1.50377	1.85587	1.35083	-0.399126	-0.847625	-0.0396008	0.0396008	4.42805	0.0128889
Mapkapk2	P49138;A0A087WSN7;B1AVU1	8	-0.723189	0.428582	-0.577902	-0.429202	1.13156	1.87538	1.59448	1.21345	-0.451674	-0.439428	-0.428582	0.618106	3.10358	0.0211268
Pgam5	Q8BX10-2;Q8BX10;A0A0G2JG95	31	-0.539406	-0.908729	-1.0982	0.123872	1.35465	1.41085	1.67172	0.734025	-0.598634	-0.534155	-0.123872	0.918593	2.57292	0.0368498
Npc2	Q9Z0J0	10	0.238291	0.0546237	-1.50265	-0.313777	-0.0546237	-0.46586	-0.231948	-0.89545	1.17182	2.00194	1.18984	0.843514	2.50159	0.0388296
Tubb2b	Q9CWF2	55	-0.242004	-1.06262	-1.12138	-0.510426	1.05893	-0.731709	0.242004	-0.601688	1.467	1.65909	0.541504	1.00947	2.26515	0.0477267
Amt	Q8CFA2	40	-0.15762	-0.74341	-0.547619	-0.461662	0.162656	0.15762	-0.792841	-1.18427	1.06618	2.14821	1.39692	0.352342	2.35856	0.0445144
Gm13128;Pramef17	L7MU96;A2ASJ1	15	-0.529946	-1.41719	-0.519509	-0.366002	0.261422	0.244437	-0.244437	-0.815508	1.3496	1.43558	1.78621	0.617344	3.1087	0.0210857
Ass1	P16460	79	0.0774969	-1.02839	-1.16515	-0.71963	0.715973	-0.0774969	-0.298043	-0.872116	1.24438	1.55433	1.55957	0.544287	2.56335	0.0367885
9030624J02Rik	Q8BWQ6;I1E4X5;D3YW20;D3YW19;Q8BWQ6-3;Q8BWQ6-2;F6RR19;H3BJE8	23	0.138821	-1.34303	-0.787854	-0.306385	-0.209161	-1.09279	0.160283	-0.138821	1.01126	1.95769	1.46289	0.429257	2.2922	0.0471731
Tanc1	E9QAF9;Q0VGY8;Q0VGY8-2	33	-0.233807	-0.236867	0.0445845	0.562381	-0.311921	-0.290673	-0.12982	-0.0445845	1.69319	2.39417	1.14075	0.685623	2.77275	0.0300962
Zswim3	Q8CFL8	6	0.354487	-0.321066	-0.0187788	-0.222618	-0.339037	-0.21205	0.0187788	-0.479105	1.26533	2.22113	1.5757	1.14638	4.09711	0.016
Kiaa1522	A2A7S8-3;A2A7S8;A2A7S8-4;A2A7S8-2	7	0.062652	-0.222725	-0.534516	-0.356095	-0.410008	0.113384	-0.594835	-0.062652	1.53319	2.28438	1.36006	0.759227	3.42325	0.0181687
Qars	Q8BML9;D3Z158;A0A140LHZ5;A0A140LIS6;F6TDS3;A0A140LHB3;A0A140LJK5;A0A140LHJ3;A0A0A6YY08;A0A140LID3;A0A140LJH2;A0A140LIN2;A0A140LIR0;A0A140LII8;A0A140LJH1;A0A140LIZ4;A0A140LHC3	76	0.482798	0.743999	-1.1713	-0.335518	-0.528555	-0.667554	-1.08556	-1.36539	1.01148	1.44536	0.335518	1.31773	2.27584	0.0472593
Nras	A0A0G2JGP4;Q9D091;P08556;A0A0G2JE25	14	0.483406	0.0274093	-1.18064	-0.0274093	-0.650866	-0.346731	-0.640258	-0.496333	1.35692	1.26829	1.06052	1.89639	3.26598	0.0189358
Epha4	Q03137-2;Q03137;A0A087WRH4	14	0.086593	-0.086593	-1.28473	0.21854	-0.480336	-0.381713	-0.617618	-0.576467	1.51014	1.67362	0.853791	1.54468	3.37278	0.0192
Dna2	Q6ZQJ5;Q6ZQJ5-2	50	-0.680596	0.173542	-1.09371	-0.692149	0.0166864	-0.48192	-1.10108	-0.0166864	1.4705	1.26748	0.263068	1.88366	2.46374	0.0402454
Oas1a;Oas1g	P11928;Q8K469;Q05BJ7;D3YWG4;Q8C2W3;Q924S2;Q8VI97;A0A0J9YV76	13	0.364887	0.0325428	-0.613634	-0.0325428	-0.861639	-0.0723878	-1.26794	-0.625317	1.50619	1.42289	0.0964801	1.85454	2.46949	0.0398031
Eif2b4	D3Z780;Q61749;Q61749-2;A0A0J9YUY0;F7CPG6;A0A0J9YTQ7	22	-0.128504	0.774409	-0.222783	-0.0965047	-0.67457	-0.989056	-0.721541	0.0965047	1.90456	1.71032	0.469237	1.26052	2.70078	0.0320881
Prkag1	O54950	18	-0.00209979	0.0850493	-0.599374	-0.20935	-0.386098	-0.349072	-1.0411	0.00209979	1.40413	2.00997	0.642966	1.67627	3.30843	0.0195102
Ugdh	O70475;D3YXP9	43	0.179102	-0.179102	-0.49881	-0.34606	0.527459	-0.459678	-0.621281	-0.58819	1.28834	2.01089	0.813439	1.72644	3.12621	0.0216061
Pgd	Q9DCD0	60	0.94711	0.100367	-0.579061	-0.630962	-0.100367	-0.13903	-0.620452	-0.71963	1.13445	1.74804	1.43323	1.42495	2.95541	0.0248916
Zfp263	Q8CF60;E9PXW0;E0CZ03	10	1.10695	0.0883854	-0.765011	-0.103833	-0.0883854	-0.730222	-0.315998	-0.223097	1.37148	1.47429	1.31767	1.63994	2.87298	0.0271257
Tbc1d24	Q3UUG6-2;Q3UUG6;A0A0J9YUB2;Q8BRB6;A0A0J9YV32	8	0.909045	0.0279693	-0.0279693	-0.0730227	-0.253613	-0.0336547	-1.00248	-0.70285	1.28803	2.26875	0.699361	1.14324	2.57464	0.0368529
S100a13	P97352;A0A0A0MQ90	13	0.32416	-0.612129	-0.773992	-0.472884	-0.663322	0.185566	-0.185566	-0.586237	0.844267	2.34563	0.656763	1.48287	2.49388	0.0388734
Kdm3b	B9EKS2;Q6ZPY7;Q6ZPY7-2	52	0.534293	-0.156627	-1.23708	-0.72539	-1.24053	0.156627	-0.274344	-0.408253	1.11928	1.8184	0.869865	1.22965	2.34107	0.0449137
Sgk3	A0A087WR70;A0A087WQS1;Q9ERE3;A0A087WPW2	5	-0.118589	-1.18172	0.118589	0.883418	-0.256531	-0.251393	-0.840446	-0.820926	1.43344	1.01902	0.79191	1.88824	2.29564	0.0470048
Slc25a30	Q9CR58	5	-0.260363	-0.957883	-0.152534	-1.16146	-0.177716	0.200703	-0.219966	0.474871	1.43649	1.66816	0.152534	1.85125	2.51251	0.0384104
Mtm1	Q9Z2C5;B1AW21;Q3UDN6	23	-0.422289	-1.48301	-0.573282	0.0411126	-0.0230925	-0.58944	0.0230925	-0.498845	1.47691	1.62553	0.699654	1.54322	3.20958	0.0192397
Atp1b1	P14094;A0A0A6YX05	12	-0.124324	-0.734229	0.102944	-0.37163	-0.102944	0.262832	-0.21462	-0.990171	1.77686	1.84852	0.869145	1.36415	3.29464	0.0194455
Ckb	Q04447;A0A0J9YKD4;P07310	59	0.163803	-0.997348	-0.422739	-0.374148	-0.208129	0.281157	-0.163803	-0.947036	1.5769	1.94914	0.425352	1.46527	2.60758	0.0358605
Tyro3	P55144-3;P55144;P55144-2	5	-0.553505	-0.444351	-0.230263	-0.779184	-0.018658	0.018658	0.0878491	-1.01015	1.14902	1.6876	0.29311	2.1338	2.55446	0.0367108
Bag3	Q9JLV1	13	-1.66984	0.0354483	0.643806	-0.0354483	-0.465487	-0.522699	-0.560336	-0.790715	0.844629	1.14635	1.48012	1.46535	2.32993	0.0453033
Hspb8	Q9JK92	9	-1.86245	0.0719302	-0.214093	0.335607	-0.0719302	-0.635602	-0.304831	-0.453052	1.27534	0.925514	1.62288	1.24237	2.2673	0.0476888
Hacd3	Q8K2C9	12	-1.20432	0.0258942	-0.61287	-0.0258942	0.796207	-0.368393	-0.713349	-0.273611	1.8851	1.01265	0.820385	1.60224	2.39371	0.0434846
Fdps	Q920E5;A0A0G2JE82	42	-0.968154	0.843415	-0.00847301	-0.405339	-0.145249	-0.50544	-0.850202	0.00847301	1.71187	1.12228	0.754577	1.85151	2.37766	0.0439348
Rbl1	Q64701;Q64701-2	13	-0.532823	0.246307	0.122106	-0.474416	-0.169455	-0.827113	-0.292242	-0.122106	2.41387	1.30066	1.03634	1.0049	3.00481	0.0237736
Gtf3c4	Q8BMQ2;E9Q2B0;Q8BMQ2-2;Q8BMQ2-3	30	-0.449638	0.199238	-0.170117	-0.35718	0.170117	-0.424065	-0.739113	-0.641407	2.37638	1.63279	0.568266	0.893886	2.60353	0.0359538
Acox3	Q9EPL9;Q3TAW3;E9Q296;Q8C178;D3Z2N6;A0A0J9YVH1	16	-0.448101	0.0282329	-0.101946	-0.682122	-0.0282329	0.126508	-1.20782	-0.334531	0.681363	1.72918	1.73623	1.50544	3.0707	0.021932
Dcun1d3	Q8K0V2;D3YWG7	3	-1.20619	-0.434988	-0.236253	-0.740263	-0.096848	0.096848	-0.897645	0.981108	0.459346	1.49823	1.52978	1.47277	2.36441	0.0440739
Rab11fip5	A0A0N4SW73;Q8R361	10	-0.715596	-0.357331	-0.385986	-0.472744	0.262561	0.163997	-1.11309	-0.163997	0.989364	1.08028	1.84672	1.7521	3.35294	0.0188936
Bcat1	Q8CBC8;P24288;E9Q4K3;B2KFA8;B2KFA9	34	-1.17581	-0.336776	0.0250383	-0.279292	-0.0250383	0.52472	-0.054891	-0.124729	0.344586	1.40689	2.10464	1.61347	2.4788	0.0395031
Tnpo1	Q8BFY9;Q8BFY9-2;Q3TKD0;J3QMX2	57	-0.334431	-0.265664	-0.0294011	-0.779713	0.0294011	0.219523	-0.67659	-0.118287	1.08933	2.50994	0.854905	1.2127	2.75936	0.0301682
Aacs	Q9D2R0	40	-1.0552	0.445954	-0.447225	-0.228361	-0.0260925	-0.150531	-0.489257	0.0260925	1.08345	1.83351	1.02191	1.89531	3.11517	0.0212174
Prep	Q9QUR6	72	-0.419922	0.300281	-0.300776	-0.295529	0.235691	-0.302331	-0.235691	-0.417798	1.17256	2.27863	1.30587	1.38069	3.77922	0.0166829
Alpl	P09242;E9Q7P8;B1AXF5;B1AXF6	36	-0.761234	-0.00870039	-0.750818	-0.742405	0.990675	0.00870039	-0.210481	-0.744879	1.16488	1.70011	1.61515	0.932137	2.82157	0.0289691
Rcn1	Q05186	15	-0.764674	-0.154368	-0.955215	-1.02251	0.227361	0.151683	-0.545568	-0.151683	1.3167	2.00227	0.908749	1.21223	3.84724	0.0161053
Mvk	Q3UEB4;Q9R008;D3YV77;A0A0G2JEG0;A0A0G2JFX8	10	-0.933636	-0.396783	-0.5155	-0.386852	0.502564	0.0487045	-1.01235	-0.0487045	1.22423	1.90904	1.14078	1.35233	3.43802	0.0182785
Akt2	F8WHG5;Q60823;D3Z3N2;D3YXM7;D3Z5X2;D3Z490;D3YZJ5;D3Z0M3	18	-0.116887	-0.495739	-0.706699	-0.761216	0.333861	-1.07603	-0.68328	0.116887	1.06474	0.572606	1.22713	2.22362	2.48459	0.0390156
Dab2ip	F6RK07;A2AUX5;A2AUX3;B7ZD29;Q3UHC7-2;Q3UHC7-4;Q3UHC7-3;Q3UHC7;F6QQP6	16	-0.597837	-0.0630519	0.00190535	-0.415476	1.24067	-0.213565	-0.345898	-0.00190535	0.978104	0.850686	1.79905	1.96076	2.23579	0.0491491
Slc25a10	Q9QZD8	11	-0.996303	-0.610047	-0.347729	-0.691683	0.887273	-0.310084	-0.0837059	0.0837059	1.06375	0.378812	1.41275	2.20625	2.56353	0.0368921
Bdh1	Q80XN0;D3Z2Y8	30	0.097423	-0.877665	0.335292	-0.097423	-0.334693	-0.198844	-0.812962	-0.823109	0.793286	0.721568	2.08932	1.75872	2.74266	0.0304
Dnase2a;Dnase2	D3Z512;P56542;S4R1G0;D3Z5U3	3	0.430371	0.32073	-0.827563	-0.725619	-0.792228	-0.32073	-0.356591	-0.689271	0.515951	0.97025	1.93683	1.79133	2.54462	0.0367509
Paxip1	Q6NZQ4;A0A0G2JE02	23	0.0396177	-0.0693372	-0.656505	-0.50187	0.226503	-0.0396177	-0.157966	-0.0494791	1.46444	1.23084	2.08772	1.48739	4.65825	0.0123636
Grsf1	Q8C5Q4;E9Q179;D3YUN1;D3YV30	29	-0.317895	0.394545	-0.896385	-0.0427512	-0.261088	0.0427512	-0.582657	-0.571954	1.27331	1.31564	2.18615	1.03432	3.22741	0.0186218
Cbs	Q91WT9-2;Q91WT9;D3YUF2;D3YYN0;D3Z4K2	25	0.0800423	-0.360925	-0.357964	0.218181	-0.876716	-0.558208	-0.0800423	-0.631983	0.754693	1.29252	2.1404	1.54275	3.62086	0.0173571
Ctnnb1	Q02248;E9Q6A9;F7BAC9;F6QZ47;F7CRC6;D3YUH4;D3Z7S6;D3Z5Q1;E9PW26	62	-0.173857	-0.631852	-0.0459649	0.220329	-0.580703	-0.971836	0.0459649	-0.776105	1.40392	1.17887	2.08305	0.966389	3.57477	0.0174839
Itpka	Q8R071	6	-0.0524457	-0.638623	-1.0431	0.0386991	-0.80482	-0.0386991	0.222614	-0.674159	1.82284	0.765865	1.82483	1.05227	2.8879	0.0263867
Usp45	Q8K387;Q8K387-2;F7BAC1;F7CLE5;E9Q4D8	10	-0.194353	-0.741427	-1.25394	-0.212635	-0.621853	-1.1456	0.194353	0.428246	0.9528	1.80381	1.19085	1.13798	2.66394	0.0333167
Fam49b	Q921M7	33	-0.741287	0.0571275	-1.26515	-0.36111	-0.464045	-0.989304	0.0898726	-0.0571275	1.44955	1.64049	1.21201	1.11778	3.47615	0.0178919
Ctsc	P97821;D3Z220;Q3U7T5	6	-0.72273	0.0384417	-0.563182	-0.297824	-0.562443	-0.675083	-0.0384417	0.338843	0.683096	1.21967	1.53252	2.20887	2.97435	0.0244634
Agk	Q9ESW4;Q9ESW4-2;A0A0J9YU24	29	-0.346946	-0.35692	-0.681037	-0.161282	0.304232	-0.605178	-0.474385	0.161282	1.02635	1.46194	1.75568	1.81094	4.18718	0.0148333
Pus1	Q9WU56;Q9WU56-2;H7BX59;Q9WU56-3;Q9WU56-4;D3YWU8;D3Z092	35	-0.425129	-0.190309	-0.932767	0.132086	-0.421272	-0.183872	-0.132086	0.303945	1.94656	1.21328	0.801055	1.91615	3.2631	0.0187027
Aldh1l1	Q8R0Y6;A0A0N4SW56;A0A0N4SVT2	54	-1.18082	-0.285348	-1.1041	-0.240666	-0.192123	-0.0187742	0.254446	0.0187742	1.31908	1.37443	1.26275	1.70919	4.55735	0.0141538
Gtf2h1	Q9DBA9	21	-0.226784	-0.269515	-1.31408	-0.295314	-0.109858	-0.497256	0.109858	0.202905	2.08362	0.702568	1.168	1.59688	3.02275	0.0232258
Pdp2	Q504M2	11	-0.900322	-0.582173	0.0407117	-0.883972	-0.886054	-0.0407117	0.604315	-0.518578	0.92491	0.539581	2.16532	1.34586	2.31485	0.046084
Nanog	Q80Z64-2;Q80Z64	12	-0.493717	-0.558066	-0.650169	-0.692735	-1.21031	-0.181343	0.822705	0.181343	1.3218	1.25602	0.948096	1.76384	2.77419	0.0301063
Kat6b	Q8BRB7;Q8BRB7-2;S4R2Q8;Q14AW2	31	-0.765746	-1.37495	0.622773	-0.419659	-1.09661	-0.168603	-0.211308	0.168603	1.15964	1.11232	1.22026	1.60751	2.40351	0.0429575
Cadm4	Q8R464	4	-0.985846	-0.736362	0.111318	-0.60999	-0.755021	-0.71637	0.394858	-0.111318	1.39527	1.18459	1.1579	1.77738	3.45992	0.018026
Atp2b1	G5E829;A0A1W2P867;A0A1W2P7C7;A0A1W2P772;A0A1W2P7R3	22	-0.665814	-0.830473	0.640012	-0.44999	-0.0987351	-0.529201	0.0987351	-0.142195	0.882868	1.5044	1.80802	1.61973	3.09352	0.0211586
Serpinb1a	Q9D154;Z4YK03;Q8VHP7;Q5SV42;A0A0R4J1T5	23	-0.474116	-0.573489	-0.0393302	-0.406512	-0.182916	0.0393302	0.219374	-0.0983052	1.58466	1.22027	1.32311	2.10616	4.95118	0.0102857
Anxa4	P97429;A0A0N4SW89;D3Z0S1;A0A0N4SV57;F7ANV6;S4R1F2	45	-0.505121	-0.595748	0.0564972	-0.390412	-0.561962	0.376633	-0.0564972	-0.539445	0.580272	0.994527	1.63601	2.34097	2.62646	0.0353574
Rab38	Q8QZZ8;A0A140LHK2;E9QLQ7;Q91YQ1;Q9CZE3	5	-0.299969	-0.873252	0.016645	-0.41487	-0.187848	-0.432406	0.595542	-0.016645	1.50786	1.37891	1.27059	1.89959	3.99605	0.0136
March2	Q922Q1;E0CZH6;A0A087WPC2;D3YZZ3;Q9CW42	29	-0.29551	-0.652207	0.00999024	-0.202176	-0.00999024	0.184166	-0.156106	-0.365313	1.49724	1.54126	1.35098	1.95247	5.33323	0.00933333
Usp46	D3YVU0;P62069;Q9D9M2;Q9D9M2-2;D3YVJ5	9	-0.421645	-0.211371	-0.129337	-0.432973	-0.0636835	0.0755595	-0.0469878	0.0469878	2.12411	1.71845	1.17247	1.31132	5.13037	0.00666667
Gss	P51855;Q3UEE2;A2AQN7;H3BKH4;A2AQN9	55	-0.543037	-0.860359	-0.360257	-0.338332	-0.0266445	0.263385	0.0266445	-0.22489	1.04371	1.76825	1.7359	1.53944	5.32967	0.007
Etv6	P97360;E9Q8J8;E9QAJ7	16	-0.0331019	0.374397	-0.762291	0.570177	-0.925417	-1.16014	-0.437867	-0.860863	1.03774	0.0331019	1.46099	1.89866	2.37736	0.0438157
Vps33a	Q9D2N9;A0A0G2JEL2	18	0.0739332	0.470312	-0.222738	0.436117	-1.49693	-1.57856	-0.400654	-1.04665	-0.0739332	0.36546	0.997394	1.84691	2.35644	0.0447225
Acly	Q3V117;Q3TS02	140	-0.597449	-0.0066124	0.0066124	0.0711228	-1.12415	-1.00517	-0.643239	-0.147993	1.45737	0.538516	0.947514	2.1486	3.00426	0.023625
Map4k1	P70218;A0A140LJF0;Q3UPT4	7	-1.0865	-0.0942343	-0.108739	0.096044	-0.320493	-1.92169	-0.670165	0.0942343	1.40288	1.17941	0.89482	1.17312	2.37533	0.0438706
Ehhadh	Q9DBM2	25	-0.830185	-0.108414	0.168443	-0.240104	-1.13816	-1.56629	0.108414	-0.297342	1.88571	1.09345	1.22465	0.335974	2.23222	0.0490846
Tecr	Q9CY27;Q52L67;G3UWE1;A0A1D5RLH3;Q3TAN8;A0A1D5RLB4	18	-0.606357	0.185961	-0.479026	0.277983	-1.1008	-1.9847	-0.185961	-0.576851	1.2069	0.982307	0.336947	1.49593	2.43669	0.0417552
Papss1	Q60967;Q6NZM8;A0A0G2JFM1;A0A0G2JFK8	18	-0.335913	0.311588	-0.748044	0.343168	-0.311588	-2.01248	-0.637872	-0.497597	1.14062	1.53745	1.07794	0.695972	2.53009	0.0372359
Arcn1	Q5XJY5	49	-0.115536	0.115536	-0.190558	1.40176	-0.527527	-1.97338	-0.466848	-0.945804	0.718364	0.642039	1.31132	1.01943	2.28117	0.0473521
Dnpep	Q3TVK3;Q9Z2W0;Q8BPW9;A0A087WS31;A0A087WSE6;A0A087WRC1;A0A087WNX3;A0A087WSD3;A0A087WSU0	41	-0.397379	0.127607	-0.37419	-0.127607	-0.719945	-2.15101	0.135215	-0.737597	0.946257	1.44141	1.33482	0.455192	2.25365	0.0485315
Sh3gl2	A2ALV3;Q62420;Q8BXU5;F6ZL13;A2ALV1;J3QQ08;A0A0R4J0B8;Q62421	22	-0.225996	0.225996	-0.986629	0.492182	-1.16423	-1.74393	-0.961047	-0.452707	1.1879	1.09757	0.826446	0.926351	3.14327	0.0209846
Ahcy	P50247;A2ALT5	57	0.00617024	0.381888	-0.554578	-0.101747	-0.00617024	-1.45788	-0.882929	-0.996247	1.41565	1.528	1.09402	1.05023	3.59834	0.0181754
Cdk2	P97377-2;P97377	41	0.0157846	-0.0157846	-0.225581	0.239623	-0.546129	-2.40386	-0.876168	-0.323363	1.36951	0.891378	0.735189	0.855298	2.54649	0.0367671
Commd5	A0A0R4J0U7;Q8R395	9	-0.480162	-1.03011	0.053454	-0.497379	-0.053454	-1.927	0.173675	-0.79534	1.03584	1.29087	1.04778	1.11445	2.3441	0.0448798
Rnf213	A0A171EBL2;E9Q555;Q3U0U2	180	-0.0186821	0.0933406	-0.153085	-0.219523	-0.0990613	-1.15267	0.0186821	-0.278169	1.61156	1.58853	0.582218	2.01087	3.06507	0.0219329
Nfatc2ip	O09130;A0A0U1RNY9	19	0.0255127	-0.539694	-0.442344	-0.065301	-0.0255127	-0.981947	0.218477	-0.322695	1.46664	1.87713	1.04797	1.61819	3.7922	0.0165
Plekhg5	A0A0A0MQC2;B1AS67;Q66T02-2;Q66T02	21	0.802847	-0.519027	-0.0396204	0.0396204	-0.332624	-1.41952	-0.214725	-0.235542	1.92764	1.64161	0.539695	1.07411	2.34163	0.0449771
Aifm1	B1AU25;Q9Z0X1	53	-0.325434	-0.230856	-0.272847	0.0316463	0.0779911	-0.951423	-0.243134	-0.0316463	1.93109	1.43781	1.71854	1.02185	4.08672	0.0151724
Ccdc93	E9QAD4;Q7TQK5	23	0.292015	-0.354239	-0.306911	-0.49466	-0.292015	-1.72481	0.4897	-0.658361	1.45083	1.39034	1.33582	0.945785	2.43665	0.041631
Pdxk	Q8K183	15	-0.0502567	0.248668	-0.348136	-0.239151	-0.349424	-1.64436	0.0502567	-0.189858	1.46566	1.65728	1.1629	1.2828	3.12012	0.0215407
Eno3	P21550;J3QPZ9;Q5SX59;Q5SX60;Q5SX61	25	1.25249	1.0913	-0.152613	0.0843643	0.909719	0.829953	1.06134	-0.0843643	-0.488361	-0.655428	-1.78606	-1.30456	2.29884	0.0471046
Actn4	P57780;A0A1L1SV25;A0A1L1SVJ6	150	0.930674	-0.177323	0.177323	0.396617	1.06435	1.29584	0.76938	-0.395659	-1.42942	-1.12025	-1.56052	-0.787223	2.73847	0.0304685
Sepsecs	Q6P6M7;D6RGM2	10	-0.0170075	0.404517	-0.525535	0.0170075	1.58444	0.527317	1.88226	0.511517	-1.27452	-1.41398	-0.560958	-0.167656	2.52388	0.0376184
Flnc	Q8VHX6-2;Q8VHX6	118	-0.356492	1.03896	0.298824	-0.298824	1.22231	1.46346	1.21608	0.625986	-1.18862	-0.99274	-0.972832	-0.873883	3.62627	0.0178519
Tpm1	E9Q450;E9Q448	49	-0.0511855	0.962966	0.768791	0.0511855	1.606	1.68763	1.14294	-0.189775	-0.886636	-0.769572	-1.06821	-0.432777	2.26157	0.0478639
Pdlim7	Q3TJD7;Q8BVJ7;Q3TJD7-2;B8JJB2;B8JJB3;Q3TJD7-3;B8JJB1	17	0.541937	0.474521	0.354937	-0.0209234	0.0209234	0.637086	0.197	-0.83335	-1.59142	-0.954144	-1.60219	-1.79028	3.28038	0.0188037
Peg10	Q7TN75;E9Q3F7;Q7TN75-2;H3BJQ1	27	-0.184142	0.233348	0.310882	-0.231692	0.488029	1.04119	0.540074	0.184142	-1.28119	-1.86752	-0.70043	-1.86917	3.65555	0.0186122
Anxa3	O35639;Q3TET3;A0A0G2JGL7;A0A0G2JDV9	26	-0.268525	0.158503	0.34736	-0.462923	0.734214	1.30496	0.898117	0.0627404	-1.41248	-1.42113	-0.0627404	-1.86993	2.44224	0.0414895
Rarg	P18911-3;P18911-2;P18911;D3YZY4;P22605-4;P22605-3;P22605-2;P11416-2;P11416;P22605	8	0.378714	0.388688	0.852554	0.0749433	-0.0749433	0.704868	-0.237979	0.091418	-1.23164	-1.289	-0.311403	-2.47592	2.27478	0.0472517
Plcd1	G5DDB7;Q8R3B1;Q05DG3	22	0.127415	-0.0404166	-0.175471	0.0404166	0.754641	0.827968	0.323056	0.0405771	-1.25463	-1.15327	-0.94341	-2.40719	3.34468	0.0190316
Scarb2	O35114	6	0.779942	-0.275217	0.389818	0.917764	1.25293	0.380095	0.264142	-0.264142	-1.02333	-1.01008	-1.08227	-2.05648	2.61244	0.0357031
Tmem2	Q5FWI3;Q8BI06-3;Q8BI06	24	-0.0475339	0.583725	0.455405	0.0932296	1.18	1.35612	0.0475339	-0.477263	-1.7519	-0.947016	-0.824435	-1.52765	2.34999	0.0449247
Lamb1	E9QN70;P02469	55	-0.296529	0.831583	0.11363	-0.11363	0.53038	1.44429	0.49354	0.277347	-0.921969	-1.09241	-1.43583	-1.84444	3.23616	0.0190175
Myh10	Q61879;Q5SV64;Q8BXF2	214	-1.00769	0.931796	-0.223142	0.223142	1.10304	0.401478	0.560598	0.283906	-0.628339	-1.51693	-1.68436	-1.30806	2.40073	0.0431073
Lrp2	A2ARV4;A2ARV5;Q3V346	70	-0.243255	0.253979	0.145554	-0.0737156	0.770582	0.6333	0.348307	0.0737156	-1.47476	-1.82745	-1.30251	-1.58653	5.45195	0.008
Fkbp10	Q61576;A2A4H9;F6W360	11	0.0436067	0.543897	0.308606	0.748149	0.805955	1.05257	-0.0436067	-0.105112	-1.08818	-1.60345	-1.76517	-1.18568	3.64775	0.0178462
Smarca1	Q6PGB8;Q6PGB8-2;F6Z6F4;Q8BS67	53	0.401311	0.885271	0.779161	0.62524	1.24237	0.192456	-0.192456	-0.230041	-1.42946	-1.68079	-0.423115	-1.52948	2.84827	0.0277037
Aif1l	A0A0A6YWH2;Q9EQX4	5	-0.127709	1.51132	-0.426721	0.182832	0.148329	0.461017	0.127709	0.431863	-1.11438	-1.90297	-1.35815	-1.15717	2.59859	0.0361221
Utf1	Q6J1H4	32	0.562298	0.489814	0.00481206	0.236566	0.177588	0.55962	-0.00481206	-0.0910992	-1.12117	-2.25801	-1.24579	-1.45851	4.01388	0.0136471
Lin28a	Q8K3Y3;H3BLC6;H3BL11;H3BK51	24	1.04517	0.84395	0.15302	0.430173	0.416998	0.595655	-0.15302	-0.537519	-1.4856	-1.781	-0.574185	-1.56116	3.08628	0.0213699
Dnmt3a	O88508;O88508-2;G3UXY2;G3UZK0;G3UZN5;G3UZH2;G3UZF8;G3UZG8;G3UX63	43	0.0142449	0.555873	0.257088	-0.220273	0.559195	0.467828	0.196106	-0.0142449	-0.598146	-2.33579	-0.797293	-1.88589	2.55173	0.0367917
Emb	P21995	14	0.506461	0.589068	0.454571	0.306337	0.631716	0.315633	-0.306337	-0.564196	-0.889301	-2.307	-0.719005	-1.59847	2.66753	0.0332437
Zfp423;Znf423	G3UW89;Q80TS5-2;Q80TS5;Q6KAS7-2;Q6KAS7;G3UZP1	17	0.95539	0.39169	-0.00925688	0.00925688	0.475056	0.352532	-0.322852	0.171309	-0.732082	-1.76532	-1.38415	-1.97026	3.23172	0.0188718
Phf6	Q9D4J7;E9QAG2;Q9D4J7-2	25	0.828166	1.40177	0.137221	0.218513	0.283395	-0.0737981	0.0737981	-0.428202	-0.640688	-1.12642	-1.05	-2.28609	2.55738	0.0367606
Dbn1	A0A0R4J1E3;Q9QXS6-3;Q9QXS6;Q9QXS6-2;F7CPL2	9	0.570582	0.767236	0.35871	-0.12352	1.10489	0.391585	-0.190225	0.12352	-0.527379	-1.74408	-1.63754	-1.58581	2.94562	0.0251429
Nt5dc2	Q91X76	35	0.0175246	-0.0175246	0.237992	0.359075	1.3107	0.290404	-0.704588	0.227106	-0.982454	-1.70643	-1.63281	-1.38576	2.68309	0.0324103
Ska1	A0A0R4J0M5;Q9CPV1	17	-0.154263	-0.576659	0.300707	0.154263	0.844783	0.591845	0.608954	1.10444	-1.42336	-2.3435	-0.553607	-0.224642	2.29008	0.0469976
Wdr41	Q3UDP0;B2RQV3;S4R290;Q3UDP0-2	3	-0.719344	-0.694595	0.404555	0.288666	0.702342	0.349575	0.988543	1.34886	-1.4342	-1.56229	-0.288666	-1.32663	2.70212	0.0321416
Gsk3a	D3Z7E5;Q2NL51	19	-0.0501829	0.0501829	0.551706	-0.73149	0.687203	0.322514	0.662106	0.689997	-1.87361	-1.85241	-0.986559	-0.865816	3.33964	0.0189167
Dusp9	Q7TNL7;G3UX16;Q91Z46-2;Q91Z46	17	0.267236	0.163453	-0.163453	-0.700328	0.52671	0.386267	0.534494	0.661596	-1.91287	-1.96881	-0.37273	-1.24917	2.85536	0.0272553
Dusp3	B1AQF4;Q9D7X3;Q3V2Y9;H3BKD1;H3BKL8	8	-0.229196	0.352552	0.0739737	0.136443	0.600303	0.270026	0.426282	-0.0739737	-1.79121	-2.35548	-0.921241	-0.757129	2.93148	0.0253256
Rbpj	E9Q7W0;A0A0J9YTV5;P31266-2;P31266;Q3U6F1;A0A0J9YVE0;O08674	39	0.442856	-0.637774	0.255926	-0.0547795	0.0547795	1.09746	0.76018	0.557209	-1.82018	-1.74863	-0.819931	-1.09078	3.22387	0.0187
Smtn	D3Z3Q3;Q921U8-2;Q921U8;D3Z525;D3YZ10;Q921U8-4;Q921U8-3;D3YVS1	10	0.0560349	0.00908295	-0.0270228	0.422006	-0.00908295	0.875543	1.0951	0.394356	-1.28653	-1.70945	-1.22093	-1.62127	4.47244	0.0129412
Polr2k	Q8BFX0;Q63871	3	0.604849	0.0600552	-0.0600552	-0.866186	0.193756	0.578954	1.0815	0.311769	-1.60326	-1.9396	-0.708768	-1.18417	2.76268	0.0303886
Kif2c	Q922S8;Q3TTL2;A2AE72	52	1.15168	-0.191123	-0.472721	0.191123	0.591105	0.321368	1.65533	1.08709	-0.671682	-1.80264	-0.698638	-0.902106	2.29727	0.0469734
Far1	Q922J9-3;Q922J9;Q922J9-4;Q922J9-2;D3Z5W6;D3Z4N9;D3Z072	19	-0.341579	-0.260856	0.378303	-0.228943	0.631917	0.997768	0.619172	0.852399	-1.64101	-1.6322	-1.64485	0.228943	2.44599	0.0415106
Cotl1	Q9CQI6;A0A1D5RLP1	21	-0.268908	-0.132146	0.787112	0.132146	0.720659	0.995418	0.302774	0.897382	-1.97546	-0.686929	-1.66174	-0.854608	3.18891	0.019392
Anxa2	P07356;B0V2N7;B0V2N5;B0V2N8;REV__F6WNG1;REV__Q8BND4	54	0.0110642	0.0461051	0.0863744	0.299392	0.265246	1.0536	-0.206878	-0.0110642	-1.22964	-1.69017	-2.28641	-0.284543	2.22289	0.0496946
S100a10	P08207	7	0.597339	0.879463	0.221138	-0.371148	0.370533	1.12924	0.0634659	-0.0634659	-1.47101	-1.16012	-2.12521	-0.486071	2.36991	0.0435767
Cnn2	Q08093;D3Z7R6	20	0.146925	0.59435	-0.00695723	0.00695723	0.45213	0.441773	0.56386	-0.361944	-1.88566	-1.25702	-1.93502	-0.946795	3.62998	0.0181887
Vcl	Q64727	129	-0.242807	0.172105	0.00685573	0.218066	1.01254	0.694097	0.800978	-0.00685573	-1.96131	-1.06275	-1.87943	-0.454717	2.98754	0.0241235
Bcar1	Q61140-2	15	-0.498393	0.66734	0.0412843	-0.0412843	0.176013	0.43305	0.379348	0.11517	-2.37679	-1.39377	-1.28781	-0.822811	2.94879	0.0251976
Dalrd3	Q6PJN8;A0A0A6YW92;A0A0A6YWX9	9	0.0619547	0.103427	0.837619	0.520764	-0.165874	0.450034	0.71119	-0.0619547	-1.56674	-0.326803	-1.06054	-2.36364	2.32987	0.04519
Eras	Q7TN89	7	0.374497	0.180669	-0.155771	0.0508761	-0.0508761	0.548852	0.604205	0.929479	-1.69323	-0.148248	-1.41009	-2.09525	2.56945	0.0366377
Ptbp2	Q91Z31;A0A0G2JGW0;A0A0G2JFV8;Q3V328;A0A0G2JE77	17	-0.0215572	-0.868653	0.0215572	0.0670899	0.72338	1.67038	1.17056	0.590653	-1.85613	-0.933937	-0.274471	-0.902613	2.82169	0.0291192
Znf281	Q99LI5	11	0.0700844	0.558272	-0.142057	-0.0761001	0.939782	1.12924	1.11291	0.888755	-1.69481	-0.228349	-0.0700844	-1.88181	2.49424	0.0389968
Decr1	Q9CQ62	18	-0.0341554	-0.171671	0.510953	0.0341554	1.43568	1.34384	0.427876	0.584168	-1.76282	-0.183096	-0.336007	-1.74979	2.34479	0.0449026
Sdcbp	Q3TMX0;O08992;H3BLG5;A2AKJ6;A2AKJ9;A2AKJ5	12	0.140649	-0.140649	0.520625	-0.214684	1.21152	2.0054	0.904258	0.257776	-1.41026	-0.341896	-0.579226	-1.35223	2.66577	0.0333054
Naprt	Q8CC86	15	1.32424	1.41985	0.755201	0.966593	0.052892	0.422573	-0.789378	-0.80038	-1.7392	-1.11023	-0.143069	-0.052892	2.30189	0.0467902
Sall1	Q6P5E3;Q9ER74	29	1.2714	0.591686	1.2431	1.66743	-0.28876	-0.937609	-1.61763	-0.203177	-0.218952	0.203177	-0.872652	0.486431	2.5516	0.0367059
Znf622	Q91VY9	41	1.41981	0.275684	1.81119	0.946158	-0.511853	-1.51656	-1.2204	0.0778174	-0.810676	-0.00803413	0.00803413	-0.133555	2.3475	0.0446992
Zfp617	Q91WM0	8	1.52032	0.732889	1.23875	2.14413	-0.624031	0.10793	-0.648954	-0.10793	-0.815247	-0.123564	-0.289257	0.649827	2.61714	0.0356522
Nle1	Q8VEJ4;F7BBL8;F6QAD9	38	0.332045	1.24118	1.96723	1.91718	-0.524663	-0.419733	-0.565473	-0.0942607	-0.463272	-0.169514	0.0942607	0.878233	2.33869	0.0449924
Bub3	A0A140LHA2;Q9WVA3;A0A140LIM5;A0A140LJ21;A0A140LI47	37	1.30741	1.23969	1.47475	1.08727	-0.795669	-0.0924746	0.0924746	-0.434585	-0.657929	-1.44956	0.846497	-0.554176	2.30543	0.0467353
Trip10	Q8CJ53-4;Q8CJ53-3;Q8CJ53-2;Q8CJ53	26	1.64092	1.49899	1.24409	1.50494	-1.21584	0.0523704	-0.139576	-0.174917	-0.539722	-0.41392	0.501348	-0.0523704	3.38593	0.0191461
Bysl	O54825	44	1.42318	1.24833	0.969823	1.28133	-1.26991	-0.449677	-0.14318	-1.26728	-0.383249	-1.04832	0.14318	0.355161	3.06904	0.0218649
Ddx27	Q921N6;Q921N6-2;H3BLJ6	61	0.136845	1.21563	0.923895	1.50163	-0.11139	-1.15106	-1.76615	-0.97973	-0.0573797	-0.599472	0.782682	0.0573797	2.29078	0.0470526
Adat3	Q6PAT0	9	0.917921	1.64501	1.11096	1.22746	-0.356081	-1.31426	-0.517211	-1.30301	0.09538	-0.154569	0.921404	-0.09538	3.46475	0.0181053
Nat10	Q8K224;A2BH46;E9Q498	94	0.902176	0.570747	1.02722	1.39011	0.305407	-1.19755	-1.45221	-1.29363	-0.98289	-0.570473	0.42211	-0.305407	2.27847	0.0471721
Las1l	A2BE28-2;A2BE28	43	0.725264	0.72994	1.47113	1.85404	0.232139	-0.573665	-1.54401	-1.03082	-0.155584	-0.179756	0.155584	-0.655166	2.53232	0.0371333
Spg7	D3YZN4;D3YXB7;D3Z1Z1;Q3ULF4;F6VTG4;D3Z342;G3UX97	15	0.505313	1.539	1.21587	2.10293	-0.348264	-0.0688827	-1.14575	-0.710253	0.157005	-0.699231	0.0688827	-0.117935	2.85632	0.0273797
Srm	Q64674	34	1.42878	1.4443	1.31813	0.947897	-0.330658	-0.864388	-0.756813	-1.38832	0.396672	-0.524073	0.330658	-0.581869	3.77169	0.0167619
Pnp	P23492	36	2.1198	0.607948	1.78285	1.33416	-0.053896	0.904067	-0.124998	-0.287825	0.053896	-0.103347	-0.061695	-0.492171	2.49336	0.0387886
Puf60	Q3UEB3-3;Q3UEB3-2;Q3UEB3	52	0.742735	1.9221	1.87461	0.937197	0.356792	-0.916975	-0.0977063	0.0623753	-1.06906	-0.391763	-0.0623753	-0.282019	2.67486	0.0329872
Hgh1	Q8C3I8	13	1.22501	1.24634	1.40291	0.919804	0.657463	-1.24264	-0.828944	-0.354779	0.354779	-1.17875	-0.784517	-0.459962	2.27966	0.047271
Usp28	Q5I043;Q5I043-2;A0A1L1SUC4	49	0.984948	1.53918	1.24642	1.85059	0.293094	-0.639699	-0.528522	-0.170329	0.170329	-0.647536	-0.534558	-1.07007	3.50502	0.0170411
L1td1	G3UYN0;Q587J6;E9PZU6;E9PXD6	97	1.00358	1.39116	1.33015	1.35823	0.177065	-0.446254	-1.31138	0.591186	-0.292176	-0.177065	-1.19927	-0.767282	2.62425	0.035488
Usp15	Q8R5H1;Q8R5H1-5;Q8R5H1-2;Q8R5H1-4;Q8R5H1-3;A0A1W2P8B7	59	1.35955	1.3895	1.8495	1.48863	0.07387	-0.213998	-0.757938	0.305396	-0.07387	-0.404882	-0.761465	-0.340661	4.39896	0.0126316
Gstt2	A0A1W2P7J9;Q61133;A0A1W2P6L1	13	1.57215	1.03144	1.52016	1.55372	1.29456	-0.11582	-0.696395	-0.604711	-0.0714027	-0.19684	-0.388121	0.0714027	2.23298	0.0491939
Adk	P55264-2;P55264	36	1.54462	1.23457	1.39958	1.70686	1.05576	0.0842298	-0.181602	-0.0842298	-0.481982	-0.721568	-0.175961	-0.521611	3.87254	0.0165556
Acsl5	Q8JZR0	11	0.996742	1.77374	1.34644	1.33266	1.31512	0.170405	-0.290699	-0.315508	-0.170405	-0.825838	-0.743202	-0.255788	2.68602	0.0322575
Grb7	Q03160;A2A555	28	0.867443	1.67037	1.67173	1.62149	-0.557245	-0.478062	-0.173154	-0.0823567	0.0823567	-0.606499	-0.983181	0.34117	3.4239	0.0183902
Ttc27	Q8CD92-2;Q8CD92	40	1.4506	1.72494	1.49749	1.21747	-0.815773	-0.664618	-0.184317	0.475513	0.184317	-0.460302	-0.73597	-0.202133	3.57461	0.0172063
Nvl	Q9DBY8	60	1.12871	1.53141	1.58185	1.12887	-0.329811	-0.132906	1.50489	0.132906	-0.159822	-0.881842	-0.479365	-0.403015	2.53663	0.0372256
Urah	A0A1B0GR99;A0A0A0MQC3;Q9CRB3;A0A1B0GSD0	4	0.793616	0.999177	0.903863	1.15711	-0.557032	-1.70601	-0.159197	0.159197	-1.21646	-1.05558	-1.1483	0.178547	2.26566	0.04779
Tns3	Q5SSZ5;Q5SSZ5-2;Q8CGB6-2;Q8CGB6-4;Q8CGB6;Q8CGB6-3	54	1.36338	0.76569	1.37916	1.58912	-1.11879	-0.23453	-0.112832	0.633255	-0.544573	-0.729161	-1.25144	0.112832	2.57028	0.0369051
Pcgf2	P23798;B1AR14	10	1.40784	0.838452	1.36972	1.32941	-0.857715	-0.271493	0.156324	0.447825	-1.58011	-0.156324	-0.519931	-0.919595	3.03959	0.0227974
Sall4	Q8BX22;Q8BX22-2;A2AUZ6;A2AUZ7;Q8BX22-3	59	1.78165	1.06646	0.647337	0.659816	-0.759794	-0.513786	0.653864	0.495433	-0.932401	-0.495433	-1.4995	-0.977956	2.62778	0.0354355
Abcf1	Q6P542;G3V012	56	2.29077	0.618761	1.4496	0.809981	-0.0777502	-0.923684	0.0777502	0.168875	-0.778819	-0.328626	-0.730461	-0.685706	2.77616	0.0301553
Emc8	O70378;M0QWY0;M0QWP2;M0QWS0;M0QWI7;M0QWE2;M0QWC9	18	0.415485	1.10673	1.63831	0.823283	-0.940533	-0.0790183	0.0790183	-0.191187	-0.751023	0.129482	-1.87546	-1.09948	2.24181	0.0490288
Aifm2	Q8BUE4;Q8BUE4-2	5	-2.09104	-0.40559	-1.08435	-0.467064	0.678568	0.769384	1.05971	1.26915	0.302805	0.98617	-0.35643	-0.302805	2.38805	0.0438774
Creld2	Q9CYA0	10	-0.230714	-0.301845	-1.09559	-1.26452	0.0521737	1.49545	1.40006	1.73921	-0.0217242	0.81131	-0.415944	0.0217242	2.23542	0.0491729
Fbxo6	Z4YN00;Q9QZN4;A2A7H1;A2A7G9;A2A7H3	7	-0.892801	-0.973715	-1.19586	-0.822486	0.0596691	1.17766	1.4781	1.18437	0.833793	0.697585	-0.992404	-0.0596691	2.30981	0.0464532
Vps13c	Q8BX70;Q8BX70-3;Q8BX70-2;A0A1L1SUY8;A0A1L1SS63	52	-1.77321	-0.995297	-0.487201	-0.697103	1.40804	1.03088	0.277923	1.06201	-1.29973	-0.223954	0.319058	0.223954	2.34294	0.044949
Pam16	Q9CQV1;A0A1L1SQA2;D6RI93	10	-1.4049	-1.34607	-0.320137	-0.70767	0.566365	1.12027	1.02102	1.10128	-1.07546	-1.17511	0.320137	0.374162	2.3797	0.0439562
Atg7	A0A0A0MQN4;Q9D906;S4R2T5;S4R2D5;S4R2P7;S4R1T0;S4R1N8;S4R1K1;S4R1U3;S4R1W9	20	-1.50673	-1.03824	-0.461937	-1.62693	0.0712033	1.30213	1.37748	0.287153	-0.0712033	-0.779604	0.597281	0.376037	2.30826	0.0464963
Tor1a	Q9ER39	9	-2.10981	-0.739293	-0.150549	-1.2185	0.150549	1.26413	1.19496	0.887681	-0.345888	-0.472793	0.233892	0.510156	2.23271	0.0491217
H2afy2	Q8CCK0	17	-1.55736	-0.441652	-1.87022	-1.13593	0.759999	1.5112	0.660976	0.380777	0.141019	-0.246931	0.218046	-0.141019	3.29417	0.0192941
Fam83d	Q9D7I8;Q9D7I8-2;Q9D7I8-3	15	-1.50699	-0.502293	-1.18422	-1.17471	1.21358	1.1977	1.08685	0.447437	-0.0273034	-1.18401	0.047933	0.0273034	3.28058	0.0189811
