# Supplementary material for: Altering metabolism programs cell identity via NAD+-dependent deacetylation
Source: EMBO J. 2025 Apr 25;44(11):3056–84. doi: 10.1038/s44318-025-00417-0 (PMC12130289; doi:10.1038/s44318-025-00417-0)
Supplement: Supplementary file 4 — Data Set EV2 [file 44318_2025_417_MOESM4_ESM.xlsx]

## Sheet: EV2A
Cluster1		baseMean	log2FoldChange	padj		Cluster2		baseMean	log2FoldChange	padj		Cluster3		baseMean	log2FoldChange	padj		Cluster4		baseMean	log2FoldChange	padj
ACVRL1		2565.11	1.24326	5.42434e-133		DLG3		9.88289	-6.4875	1.37429e-06		NGFR		2565.11	1.09456	2.27788e-102		IRX2		2565.11	1.24326	5.42434e-133
MATK		23.5773	1.01879	0.00949672		SEMA6B		3.83305	-5.81302	9.2255e-05		PDGFB		197.775	-1.08481	4.13674e-18		SPI1		23.5773	1.01879	0.00949672
ZFP385C		190.122	-1.08218	7.82708e-16		EPDR1		1269.15	-5.50867	0		GRASP		190.122	-1.19059	1.11595e-18		PRLR		190.122	-1.08218	7.82708e-16
ZBTB4		318.164	1.80552	1.55471e-54		FCGRT		3.78246	-5.34832	0.000334837		CNN1		147.249	-1.25855	3.69568e-17		HTRA1		318.164	1.80552	1.55471e-54
DNASE1L1		13.3385	-1.43293	0.00987766		DLL3		2.87239	-5.05331	0.00187258		SOST		46.8734	-1.5909	5.22821e-09		ALDH1A3		13.3385	-1.43293	0.00987766
L3HYPDH		535.752	-1.01718	1.50501e-30		SH2B2		7.58347	-4.91635	0.000502265		NAB1		246.322	1.95121	1.46724e-40		GATA3		535.752	-1.01718	1.50501e-30
TSHZ3		2475.03	1.10442	9.40292e-38		DNAH2		4.09276	-4.80981	0.00120437		CNN2		356.034	-1.02187	3.90883e-22		LONRF3		2475.03	1.10442	9.40292e-38
BOC		53.7199	2.29074	7.07553e-19		AMPD3		2.99339	-4.56443	0.00713696		WDR1		40.937	1.10506	0.000566222		LHX9		53.7199	2.29074	7.07553e-19
ZFP521		26.0318	-1.07248	0.00281518		ITGAE		534.066	-3.90267	4.01688e-271		TRH		49.4953	-1.60283	8.67558e-09		MGAT4C		26.0318	-1.07248	0.00281518
FAM120C		159.561	-1.02575	3.32924e-10		EPOR		15.3929	-3.89161	4.21636e-08		CBFA2T3		46.1086	-1.40278	8.06969e-07		SLC5A8		159.561	-1.02575	3.32924e-10
SLC16A14		46.8734	-1.08556	3.69756e-05		SLC34A3		7.5924	-3.76284	0.00053996		SNAI3		1222.83	-1.07649	2.09267e-51		CNOT8		46.8734	-1.08556	3.69756e-05
RAB29		246.322	2.46049	2.26027e-66		CYP27B1		5.65893	-3.58219	0.000508679		FHL2		46.2984	1.89953	1.49722e-06		GRIN2C		246.322	2.46049	2.26027e-66
SLC45A3		54.8577	-1.08422	3.20503e-05		TTC25		12.4636	-3.50776	1.87244e-05		TBX1		197.259	-1.46378	9.58467e-29		SERPINB9B		54.8577	-1.08422	3.20503e-05
LTK		67.4878	-1.66282	9.90839e-13		PHOX2A		4.78174	-3.44462	0.00352938		PAX5		175.917	-1.33793	1.74834e-23		LCP1		67.4878	-1.66282	9.90839e-13
MFSD7A		203.984	-1.36773	1.02998e-22		FUT1		5.84942	-3.41881	0.00228222		ALX3		28.062	-1.08029	0.00419617		PDZD2		203.984	-1.36773	1.02998e-22
PRICKLE3		3566.41	1.26644	2.23275e-134		GPRC5B		26.2097	-3.40873	4.02373e-11		GATA2		28.506	-1.33826	9.58877e-05		ANKRD33B		3566.41	1.26644	2.23275e-134
ROBO4		3503.53	-1.05295	2.39014e-115		KCND1		34.8044	-3.40435	5.23727e-18		SRF		46913.2	1.07956	2.14533e-11		RIPPLY3		3503.53	-1.05295	2.39014e-115
PYGO1		1222.83	-1.20704	2.15968e-63		SLC38A3		5.68168	-3.39053	0.00102697		PLEKHO1		40.846	-1.19011	2.07518e-05		HBEGF		1222.83	-1.20704	2.15968e-63
L3MBTL1		46.2984	2.97755	6.34782e-16		TNFRSF13B		23.8896	-3.23309	9.02757e-09		IL13RA1		23.6733	-1.19238	0.00305986		RAB3IL1		46.2984	2.97755	6.34782e-16
SHD		197.259	-1.32439	3.32522e-24		WNT8A		14.7747	-3.2271	3.44224e-07		JPH2		16.8466	-1.82573	0.000125077		HEXA		197.259	-1.32439	3.32522e-24
INKA1		175.917	-2.32169	2.78257e-52		BCAS1		8.47319	-3.13149	0.000282588		CXCL16		56.7597	-1.81717	6.1981e-15		GPR143		175.917	-2.32169	2.78257e-52
2510009E07RIK		12.6326	-1.6412	0.00473272		MERTK		8.55254	-3.12885	0.000186115		4930404N11RIK		116.182	-1.97653	1.48771e-26		WNT10A		12.6326	-1.6412	0.00473272
CSRNP3		28.506	-1.74213	1.00251e-06		AGER		8.92613	-3.11724	3.91485e-05		ID2		46.2266	-1.0785	0.000160886		KLHL30		28.506	-1.74213	1.00251e-06
SMKR-PS		478.722	-1.13568	6.4798e-37		H2-M3		5.67301	-3.11322	0.00709706		BDKRB2		2484.04	1.16888	2.46321e-114		SERPINB8		478.722	-1.13568	6.4798e-37
RNF152		46913.2	1.49793	2.47817e-21		BAIAP2L2		11.1462	-3.10515	5.83415e-06		IRF4		87.0376	-1.20215	1.81931e-10		MEIS2		46913.2	1.49793	2.47817e-21
GPR3		40.846	-1.11988	5.8511e-05		ADORA2B		6.4276	-3.04419	0.000799358		EDN1		858.358	1.01922	1.71767e-32		MFSD1		40.846	-1.11988	5.8511e-05
TMEM37		23.6733	-1.03992	0.00953572		LHX1		11.7237	-3.02634	0.00017349		RHOBTB2		19.6133	-1.22147	0.0048422		MME		23.6733	-1.03992	0.00953572
GAS1		292.333	-1.42108	8.92464e-31		HSD17B1		130.823	-3.02375	1.80872e-54		HR		36.8494	-2.27838	1.80313e-12		TMEM144		292.333	-1.42108	8.92464e-31
RAB39		16.8466	-1.49381	0.00122691		GRB7		43.1896	-2.96954	6.42784e-17		GFRA2		90.9957	1.46372	1.08995e-09		AQP3		16.8466	-1.49381	0.00122691
CCDC18		77.8886	-1.27273	2.38481e-09		AOC3		5.39343	-2.96737	0.000992615		WNT7B		17.2195	-1.30107	0.00402883		DMBX1		77.8886	-1.27273	2.38481e-09
GM10134		114.183	2.29871	6.50799e-33		CCDC170		5.44795	-2.94069	0.00583097		PARVG		526.71	-1.15006	1.15521e-37		MOB3C		114.183	2.29871	6.50799e-33
CDC42EP5		56.7597	-1.94449	2.93077e-16		RHOBTB1		7.49433	-2.83389	0.00160006		CLDN1		182.011	-1.23011	9.07076e-21		FABP3		56.7597	-1.94449	2.93077e-16
TERC		116.182	-2.13932	1.57235e-29		USP44		5246.46	-2.78236	0.00383749		GRM2		95.1401	-1.43482	4.09596e-16		TINAGL1		116.182	-2.13932	1.57235e-29
HIST1H2AG		161.377	-1.10275	2.1143e-14		FGD6		29.7999	-2.75515	2.9344e-11		TFEB		40.6557	1.19265	0.000377404		AFAP1		161.377	-1.10275	2.1143e-14
GM1673		13.544	-1.71948	0.00331496		TCP11L2		34.0272	-2.68483	1.9821e-15		PI16		41.818	-1.28214	8.58314e-06		SLC30A3		13.544	-1.71948	0.00331496
SLC8A3		1069.41	1.08998	1.5494e-59		SLC1A4		41.2251	-2.68019	6.42784e-17		ATP6V0C		24.4258	-1.49943	0.000340839		GPAT3		1069.41	1.08998	1.5494e-59
MYMX		46.2266	-1.1562	5.37409e-05		KLF11		12.0333	-2.67846	6.20956e-06		SIX2		1233.96	1.15096	2.86748e-54		WNT7A		46.2266	-1.1562	5.37409e-05
PHYHD1		401.618	-1.09315	8.37987e-29		MMP28		8.26953	-2.67568	0.000865964		GTF2A1L		81.1621	-1.03031	9.79142e-07		BHLHE40		401.618	-1.09315	8.37987e-29
AA414768		166.156	-1.03452	2.47366e-13		RNF135		41.2079	-2.6595	2.0839e-13		TMEM178		53.387	1.3914	1.21509e-05		LYPD5		166.156	-1.03452	2.47366e-13
GM14261		82.1863	-1.62952	2.70613e-13		TCAM1		90.5438	-2.64713	1.61104e-26		IMPACT		64.1297	-1.11839	1.65268e-06		TRPM1		82.1863	-1.62952	2.70613e-13
GM12059		2484.04	1.38256	1.55854e-161		PIK3R5		7.20953	-2.60749	0.0054469		ANKRD1		587.47	-1.52503	3.22584e-77		ANO1		2484.04	1.38256	1.55854e-161
2510016D11RIK		87.0376	-1.14206	1.29335e-09		CCDC103		8.13707	-2.59677	0.000442858		NAB2		29.0745	-1.50346	7.39723e-05		RNF128		87.0376	-1.14206	1.29335e-09
GM43597		858.358	1.07808	1.88968e-36		TEX21		5.0434	-2.58316	0.0080146		NPTX1		125.045	-1.03504	9.54751e-08		POU4F2		858.358	1.07808	1.88968e-36
GM44168		36.8494	-1.89362	9.51847e-10		OTUB2		9.90861	-2.57043	5.70813e-05		FAM20C		8.47319	-2.44632	0.00160335		CMTM3		36.8494	-1.89362	9.51847e-10
1810059H22RIK		90.9957	2.19515	5.94021e-22		SFRP4		587.47	-2.5675	8.37811e-167		IL1R1		20.7323	-2.28173	2.09151e-07		ACTA1		90.9957	2.19515	5.94021e-22
4732496C06RIK		17.2195	-1.48749	0.00112322		MAK		8.18853	-2.55216	0.000418571		CHST10		435.28	-1.15901	8.7957e-29		AQP9		17.2195	-1.48749	0.00112322
GM32031		182.011	-1.07422	1.76085e-16		OCLN		13.9994	-2.55203	5.79287e-06		CCL20		27.3035	-1.3014	0.000256398		COL12A1		182.011	-1.07422	1.76085e-16
GM47467		26.4037	-1.55461	3.38147e-05		OTX2		18.8172	-2.53225	3.78439e-08		IL24		183.311	-1.05575	2.51662e-13		MGLL		26.4037	-1.55461	3.38147e-05
2310007B03RIK		55.5728	-1.66282	4.62882e-10		4931414P19RIK		16.1903	-2.52685	6.11979e-06		FCGR2B		21.279	-1.12914	0.00376751		2310007B03RIK		55.5728	-1.66282	4.62882e-10
ANKRD12		95.1401	-1.81534	1.14507e-22		YPEL1		9.91004	-2.50765	0.000115265		DDR2		34.8106	-1.23125	6.23084e-05		ANKRD12		95.1401	-1.81534	1.14507e-22
VAX2		40.6557	1.32346	5.35753e-05		SOAT2		6.92667	-2.49996	0.00107976		PFKFB3		13.3861	1.78412	0.0092332		VAX2		40.6557	1.32346	5.35753e-05
FAM167A		41.818	-1.21237	2.40328e-05		TMEM52		7.88087	-2.4937	0.00127785		DPP7		55.6768	-1.57732	3.76662e-11		FAM167A		41.818	-1.21237	2.40328e-05
SLC51A		32.0949	-1.76852	4.20511e-06		SATB1		20.7323	-2.49093	4.21887e-08		DLL4		21.4418	-1.50231	0.000531493		SLC51A		32.0949	-1.76852	4.20511e-06
GSX2		1374.19	1.42527	1.58971e-143		RGS11		7.30396	-2.4883	0.00103565		MAL		64.8787	-1.80613	1.19755e-14		GSX2		1374.19	1.42527	1.58971e-143
KCTD1		109.125	-1.03159	3.49253e-09		CYP4F41-PS		37.6011	-2.47366	5.76931e-13		PTX3		214.274	-1.07638	2.81825e-17		KCTD1		109.125	-1.03159	3.49253e-09
PAX1		62.6248	-1.70107	6.55022e-11		PROC		499.344	-2.47314	1.68861e-125		CASQ2		9.70795	-1.63219	0.006793		PAX1		62.6248	-1.70107	6.55022e-11
SH2D4B		1233.96	1.48201	2.02224e-91		PELI3		17.1106	-2.47051	3.76968e-06		EFNA3		23.5848	-1.23317	0.00198935		SH2D4B		1233.96	1.48201	2.02224e-91
MICAL2		81.1621	-1.32364	6.35305e-10		COL17A1		39.7649	-2.46987	4.2173e-14		F3		27.3816	-1.65691	8.63929e-07		MICAL2		81.1621	-1.32364	6.35305e-10
SYNPO2L		53.387	1.30049	4.81113e-05		AATK		177.68	-2.46947	1.09853e-45		CYR61		3086.35	-1.06545	2.20443e-43		SYNPO2L		53.387	1.30049	4.81113e-05
XAF1		64.1297	-1.7382	1.36573e-12		CYP27A1		10.1485	-2.46592	0.000307287		CDH17		34.8044	-2.48065	9.749e-14		XAF1		64.1297	-1.7382	1.36573e-12
MATN1		587.47	-2.5675	8.37811e-167		TMEM169		30.9621	-2.46202	2.24788e-11		SMIM27		5.68168	-2.63603	0.00373721		MATN1		587.47	-2.5675	8.37811e-167
KCNA2		29.0745	-1.28833	0.000607544		2810459M11RIK		20.3567	-2.45636	1.308e-06		EDN2		13.6715	1.59299	0.00466244		KCNA2		29.0745	-1.28833	0.000607544
RPUSD1		125.045	-1.25168	2.32889e-10		PIK3C2B		10.1593	-2.4414	7.70086e-05		RRAGC		36.2365	-1.51334	2.10152e-06		RPUSD1		125.045	-1.25168	2.32889e-10
S100A13		8.47319	-3.13149	0.000282588		SLC30A10		10.7509	-2.41239	0.000840596		PLK3		26.9266	-1.53566	1.59915e-05		S100A13		8.47319	-3.13149	0.000282588
ADAMTSL5		20.7323	-2.49093	4.21887e-08		KCNJ3		12.317	-2.4057	0.000305775		NPPB		34.4735	2.49099	1.04111e-07		ADAMTSL5		20.7323	-2.49093	4.21887e-08
SPINK10		27.3035	-1.60541	9.4229e-06		NR4A2		6.80825	-2.39462	0.00407327		TRP73		40.1356	1.28758	5.62483e-05		SPINK10		27.3035	-1.60541	9.4229e-06
HS3ST5		183.311	-1.23296	2.94831e-17		RASSF2		20.4852	-2.39016	6.93376e-07		BST1		172.453	1.44535	8.05609e-16		HS3ST5		183.311	-1.23296	2.94831e-17
S1PR1		120.149	-1.01353	2.90178e-09		RASGRP1		21.279	-2.38427	5.46203e-08		FOSL2		25.2532	1.56692	0.000575165		S1PR1		120.149	-1.01353	2.90178e-09
CD300E		102.12	1.08127	3.75771e-08		HDC		10.7204	-2.38302	0.000569263		WSB2		101.475	-1.11672	3.10935e-10		CD300E		102.12	1.08127	3.75771e-08
KCNK3		21.279	-2.38427	5.46203e-08		PDYN		53.7412	-2.36938	6.99316e-18		LHX5		69.7552	1.34	1.57897e-07		KCNK3		21.279	-2.38427	5.46203e-08
SPRR2B		34.8106	-1.53901	1.04112e-06		SNPH		17.2715	-2.36488	6.34765e-07		SLC6A12		254.946	1.05426	1.22692e-09		SPRR2B		34.8106	-1.53901	1.04112e-06
LGALS3		300.51	-1.38283	3.36813e-33		CHRNA4		17.6942	-2.36297	3.98549e-06		RASGEF1A		1056.9	-1.00825	3.37303e-55		LGALS3		300.51	-1.38283	3.36813e-33
SERPINB1B		55.6768	-2.33563	1.76248e-18		HELZ2		20.4378	-2.35814	6.73616e-07		BHLHE41		38.16	-1.65123	4.24793e-07		SERPINB1B		55.6768	-2.33563	1.76248e-18
CEMIP		33.0244	-1.48877	5.33615e-06		OPRL1		11.0126	-2.35304	0.000115701		CERS3		32.3052	1.16387	0.00234927		CEMIP		33.0244	-1.48877	5.33615e-06
NEBL		64.8787	-1.8401	6.87318e-15		CREB3L4		8.29941	-2.34074	0.000925364		AQP8		35.1916	-2.06674	1.05519e-10		NEBL		64.8787	-1.8401	6.87318e-15
KBTBD11		22.5841	-1.53919	0.000244826		EFNA1		55.6768	-2.33563	1.76248e-18		XKRX		80.0462	-1.17796	9.75944e-08		KBTBD11		22.5841	-1.53919	0.000244826
FABP3-PS1		192.677	-1.32439	2.80661e-14		CYP2U1		8.87095	-2.32888	0.00159407		DUSP4		17.4331	-2.18023	2.42613e-06		FABP3-PS1		192.677	-1.32439	2.80661e-14
OLFR153		12.317	-2.4057	0.000305775		TAL2		6.88565	-2.3254	0.00412056		MT2		25.1198	-1.04196	0.0084402		OLFR153		12.317	-2.4057	0.000305775
GPR139		75.8842	-1.57409	3.16787e-13		SLC6A9		175.917	-2.32169	2.78257e-52		MT1		47.474	-1.13283	5.07451e-05		GPR139		75.8842	-1.57409	3.16787e-13
NIPAL1		214.274	-1.68467	1.41231e-35		MYCL		109.905	-2.3143	2.19306e-27		CRISPLD2		35.5898	-1.2037	0.000154581		NIPAL1		214.274	-1.68467	1.41231e-35
ZBTB10		9.70795	-1.71334	0.004656		MFSD2A		5.45309	-2.30708	0.00792871		TAGLN		23.382	-1.32094	0.000960505		ZBTB10		9.70795	-1.71334	0.004656
AHNAK		25.7396	1.23055	0.00159335		LURAP1		11.5322	-2.30151	0.000250923		PTGS2		133.045	-1.33006	2.70639e-15		AHNAK		25.7396	1.23055	0.00159335
FAM189A2		23.5848	-1.17346	0.00315849		KIF17		6.98455	-2.29886	0.00457688		ABTB2		36.5403	-1.17144	0.000331746		FAM189A2		23.5848	-1.17346	0.00315849
2500004C02RIK		10.1485	-1.03992	0.000307287		EXTL1		10.3828	-2.29837	0.00030476		P2RY2		560.536	1.1103	8.93026e-33		2500004C02RIK		10.1485	-1.03992	0.000307287
IGKV12-89		27.3816	-1.88068	5.08378e-08		CD164L2		8.31037	-2.27963	0.00155971		SLC22A15		64.2096	1.12448	3.63601e-06		IGKV12-89		27.3816	-1.88068	5.08378e-08
AI593442		12.2656	-1.64628	0.00526663		CASZ1		54.3718	-2.26676	1.56048e-17		BC016579		16.8208	1.78176	0.00119074		AI593442		12.2656	-1.64628	0.00526663
GM12276		3086.35	-1.14597	4.59222e-50		LNX1		10.159	-2.26405	0.000715073		DUOX1		20.5695	-1.67607	5.53392e-05		GM12276		3086.35	-1.14597	4.59222e-50
MIR22HG		34.8044	-3.40435	5.23727e-18		BRDT		12.0561	-2.2569	0.000201693		EGR3		1697.62	-1.10413	4.14973e-89		MIR22HG		34.8044	-3.40435	5.23727e-18
2900089D17RIK		5.68168	-1.27273	0.00102697		PPEF2		256.274	-2.25393	5.93957e-60		PPARGC1B		11.1462	-1.94506	0.000848711		2900089D17RIK		5.68168	-1.27273	0.00102697
4732440D04RIK		36.2365	2.29871	3.13518e-05		PRICKLE2		8.19465	-2.24203	0.00261059		SCX		58.8199	-1.44937	1.01126e-09		4732440D04RIK		36.2365	2.29871	3.13518e-05
SPATA31D1B		26.9266	-1.94449	5.35426e-06		LRIG1		17.4331	-2.23489	1.8062e-06		DUSP5		70.6805	1.29048	8.12311e-08		SPATA31D1B		26.9266	-1.94449	5.35426e-06
GM26721		34.4735	1.49793	2.17708e-06		1700003E16RIK		6.30953	-2.22869	0.00847655		CXCL10		438.486	-1.15396	8.22204e-32		GM26721		34.4735	1.49793	2.17708e-06
GM45847		40.1356	-1.11988	0.000623948		LAG3		13.7551	-2.21144	2.90785e-05		KCNH4		224.478	-1.00419	1.53998e-15		GM45847		40.1356	-1.11988	0.000623948
1190028D05RIK		17.2352	-1.03992	0.0025157		BCL2L14		53.8613	-2.20603	1.67883e-12		PCDH17		14.4638	2.29319	0.000139847		1190028D05RIK		17.2352	-1.03992	0.0025157
GM39458		2092.83	-1.42108	7.16772e-43		PPM1N		58.3555	-2.20602	7.39037e-17		KCNH8		34.7973	-1.08125	0.000982351		GM39458		2092.83	-1.42108	7.16772e-43
GM47135		101.475	-1.49381	3.66119e-14		HDDC3		42.1693	-2.20598	1.14265e-13		CARD11		19.45	-1.31547	0.0033383		GM47135		101.475	-1.49381	3.66119e-14
						MESP2		7.36604	-2.20073	0.00641631		SLITRK2		60.4135	-1.35641	6.68089e-08
						LRFN1		10.1247	-2.19865	0.00171113		TRPV5		138.324	-1.40223	1.44951e-19
						IL4RA		328.294	-2.19456	6.0051e-73		INF2		7.28526	-2.40486	0.00574668
						CD37		10.4281	-2.18148	0.000757053		DUSP8		186.129	1.55628	3.353e-20
						FGF21		8.92304	-2.16258	0.00243598		RGS4		88.8396	-1.16993	7.95156e-08
						AWAT2		158.602	-2.1552	1.43265e-42		BIRC7		687.021	-1.40639	2.48133e-81
						NLGN3		53.6978	-2.14103	3.27219e-13		PRSS23		235.584	-1.06131	1.22573e-19
						THSD1		116.182	-2.13932	1.57235e-29		TSPAN10		2182.72	-1.56723	3.32002e-151
						GPT2		46.5036	-2.13272	1.4239e-10		FGL2		25.3577	-1.83343	6.47519e-07
						NUDT7		27.1917	-2.12972	1.38514e-08		SPSB1		10.1593	-2.20717	0.000214663
						DRC7		7.91924	-2.12785	0.0042337		THBS1		29.695	1.38502	0.0002334
						PDE4C		17.5503	-2.12685	4.98192e-06		IQSEC3		188.927	-1.27046	2.6223e-21
						TMEM231		38.5615	-2.11271	2.7416e-10		INHBA		30.584	-1.14005	0.00185661
						USP2		11.2033	-2.11005	0.000798054		S100A14		10.8487	-1.64185	0.00808032
						NLRX1		742.538	-2.10611	0.00278982		KLHL14		36.126	-1.53762	3.89935e-06
						ICAM5		11.8847	-2.09825	0.00521647		MAFF		43.1896	-2.34001	3.18519e-13
						GNB5		37.4413	-2.08051	1.47858e-10		ZC3H12A		22.74	-1.13676	0.0080111
						FAM83B		30.1638	-2.07801	6.08377e-09		PTGIR		98.5987	-1.50174	4.61255e-13
						CAR12		56.6437	-2.07295	1.35249e-15		TRPV3		308.726	1.71119	6.67395e-35
						DAPK2		8.60772	-2.06503	0.00772945		LOR		25.7537	-1.15584	0.00187211
						RWDD2A		14.7817	-2.05507	0.000157061		RTN4R		637.393	-1.10894	7.03626e-43
						MST1R		16.7322	-2.05226	0.000370936		ZFP469		33.6199	-1.16727	0.000934395
						SNX33		8.01423	-2.05136	0.00988532		EMX2		240.007	-1.38767	2.81401e-26
						GAB3		20.4714	-2.04483	2.5043e-05		SSTR3		58.4123	-1.151	6.21159e-07
						INHA		21.6564	-2.0437	2.06769e-06		CXCR4		428.601	1.60235	4.12489e-48
						SOX10		30.3114	-2.04183	3.34864e-09		PLAUR		433.125	1.34118	2.57844e-35
						SLITRK5		17.2282	-2.03875	1.44341e-05		KCTD4		770.12	-1.14302	3.52741e-61
						FGD5		8.85729	-2.03039	0.00241585		HRK		101.691	-1.15831	1.57035e-10
						SLC24A1		58.5309	-2.03006	5.31391e-17		TMEM251		6.80825	-2.47259	0.00328949
						SLC41A2		10.2708	-2.02723	0.00193065		DLK2		44.9806	1.85597	1.05303e-10
						EVA1A		25.0077	-2.02544	3.73063e-07		RELL1		64.5559	-1.19727	3.97183e-07
						CHRNB4		25.8753	-2.0251	1.04507e-06		SCRT1		385.432	1.11108	1.79757e-27
						CHRNA5		186.67	-2.02044	2.0542e-41		SMIM5		2303.65	1.0274	4.6115e-44
						KRT222		8.78153	-2.01769	0.00419511		MSX1		15.623	1.4753	0.00846634
						9530077C05RIK		9.40251	-2.01202	0.0018618		MRGPRE		70.8937	1.69298	3.4241e-12
						UNC93B1		41.1392	-2.0108	4.1883e-11		ELFN1		94.8017	-1.00279	3.38142e-07
						LRFN3		309.004	-2.01011	4.9271e-68		PPP1R3D		50.5442	1.29675	2.30642e-05
						TTC29		153.22	-1.99972	1.94111e-28		AMZ1		21.5309	1.61121	0.000298495
						MYCN		11.4954	-1.99966	0.00032004		SLC25A44		53.7412	-1.91921	8.58604e-14
						OVOL2		175.83	-1.99474	7.01073e-41		TNFSF15		130.343	1.25671	1.4525e-12
						LETM2		35.1916	-1.99426	3.89466e-10		TMEM150C		1382.27	1.28155	1.71946e-58
						SPON2		17.5652	-1.991	8.62978e-05		SGMS2		328.294	-1.48074	1.83046e-39
						BEST1		25.3577	-1.98626	1.20164e-07		GHSR		14.7747	-1.77327	0.000357333
						THEMIS2		47.409	-1.98592	2.21883e-11		GDF6		1856.07	1.85158	3.42647e-115
						PTGER2		27.145	-1.98312	6.53325e-08		TCHH		52.1361	1.09446	9.06977e-05
						VSTM2L		7.77938	-1.98176	0.00451527		PRKG1		186.67	-1.08454	1.57233e-15
						SIRPA		239.838	-1.97958	1.59382e-57		SOCS3		8808.25	1.23688	4.03806e-137
						DDX60		23.3223	-1.96381	1.36844e-05		GSX1		108.274	-1.67987	3.36301e-21
						DNAJC22		18.257	-1.95713	0.000108503		GM13534		43.7742	-1.12758	7.02225e-05
						MTURN		26.0223	-1.94884	2.68186e-06		FGFR3		60.5012	1.58644	7.15307e-10
						RNF144B		9.59136	-1.94869	0.00614601		GM9959		155.394	-1.12827	2.62983e-14
						PLEKHG6		56.7597	-1.94449	2.93077e-16		FOXI3		415.89	1.09195	2.64169e-29
						MYLIP		12.441	-1.93846	0.00130091		GM11696		77.4568	-1.31273	2.51668e-09
						HFE2		36.6823	-1.93663	6.08284e-10		KCNH1		117.111	-1.09619	9.88493e-12
						C1RL		22.2627	-1.93487	0.00143795		FXYD2		15.23	-2.12066	4.13653e-05
						TTLL6		52.3845	-1.93319	6.62013e-12		FAM78B		271.981	-1.18426	7.04271e-24
						TTC16		19.45	-1.93101	4.68486e-05		KDR		905.203	2.62399	1.07389e-134
						RLN1		15.3591	-1.92858	0.00024634		NRG1		10.7509	-1.76882	0.00963799
						VSTM2B		62.4136	-1.92296	2.30332e-15		SRRM4		10.1007	-1.774	0.00711516
						RNF122		9.21704	-1.91976	0.0052325		ADAMTSL1		30.9621	-1.62152	9.43471e-07
						TRMT9B		9.63607	-1.91335	0.00310655		TMEM211		188.757	-1.27159	1.61317e-19
						HS3ST6		19.6598	-1.91005	4.43198e-06		MYL9		111.753	-1.14953	1.17198e-08
						DUSP26		14.83	-1.90363	0.00057598		FAM217B		361.572	1.13397	1.20652e-25
						THAP3		29.2267	-1.89497	1.41878e-06		GAD1		66.3193	1.18535	1.66259e-06
						SLC45A1		10.8625	-1.89495	0.00238177		1700055D18RIK		18.5325	1.74007	0.000475313
						TRIM14		50.1884	-1.89386	2.37778e-12		EGR4		7.93327	-2.4688	0.000818108
						ETFBKMT		36.8494	-1.89362	9.51847e-10		AHNAK2		108	-1.06412	6.1262e-08
						DISP2		69.1848	-1.89329	1.93992e-14		E330020D12RIK		47.409	-1.4537	2.73517e-07
						BMF		13.2146	-1.88103	0.000470283		FAM196A		91.8054	-1.02906	1.63954e-06
						RGL3		27.3816	-1.88068	5.08378e-08		4931440P22RIK		77.4737	1.22396	3.69249e-07
						CCDC114		8.89021	-1.87999	0.00574165		ISM1		9.91004	-2.34	0.000222443
						CHRM4		66.5455	-1.87989	6.28711e-15		GREM1		55.3596	1.31109	4.73491e-06
						CD79B		129.15	-1.87712	2.82976e-25		6330403L08RIK		67.7395	-1.2329	6.78707e-07
						APOBEC1		53.8549	-1.87416	1.39251e-11		DIO3		18081.4	1.19577	1.789e-156
						AICDA		67.7395	-1.8739	7.57588e-13		TRAV19		9154.86	-1.13915	3.07492e-149
						SLC25A34		7.62252	-1.87025	0.00674656		TOMT		476.94	1.42786	5.12682e-51
						PNMAL1		55.5728	-1.8699	4.62882e-10		TLR5		889.658	-1.05174	7.44883e-58
						CLDN5		14.3139	-1.86876	0.000177342		GM2974		184.219	1.17724	3.24482e-18
						MDFIC		52.1961	-1.86059	5.45999e-13		GM3411		146.268	1.06378	1.04569e-09
						IRF8		28.7495	-1.86054	9.3391e-05		GM16071		1969.35	-1.18866	8.09093e-117
						ZIC5		8.4525	-1.85882	0.00762568		TOMM6OS		18.531	-1.93906	0.000129776
						GCK		10.564	-1.85568	0.00279941		GM13068		419.258	-1.05848	2.36347e-26
						PRAMEL1		125.416	-1.8555	8.47813e-27		VAX2OS		17.9828	-1.40122	0.00412264
						FHDC1		26.495	-1.85436	1.97711e-05		GM11948		39.7649	-1.55918	6.31243e-08
						ZFAND4		19.6104	-1.84525	0.000186277		GM25117		4166.79	1.41763	1.6161e-124
						TMC7		64.8787	-1.8401	6.87318e-15		GM16184		157.52	-1.07718	4.02587e-14
						TFAP2E		7.8532	-1.83601	0.00976015		GM5819		80.1611	-1.13496	7.6451e-08
						FAM227A		8.7354	-1.83527	0.0097354		GM3696		26.2097	-1.7954	8.88811e-06
						ARRDC4		12.7183	-1.83497	0.00115026		GM20548		32.0855	2.35086	2.60819e-09
						YPEL3		11.195	-1.82895	0.00427995		SNORD53		4636.93	1.0633	6.67341e-92
						TRIM46		184.378	-1.82718	1.76924e-37		POU3F2		836.603	1.17992	1.87543e-45
						AQP11		12.5383	-1.82326	0.00181187		GM16505		17.2715	-1.89068	2.30642e-05
						ZC3H6		42.1078	-1.81594	5.58835e-09		GM19426		8.85729	-2.63538	0.000287631
						MAMSTR		95.1401	-1.81534	1.14507e-22		F420014N23RIK		8.8029	-2.2697	0.00177435
						HIC1		45.8405	-1.81469	1.40165e-09		4632411P08RIK		22.6431	-1.34042	0.00106927
						ACOT6		34.7818	-1.81329	2.18709e-08		GM26637		28.6176	1.30483	0.000615797
						PXYLP1		17.7419	-1.80699	0.000179814		2310043M15RIK		2137.28	-1.00283	1.98147e-81
						VPS37D		42.0076	-1.80486	1.71286e-08		GM28496		116.311	-1.01813	3.87715e-08
						COL6A6		18.9551	-1.79767	0.000151338		GM38253		30.5135	-2.11183	5.41782e-09
						NEUROG3		59.5505	-1.79767	1.4676e-10		GM38319		53.6978	-1.70683	1.19188e-09
						SOWAHA		47.8615	-1.79712	1.34083e-10		GM37416		12.5074	1.75897	0.00445553
						TCEAL3		45.273	-1.79552	1.13121e-10		GM38077		47.0673	1.14744	0.000256897
						CCNJL		31.8957	-1.79329	6.5407e-06		GM30214		32.9254	-1.5329	2.90082e-06
						NAPEPLD		22.6431	-1.79296	2.65166e-05		GM42939		157.376	-1.303	5.63151e-18
						S1PR5		48.8494	-1.79132	1.33545e-09		GM43080		8.92613	-2.01095	0.00229486
						KLHDC9		124.428	-1.78811	2.93587e-27		6330410L21RIK		75.3206	1.84003	4.26744e-12
						SLC16A5		16.0115	-1.788	0.000395557		GM42929		160.223	-1.50777	1.55384e-17
						STARD5		75.6452	-1.78772	5.31508e-14		GM43039		195.227	-1.07558	1.45831e-14
						FUT10		10.1007	-1.7854	0.00675233		GM42559		139.814	-1.18012	5.41745e-14
						1700067K01RIK		46.5799	-1.78388	1.40881e-08		GM19265		1476.02	1.05863	1.01801e-60
						LRRC75A		24.993	-1.77678	4.3626e-06		GM44103		11.2033	-1.83257	0.00269391
						SOX18		49.9891	-1.77613	3.58914e-10		GM43909		81.4166	-1.05435	7.58287e-07
						FAM19A4		10.0242	-1.77334	0.00475808		GM45212		389.052	1.12834	8.10254e-24
						NXPH3		32.0949	-1.76852	4.20511e-06		GM44722		1678.64	1.68165	3.24084e-86
						GLTPD2		27.5615	-1.76678	4.4178e-06		9330162G02RIK		215.382	-1.29187	6.09982e-24
						PRR15L		567.552	-1.7664	2.41125e-70		GM18227		26.8484	-1.29844	0.000832188
						FRAT2		12.723	-1.7659	0.00528254		GM18860		3072.2	1.05886	3.93509e-76
						FLRT1		17.7053	-1.76484	0.000427341		GM35028		2949.86	1.33297	2.28211e-69
						CCDC88B		31.0596	-1.76257	4.25911e-08		GM30934		87.5681	1.99792	2.9991e-16
						FAM69C		215.382	-1.75757	1.97592e-39		GM47430		41.2079	-2.01894	5.28271e-10
						PIRT		117.541	-1.75496	2.57679e-20		GM48529		62.8827	-1.21506	1.38963e-07
						SELPLG		160.223	-1.75484	2.29736e-22		1700019L13RIK		170.61	1.11382	4.40714e-13
						NAGS		20.5695	-1.75039	2.91079e-05		GM47842		73.5718	2.41448	5.35257e-19
						FBXO43		10.017	-1.74925	0.00910666		B930059L03RIK		856.628	1.63989	3.268e-108
						MMGT2		129.06	-1.74564	1.42999e-22		5430414B19RIK		499.344	-1.4705	2.51516e-55
						PRSS50		11.3761	-1.74402	0.00377544
						4930539E08RIK		28.506	-1.74213	1.00251e-06
						TMEM121		38.16	-1.74024	1.28461e-07
						ANKRD34A		3614.42	-1.73942	3.15697e-296
						AGTR1A		58.5833	-1.73921	8.14949e-11
						PDP1		64.1297	-1.7382	1.36573e-12
						SALL2		9.84799	-1.73098	0.00712904
						HIST1H1A		23.4755	-1.72567	3.36588e-05
						FZD9		36.2255	-1.72447	5.04829e-08
						TMIE		19.0651	-1.72437	7.34575e-05
						PRSS33		24.7329	-1.72424	2.60726e-05
						FAM161A		27.5933	-1.72236	2.18723e-06
						CEACAM19		13.544	-1.71948	0.00331496
						LPAR4		71.7562	-1.71667	1.66358e-13
						CCDC158		20.792	-1.71554	1.98971e-05
						GRRP1		18.3192	-1.7136	0.000299929
						GJA4		9.70795	-1.71334	0.004656
						TMEM220		12.3237	-1.71324	0.00142785
						C130071C03RIK		21.5893	-1.71299	0.000332549
						ARMCX6		18.531	-1.71253	0.000599958
						PPP1R3G		58.8199	-1.71153	2.54545e-12
						INSL6		24.9694	-1.7097	4.77398e-06
						CREG2		33.7435	-1.70397	1.98744e-06
						LINGO3		97.0416	-1.70111	3.31505e-19
						GIMAP9		62.6248	-1.70107	6.55022e-11
						2410124H12RIK		26.235	-1.69817	1.50816e-05
						FHAD1		15.23	-1.69667	0.000623485
						SPN		22.0162	-1.69234	0.000129186
						RGS14		14.644	-1.69026	0.000841737
						MPP3		436.894	-1.68881	2.43106e-51
						HIST1H1D		214.274	-1.68467	1.41231e-35
						ZFP608		50.6443	-1.68419	1.02089e-08
						ARHGEF15		36.8254	-1.67658	1.6109e-07
						BTN2A2		218.287	-1.67612	1.4522e-32
						TRIM65		18.1012	-1.67573	0.00162125
						PABPC1L		1666.22	-1.67222	4.74372e-206
						TMEM119		29.189	-1.6706	1.08958e-05
						VMAC		67.4878	-1.66282	9.90839e-13
						SERTAD3		37.0598	-1.65666	1.60025e-07
						WDR86		2182.72	-1.65467	3.37893e-166
						SERTM1		295.639	-1.64975	2.40717e-49
						RETSAT		11.3756	-1.64928	0.00225669
						A730036I17RIK		12.2656	-1.64628	0.00526663
						MAGEL2		17.3341	-1.64512	0.00202714
						INCA1		13.7571	-1.64204	0.00346628
						RPGRIP1		12.6326	-1.6412	0.00473272
						HOMEZ		307.002	-1.63652	6.89774e-40
						CHST3		102.594	-1.63634	5.55287e-16
						LYPD3		16.5182	-1.63631	0.000852313
						ZSCAN5B		26.9266	-1.63615	5.35426e-06
						HIST1H2BG		28.5087	-1.6357	3.77739e-05
						HIST1H1B		39.5291	-1.63418	9.58219e-08
						NRSN2		82.1863	-1.62952	2.70613e-13
						KIF27		186.73	-1.62724	1.09933e-27
						HIST1H4D		133.045	-1.62593	6.95172e-21
						ZIC2		12.7042	-1.61939	0.00336262
						CYP2D22		58.5451	-1.6173	6.01341e-11
						TNFAIP8		254.674	-1.61556	4.59436e-36
						TCP11		13.3165	-1.61533	0.00338092
						HIST1H2AK		28.9362	-1.61201	1.4463e-05
						JAKMIP1		39.5554	-1.61158	8.27621e-08
						PRR36		25.7893	-1.61036	2.0269e-05
						HIST1H4K		53.5447	-1.60701	3.6562e-09
						SCN1A		11.1565	-1.60667	0.00925185
						RN7SK		12.8464	-1.60614	0.00687815
						N-R5-8S1		27.3035	-1.60541	9.4229e-06
						C330021F23RIK		248.451	-1.59049	3.37393e-38
						E230001N04RIK		114.736	-1.58945	6.50819e-19
						CLDN9		39.4034	-1.58932	1.10745e-07
						RNASEL		77.5034	-1.58729	2.63126e-13
						MYO1H		9154.86	-1.58711	9.05113e-284
						FRAT1		27.2575	-1.58677	3.48377e-06
						HMX1		60.4135	-1.58654	5.61299e-10
						HIST1H3A		108.963	-1.58324	5.89453e-17
						HIST1H3E		22.9723	-1.57583	0.000228026
						HIST1H2BJ		75.8842	-1.57409	3.16787e-13
						HIST1H3C		29.409	-1.5738	8.39476e-06
						IRGM2		1802.47	-1.57302	5.97965e-87
						SCN2B		1000.8	-1.5717	6.08855e-113
						TMEM200B		94.4496	-1.56967	7.177e-16
						PNMAL2		687.021	-1.55961	2.90375e-96
						GM19680		25.97	-1.55682	3.71699e-05
						VRTN		302.384	-1.55652	1.89827e-39
						TMEM139		26.4037	-1.55461	3.38147e-05
						GPRIN2		57.3019	-1.55376	1.29547e-09
						CCDC112		25.3651	-1.55297	3.98467e-05
						TRPC5OS		38.6693	-1.55242	1.5416e-06
						VAMP5		18.6015	-1.54918	0.000549984
						DRC1		49.979	-1.54819	1.30687e-09
						CCDC160		159.755	-1.54442	6.92119e-20
						TRIM40		45.0952	-1.54418	2.74518e-08
						H2-Q6		38.0602	-1.54264	3.18308e-06
						RSPH3A		49.6365	-1.54206	2.56523e-08
						PROB1		35.8206	-1.53969	1.59871e-05
						TTPA		22.5841	-1.53919	0.000244826
						OMP		34.8106	-1.53901	1.04112e-06
						GM10658		14.7413	-1.53435	0.00154677
						OVGP1		302.852	-1.53319	1.97674e-42
						TNFAIP8L3		29.0564	-1.53219	2.61674e-05
						GM15441		67.221	-1.52843	1.9026e-11
						CASS4		458.27	-1.52804	2.70428e-59
						FAM83C		25.6362	-1.52706	3.97911e-05
						ITPRIPL1		14.7492	-1.52588	0.00420907
						FIGN		23.5152	-1.52349	0.000103204
						SOX4		62.8827	-1.52099	1.32401e-10
						GM24339		20.678	-1.52079	0.000217087
						NRARP		394.142	-1.51613	2.26206e-47
						FAM43B		231.077	-1.51504	4.15035e-34
						SMIM1		10.5723	-1.5142	0.00840758
						CACNG6		154.894	-1.50817	2.2171e-23
						IGTP		22.8848	-1.50592	7.41627e-05
						DNMT3BOS		4961.86	-1.5045	1.11442e-262
						ZAN		62.82	-1.50031	5.11881e-10
						PRRT4		203.75	-1.49597	4.54076e-31
						GM7856		13.4391	-1.4952	0.00446772
						GM14235		15.3044	-1.49514	0.0024969
						2610035F20RIK		16.8466	-1.49381	0.00122691
						GM13522		64.5559	-1.49188	7.2227e-10
						SUSD5		33.0244	-1.48877	5.33615e-06
						GM13657		119.887	-1.48761	1.4747e-14
						GM15489		17.2195	-1.48749	0.00112322
						GM7284		71.5386	-1.48742	1.14213e-10
						9230111E07RIK		74.2563	-1.48228	3.02301e-09
						E130018N17RIK		16.3168	-1.48087	0.0043023
						SCARNA2		20.5904	-1.48027	0.00575222
						GM15651		20.7092	-1.47889	0.00107209
						GM17210		13.758	-1.47749	0.00382648
						PABPC4L		124.617	-1.47643	1.69417e-18
						HIST2H4		13.3318	-1.47352	0.00990807
						KCNJ11		68.1223	-1.47287	1.95879e-10
						SMIM22		35.766	-1.47153	1.56446e-06
						C430042M11RIK		861.803	-1.46522	2.60128e-89
						A930038B10RIK		26.8243	-1.46353	0.000116497
						GM2824		12174.2	-1.46295	0
						GM10687		23.2671	-1.46257	0.000785883
						GM5091		11.9571	-1.46131	0.00958202
						4930461G14RIK		28.7939	-1.4545	0.00016478
						GM10614		290.276	-1.45124	5.36451e-34
						GM807		120.636	-1.44891	5.86685e-18
						PLATR11		142.905	-1.44644	3.67487e-21
						1700028B04RIK		75.1296	-1.44476	9.68524e-12
						HIST1H3G		14.0936	-1.43994	0.00706732
						HIST1H3D		24.5316	-1.43913	0.000252446
						HIST1H3F		19.3881	-1.43822	0.00120228
						HIST1H3I		19.4734	-1.43699	0.000478831
						GM37899		42.4945	-1.43398	1.5255e-07
						2610509F24RIK		13.3385	-1.43293	0.00987766
						GM3716		43.1856	-1.43188	4.72377e-06
						GM35986		23.668	-1.42839	0.000208675
						GM43672		28.9165	-1.42786	9.59932e-05
						GM38509		20.0834	-1.42296	0.000965433
						GM2559		28.7059	-1.42219	6.11532e-05
						GM18609		22.058	-1.42162	0.000647348
						9330102E08RIK		292.333	-1.42108	8.92464e-31
						GM42372		673.433	-1.41799	2.56087e-72
						BRD3OS		36.8594	-1.41796	1.09298e-05
						GM45494		47.474	-1.41784	6.02188e-07
						GM35035		47.9	-1.41595	1.00267e-06
						GM40723		69.7663	-1.40992	1.18392e-09
						GM47599		27.4333	-1.40896	0.000325921
						4933412E12RIK		637.393	-1.40648	1.2442e-64
						GM36595		204.386	-1.40259	3.72744e-25
						5033406O09RIK		1969.35	-1.4008	2.38679e-156
						AC163032.1		438.486	-1.40013	1.43875e-44
						GM19554		138.324	-1.39961	2.25842e-19

## Sheet: EV2B
Cluster 1
source	term_name	term_id	adjusted_p_value	intersections
GO:MF	catalytic activity	GO:0003824	0.00228856	INPP5D,MFN1,GLRX,SMPDL3B,GULO,ALPL,PREP,GGT1,ISYNA1,AA467197,ALPPL2,COIL,PRDX5,TUBA4A,CNDP2,ACAD9,DDR2,ETFA,ACADVL,LPCAT3,NSMCE1,PMM1,UPP1,PDIA5,GSTP2,GPD1L,AMACR,RNF19B,PEMT,SORD,PTDSS1,GAA,GPCPD1,RND1,PPM1A
GO:MF	oxidoreductase activity	GO:0016491	0.00308007	GLRX,GULO,AA467197,COIL,PRDX5,ACAD9,ETFA,ACADVL,PDIA5,GSTP2,GPD1L,SORD
GO:MF	very-long-chain-acyl-CoA dehydrogenase activity	GO:0017099	0.0149393	ACAD9,ACADVL
GO:MF	alkaline phosphatase activity	GO:0004035	0.0298209	ALPL,ALPPL2
GO:MF	long-chain-acyl-CoA dehydrogenase activity	GO:0004466	0.0298209	ACAD9,ACADVL
GO:BP	organophosphate metabolic process	GO:0019637	0.00309286	INPP5D,MFN1,SMPDL3B,ISYNA1,GUCA1A,FABP5,LPCAT3,UPP1,GPD1L,PEMT,PTDSS1,STAT3,GPCPD1
GO:BP	cellular lipid metabolic process	GO:0044255	0.0100506	INPP5D,SMPDL3B,GGT1,ISYNA1,FABP5,ACAD9,ETFA,ACADVL,LPCAT3,AMACR,PEMT,PTDSS1,GPCPD1
GO:BP	small molecule metabolic process	GO:0044281	0.0133061	MFN1,GULO,GGT1,ISYNA1,GUCA1A,FABP5,ACAD9,ETFA,ACADVL,LPCAT3,PMM1,UPP1,AMACR,PEMT,SORD,STAT3,SPP1
GO:BP	phospholipid metabolic process	GO:0006644	0.0204482	INPP5D,SMPDL3B,ISYNA1,FABP5,LPCAT3,PEMT,PTDSS1,GPCPD1
GO:BP	small molecule biosynthetic process	GO:0044283	0.0236557	GULO,GGT1,ISYNA1,FABP5,ACADVL,LPCAT3,UPP1,AMACR,SORD,SPP1
GO:CC	mitochondrial envelope	GO:0005740	0.0193319	MFN1,GLRX,TMEM70,AA467197,ACAD9,ACADVL,COX18,PEMT,SORD,STAT3
GO:CC	cytoplasm	GO:0005737	0.0450538	ZFP42,INPP5D,BCL2L14,MFN1,GLRX,GULO,PREP,TMEM70,PTTG1,ISYNA1,AA467197,ARPC1B,ALPPL2,FABP5,TEX19.1,ACTN2,PRDX5,TUBA4A,CNDP2,ACAD9,SFN,CABP7,ETFA,ACADVL,LPCAT3,BCAS3,C130073F10RIK,PMM1,COPS7A,SNF8,UPP1,LGALS9,PDIA5,GSTP2,GPD1L,COX18,AMACR,RNF19B,PEMT,SORD,PTDSS1,GAA,STAT3,GPCPD1,RND1,DIRC2,SPP1,PPM1A
KEGG	Glycerophospholipid metabolism	KEGG:00564	0.00257793	LPCAT3,GPD1L,PEMT,PTDSS1,GPCPD1
KEGG	Metabolic pathways	KEGG:01100	0.0278461	INPP5D,GULO,ALPL,GGT1,ISYNA1,ALPPL2,CNDP2,ACADVL,PMM1,UPP1,AMACR,PEMT,SORD,PTDSS1,GAA
Cluster 2
source	term_name	term_id	adjusted_p_value	intersections
GO:MF	signaling receptor binding	GO:0005102	0.00116024	NGFR,PDGFB,TRH,IL13RA1,CXCL16,BDKRB2,EDN1,HR,WNT7B,IL1R1,CCL20,IL24,DLL4,EFNA3,CYR61,CDH17,EDN2,NPPB,PPARGC1B,CXCL10,FGL2,THBS1,INHBA,S100A14,RTN4R,SSTR3,PLAUR,DLK2,TNFSF15,GDF6,KDR,NRG1,GREM1
GO:MF	transcription regulator activity	GO:0140110	0.00815469	NAB1,CBFA2T3,SNAI3,FHL2,TBX1,PAX5,ALX3,GATA2,SRF,IRF4,HR,TFEB,SIX2,ANKRD1,NAB2,TRP73,FOSL2,LHX5,BHLHE41,EGR3,PPARGC1B,SCX,MAFF,EMX2,SCRT1,MSX1,GSX1,FOXI3,NRG1,EGR4,POU3F2
GO:MF	DNA-binding transcription activator activity, RNA polymerase II-specific	GO:0001228	0.00977788	PAX5,GATA2,SRF,IRF4,TFEB,SIX2,TRP73,FOSL2,EGR3,SCX,MAFF,MSX1,GSX1,EGR4,POU3F2
GO:MF	DNA-binding transcription activator activity	GO:0001216	0.0106855	PAX5,GATA2,SRF,IRF4,TFEB,SIX2,TRP73,FOSL2,EGR3,SCX,MAFF,MSX1,GSX1,EGR4,POU3F2
GO:MF	protein binding	GO:0005515	0.0327855	NGFR,PDGFB,GRASP,CNN1,SOST,NAB1,CNN2,WDR1,TRH,CBFA2T3,FHL2,PAX5,GATA2,SRF,PLEKHO1,IL13RA1,JPH2,CXCL16,ID2,BDKRB2,IRF4,EDN1,RHOBTB2,HR,WNT7B,PARVG,CLDN1,GRM2,TFEB,ATP6V0C,SIX2,GTF2A1L,TMEM178,IMPACT,ANKRD1,NAB2,IL1R1,CCL20,IL24,DLL4,PTX3,CASQ2,EFNA3,F3,CYR61,CDH17,EDN2,RRAGC,PLK3,NPPB,TRP73,WSB2,BHLHE41,DUSP4,TAGLN,PTGS2,ABTB2,DUOX1,PPARGC1B,SCX,DUSP5,CXCL10,CARD11,SLITRK2,TRPV5,INF2,DUSP8,RGS4,FG…
GO:MF	protein tyrosine/threonine phosphatase activity	GO:0008330	0.0361328	DUSP4,DUSP5,DUSP8
GO:MF	receptor ligand activity	GO:0048018	0.0372077	PDGFB,TRH,CXCL16,EDN1,WNT7B,CCL20,IL24,EDN2,NPPB,CXCL10,INHBA,GDF6,NRG1,GREM1
GO:MF	signaling receptor activator activity	GO:0030546	0.0412093	PDGFB,TRH,CXCL16,EDN1,WNT7B,CCL20,IL24,EDN2,NPPB,CXCL10,INHBA,GDF6,NRG1,GREM1
GO:BP	system development	GO:0048731	9.23972e-12	NGFR,PDGFB,NAB1,CNN2,WDR1,CBFA2T3,FHL2,PAX5,ALX3,GATA2,SRF,JPH2,ID2,IRF4,EDN1,GFRA2,WNT7B,CLDN1,TFEB,PI16,SIX2,TMEM178,IMPACT,ANKRD1,NAB2,NPTX1,FAM20C,IL1R1,DDR2,PFKFB3,DLL4,MAL,PTX3,EFNA3,F3,CYR61,CDH17,EDN2,TRP73,FOSL2,LHX5,BHLHE41,CERS3,CRISPLD2,PTGS2,EGR3,PPARGC1B,SCX,CXCL10,PCDH17,CARD11,SLITRK2,RGS4,BIRC7,FGL2,THBS1,INHBA,MAFF,ZC3H12A,LOR,RTN4R,EMX2,SSTR3,CXCR4,PLAUR,SCRT1,MSX1,SGMS2,GHSR,G…
GO:BP	anatomical structure development	GO:0048856	4.95187e-11	NGFR,PDGFB,NAB1,CNN2,WDR1,CBFA2T3,FHL2,PAX5,ALX3,GATA2,SRF,PLEKHO1,JPH2,ID2,IRF4,EDN1,RHOBTB2,GFRA2,WNT7B,PARVG,CLDN1,TFEB,PI16,SIX2,TMEM178,IMPACT,ANKRD1,NAB2,NPTX1,FAM20C,IL1R1,DDR2,PFKFB3,DLL4,MAL,PTX3,CASQ2,EFNA3,F3,CYR61,CDH17,EDN2,TRP73,FOSL2,LHX5,BHLHE41,CERS3,DUSP4,CRISPLD2,TAGLN,PTGS2,DUOX1,EGR3,PPARGC1B,SCX,DUSP5,CXCL10,PCDH17,CARD11,SLITRK2,RGS4,BIRC7,FGL2,THBS1,INHBA,MAFF,ZC3H12A,LOR,…
GO:BP	multicellular organism development	GO:0007275	1.77698e-10	NGFR,PDGFB,NAB1,CNN2,WDR1,CBFA2T3,FHL2,PAX5,ALX3,GATA2,SRF,JPH2,ID2,IRF4,EDN1,GFRA2,WNT7B,CLDN1,TFEB,PI16,SIX2,TMEM178,IMPACT,ANKRD1,NAB2,NPTX1,FAM20C,IL1R1,DDR2,PFKFB3,DLL4,MAL,PTX3,EFNA3,F3,CYR61,CDH17,EDN2,TRP73,FOSL2,LHX5,BHLHE41,CERS3,DUSP4,CRISPLD2,PTGS2,DUOX1,EGR3,PPARGC1B,SCX,DUSP5,CXCL10,PCDH17,CARD11,SLITRK2,RGS4,BIRC7,FGL2,THBS1,INHBA,MAFF,ZC3H12A,LOR,RTN4R,EMX2,SSTR3,CXCR4,PLAUR,SCRT1…
GO:BP	animal organ development	GO:0048513	6.25726e-10	NGFR,PDGFB,NAB1,CNN2,WDR1,CBFA2T3,FHL2,PAX5,ALX3,GATA2,SRF,JPH2,ID2,IRF4,EDN1,WNT7B,CLDN1,TFEB,PI16,SIX2,TMEM178,ANKRD1,NAB2,FAM20C,DDR2,PFKFB3,DLL4,PTX3,CYR61,CDH17,EDN2,TRP73,FOSL2,LHX5,CERS3,CRISPLD2,PTGS2,EGR3,PPARGC1B,SCX,CARD11,RGS4,BIRC7,FGL2,INHBA,MAFF,ZC3H12A,LOR,RTN4R,EMX2,SSTR3,CXCR4,PLAUR,MSX1,SGMS2,GHSR,GDF6,PRKG1,SOCS3,GSX1,NRG1,GREM1,DIO3,TOMT,TLR5,POU3F2
GO:BP	regulation of multicellular organismal process	GO:0051239	1.49054e-09	NGFR,PDGFB,SOST,GATA2,SRF,ID2,IRF4,EDN1,WNT7B,PI16,SIX2,TMEM178,NPTX1,FAM20C,IL1R1,CCL20,DDR2,DLL4,CASQ2,EFNA3,F3,CYR61,EDN2,NPPB,TRP73,BHLHE41,PTGS2,P2RY2,EGR3,PPARGC1B,SCX,DUSP5,CXCL10,CARD11,SLITRK2,RGS4,FGL2,THBS1,INHBA,MAFF,ZC3H12A,TRPV3,RTN4R,CXCR4,SLC25A44,SGMS2,GHSR,GDF6,PRKG1,KDR,NRG1,ISM1,GREM1,DIO3,TLR5,POU3F2
GO:BP	tissue development	GO:0009888	2.19666e-09	NGFR,PDGFB,NAB1,WDR1,FHL2,PAX5,SRF,JPH2,ID2,EDN1,WNT7B,CLDN1,PI16,SIX2,ANKRD1,NAB2,FAM20C,DDR2,DLL4,CYR61,TRP73,FOSL2,CERS3,DUSP4,TAGLN,PTGS2,SCX,DUSP5,CXCL10,RGS4,INHBA,MAFF,LOR,CXCR4,PLAUR,MSX1,SGMS2,GHSR,GDF6,PRKG1,SOCS3,KDR,NRG1,GREM1,TOMT,POU3F2
GO:BP	developmental process	GO:0032502	4.40729e-09	NGFR,PDGFB,NAB1,CNN2,WDR1,CBFA2T3,FHL2,PAX5,ALX3,GATA2,SRF,PLEKHO1,JPH2,ID2,IRF4,EDN1,RHOBTB2,GFRA2,WNT7B,PARVG,CLDN1,TFEB,PI16,SIX2,TMEM178,IMPACT,ANKRD1,NAB2,NPTX1,FAM20C,IL1R1,DDR2,PFKFB3,DLL4,MAL,PTX3,CASQ2,EFNA3,F3,CYR61,CDH17,EDN2,TRP73,FOSL2,LHX5,BHLHE41,CERS3,DUSP4,CRISPLD2,TAGLN,PTGS2,DUOX1,EGR3,PPARGC1B,SCX,DUSP5,CXCL10,PCDH17,CARD11,SLITRK2,RGS4,BIRC7,FGL2,THBS1,INHBA,MAFF,ZC3H12A,LOR,…
GO:BP	regulation of developmental process	GO:0050793	2.10558e-08	NGFR,PDGFB,NAB1,WDR1,GATA2,SRF,PLEKHO1,JPH2,ID2,EDN1,RHOBTB2,WNT7B,PI16,SIX2,TMEM178,IMPACT,NAB2,FAM20C,DDR2,DLL4,EFNA3,F3,CYR61,TRP73,BHLHE41,PTGS2,EGR3,PPARGC1B,SCX,CXCL10,CARD11,SLITRK2,RGS4,FGL2,THBS1,INHBA,MAFF,ZC3H12A,RTN4R,CXCR4,DLK2,MSX1,SGMS2,GHSR,GDF6,SOCS3,KDR,NRG1,ISM1,GREM1,DIO3,POU3F2
GO:BP	regulation of multicellular organismal development	GO:2000026	5.27945e-08	NGFR,GATA2,SRF,ID2,EDN1,WNT7B,PI16,SIX2,TMEM178,FAM20C,DDR2,DLL4,EFNA3,F3,CYR61,TRP73,BHLHE41,EGR3,PPARGC1B,SCX,CXCL10,CARD11,SLITRK2,RGS4,FGL2,THBS1,INHBA,MAFF,ZC3H12A,RTN4R,CXCR4,SGMS2,GHSR,GDF6,KDR,ISM1,GREM1
GO:BP	regulation of cell population proliferation	GO:0042127	7.48627e-08	NGFR,PDGFB,CNN1,CNN2,CBFA2T3,GATA2,SRF,IL13RA1,ID2,BDKRB2,EDN1,WNT7B,CLDN1,SIX2,DDR2,DLL4,F3,CYR61,EDN2,NPPB,TRP73,FOSL2,LHX5,PTGS2,EGR3,SCX,CXCL10,CARD11,BIRC7,THBS1,INHBA,PTGIR,MSX1,GHSR,PRKG1,FGFR3,KCNH1,FXYD2,KDR,GREM1,POU3F2
GO:BP	anatomical structure morphogenesis	GO:0009653	1.27539e-07	NGFR,NAB1,WDR1,FHL2,PAX5,ALX3,GATA2,SRF,PLEKHO1,ID2,EDN1,RHOBTB2,WNT7B,PARVG,SIX2,IMPACT,ANKRD1,NAB2,NPTX1,FAM20C,DLL4,CASQ2,EFNA3,F3,CYR61,TRP73,LHX5,DUSP4,CRISPLD2,PTGS2,EGR3,PPARGC1B,SCX,DUSP5,CXCL10,SLITRK2,THBS1,INHBA,ZC3H12A,RTN4R,EMX2,CXCR4,MSX1,GHSR,SOCS3,FOXI3,KDR,NRG1,ISM1,GREM1,DIO3,POU3F2
GO:BP	regulation of cell differentiation	GO:0045595	1.70797e-07	NGFR,PDGFB,WDR1,GATA2,SRF,ID2,EDN1,WNT7B,PI16,SIX2,TMEM178,IMPACT,FAM20C,DDR2,DLL4,EFNA3,CYR61,TRP73,BHLHE41,PTGS2,EGR3,PPARGC1B,CXCL10,CARD11,RGS4,FGL2,INHBA,MAFF,ZC3H12A,RTN4R,CXCR4,DLK2,MSX1,GDF6,SOCS3,NRG1,GREM1,DIO3,POU3F2
GO:BP	cell differentiation	GO:0030154	1.7209e-07	NGFR,PDGFB,NAB1,WDR1,CBFA2T3,FHL2,PAX5,GATA2,SRF,PLEKHO1,ID2,IRF4,EDN1,WNT7B,PARVG,CLDN1,PI16,SIX2,TMEM178,IMPACT,ANKRD1,NAB2,NPTX1,FAM20C,IL1R1,DDR2,DLL4,PTX3,CASQ2,EFNA3,CYR61,CDH17,TRP73,FOSL2,LHX5,BHLHE41,CERS3,TAGLN,PTGS2,EGR3,PPARGC1B,SCX,CXCL10,CARD11,SLITRK2,RGS4,FGL2,INHBA,MAFF,ZC3H12A,LOR,RTN4R,EMX2,CXCR4,PLAUR,DLK2,SCRT1,MSX1,GDF6,PRKG1,SOCS3,GSX1,FOXI3,NRG1,SRRM4,GREM1,DIO3,TOMT,POU3F2
GO:BP	circulatory system development	GO:0072359	2.79202e-07	NGFR,PDGFB,FHL2,GATA2,SRF,JPH2,ID2,EDN1,WNT7B,PI16,ANKRD1,DLL4,EFNA3,F3,CYR61,TRP73,PTGS2,EGR3,SCX,CXCL10,RGS4,THBS1,ZC3H12A,CXCR4,MSX1,GHSR,PRKG1,SOCS3,KDR,NRG1,ISM1,GREM1
GO:BP	anatomical structure formation involved in morphogenesis	GO:0048646	3.04355e-07	NGFR,WDR1,FHL2,GATA2,SRF,PLEKHO1,EDN1,WNT7B,SIX2,FAM20C,DLL4,CASQ2,EFNA3,F3,CYR61,LHX5,DUSP4,PTGS2,EGR3,PPARGC1B,SCX,DUSP5,CXCL10,THBS1,INHBA,ZC3H12A,CXCR4,MSX1,GHSR,KDR,ISM1,GREM1
GO:BP	cellular developmental process	GO:0048869	3.91201e-07	NGFR,PDGFB,NAB1,WDR1,CBFA2T3,FHL2,PAX5,GATA2,SRF,PLEKHO1,ID2,IRF4,EDN1,WNT7B,PARVG,CLDN1,PI16,SIX2,TMEM178,IMPACT,ANKRD1,NAB2,NPTX1,FAM20C,IL1R1,DDR2,DLL4,PTX3,CASQ2,EFNA3,CYR61,CDH17,TRP73,FOSL2,LHX5,BHLHE41,CERS3,TAGLN,PTGS2,EGR3,PPARGC1B,SCX,CXCL10,CARD11,SLITRK2,RGS4,FGL2,INHBA,MAFF,ZC3H12A,LOR,RTN4R,EMX2,CXCR4,PLAUR,DLK2,SCRT1,MSX1,GDF6,PRKG1,SOCS3,GSX1,FOXI3,NRG1,SRRM4,GREM1,DIO3,TOMT,POU3F2
GO:BP	muscle structure development	GO:0061061	1.53193e-06	PDGFB,WDR1,FHL2,PAX5,SRF,PLEKHO1,JPH2,ID2,EDN1,WNT7B,PI16,ANKRD1,DLL4,CASQ2,BHLHE41,SCX,CXCL10,RGS4,MAFF,MSX1,PRKG1,NRG1,GREM1
GO:BP	cell population proliferation	GO:0008283	3.15667e-06	NGFR,PDGFB,CNN1,CNN2,CBFA2T3,GATA2,SRF,IL13RA1,ID2,BDKRB2,EDN1,WNT7B,CLDN1,SIX2,DDR2,DLL4,F3,CYR61,EDN2,NPPB,TRP73,FOSL2,LHX5,PTGS2,EGR3,SCX,CXCL10,CARD11,BIRC7,THBS1,INHBA,PTGIR,EMX2,MSX1,GHSR,PRKG1,FGFR3,KCNH1,FXYD2,KDR,GREM1,POU3F2
GO:BP	intracellular signal transduction	GO:0035556	6.23877e-06	NGFR,PDGFB,FHL2,BDKRB2,EDN1,RHOBTB2,WNT7B,GRM2,ATP6V0C,ANKRD1,CCL20,CASQ2,F3,CYR61,EDN2,RRAGC,NPPB,TRP73,WSB2,RASGEF1A,DUSP4,MT2,MT1,PTGS2,DUSP5,CXCL10,CARD11,DUSP8,THBS1,IQSEC3,ZC3H12A,PTGIR,RTN4R,CXCR4,PLAUR,RELL1,MSX1,TNFSF15,GDF6,PRKG1,SOCS3,FGFR3,KCNH1,KDR,NRG1,GREM1
GO:BP	positive regulation of multicellular organismal process	GO:0051240	1.22691e-05	NGFR,GATA2,SRF,ID2,IRF4,EDN1,FAM20C,IL1R1,CCL20,F3,CYR61,EDN2,NPPB,TRP73,PTGS2,P2RY2,EGR3,PPARGC1B,SCX,CARD11,SLITRK2,RGS4,THBS1,INHBA,ZC3H12A,CXCR4,GHSR,GDF6,KDR,NRG1,GREM1,DIO3,TLR5,POU3F2
GO:BP	locomotion	GO:0040011	1.26852e-05	NGFR,PDGFB,CNN2,WDR1,GATA2,SRF,PLEKHO1,CXCL16,ID2,EDN1,WNT7B,CLDN1,SIX2,IL1R1,CCL20,DDR2,DLL4,EFNA3,CYR61,EDN2,RASGEF1A,PTGS2,DUOX1,EGR3,CXCL10,THBS1,S100A14,ZC3H12A,RTN4R,EMX2,CXCR4,SCRT1,GHSR,PRKG1,KDR,NRG1,GREM1,POU3F2
GO:BP	muscle cell differentiation	GO:0042692	1.35809e-05	PDGFB,WDR1,FHL2,SRF,PLEKHO1,ID2,EDN1,WNT7B,PI16,CASQ2,BHLHE41,CXCL10,RGS4,MSX1,PRKG1,NRG1,GREM1
GO:BP	cellular response to chemical stimulus	GO:0070887	1.38034e-05	NGFR,PDGFB,SOST,TRH,SRF,IL13RA1,CXCL16,ID2,BDKRB2,EDN1,WNT7B,CLDN1,IMPACT,ANKRD1,NPTX1,FAM20C,IL1R1,CCL20,DLL4,CASQ2,CYR61,EDN2,RRAGC,PLK3,AQP8,MT2,MT1,PTGS2,ABTB2,DUOX1,EGR3,PPARGC1B,SCX,CXCL10,RGS4,THBS1,INHBA,S100A14,ZC3H12A,SSTR3,CXCR4,MSX1,GHSR,GDF6,SOCS3,FGFR3,KCNH1,FXYD2,KDR,GREM1,TLR5,POU3F2
GO:BP	positive regulation of biological process	GO:0048518	1.47094e-05	NGFR,PDGFB,SOST,CNN2,WDR1,TRH,CBFA2T3,PAX5,GATA2,SRF,IL13RA1,JPH2,CXCL16,ID2,IRF4,EDN1,WNT7B,CLDN1,TFEB,ATP6V0C,SIX2,IMPACT,ANKRD1,NAB2,FAM20C,IL1R1,CCL20,DDR2,DLL4,MAL,PTX3,CASQ2,EFNA3,F3,CYR61,CDH17,EDN2,RRAGC,PLK3,NPPB,TRP73,FOSL2,LHX5,RASGEF1A,PTGS2,P2RY2,DUOX1,EGR3,PPARGC1B,SCX,CXCL10,CARD11,SLITRK2,RGS4,BIRC7,THBS1,INHBA,S100A14,MAFF,ZC3H12A,TRPV3,RTN4R,CXCR4,PLAUR,HRK,RELL1,MSX1,TNFSF15,GH…
GO:BP	cell migration involved in sprouting angiogenesis	GO:0002042	2.15234e-05	GATA2,SRF,DLL4,PTGS2,EGR3,THBS1,KDR,GREM1
GO:BP	regulation of cell communication	GO:0010646	2.18499e-05	NGFR,PDGFB,SOST,TRH,FHL2,GATA2,SRF,BDKRB2,IRF4,EDN1,WNT7B,GRM2,ATP6V0C,ANKRD1,NPTX1,FAM20C,IL1R1,CCL20,DLL4,MAL,CASQ2,F3,CYR61,EDN2,RRAGC,NPPB,TRP73,RASGEF1A,DUSP4,PTGS2,DUSP5,PCDH17,CARD11,DUSP8,RGS4,THBS1,IQSEC3,INHBA,ZC3H12A,PTGIR,RTN4R,CXCR4,PLAUR,DLK2,RELL1,MSX1,GHSR,GDF6,SOCS3,FGFR3,KDR,NRG1,GREM1
GO:BP	positive regulation of cellular process	GO:0048522	2.79679e-05	NGFR,PDGFB,SOST,WDR1,TRH,CBFA2T3,PAX5,GATA2,SRF,IL13RA1,JPH2,CXCL16,ID2,IRF4,EDN1,WNT7B,CLDN1,TFEB,ATP6V0C,SIX2,IMPACT,ANKRD1,NAB2,FAM20C,IL1R1,CCL20,DDR2,DLL4,MAL,PTX3,CASQ2,EFNA3,F3,CYR61,CDH17,EDN2,RRAGC,PLK3,NPPB,TRP73,FOSL2,LHX5,RASGEF1A,PTGS2,DUOX1,EGR3,PPARGC1B,SCX,CXCL10,CARD11,SLITRK2,RGS4,BIRC7,THBS1,INHBA,S100A14,MAFF,ZC3H12A,RTN4R,CXCR4,PLAUR,HRK,RELL1,MSX1,TNFSF15,GHSR,GDF6,PRKG1,SOC…
GO:BP	negative regulation of biological process	GO:0048519	2.94845e-05	NGFR,PDGFB,CNN1,SOST,NAB1,CNN2,TRH,CBFA2T3,SNAI3,FHL2,PAX5,GATA2,SRF,JPH2,ID2,BDKRB2,IRF4,EDN1,HR,GFRA2,WNT7B,PI16,ATP6V0C,SIX2,TMEM178,IMPACT,ANKRD1,NAB2,DLL4,PTX3,CASQ2,EFNA3,CYR61,EDN2,PLK3,NPPB,TRP73,BHLHE41,DUSP4,MT2,MT1,PTGS2,EGR3,PPARGC1B,SCX,DUSP5,CXCL10,PCDH17,DUSP8,RGS4,BIRC7,FGL2,THBS1,INHBA,ZC3H12A,PTGIR,TRPV3,RTN4R,EMX2,PLAUR,DLK2,SCRT1,MSX1,ELFN1,GHSR,PRKG1,SOCS3,GSX1,FXYD2,KDR,NRG1…
GO:BP	multicellular organismal process	GO:0032501	2.97697e-05	NGFR,PDGFB,SOST,NAB1,CNN2,WDR1,TRH,CBFA2T3,FHL2,PAX5,ALX3,GATA2,SRF,JPH2,ID2,BDKRB2,IRF4,EDN1,GFRA2,WNT7B,CLDN1,GRM2,TFEB,PI16,SIX2,GTF2A1L,TMEM178,IMPACT,ANKRD1,NAB2,NPTX1,FAM20C,IL1R1,CCL20,DDR2,PFKFB3,DLL4,MAL,PTX3,CASQ2,EFNA3,F3,CYR61,CDH17,EDN2,NPPB,TRP73,FOSL2,LHX5,BHLHE41,CERS3,DUSP4,CRISPLD2,PTGS2,P2RY2,DUOX1,EGR3,PPARGC1B,SCX,DUSP5,CXCL10,PCDH17,CARD11,SLITRK2,TRPV5,RGS4,BIRC7,FGL2,THBS1…
GO:BP	positive regulation of cell population proliferation	GO:0008284	3.73628e-05	NGFR,PDGFB,GATA2,IL13RA1,ID2,EDN1,WNT7B,CLDN1,SIX2,DDR2,DLL4,F3,CYR61,EDN2,FOSL2,LHX5,PTGS2,EGR3,SCX,CXCL10,CARD11,THBS1,GHSR,FGFR3,KDR,GREM1,POU3F2
GO:BP	forebrain development	GO:0030900	4.0011e-05	PAX5,GATA2,SRF,ID2,WNT7B,TRP73,LHX5,INHBA,RTN4R,EMX2,SSTR3,CXCR4,MSX1,PRKG1,GSX1,NRG1,POU3F2
GO:BP	regulation of signal transduction	GO:0009966	4.43101e-05	NGFR,PDGFB,SOST,FHL2,GATA2,BDKRB2,IRF4,EDN1,WNT7B,GRM2,ATP6V0C,ANKRD1,NPTX1,FAM20C,IL1R1,CCL20,DLL4,MAL,F3,CYR61,RRAGC,NPPB,TRP73,RASGEF1A,DUSP4,PTGS2,DUSP5,CARD11,DUSP8,RGS4,THBS1,IQSEC3,INHBA,ZC3H12A,PTGIR,RTN4R,CXCR4,PLAUR,DLK2,RELL1,MSX1,GHSR,GDF6,SOCS3,FGFR3,KDR,NRG1,GREM1
GO:BP	negative regulation of cellular process	GO:0048523	5.06071e-05	NGFR,PDGFB,CNN1,SOST,NAB1,CNN2,TRH,CBFA2T3,SNAI3,FHL2,PAX5,GATA2,SRF,JPH2,ID2,BDKRB2,IRF4,EDN1,HR,GFRA2,WNT7B,PI16,ATP6V0C,SIX2,TMEM178,IMPACT,ANKRD1,NAB2,DLL4,PTX3,CASQ2,CYR61,EDN2,PLK3,NPPB,TRP73,BHLHE41,DUSP4,MT1,PTGS2,EGR3,PPARGC1B,SCX,DUSP5,CXCL10,PCDH17,DUSP8,RGS4,BIRC7,FGL2,THBS1,INHBA,ZC3H12A,PTGIR,RTN4R,EMX2,PLAUR,DLK2,SCRT1,MSX1,ELFN1,GHSR,PRKG1,SOCS3,GSX1,FXYD2,KDR,NRG1,GREM1,DIO3
GO:BP	angiogenesis	GO:0001525	5.47444e-05	NGFR,GATA2,SRF,EDN1,WNT7B,DLL4,EFNA3,F3,CYR61,PTGS2,EGR3,CXCL10,THBS1,ZC3H12A,CXCR4,GHSR,KDR,ISM1,GREM1
GO:BP	regulation of signaling	GO:0023051	7.00395e-05	NGFR,PDGFB,SOST,TRH,FHL2,GATA2,SRF,BDKRB2,IRF4,EDN1,WNT7B,GRM2,ATP6V0C,ANKRD1,NPTX1,FAM20C,IL1R1,CCL20,DLL4,MAL,F3,CYR61,EDN2,RRAGC,NPPB,TRP73,RASGEF1A,DUSP4,PTGS2,DUSP5,PCDH17,CARD11,DUSP8,RGS4,THBS1,IQSEC3,INHBA,ZC3H12A,PTGIR,RTN4R,CXCR4,PLAUR,DLK2,RELL1,MSX1,GHSR,GDF6,SOCS3,FGFR3,KDR,NRG1,GREM1
GO:BP	positive regulation of cell communication	GO:0010647	8.53023e-05	NGFR,PDGFB,TRH,EDN1,WNT7B,ATP6V0C,ANKRD1,IL1R1,CCL20,DLL4,MAL,F3,CYR61,EDN2,RRAGC,NPPB,TRP73,RASGEF1A,PTGS2,CARD11,RGS4,THBS1,INHBA,ZC3H12A,RTN4R,CXCR4,PLAUR,RELL1,MSX1,GHSR,GDF6,FGFR3,KDR,NRG1,GREM1
GO:BP	cardiac muscle tissue development	GO:0048738	8.72164e-05	FHL2,SRF,JPH2,ID2,EDN1,PI16,ANKRD1,DLL4,TRP73,RGS4,PRKG1,NRG1,GREM1
GO:BP	nervous system development	GO:0007399	8.96437e-05	NGFR,NAB1,WDR1,PAX5,GATA2,SRF,ID2,GFRA2,WNT7B,CLDN1,IMPACT,ANKRD1,NAB2,NPTX1,IL1R1,PFKFB3,DLL4,MAL,EFNA3,TRP73,LHX5,BHLHE41,EGR3,PCDH17,SLITRK2,RGS4,INHBA,ZC3H12A,RTN4R,EMX2,SSTR3,CXCR4,SCRT1,MSX1,GHSR,GDF6,PRKG1,GSX1,NRG1,SRRM4,DIO3,TOMT,POU3F2
GO:BP	positive regulation of signaling	GO:0023056	9.29562e-05	NGFR,PDGFB,TRH,EDN1,WNT7B,ATP6V0C,ANKRD1,IL1R1,CCL20,DLL4,MAL,F3,CYR61,EDN2,RRAGC,NPPB,TRP73,RASGEF1A,PTGS2,CARD11,RGS4,THBS1,INHBA,ZC3H12A,RTN4R,CXCR4,PLAUR,RELL1,MSX1,GHSR,GDF6,FGFR3,KDR,NRG1,GREM1
GO:BP	regulation of intracellular signal transduction	GO:1902531	0.000103077	NGFR,PDGFB,FHL2,BDKRB2,EDN1,WNT7B,GRM2,ATP6V0C,ANKRD1,CCL20,F3,CYR61,RRAGC,NPPB,TRP73,RASGEF1A,DUSP4,PTGS2,DUSP5,CARD11,DUSP8,THBS1,IQSEC3,ZC3H12A,RTN4R,PLAUR,RELL1,MSX1,GDF6,FGFR3,KDR,NRG1,GREM1
GO:BP	regulation of locomotion	GO:0040012	0.000108658	PDGFB,CNN2,GATA2,SRF,CXCL16,EDN1,CLDN1,IL1R1,CCL20,DDR2,DLL4,CYR61,EDN2,PTGS2,DUOX1,CXCL10,THBS1,S100A14,ZC3H12A,CXCR4,SCRT1,GHSR,PRKG1,KDR,NRG1,GREM1
GO:BP	programmed cell death	GO:0012501	0.000123377	NGFR,FHL2,ALX3,GATA2,BDKRB2,EDN1,WNT7B,ATP6V0C,ANKRD1,NPTX1,MAL,CYR61,PLK3,TRP73,CERS3,MT1,PTGS2,EGR3,SCX,CXCL10,CARD11,BIRC7,THBS1,INHBA,S100A14,ZC3H12A,CXCR4,PLAUR,HRK,MSX1,TNFSF15,GHSR,GDF6,SOCS3,FGFR3,KDR,GREM1,DIO3
GO:BP	positive regulation of signal transduction	GO:0009967	0.000125717	NGFR,PDGFB,EDN1,WNT7B,ATP6V0C,ANKRD1,IL1R1,CCL20,DLL4,MAL,F3,CYR61,RRAGC,NPPB,TRP73,RASGEF1A,CARD11,RGS4,THBS1,INHBA,ZC3H12A,RTN4R,CXCR4,PLAUR,RELL1,MSX1,GHSR,GDF6,FGFR3,KDR,NRG1,GREM1
GO:BP	sprouting angiogenesis	GO:0002040	0.00012802	NGFR,GATA2,SRF,DLL4,PTGS2,EGR3,THBS1,GHSR,KDR,GREM1
GO:BP	regulation of localization	GO:0032879	0.000168697	NGFR,PDGFB,GRASP,CNN2,WDR1,TRH,GATA2,SRF,JPH2,CXCL16,EDN1,CLDN1,GRM2,ANKRD1,IL1R1,CCL20,DDR2,DLL4,PTX3,CASQ2,CYR61,EDN2,PLK3,NPPB,PTGS2,P2RY2,DUOX1,CXCL10,KCNH4,PCDH17,KCNH8,RGS4,THBS1,INHBA,S100A14,ZC3H12A,TRPV3,CXCR4,SCRT1,GHSR,PRKG1,KCNH1,FXYD2,KDR,NRG1,GREM1,TOMT
GO:BP	enzyme linked receptor protein signaling pathway	GO:0007167	0.000173596	NGFR,PDGFB,SOST,IL13RA1,GFRA2,FAM20C,DDR2,EFNA3,F3,CYR61,NPPB,SCX,THBS1,INHBA,PTGIR,PLAUR,MSX1,GHSR,GDF6,SOCS3,FGFR3,KDR,NRG1,GREM1
GO:BP	regulation of cell motility	GO:2000145	0.00017971	PDGFB,CNN2,GATA2,SRF,CXCL16,EDN1,CLDN1,IL1R1,CCL20,DDR2,DLL4,CYR61,EDN2,PTGS2,DUOX1,CXCL10,THBS1,S100A14,ZC3H12A,CXCR4,SCRT1,PRKG1,KDR,NRG1,GREM1
GO:BP	striated muscle cell differentiation	GO:0051146	0.000182647	WDR1,FHL2,SRF,PLEKHO1,EDN1,PI16,CASQ2,BHLHE41,CXCL10,RGS4,MSX1,PRKG1,NRG1,GREM1
GO:BP	striated muscle tissue development	GO:0014706	0.000200742	FHL2,PAX5,SRF,JPH2,ID2,EDN1,PI16,ANKRD1,DLL4,TRP73,SCX,RGS4,MAFF,PRKG1,NRG1,GREM1
GO:BP	regulation of biological process	GO:0050789	0.000210827	NGFR,PDGFB,GRASP,CNN1,SOST,NAB1,CNN2,WDR1,TRH,CBFA2T3,SNAI3,FHL2,TBX1,PAX5,ALX3,GATA2,SRF,PLEKHO1,IL13RA1,JPH2,CXCL16,ID2,BDKRB2,IRF4,EDN1,RHOBTB2,HR,GFRA2,WNT7B,CLDN1,GRM2,TFEB,PI16,ATP6V0C,SIX2,TMEM178,IMPACT,ANKRD1,NAB2,NPTX1,FAM20C,IL1R1,CCL20,IL24,DDR2,DLL4,MAL,PTX3,CASQ2,EFNA3,F3,CYR61,CDH17,EDN2,RRAGC,PLK3,NPPB,TRP73,FOSL2,WSB2,LHX5,RASGEF1A,BHLHE41,DUSP4,MT2,MT1,PTGS2,P2RY2,DUOX1,EGR3,PPA…
GO:BP	regulation of cellular component movement	GO:0051270	0.000228718	PDGFB,CNN2,GATA2,SRF,CXCL16,EDN1,CLDN1,IL1R1,CCL20,DDR2,DLL4,CASQ2,CYR61,EDN2,PTGS2,DUOX1,CXCL10,THBS1,S100A14,ZC3H12A,CXCR4,SCRT1,PRKG1,KDR,NRG1,GREM1
GO:BP	negative regulation of multicellular organismal process	GO:0051241	0.000237154	NGFR,PDGFB,SOST,GATA2,SRF,ID2,WNT7B,PI16,TMEM178,DLL4,EFNA3,TRP73,PTGS2,DUSP5,CXCL10,RGS4,FGL2,THBS1,INHBA,ZC3H12A,TRPV3,RTN4R,GHSR,PRKG1,ISM1,GREM1
GO:BP	second-messenger-mediated signaling	GO:0019932	0.000259698	PDGFB,FHL2,EDN1,CCL20,CASQ2,EDN2,NPPB,MT2,MT1,CXCL10,THBS1,PTGIR,CXCR4,PRKG1,KDR,NRG1
GO:BP	regulation of cell migration	GO:0030334	0.000268578	PDGFB,CNN2,GATA2,SRF,CXCL16,EDN1,CLDN1,IL1R1,CCL20,DDR2,DLL4,CYR61,EDN2,PTGS2,CXCL10,THBS1,S100A14,ZC3H12A,CXCR4,SCRT1,PRKG1,KDR,NRG1,GREM1
GO:BP	cell death	GO:0008219	0.000305776	NGFR,FHL2,ALX3,GATA2,BDKRB2,EDN1,WNT7B,ATP6V0C,IMPACT,ANKRD1,NPTX1,MAL,CYR61,PLK3,TRP73,CERS3,MT1,PTGS2,EGR3,SCX,CXCL10,CARD11,BIRC7,THBS1,INHBA,S100A14,ZC3H12A,CXCR4,PLAUR,HRK,MSX1,TNFSF15,GHSR,GDF6,SOCS3,FGFR3,KDR,GREM1,DIO3
GO:BP	epithelium development	GO:0060429	0.000329369	NGFR,WDR1,SRF,ID2,EDN1,WNT7B,CLDN1,SIX2,FAM20C,DLL4,CYR61,FOSL2,CERS3,TAGLN,PTGS2,SCX,CXCL10,INHBA,MAFF,LOR,CXCR4,PLAUR,MSX1,SOCS3,KDR,GREM1,TOMT
GO:BP	blood vessel development	GO:0001568	0.000334375	NGFR,PDGFB,GATA2,SRF,EDN1,WNT7B,DLL4,EFNA3,F3,CYR61,PTGS2,EGR3,CXCL10,THBS1,ZC3H12A,CXCR4,GHSR,SOCS3,KDR,ISM1,GREM1
GO:BP	positive regulation of developmental process	GO:0051094	0.000334404	NGFR,PDGFB,GATA2,SRF,ID2,EDN1,WNT7B,IMPACT,FAM20C,DDR2,F3,CYR61,TRP73,PTGS2,EGR3,PPARGC1B,SCX,SLITRK2,THBS1,INHBA,ZC3H12A,CXCR4,GHSR,GDF6,SOCS3,KDR,NRG1,GREM1,DIO3,POU3F2
GO:BP	cellular response to organic substance	GO:0071310	0.000371054	NGFR,PDGFB,SOST,TRH,SRF,IL13RA1,CXCL16,EDN1,CLDN1,IMPACT,ANKRD1,FAM20C,IL1R1,CCL20,DLL4,CASQ2,CYR61,EDN2,RRAGC,AQP8,MT2,PTGS2,DUOX1,EGR3,PPARGC1B,SCX,CXCL10,RGS4,THBS1,INHBA,ZC3H12A,SSTR3,CXCR4,MSX1,GHSR,GDF6,SOCS3,FGFR3,KDR,GREM1,TLR5,POU3F2
GO:BP	cell migration	GO:0016477	0.000382321	PDGFB,CNN2,WDR1,GATA2,SRF,PLEKHO1,CXCL16,EDN1,CLDN1,SIX2,IL1R1,CCL20,DDR2,DLL4,CYR61,EDN2,RASGEF1A,PTGS2,EGR3,CXCL10,THBS1,S100A14,ZC3H12A,EMX2,CXCR4,SCRT1,PRKG1,KDR,NRG1,GREM1,POU3F2
GO:BP	muscle tissue development	GO:0060537	0.000401893	FHL2,PAX5,SRF,JPH2,ID2,EDN1,PI16,ANKRD1,DLL4,TRP73,SCX,RGS4,MAFF,PRKG1,NRG1,GREM1
GO:BP	regulation of response to stimulus	GO:0048583	0.000404291	NGFR,PDGFB,SOST,FHL2,GATA2,BDKRB2,IRF4,EDN1,WNT7B,CLDN1,GRM2,PI16,ATP6V0C,ANKRD1,NPTX1,FAM20C,IL1R1,CCL20,DLL4,MAL,F3,CYR61,EDN2,RRAGC,NPPB,TRP73,RASGEF1A,DUSP4,PTGS2,DUOX1,DUSP5,CXCL10,CARD11,DUSP8,RGS4,FGL2,THBS1,IQSEC3,INHBA,S100A14,ZC3H12A,PTGIR,RTN4R,CXCR4,PLAUR,DLK2,RELL1,MSX1,GHSR,GDF6,PRKG1,SOCS3,FGFR3,KDR,NRG1,GREM1
GO:BP	taxis	GO:0042330	0.000406519	NGFR,PDGFB,CXCL16,ID2,EDN1,WNT7B,CCL20,EFNA3,CYR61,EDN2,EGR3,CXCL10,THBS1,S100A14,RTN4R,CXCR4,KDR,NRG1,GREM1
GO:BP	positive regulation of response to stimulus	GO:0048584	0.00046938	NGFR,PDGFB,GATA2,EDN1,WNT7B,CLDN1,ATP6V0C,ANKRD1,IL1R1,CCL20,DLL4,MAL,F3,CYR61,EDN2,RRAGC,NPPB,TRP73,RASGEF1A,PTGS2,DUOX1,CXCL10,CARD11,RGS4,THBS1,INHBA,S100A14,ZC3H12A,RTN4R,CXCR4,PLAUR,RELL1,MSX1,GHSR,GDF6,FGFR3,KDR,NRG1,GREM1
GO:BP	ossification	GO:0001503	0.000548204	SOST,NAB1,FHL2,ID2,WNT7B,SIX2,NAB2,FAM20C,DDR2,CYR61,PTGS2,PPARGC1B,SCX,SGMS2,GREM1
GO:BP	cell surface receptor signaling pathway	GO:0007166	0.000563514	NGFR,PDGFB,SOST,GATA2,IL13RA1,EDN1,GFRA2,WNT7B,GRM2,ATP6V0C,FAM20C,IL1R1,CCL20,DDR2,DLL4,MAL,EFNA3,F3,CYR61,CDH17,EDN2,NPPB,P2RY2,DUOX1,SCX,CXCL10,CARD11,RGS4,THBS1,INHBA,ZC3H12A,PTGIR,RTN4R,CXCR4,PLAUR,DLK2,MSX1,GHSR,GDF6,SOCS3,FGFR3,KDR,NRG1,GREM1
GO:BP	vasculature development	GO:0001944	0.000655007	NGFR,PDGFB,GATA2,SRF,EDN1,WNT7B,DLL4,EFNA3,F3,CYR61,PTGS2,EGR3,CXCL10,THBS1,ZC3H12A,CXCR4,GHSR,SOCS3,KDR,ISM1,GREM1
GO:BP	tube morphogenesis	GO:0035239	0.000674248	NGFR,GATA2,SRF,ID2,EDN1,WNT7B,SIX2,DLL4,EFNA3,F3,CYR61,TRP73,PTGS2,EGR3,CXCL10,THBS1,ZC3H12A,EMX2,CXCR4,GHSR,KDR,ISM1,GREM1
GO:BP	blood vessel morphogenesis	GO:0048514	0.000741363	NGFR,GATA2,SRF,EDN1,WNT7B,DLL4,EFNA3,F3,CYR61,PTGS2,EGR3,CXCL10,THBS1,ZC3H12A,CXCR4,GHSR,KDR,ISM1,GREM1
GO:BP	positive regulation of cell motility	GO:2000147	0.000860076	PDGFB,GATA2,CXCL16,EDN1,CLDN1,IL1R1,CCL20,DDR2,CYR61,EDN2,PTGS2,DUOX1,CXCL10,THBS1,S100A14,ZC3H12A,CXCR4,KDR
GO:BP	movement of cell or subcellular component	GO:0006928	0.000970699	NGFR,PDGFB,CNN2,WDR1,GATA2,SRF,PLEKHO1,CXCL16,EDN1,WNT7B,CLDN1,SIX2,IL1R1,CCL20,DDR2,DLL4,CASQ2,EFNA3,CYR61,EDN2,RASGEF1A,PTGS2,DUOX1,EGR3,CXCL10,THBS1,S100A14,ZC3H12A,RTN4R,EMX2,CXCR4,SCRT1,PRKG1,KDR,NRG1,GREM1,POU3F2
GO:BP	blood vessel endothelial cell migration	GO:0043534	0.000979919	PDGFB,GATA2,SRF,DLL4,PTGS2,EGR3,THBS1,KDR,GREM1
GO:BP	cell motility	GO:0048870	0.00105281	PDGFB,CNN2,WDR1,GATA2,SRF,PLEKHO1,CXCL16,EDN1,CLDN1,SIX2,IL1R1,CCL20,DDR2,DLL4,CYR61,EDN2,RASGEF1A,PTGS2,DUOX1,EGR3,CXCL10,THBS1,S100A14,ZC3H12A,EMX2,CXCR4,SCRT1,PRKG1,KDR,NRG1,GREM1,POU3F2
GO:BP	localization of cell	GO:0051674	0.00105281	PDGFB,CNN2,WDR1,GATA2,SRF,PLEKHO1,CXCL16,EDN1,CLDN1,SIX2,IL1R1,CCL20,DDR2,DLL4,CYR61,EDN2,RASGEF1A,PTGS2,DUOX1,EGR3,CXCL10,THBS1,S100A14,ZC3H12A,EMX2,CXCR4,SCRT1,PRKG1,KDR,NRG1,GREM1,POU3F2
GO:BP	positive regulation of locomotion	GO:0040017	0.00120835	PDGFB,GATA2,CXCL16,EDN1,CLDN1,IL1R1,CCL20,DDR2,CYR61,EDN2,PTGS2,DUOX1,CXCL10,THBS1,S100A14,ZC3H12A,CXCR4,KDR
GO:BP	positive regulation of cellular component movement	GO:0051272	0.00129796	PDGFB,GATA2,CXCL16,EDN1,CLDN1,IL1R1,CCL20,DDR2,CYR61,EDN2,PTGS2,DUOX1,CXCL10,THBS1,S100A14,ZC3H12A,CXCR4,KDR
GO:BP	head development	GO:0060322	0.00134232	PAX5,GATA2,SRF,ID2,WNT7B,PFKFB3,TRP73,LHX5,CRISPLD2,SCX,RGS4,INHBA,RTN4R,EMX2,SSTR3,CXCR4,MSX1,PRKG1,GSX1,NRG1,POU3F2
GO:BP	biological regulation	GO:0065007	0.00151777	NGFR,PDGFB,GRASP,CNN1,SOST,NAB1,CNN2,WDR1,TRH,CBFA2T3,SNAI3,FHL2,TBX1,PAX5,ALX3,GATA2,SRF,PLEKHO1,IL13RA1,JPH2,CXCL16,ID2,BDKRB2,IRF4,EDN1,RHOBTB2,HR,GFRA2,WNT7B,CLDN1,GRM2,TFEB,PI16,ATP6V0C,SIX2,TMEM178,IMPACT,ANKRD1,NAB2,NPTX1,FAM20C,IL1R1,CCL20,IL24,DDR2,DLL4,MAL,PTX3,CASQ2,EFNA3,F3,CYR61,CDH17,EDN2,RRAGC,PLK3,NPPB,TRP73,FOSL2,WSB2,LHX5,RASGEF1A,BHLHE41,DUSP4,MT2,MT1,PTGS2,P2RY2,DUOX1,EGR3,PPA…
GO:BP	regulation of endothelial cell proliferation	GO:0001936	0.00153664	NGFR,PDGFB,GATA2,DLL4,F3,EGR3,THBS1,GHSR,KDR
GO:BP	positive regulation of intracellular signal transduction	GO:1902533	0.00163167	NGFR,PDGFB,EDN1,WNT7B,ATP6V0C,ANKRD1,CCL20,F3,RRAGC,NPPB,TRP73,RASGEF1A,CARD11,THBS1,ZC3H12A,RTN4R,RELL1,MSX1,GDF6,FGFR3,KDR,NRG1,GREM1
GO:BP	regulation of anatomical structure morphogenesis	GO:0022603	0.00163167	NGFR,WDR1,GATA2,SRF,PLEKHO1,EDN1,RHOBTB2,WNT7B,SIX2,EFNA3,F3,SCX,CXCL10,THBS1,ZC3H12A,RTN4R,CXCR4,MSX1,GHSR,KDR,ISM1,GREM1,POU3F2
GO:BP	chemotaxis	GO:0006935	0.0016807	NGFR,PDGFB,CXCL16,EDN1,WNT7B,CCL20,EFNA3,CYR61,EDN2,EGR3,CXCL10,THBS1,S100A14,RTN4R,CXCR4,KDR,NRG1,GREM1
GO:BP	apoptotic process	GO:0006915	0.00168132	NGFR,FHL2,ALX3,GATA2,BDKRB2,EDN1,WNT7B,ANKRD1,NPTX1,MAL,CYR61,PLK3,TRP73,MT1,PTGS2,EGR3,SCX,CXCL10,CARD11,BIRC7,THBS1,INHBA,S100A14,ZC3H12A,PLAUR,HRK,MSX1,TNFSF15,GHSR,GDF6,SOCS3,FGFR3,KDR,GREM1,DIO3
GO:BP	regulation of cellular process	GO:0050794	0.00179557	NGFR,PDGFB,GRASP,CNN1,SOST,NAB1,CNN2,WDR1,TRH,CBFA2T3,SNAI3,FHL2,TBX1,PAX5,ALX3,GATA2,SRF,IL13RA1,JPH2,CXCL16,ID2,BDKRB2,IRF4,EDN1,RHOBTB2,HR,GFRA2,WNT7B,CLDN1,GRM2,TFEB,PI16,ATP6V0C,SIX2,TMEM178,IMPACT,ANKRD1,NAB2,NPTX1,FAM20C,IL1R1,CCL20,IL24,DDR2,DLL4,MAL,PTX3,CASQ2,EFNA3,F3,CYR61,CDH17,EDN2,RRAGC,PLK3,NPPB,TRP73,FOSL2,WSB2,LHX5,RASGEF1A,BHLHE41,DUSP4,MT2,MT1,PTGS2,P2RY2,DUOX1,EGR3,PPARGC1B,SC…
GO:BP	regulation of molecular function	GO:0065009	0.00226337	NGFR,PDGFB,SRF,JPH2,ID2,IRF4,EDN1,HR,WNT7B,PI16,IMPACT,NAB2,NPTX1,CCL20,DDR2,PTX3,CASQ2,EFNA3,F3,CYR61,EDN2,TRP73,DUSP4,PTGS2,PPARGC1B,DUSP5,CARD11,DUSP8,RGS4,BIRC7,THBS1,IQSEC3,ZC3H12A,RTN4R,PLAUR,MSX1,ELFN1,TNFSF15,PRKG1,SOCS3,FGFR3,FXYD2,NRG1,GREM1
GO:BP	positive regulation of cell migration	GO:0030335	0.00231549	PDGFB,GATA2,CXCL16,EDN1,CLDN1,IL1R1,CCL20,DDR2,CYR61,EDN2,PTGS2,CXCL10,THBS1,S100A14,ZC3H12A,CXCR4,KDR
GO:BP	positive regulation of gene expression	GO:0010628	0.00234507	NGFR,PDGFB,SOST,CNN2,PAX5,GATA2,SRF,ID2,IRF4,EDN1,WNT7B,TFEB,SIX2,IMPACT,IL1R1,CCL20,DLL4,F3,CYR61,TRP73,FOSL2,LHX5,PTGS2,EGR3,PPARGC1B,SCX,CARD11,THBS1,INHBA,MAFF,ZC3H12A,MSX1,GDF6,GSX1,NRG1,EGR4,GREM1,TLR5,POU3F2
GO:BP	response to organic substance	GO:0010033	0.00239446	NGFR,PDGFB,SOST,TRH,FHL2,GATA2,SRF,IL13RA1,CXCL16,EDN1,WNT7B,CLDN1,GRM2,IMPACT,ANKRD1,FAM20C,IL1R1,CCL20,DLL4,CASQ2,CYR61,EDN2,RRAGC,TRP73,FOSL2,AQP8,MT2,PTGS2,DUOX1,EGR3,PPARGC1B,SCX,CXCL10,RGS4,THBS1,INHBA,S100A14,ZC3H12A,PTGIR,SSTR3,CXCR4,MSX1,GHSR,GDF6,SOCS3,FGFR3,KDR,GREM1,TLR5,POU3F2
GO:BP	tube development	GO:0035295	0.00241984	NGFR,GATA2,SRF,ID2,EDN1,WNT7B,SIX2,DLL4,EFNA3,F3,CYR61,EDN2,TRP73,CRISPLD2,PTGS2,EGR3,CXCL10,THBS1,ZC3H12A,EMX2,CXCR4,GHSR,KDR,ISM1,GREM1
GO:BP	positive regulation of macromolecule metabolic process	GO:0010604	0.00256746	NGFR,PDGFB,SOST,CNN2,CBFA2T3,PAX5,GATA2,SRF,ID2,IRF4,EDN1,WNT7B,TFEB,SIX2,IMPACT,ANKRD1,NAB2,IL1R1,CCL20,DDR2,DLL4,EFNA3,F3,CYR61,PLK3,TRP73,FOSL2,LHX5,PTGS2,EGR3,PPARGC1B,SCX,CARD11,BIRC7,THBS1,INHBA,MAFF,ZC3H12A,PLAUR,MSX1,TNFSF15,GDF6,GSX1,FGFR3,KDR,NRG1,EGR4,GREM1,TLR5,POU3F2
GO:BP	negative regulation of nitrogen compound metabolic process	GO:0051172	0.00258726	PDGFB,NAB1,CBFA2T3,SNAI3,FHL2,PAX5,GATA2,SRF,ID2,BDKRB2,EDN1,HR,GFRA2,PI16,SIX2,IMPACT,ANKRD1,NAB2,DLL4,PTX3,PLK3,TRP73,BHLHE41,DUSP4,PTGS2,PPARGC1B,SCX,DUSP5,DUSP8,BIRC7,THBS1,ZC3H12A,EMX2,PLAUR,SCRT1,MSX1,ELFN1,SOCS3,GSX1,NRG1,GREM1
GO:BP	regulation of muscle cell differentiation	GO:0051147	0.00331583	PDGFB,ID2,EDN1,PI16,BHLHE41,RGS4,MSX1,NRG1,GREM1
GO:BP	regulation of phosphorus metabolic process	GO:0051174	0.00337135	PDGFB,CBFA2T3,BDKRB2,EDN1,GFRA2,WNT7B,IMPACT,NAB2,FAM20C,DDR2,CYR61,TRP73,DUSP4,PTGS2,PPARGC1B,DUSP5,DUSP8,THBS1,INHBA,ZC3H12A,PLAUR,ELFN1,TNFSF15,GDF6,PRKG1,SOCS3,FGFR3,KDR,NRG1,GREM1
GO:BP	positive regulation of nitrogen compound metabolic process	GO:0051173	0.00353769	NGFR,PDGFB,SOST,CBFA2T3,PAX5,GATA2,SRF,ID2,IRF4,EDN1,WNT7B,TFEB,SIX2,IMPACT,ANKRD1,NAB2,DDR2,PTX3,EFNA3,F3,CYR61,PLK3,TRP73,FOSL2,LHX5,PTGS2,EGR3,PPARGC1B,SCX,BIRC7,THBS1,INHBA,MAFF,ZC3H12A,PLAUR,MSX1,TNFSF15,GDF6,GSX1,FGFR3,KDR,NRG1,EGR4,GREM1,TLR5,POU3F2
GO:BP	endothelial cell proliferation	GO:0001935	0.00370677	NGFR,PDGFB,GATA2,DLL4,F3,EGR3,THBS1,GHSR,KDR
GO:BP	cellular response to endogenous stimulus	GO:0071495	0.00372093	NGFR,SOST,TRH,EDN1,CLDN1,IMPACT,ANKRD1,FAM20C,DLL4,CASQ2,CYR61,RRAGC,AQP8,PTGS2,EGR3,PPARGC1B,SCX,RGS4,THBS1,INHBA,SSTR3,MSX1,GHSR,GDF6,SOCS3,FGFR3,GREM1
GO:BP	positive regulation of biosynthetic process	GO:0009891	0.00382079	NGFR,PDGFB,SOST,PAX5,GATA2,SRF,ID2,IRF4,EDN1,TFEB,SIX2,IMPACT,ANKRD1,CCL20,PTX3,CYR61,TRP73,FOSL2,LHX5,PTGS2,EGR3,PPARGC1B,SCX,THBS1,INHBA,MAFF,ZC3H12A,MSX1,GDF6,GSX1,KDR,EGR4,GREM1,TLR5,POU3F2
GO:BP	growth	GO:0040007	0.00404436	SRF,CXCL16,EDN1,WNT7B,PI16,IMPACT,DDR2,PTX3,NPPB,TRP73,MT2,MT1,RGS4,INHBA,RTN4R,CXCR4,MSX1,GHSR,PRKG1,SOCS3,GREM1,DIO3,POU3F2
GO:BP	neurogenesis	GO:0022008	0.00483676	NGFR,NAB1,WDR1,PAX5,GATA2,SRF,ID2,WNT7B,IMPACT,ANKRD1,NAB2,NPTX1,IL1R1,DLL4,EFNA3,TRP73,LHX5,BHLHE41,SLITRK2,INHBA,RTN4R,EMX2,CXCR4,SCRT1,GDF6,PRKG1,GSX1,NRG1,SRRM4,DIO3,TOMT,POU3F2
GO:BP	regulation of cellular metabolic process	GO:0031323	0.00544577	NGFR,PDGFB,SOST,NAB1,CBFA2T3,SNAI3,FHL2,TBX1,PAX5,ALX3,GATA2,SRF,ID2,BDKRB2,IRF4,EDN1,HR,GFRA2,WNT7B,TFEB,PI16,SIX2,IMPACT,ANKRD1,NAB2,FAM20C,DDR2,DLL4,PTX3,EFNA3,F3,CYR61,RRAGC,PLK3,TRP73,FOSL2,LHX5,BHLHE41,DUSP4,PTGS2,EGR3,PPARGC1B,SCX,DUSP5,CARD11,DUSP8,BIRC7,THBS1,INHBA,MAFF,ZC3H12A,EMX2,PLAUR,SCRT1,MSX1,ELFN1,PPP1R3D,TNFSF15,TMEM150C,GHSR,GDF6,PRKG1,SOCS3,GSX1,FGFR3,FOXI3,KDR,NRG1,SRRM4,EGR4…
GO:BP	regulation of angiogenesis	GO:0045765	0.00569751	NGFR,GATA2,EFNA3,F3,CXCL10,THBS1,ZC3H12A,CXCR4,GHSR,KDR,ISM1,GREM1
GO:BP	regulation of programmed cell death	GO:0043067	0.00589787	NGFR,FHL2,ALX3,GATA2,BDKRB2,EDN1,ATP6V0C,ANKRD1,MAL,CYR61,PLK3,TRP73,MT1,PTGS2,EGR3,SCX,CXCL10,CARD11,BIRC7,THBS1,INHBA,ZC3H12A,CXCR4,PLAUR,HRK,MSX1,GHSR,SOCS3,KDR,GREM1
GO:BP	positive regulation of metabolic process	GO:0009893	0.00610684	NGFR,PDGFB,SOST,CNN2,CBFA2T3,PAX5,GATA2,SRF,ID2,IRF4,EDN1,WNT7B,TFEB,SIX2,IMPACT,ANKRD1,NAB2,IL1R1,CCL20,DDR2,DLL4,PTX3,EFNA3,F3,CYR61,PLK3,TRP73,FOSL2,LHX5,PTGS2,EGR3,PPARGC1B,SCX,CARD11,BIRC7,THBS1,INHBA,MAFF,ZC3H12A,PLAUR,MSX1,TNFSF15,GHSR,GDF6,GSX1,FGFR3,KDR,NRG1,EGR4,GREM1,TLR5,POU3F2
GO:BP	response to endogenous stimulus	GO:0009719	0.00612189	NGFR,SOST,TRH,FHL2,SRF,EDN1,WNT7B,CLDN1,IMPACT,ANKRD1,FAM20C,DLL4,CASQ2,CYR61,RRAGC,AQP8,PTGS2,EGR3,PPARGC1B,SCX,RGS4,THBS1,INHBA,SSTR3,MSX1,GHSR,GDF6,SOCS3,FGFR3,GREM1
GO:BP	animal organ morphogenesis	GO:0009887	0.00636273	NGFR,NAB1,FHL2,PAX5,ALX3,GATA2,SRF,ID2,EDN1,WNT7B,SIX2,ANKRD1,NAB2,FAM20C,DLL4,CYR61,PPARGC1B,SCX,INHBA,EMX2,MSX1,GREM1,DIO3
GO:BP	negative regulation of cellular metabolic process	GO:0031324	0.00657749	PDGFB,NAB1,CBFA2T3,SNAI3,FHL2,PAX5,GATA2,SRF,ID2,BDKRB2,EDN1,HR,GFRA2,PI16,SIX2,IMPACT,ANKRD1,NAB2,DLL4,PTX3,PLK3,TRP73,BHLHE41,DUSP4,PTGS2,PPARGC1B,SCX,DUSP5,DUSP8,BIRC7,THBS1,ZC3H12A,EMX2,PLAUR,SCRT1,MSX1,ELFN1,PRKG1,SOCS3,GSX1,NRG1,GREM1
GO:BP	regulation of vasculature development	GO:1901342	0.00674382	NGFR,GATA2,EFNA3,F3,CXCL10,THBS1,ZC3H12A,CXCR4,GHSR,KDR,ISM1,GREM1
GO:BP	regulation of phosphorylation	GO:0042325	0.00694181	PDGFB,CBFA2T3,BDKRB2,EDN1,GFRA2,WNT7B,IMPACT,NAB2,DDR2,CYR61,TRP73,DUSP4,PTGS2,PPARGC1B,DUSP5,DUSP8,THBS1,INHBA,ZC3H12A,PLAUR,TNFSF15,GDF6,SOCS3,FGFR3,KDR,NRG1,GREM1
GO:BP	response to external stimulus	GO:0009605	0.00698533	NGFR,PDGFB,SOST,CNN2,SRF,CXCL16,ID2,IRF4,EDN1,WNT7B,CLDN1,TFEB,IMPACT,ANKRD1,IL1R1,CCL20,PTX3,EFNA3,CYR61,EDN2,RRAGC,MT2,PTGS2,EGR3,SCX,CXCL10,FGL2,THBS1,S100A14,ZC3H12A,PTGIR,RTN4R,SSTR3,CXCR4,HRK,TMEM150C,GHSR,PRKG1,SOCS3,KCNH1,KDR,NRG1,GREM1,TLR5
GO:BP	regulation of growth	GO:0040008	0.00733691	SRF,CXCL16,EDN1,PI16,NPPB,TRP73,MT2,MT1,RGS4,INHBA,RTN4R,CXCR4,MSX1,GHSR,SOCS3,GREM1,DIO3,POU3F2
GO:BP	transcription by RNA polymerase II	GO:0006366	0.00795895	NGFR,PDGFB,CBFA2T3,SNAI3,FHL2,PAX5,ALX3,GATA2,SRF,ID2,IRF4,EDN1,HR,TFEB,SIX2,GTF2A1L,IMPACT,ANKRD1,DLL4,CYR61,PLK3,TRP73,FOSL2,LHX5,BHLHE41,EGR3,PPARGC1B,SCX,INHBA,MAFF,ZC3H12A,EMX2,SCRT1,MSX1,GSX1,FOXI3,EGR4,GREM1,POU3F2
GO:BP	regulation of protein phosphorylation	GO:0001932	0.00808019	PDGFB,BDKRB2,EDN1,GFRA2,WNT7B,IMPACT,NAB2,DDR2,CYR61,TRP73,DUSP4,PTGS2,DUSP5,DUSP8,THBS1,INHBA,ZC3H12A,PLAUR,TNFSF15,GDF6,SOCS3,FGFR3,KDR,NRG1,GREM1
GO:BP	brain development	GO:0007420	0.00847007	PAX5,GATA2,SRF,ID2,WNT7B,PFKFB3,TRP73,LHX5,RGS4,INHBA,RTN4R,EMX2,SSTR3,CXCR4,MSX1,PRKG1,GSX1,NRG1,POU3F2
GO:BP	cell communication	GO:0007154	0.00851314	NGFR,PDGFB,GRASP,SOST,TRH,FHL2,GATA2,SRF,IL13RA1,CXCL16,BDKRB2,IRF4,EDN1,RHOBTB2,GFRA2,WNT7B,GRM2,TFEB,ATP6V0C,IMPACT,ANKRD1,NPTX1,FAM20C,IL1R1,CCL20,IL24,DDR2,DLL4,MAL,CASQ2,EFNA3,F3,CYR61,CDH17,EDN2,RRAGC,NPPB,TRP73,WSB2,LHX5,RASGEF1A,DUSP4,MT2,MT1,PTGS2,P2RY2,DUOX1,EGR3,PPARGC1B,SCX,DUSP5,CXCL10,PCDH17,CARD11,DUSP8,RGS4,THBS1,IQSEC3,INHBA,S100A14,ZC3H12A,PTGIR,RTN4R,SSTR3,CXCR4,PLAUR,HRK,DLK2,…
GO:BP	positive regulation of cell differentiation	GO:0045597	0.00949051	NGFR,GATA2,SRF,ID2,EDN1,WNT7B,IMPACT,FAM20C,DDR2,CYR61,TRP73,PTGS2,EGR3,PPARGC1B,INHBA,ZC3H12A,CXCR4,GDF6,SOCS3,NRG1,GREM1
GO:BP	regulation of blood vessel endothelial cell proliferation involved in sprouting angiogenesis	GO:1903587	0.00953758	NGFR,GATA2,DLL4,THBS1
GO:BP	positive regulation of smooth muscle contraction	GO:0045987	0.00958895	SRF,EDN1,EDN2,PTGS2,GHSR
GO:BP	regulation of phosphate metabolic process	GO:0019220	0.00989753	PDGFB,CBFA2T3,BDKRB2,EDN1,GFRA2,WNT7B,IMPACT,NAB2,DDR2,CYR61,TRP73,DUSP4,PTGS2,PPARGC1B,DUSP5,DUSP8,THBS1,INHBA,ZC3H12A,PLAUR,ELFN1,TNFSF15,GDF6,PRKG1,SOCS3,FGFR3,KDR,NRG1,GREM1
GO:BP	positive regulation of cellular metabolic process	GO:0031325	0.0100831	NGFR,PDGFB,SOST,CBFA2T3,PAX5,GATA2,SRF,ID2,IRF4,EDN1,WNT7B,TFEB,SIX2,IMPACT,ANKRD1,NAB2,DDR2,PTX3,EFNA3,F3,CYR61,PLK3,TRP73,FOSL2,LHX5,PTGS2,EGR3,PPARGC1B,SCX,BIRC7,THBS1,INHBA,MAFF,ZC3H12A,PLAUR,MSX1,TNFSF15,GHSR,GDF6,GSX1,FGFR3,KDR,NRG1,EGR4,GREM1,TLR5,POU3F2
GO:BP	regulation of smooth muscle cell proliferation	GO:0048660	0.0103678	PDGFB,CNN1,ID2,EDN1,NPPB,PTGS2,THBS1,PTGIR,PRKG1
GO:BP	regulation of transcription by RNA polymerase II	GO:0006357	0.0105782	NGFR,PDGFB,CBFA2T3,SNAI3,FHL2,PAX5,ALX3,GATA2,SRF,ID2,IRF4,EDN1,HR,TFEB,SIX2,IMPACT,ANKRD1,DLL4,CYR61,PLK3,TRP73,FOSL2,LHX5,BHLHE41,EGR3,PPARGC1B,SCX,INHBA,MAFF,ZC3H12A,EMX2,SCRT1,MSX1,GSX1,FOXI3,EGR4,GREM1,POU3F2
GO:BP	regulation of biological quality	GO:0065008	0.0108679	NGFR,PDGFB,GRASP,WDR1,TRH,GATA2,SRF,PLEKHO1,JPH2,ID2,BDKRB2,IRF4,EDN1,RHOBTB2,WNT7B,CLDN1,GRM2,ATP6V0C,TMEM178,NPTX1,CASQ2,F3,EDN2,NPPB,TRP73,MT2,MT1,PTGS2,P2RY2,DUOX1,PPARGC1B,SCX,DUSP5,CXCL10,KCNH4,CARD11,SLITRK2,TRPV5,RGS4,THBS1,INHBA,ZC3H12A,PTGIR,TRPV3,RTN4R,MSX1,SLC25A44,GHSR,PRKG1,KDR,GAD1,DIO3,TOMT
GO:BP	skeletal system development	GO:0001501	0.0109887	NAB1,PAX5,ALX3,SRF,EDN1,WNT7B,SIX2,NAB2,FAM20C,CYR61,PPARGC1B,SCX,MSX1,GDF6,GREM1
GO:BP	negative regulation of transcription, DNA-templated	GO:0045892	0.0119368	PDGFB,NAB1,CBFA2T3,SNAI3,FHL2,PAX5,GATA2,SRF,ID2,EDN1,HR,SIX2,IMPACT,ANKRD1,NAB2,DLL4,PLK3,BHLHE41,PPARGC1B,SCX,DUSP5,EMX2,SCRT1,MSX1,GSX1,NRG1,GREM1
GO:BP	smooth muscle cell proliferation	GO:0048659	0.0125237	PDGFB,CNN1,ID2,EDN1,NPPB,PTGS2,THBS1,PTGIR,PRKG1
GO:BP	regulation of cell death	GO:0010941	0.0127462	NGFR,FHL2,ALX3,GATA2,BDKRB2,EDN1,ATP6V0C,IMPACT,ANKRD1,MAL,CYR61,PLK3,TRP73,MT1,PTGS2,EGR3,SCX,CXCL10,CARD11,BIRC7,THBS1,INHBA,ZC3H12A,CXCR4,PLAUR,HRK,MSX1,GHSR,SOCS3,KDR,GREM1
GO:BP	embryonic morphogenesis	GO:0048598	0.0130233	PAX5,ALX3,GATA2,SRF,ID2,EDN1,WNT7B,SIX2,DLL4,CYR61,DUSP4,SCX,DUSP5,INHBA,MSX1,SOCS3,GREM1
GO:BP	connective tissue development	GO:0061448	0.013037	PDGFB,SRF,ID2,EDN1,WNT7B,SIX2,CYR61,SCX,MSX1,GDF6,GREM1
GO:BP	negative regulation of macromolecule metabolic process	GO:0010605	0.013264	PDGFB,NAB1,CBFA2T3,SNAI3,FHL2,PAX5,GATA2,SRF,ID2,BDKRB2,EDN1,HR,GFRA2,PI16,SIX2,IMPACT,ANKRD1,NAB2,DLL4,PTX3,PLK3,TRP73,BHLHE41,DUSP4,PTGS2,PPARGC1B,SCX,DUSP5,DUSP8,BIRC7,THBS1,ZC3H12A,EMX2,PLAUR,SCRT1,MSX1,ELFN1,GHSR,SOCS3,GSX1,KDR,NRG1,GREM1,POU3F2
GO:BP	regulation of transport	GO:0051049	0.0135843	PDGFB,GRASP,CNN2,WDR1,TRH,GATA2,JPH2,EDN1,GRM2,ANKRD1,PTX3,CASQ2,EDN2,PLK3,NPPB,PTGS2,P2RY2,CXCL10,KCNH4,KCNH8,RGS4,THBS1,INHBA,ZC3H12A,TRPV3,CXCR4,GHSR,PRKG1,KCNH1,FXYD2,GREM1,TOMT
GO:BP	tissue morphogenesis	GO:0048729	0.0138403	NGFR,WDR1,SRF,EDN1,WNT7B,SIX2,ANKRD1,DLL4,CYR61,SCX,CXCL10,INHBA,CXCR4,MSX1,SOCS3,KDR,GREM1
GO:BP	positive regulation of macromolecule biosynthetic process	GO:0010557	0.013887	NGFR,PDGFB,SOST,PAX5,GATA2,SRF,ID2,IRF4,EDN1,TFEB,SIX2,IMPACT,ANKRD1,CCL20,CYR61,TRP73,FOSL2,LHX5,EGR3,PPARGC1B,SCX,THBS1,INHBA,MAFF,ZC3H12A,MSX1,GDF6,GSX1,KDR,EGR4,GREM1,POU3F2
GO:BP	regulation of biosynthetic process	GO:0009889	0.0141144	NGFR,PDGFB,SOST,NAB1,CBFA2T3,SNAI3,FHL2,TBX1,PAX5,ALX3,GATA2,SRF,ID2,IRF4,EDN1,HR,TFEB,SIX2,IMPACT,ANKRD1,NAB2,CCL20,DDR2,DLL4,PTX3,CYR61,PLK3,TRP73,FOSL2,LHX5,BHLHE41,PTGS2,EGR3,PPARGC1B,SCX,DUSP5,CARD11,THBS1,INHBA,MAFF,ZC3H12A,EMX2,SCRT1,MSX1,PPP1R3D,GDF6,PRKG1,GSX1,FOXI3,KDR,NRG1,EGR4,GREM1,TLR5,POU3F2
GO:BP	negative regulation of muscle cell differentiation	GO:0051148	0.0142424	PDGFB,ID2,PI16,BHLHE41,RGS4,MSX1
GO:BP	negative regulation of programmed cell death	GO:0043069	0.0143899	NGFR,FHL2,GATA2,BDKRB2,EDN1,ATP6V0C,CYR61,PLK3,TRP73,MT1,PTGS2,EGR3,SCX,BIRC7,THBS1,ZC3H12A,PLAUR,MSX1,GHSR,SOCS3,KDR,GREM1
GO:BP	negative regulation of cell communication	GO:0010648	0.0148214	NGFR,SOST,FHL2,GATA2,SRF,BDKRB2,IRF4,EDN1,WNT7B,DLL4,EDN2,TRP73,DUSP4,PTGS2,DUSP5,PCDH17,DUSP8,RGS4,THBS1,ZC3H12A,PTGIR,PLAUR,DLK2,GHSR,SOCS3,GREM1
GO:BP	negative regulation of blood vessel endothelial cell proliferation involved in sprouting angiogenesis	GO:1903588	0.0150394	NGFR,DLL4,THBS1
GO:BP	negative regulation of signaling	GO:0023057	0.0154163	NGFR,SOST,FHL2,GATA2,SRF,BDKRB2,IRF4,EDN1,WNT7B,DLL4,EDN2,TRP73,DUSP4,PTGS2,DUSP5,PCDH17,DUSP8,RGS4,THBS1,ZC3H12A,PTGIR,PLAUR,DLK2,GHSR,SOCS3,GREM1
GO:BP	central nervous system development	GO:0007417	0.0157792	NGFR,WDR1,PAX5,GATA2,SRF,ID2,WNT7B,PFKFB3,DLL4,TRP73,LHX5,RGS4,INHBA,RTN4R,EMX2,SSTR3,CXCR4,MSX1,PRKG1,GSX1,NRG1,POU3F2
GO:BP	positive regulation of cellular biosynthetic process	GO:0031328	0.0170952	NGFR,PDGFB,SOST,PAX5,GATA2,SRF,ID2,IRF4,EDN1,TFEB,SIX2,IMPACT,ANKRD1,PTX3,CYR61,TRP73,FOSL2,LHX5,PTGS2,EGR3,PPARGC1B,SCX,THBS1,INHBA,MAFF,ZC3H12A,MSX1,GDF6,GSX1,EGR4,GREM1,TLR5,POU3F2
GO:BP	endothelial cell migration	GO:0043542	0.0171295	PDGFB,GATA2,SRF,DLL4,PTGS2,EGR3,THBS1,ZC3H12A,KDR,GREM1
GO:BP	negative regulation of nucleic acid-templated transcription	GO:1903507	0.0181531	PDGFB,NAB1,CBFA2T3,SNAI3,FHL2,PAX5,GATA2,SRF,ID2,EDN1,HR,SIX2,IMPACT,ANKRD1,NAB2,DLL4,PLK3,BHLHE41,PPARGC1B,SCX,DUSP5,EMX2,SCRT1,MSX1,GSX1,NRG1,GREM1
GO:BP	negative regulation of RNA biosynthetic process	GO:1902679	0.0183809	PDGFB,NAB1,CBFA2T3,SNAI3,FHL2,PAX5,GATA2,SRF,ID2,EDN1,HR,SIX2,IMPACT,ANKRD1,NAB2,DLL4,PLK3,BHLHE41,PPARGC1B,SCX,DUSP5,EMX2,SCRT1,MSX1,GSX1,NRG1,GREM1
GO:BP	transmembrane receptor protein tyrosine kinase signaling pathway	GO:0007169	0.0187424	NGFR,PDGFB,GFRA2,FAM20C,DDR2,EFNA3,F3,THBS1,PTGIR,PLAUR,GHSR,SOCS3,FGFR3,KDR,NRG1,GREM1
GO:BP	telencephalon development	GO:0021537	0.019547	PAX5,SRF,ID2,TRP73,LHX5,INHBA,RTN4R,EMX2,CXCR4,NRG1,POU3F2
GO:BP	negative regulation of RNA metabolic process	GO:0051253	0.0203124	PDGFB,NAB1,CBFA2T3,SNAI3,FHL2,PAX5,GATA2,SRF,ID2,EDN1,HR,SIX2,IMPACT,ANKRD1,NAB2,DLL4,PLK3,BHLHE41,PPARGC1B,SCX,DUSP5,ZC3H12A,EMX2,SCRT1,MSX1,GSX1,NRG1,GREM1
GO:BP	regulation of transcription, DNA-templated	GO:0006355	0.0208096	NGFR,PDGFB,SOST,NAB1,CBFA2T3,SNAI3,FHL2,TBX1,PAX5,ALX3,GATA2,SRF,ID2,IRF4,EDN1,HR,TFEB,SIX2,IMPACT,ANKRD1,NAB2,DDR2,DLL4,CYR61,PLK3,TRP73,FOSL2,LHX5,BHLHE41,EGR3,PPARGC1B,SCX,DUSP5,CARD11,INHBA,MAFF,ZC3H12A,EMX2,SCRT1,MSX1,GDF6,GSX1,FOXI3,NRG1,EGR4,GREM1,POU3F2
GO:BP	generation of neurons	GO:0048699	0.021002	NGFR,PAX5,GATA2,SRF,ID2,WNT7B,IMPACT,ANKRD1,NPTX1,IL1R1,DLL4,EFNA3,TRP73,LHX5,BHLHE41,SLITRK2,INHBA,RTN4R,EMX2,CXCR4,SCRT1,GDF6,PRKG1,GSX1,NRG1,SRRM4,DIO3,TOMT,POU3F2
GO:BP	negative regulation of developmental process	GO:0051093	0.0216549	NGFR,PDGFB,GATA2,ID2,WNT7B,PI16,SIX2,TMEM178,EFNA3,TRP73,BHLHE41,CXCL10,RGS4,FGL2,THBS1,INHBA,ZC3H12A,RTN4R,MSX1,ISM1,GREM1,DIO3
GO:BP	cardiac muscle cell differentiation	GO:0055007	0.0221409	FHL2,SRF,EDN1,PI16,RGS4,PRKG1,NRG1,GREM1
GO:BP	regulation of smooth muscle contraction	GO:0006940	0.0222463	SRF,EDN1,EDN2,PTGS2,GHSR,PRKG1
GO:BP	regulation of protein modification process	GO:0031399	0.0225084	PDGFB,PAX5,GATA2,BDKRB2,EDN1,GFRA2,WNT7B,IMPACT,NAB2,DDR2,CYR61,TRP73,DUSP4,PTGS2,DUSP5,DUSP8,BIRC7,THBS1,INHBA,ZC3H12A,PLAUR,ELFN1,TNFSF15,GDF6,SOCS3,FGFR3,KDR,NRG1,GREM1
GO:BP	cellular response to growth factor stimulus	GO:0071363	0.0226541	NGFR,PDGFB,SOST,EDN1,CLDN1,ANKRD1,FAM20C,DLL4,CYR61,EGR3,SCX,THBS1,MSX1,GDF6,FGFR3,KDR,GREM1
GO:BP	ion homeostasis	GO:0050801	0.0235079	NGFR,GATA2,JPH2,BDKRB2,EDN1,GRM2,ATP6V0C,TMEM178,CASQ2,EDN2,NPPB,MT2,MT1,CXCL10,TRPV5,PTGIR,TRPV3,PRKG1,KDR
GO:BP	transcription, DNA-templated	GO:0006351	0.0236357	NGFR,PDGFB,SOST,NAB1,CBFA2T3,SNAI3,FHL2,TBX1,PAX5,ALX3,GATA2,SRF,ID2,IRF4,EDN1,HR,TFEB,SIX2,GTF2A1L,IMPACT,ANKRD1,NAB2,DDR2,DLL4,CYR61,PLK3,TRP73,FOSL2,LHX5,BHLHE41,EGR3,PPARGC1B,SCX,DUSP5,CARD11,INHBA,MAFF,ZC3H12A,EMX2,SCRT1,MSX1,GDF6,GSX1,FOXI3,NRG1,EGR4,GREM1,POU3F2
GO:BP	negative regulation of cell death	GO:0060548	0.0251343	NGFR,FHL2,GATA2,BDKRB2,EDN1,ATP6V0C,IMPACT,CYR61,PLK3,TRP73,MT1,PTGS2,EGR3,SCX,BIRC7,THBS1,ZC3H12A,PLAUR,MSX1,GHSR,SOCS3,KDR,GREM1
GO:BP	signaling	GO:0023052	0.0252155	NGFR,PDGFB,GRASP,SOST,TRH,FHL2,GATA2,SRF,IL13RA1,CXCL16,BDKRB2,IRF4,EDN1,RHOBTB2,GFRA2,WNT7B,GRM2,ATP6V0C,ANKRD1,NPTX1,FAM20C,IL1R1,CCL20,IL24,DDR2,DLL4,MAL,CASQ2,EFNA3,F3,CYR61,CDH17,EDN2,RRAGC,NPPB,TRP73,WSB2,LHX5,RASGEF1A,DUSP4,MT2,MT1,PTGS2,P2RY2,DUOX1,EGR3,PPARGC1B,SCX,DUSP5,CXCL10,PCDH17,CARD11,DUSP8,RGS4,THBS1,IQSEC3,INHBA,S100A14,ZC3H12A,PTGIR,RTN4R,SSTR3,CXCR4,PLAUR,HRK,DLK2,RELL1,MSX1,M…
GO:BP	regulation of striated muscle cell differentiation	GO:0051153	0.0281795	EDN1,PI16,BHLHE41,RGS4,MSX1,NRG1,GREM1
GO:BP	regulation of metabolic process	GO:0019222	0.0286919	NGFR,PDGFB,SOST,NAB1,CNN2,CBFA2T3,SNAI3,FHL2,TBX1,PAX5,ALX3,GATA2,SRF,ID2,BDKRB2,IRF4,EDN1,HR,GFRA2,WNT7B,TFEB,PI16,SIX2,IMPACT,ANKRD1,NAB2,FAM20C,IL1R1,CCL20,DDR2,DLL4,PTX3,EFNA3,F3,CYR61,RRAGC,PLK3,TRP73,FOSL2,LHX5,BHLHE41,DUSP4,PTGS2,EGR3,PPARGC1B,SCX,DUSP5,CARD11,DUSP8,BIRC7,THBS1,INHBA,MAFF,ZC3H12A,EMX2,PLAUR,SCRT1,MSX1,ELFN1,PPP1R3D,SLC25A44,TNFSF15,TMEM150C,GHSR,GDF6,PRKG1,SOCS3,GSX1,FGFR3…
GO:BP	heart development	GO:0007507	0.0299763	FHL2,SRF,JPH2,ID2,EDN1,PI16,ANKRD1,DLL4,CYR61,TRP73,SCX,RGS4,MSX1,PRKG1,NRG1,GREM1
GO:BP	blood vessel endothelial cell proliferation involved in sprouting angiogenesis	GO:0002043	0.0304606	NGFR,GATA2,DLL4,THBS1
GO:BP	regulation of primary metabolic process	GO:0080090	0.0305229	NGFR,PDGFB,SOST,NAB1,CBFA2T3,SNAI3,FHL2,TBX1,PAX5,ALX3,GATA2,SRF,ID2,BDKRB2,IRF4,EDN1,HR,GFRA2,WNT7B,TFEB,PI16,SIX2,IMPACT,ANKRD1,NAB2,DDR2,DLL4,PTX3,EFNA3,F3,CYR61,PLK3,TRP73,FOSL2,LHX5,BHLHE41,DUSP4,PTGS2,EGR3,PPARGC1B,SCX,DUSP5,CARD11,DUSP8,BIRC7,THBS1,INHBA,MAFF,ZC3H12A,EMX2,PLAUR,SCRT1,MSX1,ELFN1,PPP1R3D,TNFSF15,GHSR,GDF6,PRKG1,SOCS3,GSX1,FGFR3,FOXI3,KDR,NRG1,SRRM4,EGR4,GREM1,POU3F2
GO:BP	response to stress	GO:0006950	0.0306672	NGFR,PDGFB,CNN2,TRH,CBFA2T3,GATA2,SRF,CXCL16,ID2,BDKRB2,IRF4,EDN1,WNT7B,CLDN1,TFEB,IMPACT,ANKRD1,IL1R1,CCL20,PTX3,F3,CYR61,RRAGC,PLK3,NPPB,TRP73,FOSL2,MT2,MT1,PTGS2,DUOX1,PPARGC1B,CXCL10,FGL2,THBS1,S100A14,ZC3H12A,PTGIR,TRPV3,RTN4R,SSTR3,CXCR4,HRK,RELL1,GHSR,GDF6,PRKG1,SOCS3,FXYD2,KDR,TLR5
GO:BP	regulation of nucleic acid-templated transcription	GO:1903506	0.030783	NGFR,PDGFB,SOST,NAB1,CBFA2T3,SNAI3,FHL2,TBX1,PAX5,ALX3,GATA2,SRF,ID2,IRF4,EDN1,HR,TFEB,SIX2,IMPACT,ANKRD1,NAB2,DDR2,DLL4,CYR61,PLK3,TRP73,FOSL2,LHX5,BHLHE41,EGR3,PPARGC1B,SCX,DUSP5,CARD11,INHBA,MAFF,ZC3H12A,EMX2,SCRT1,MSX1,GDF6,GSX1,FOXI3,NRG1,EGR4,GREM1,POU3F2
GO:BP	muscle cell proliferation	GO:0033002	0.0307908	PDGFB,CNN1,ID2,EDN1,NPPB,TRP73,PTGS2,THBS1,PTGIR,PRKG1
GO:BP	peripheral nervous system development	GO:0007422	0.0309819	NAB1,CLDN1,NAB2,EGR3,NRG1,POU3F2
GO:BP	neuron fate commitment	GO:0048663	0.0309819	GATA2,ID2,DLL4,GSX1,NRG1,POU3F2
GO:BP	regulation of apoptotic process	GO:0042981	0.0310137	NGFR,FHL2,ALX3,GATA2,BDKRB2,EDN1,ANKRD1,MAL,CYR61,PLK3,TRP73,MT1,PTGS2,EGR3,SCX,CXCL10,CARD11,BIRC7,THBS1,INHBA,ZC3H12A,PLAUR,HRK,MSX1,GHSR,SOCS3,KDR,GREM1
GO:BP	regulation of cell migration involved in sprouting angiogenesis	GO:0090049	0.0314166	GATA2,DLL4,PTGS2,THBS1,KDR
GO:BP	regulation of RNA biosynthetic process	GO:2001141	0.0317476	NGFR,PDGFB,SOST,NAB1,CBFA2T3,SNAI3,FHL2,TBX1,PAX5,ALX3,GATA2,SRF,ID2,IRF4,EDN1,HR,TFEB,SIX2,IMPACT,ANKRD1,NAB2,DDR2,DLL4,CYR61,PLK3,TRP73,FOSL2,LHX5,BHLHE41,EGR3,PPARGC1B,SCX,DUSP5,CARD11,INHBA,MAFF,ZC3H12A,EMX2,SCRT1,MSX1,GDF6,GSX1,FOXI3,NRG1,EGR4,GREM1,POU3F2
GO:BP	signal transduction	GO:0007165	0.0323778	NGFR,PDGFB,GRASP,SOST,TRH,FHL2,GATA2,IL13RA1,CXCL16,BDKRB2,IRF4,EDN1,RHOBTB2,GFRA2,WNT7B,GRM2,ATP6V0C,ANKRD1,NPTX1,FAM20C,IL1R1,CCL20,IL24,DDR2,DLL4,MAL,CASQ2,EFNA3,F3,CYR61,CDH17,EDN2,RRAGC,NPPB,TRP73,WSB2,RASGEF1A,DUSP4,MT2,MT1,PTGS2,P2RY2,DUOX1,PPARGC1B,SCX,DUSP5,CXCL10,CARD11,DUSP8,RGS4,THBS1,IQSEC3,INHBA,S100A14,ZC3H12A,PTGIR,RTN4R,SSTR3,CXCR4,PLAUR,HRK,DLK2,RELL1,MSX1,MRGPRE,TNFSF15,GHSR,GD…
GO:BP	nucleic acid-templated transcription	GO:0097659	0.033618	NGFR,PDGFB,SOST,NAB1,CBFA2T3,SNAI3,FHL2,TBX1,PAX5,ALX3,GATA2,SRF,ID2,IRF4,EDN1,HR,TFEB,SIX2,GTF2A1L,IMPACT,ANKRD1,NAB2,DDR2,DLL4,CYR61,PLK3,TRP73,FOSL2,LHX5,BHLHE41,EGR3,PPARGC1B,SCX,DUSP5,CARD11,INHBA,MAFF,ZC3H12A,EMX2,SCRT1,MSX1,GDF6,GSX1,FOXI3,NRG1,EGR4,GREM1,POU3F2
GO:BP	negative regulation of apoptotic process	GO:0043066	0.0341286	NGFR,FHL2,GATA2,BDKRB2,EDN1,CYR61,PLK3,TRP73,MT1,PTGS2,EGR3,SCX,BIRC7,THBS1,ZC3H12A,PLAUR,MSX1,GHSR,SOCS3,KDR,GREM1
GO:BP	cellular response to stimulus	GO:0051716	0.0353041	NGFR,PDGFB,GRASP,SOST,CNN2,TRH,FHL2,GATA2,SRF,IL13RA1,CXCL16,ID2,BDKRB2,IRF4,EDN1,RHOBTB2,GFRA2,WNT7B,CLDN1,GRM2,TFEB,ATP6V0C,IMPACT,ANKRD1,NPTX1,FAM20C,IL1R1,CCL20,IL24,DDR2,DLL4,MAL,CASQ2,EFNA3,F3,CYR61,CDH17,EDN2,RRAGC,PLK3,NPPB,TRP73,WSB2,RASGEF1A,AQP8,DUSP4,MT2,MT1,PTGS2,ABTB2,P2RY2,DUOX1,EGR3,PPARGC1B,SCX,DUSP5,CXCL10,CARD11,DUSP8,RGS4,THBS1,IQSEC3,INHBA,S100A14,ZC3H12A,PTGIR,RTN4R,SSTR3,CX…
GO:BP	cartilage development	GO:0051216	0.0367386	SRF,EDN1,WNT7B,SIX2,CYR61,SCX,MSX1,GDF6,GREM1
GO:BP	regulation of cellular biosynthetic process	GO:0031326	0.0369688	NGFR,PDGFB,SOST,NAB1,CBFA2T3,SNAI3,FHL2,TBX1,PAX5,ALX3,GATA2,SRF,ID2,IRF4,EDN1,HR,TFEB,SIX2,IMPACT,ANKRD1,NAB2,DDR2,DLL4,PTX3,CYR61,PLK3,TRP73,FOSL2,LHX5,BHLHE41,PTGS2,EGR3,PPARGC1B,SCX,DUSP5,CARD11,THBS1,INHBA,MAFF,ZC3H12A,EMX2,SCRT1,MSX1,PPP1R3D,GDF6,PRKG1,GSX1,FOXI3,NRG1,EGR4,GREM1,TLR5,POU3F2
GO:BP	RNA biosynthetic process	GO:0032774	0.0373578	NGFR,PDGFB,SOST,NAB1,CBFA2T3,SNAI3,FHL2,TBX1,PAX5,ALX3,GATA2,SRF,ID2,IRF4,EDN1,HR,TFEB,SIX2,GTF2A1L,IMPACT,ANKRD1,NAB2,DDR2,DLL4,CYR61,PLK3,TRP73,FOSL2,LHX5,BHLHE41,EGR3,PPARGC1B,SCX,DUSP5,CARD11,INHBA,MAFF,ZC3H12A,EMX2,SCRT1,MSX1,GDF6,GSX1,FOXI3,NRG1,EGR4,GREM1,POU3F2
GO:BP	response to growth factor	GO:0070848	0.0375376	NGFR,PDGFB,SOST,EDN1,CLDN1,ANKRD1,FAM20C,DLL4,CYR61,EGR3,SCX,THBS1,MSX1,GDF6,FGFR3,KDR,GREM1
GO:BP	positive regulation of chemotaxis	GO:0050921	0.0380758	PDGFB,EDN1,EDN2,CXCL10,THBS1,S100A14,CXCR4,KDR
GO:BP	negative regulation of cell population proliferation	GO:0008285	0.0396387	NGFR,CNN1,CBFA2T3,GATA2,SRF,BDKRB2,DLL4,NPPB,TRP73,PTGS2,THBS1,INHBA,PTGIR,MSX1,PRKG1,FXYD2,GREM1
GO:BP	smooth muscle contraction	GO:0006939	0.0403493	SRF,BDKRB2,EDN1,EDN2,PTGS2,GHSR,PRKG1
GO:BP	negative regulation of metabolic process	GO:0009892	0.040789	PDGFB,NAB1,CBFA2T3,SNAI3,FHL2,PAX5,GATA2,SRF,ID2,BDKRB2,EDN1,HR,GFRA2,PI16,SIX2,IMPACT,ANKRD1,NAB2,DLL4,PTX3,PLK3,TRP73,BHLHE41,DUSP4,PTGS2,PPARGC1B,SCX,DUSP5,DUSP8,BIRC7,THBS1,ZC3H12A,EMX2,PLAUR,SCRT1,MSX1,ELFN1,GHSR,PRKG1,SOCS3,GSX1,KDR,NRG1,GREM1,POU3F2
GO:BP	epidermis development	GO:0008544	0.0414242	NGFR,NAB1,NAB2,FOSL2,CERS3,PTGS2,INHBA,MAFF,LOR,TOMT,POU3F2
GO:BP	regulation of nitrogen compound metabolic process	GO:0051171	0.0448359	NGFR,PDGFB,SOST,NAB1,CBFA2T3,SNAI3,FHL2,TBX1,PAX5,ALX3,GATA2,SRF,ID2,BDKRB2,IRF4,EDN1,HR,GFRA2,WNT7B,TFEB,PI16,SIX2,IMPACT,ANKRD1,NAB2,DDR2,DLL4,PTX3,EFNA3,F3,CYR61,PLK3,TRP73,FOSL2,LHX5,BHLHE41,DUSP4,PTGS2,EGR3,PPARGC1B,SCX,DUSP5,CARD11,DUSP8,BIRC7,THBS1,INHBA,MAFF,ZC3H12A,EMX2,PLAUR,SCRT1,MSX1,ELFN1,TNFSF15,GDF6,SOCS3,GSX1,FGFR3,FOXI3,KDR,NRG1,SRRM4,EGR4,GREM1,TLR5,POU3F2
GO:BP	MAPK cascade	GO:0000165	0.0463245	NGFR,PDGFB,EDN1,WNT7B,ATP6V0C,CCL20,CYR61,TRP73,DUSP4,DUSP5,DUSP8,THBS1,ZC3H12A,RELL1,GDF6,FGFR3,KDR,NRG1
GO:BP	negative regulation of growth	GO:0045926	0.0464149	PI16,NPPB,TRP73,MT2,MT1,RGS4,INHBA,RTN4R,MSX1,GREM1
GO:BP	muscle system process	GO:0003012	0.0481239	SRF,BDKRB2,EDN1,PI16,CASQ2,EDN2,NPPB,PTGS2,RGS4,ZC3H12A,CXCR4,GHSR,PRKG1
GO:BP	regulation of MAPK cascade	GO:0043408	0.0491311	NGFR,PDGFB,EDN1,WNT7B,ATP6V0C,CCL20,CYR61,TRP73,DUSP4,DUSP5,DUSP8,THBS1,ZC3H12A,RELL1,GDF6,FGFR3,KDR
GO:BP	negative regulation of cellular macromolecule biosynthetic process	GO:2000113	0.04931	PDGFB,NAB1,CBFA2T3,SNAI3,FHL2,PAX5,GATA2,SRF,ID2,EDN1,HR,SIX2,IMPACT,ANKRD1,NAB2,DLL4,PLK3,BHLHE41,PPARGC1B,SCX,DUSP5,ZC3H12A,EMX2,SCRT1,MSX1,GSX1,NRG1,GREM1
KEGG	Cytokine-cytokine receptor interaction	KEGG:04060	0.00936115	NGFR,IL13RA1,CXCL16,IL1R1,CCL20,IL24,CXCL10,INHBA,CXCR4,TNFSF15,GDF6
KEGG	MAPK signaling pathway	KEGG:04010	0.0407581	NGFR,PDGFB,SRF,IL1R1,EFNA3,DUSP4,DUSP5,DUSP8,FGFR3,KDR
Cluster 3
source	term_name	term_id	adjusted_p_value	intersections
GO:BP	nucleosome assembly	GO:0006334	8.40176e-07	HIST1H1A,HIST1H1D,HIST1H2BG,HIST1H1B,HIST1H4D,HIST1H4K,HIST1H3A,HIST1H3E,HIST1H2BJ,HIST1H3C,HIST1H3G,HIST1H3D,HIST1H3F,HIST1H3I
GO:BP	DNA replication-dependent nucleosome assembly	GO:0006335	1.18488e-06	HIST1H4D,HIST1H4K,HIST1H3A,HIST1H3E,HIST1H3C,HIST1H3G,HIST1H3D,HIST1H3F,HIST1H3I
GO:BP	DNA replication-dependent nucleosome organization	GO:0034723	1.18488e-06	HIST1H4D,HIST1H4K,HIST1H3A,HIST1H3E,HIST1H3C,HIST1H3G,HIST1H3D,HIST1H3F,HIST1H3I
GO:BP	chromatin assembly	GO:0031497	1.77939e-06	APOBEC1,AICDA,HIST1H1A,HIST1H1D,HIST1H2BG,HIST1H1B,HIST1H4D,HIST1H4K,HIST1H3A,HIST1H3E,HIST1H2BJ,HIST1H3C,HIST1H3G,HIST1H3D,HIST1H3F,HIST1H3I
GO:BP	nucleosome organization	GO:0034728	3.6553e-06	BRDT,HIST1H1A,HIST1H1D,HIST1H2BG,HIST1H1B,HIST1H4D,HIST1H4K,HIST1H3A,HIST1H3E,HIST1H2BJ,HIST1H3C,HIST1H3G,HIST1H3D,HIST1H3F,HIST1H3I
GO:BP	chromatin assembly or disassembly	GO:0006333	1.21175e-05	APOBEC1,AICDA,HIST1H1A,HIST1H1D,HIST1H2BG,HIST1H1B,HIST1H4D,HIST1H4K,HIST1H3A,HIST1H3E,HIST1H2BJ,HIST1H3C,HIST1H3G,HIST1H3D,HIST1H3F,HIST1H3I
GO:BP	DNA packaging	GO:0006323	9.55417e-05	APOBEC1,AICDA,HIST1H1A,HIST1H1D,HIST1H2BG,HIST1H1B,HIST1H4D,HIST1H4K,HIST1H3A,HIST1H3E,HIST1H2BJ,HIST1H3C,HIST1H3G,HIST1H3D,HIST1H3F,HIST1H3I
GO:BP	regulation of gene silencing	GO:0060968	0.000346345	HIST1H1A,HIST1H1D,HIST1H1B,HIST1H3A,HIST1H3E,HIST1H3C,HIST1H3G,HIST1H3D,HIST1H3F,HIST1H3I
GO:BP	protein-DNA complex assembly	GO:0065004	0.000807439	HIST1H1A,HIST1H1D,HIST1H2BG,HIST1H1B,HIST1H4D,HIST1H4K,HIST1H3A,HIST1H3E,HIST1H2BJ,HIST1H3C,HIST1H3G,HIST1H3D,HIST1H3F,HIST1H3I
GO:BP	protein-DNA complex subunit organization	GO:0071824	0.00134966	BRDT,HIST1H1A,HIST1H1D,HIST1H2BG,HIST1H1B,HIST1H4D,HIST1H4K,HIST1H3A,HIST1H3E,HIST1H2BJ,HIST1H3C,HIST1H3G,HIST1H3D,HIST1H3F,HIST1H3I
GO:BP	DNA conformation change	GO:0071103	0.0133874	APOBEC1,AICDA,HIST1H1A,HIST1H1D,HIST1H2BG,HIST1H1B,HIST1H4D,HIST1H4K,HIST1H3A,HIST1H3E,HIST1H2BJ,HIST1H3C,HIST1H3G,HIST1H3D,HIST1H3F,HIST1H3I
GO:BP	response to protozoan	GO:0001562	0.0211456	IL4RA,CD37,IRF8,CCDC88B,SPN,IRGM2
GO:BP	positive regulation of biological process	GO:0048518	0.0340779	DLG3,SEMA6B,DLL3,SH2B2,EPOR,CYP27B1,PHOX2A,GPRC5B,SLC38A3,MERTK,AGER,H2-M3,BAIAP2L2,ADORA2B,LHX1,GRB7,AOC3,KLF11,RNF135,PIK3R5,SFRP4,MAK,OCLN,OTX2,4931414P19RIK,PROC,SLC30A10,NR4A2,RASSF2,RASGRP1,HELZ2,OPRL1,CREB3L4,EFNA1,SLC6A9,MYCL,MFSD2A,LURAP1,CASZ1,BRDT,LAG3,BCL2L14,PPM1N,IL4RA,CD37,FGF21,NLGN3,GPT2,USP2,DAPK2,MST1R,SNX33,INHA,SOX10,SLITRK5,SLC24A1,CHRNB4,MYCN,OVOL2,SPON2,THEMIS2,PTGER2,SIRP…
GO:CC	nucleosome	GO:0000786	3.33202e-08	HIST1H1A,HIST1H1D,HIST1H2BG,HIST1H1B,HIST1H4D,HIST1H2AK,HIST1H4K,HIST1H3A,HIST1H3E,HIST1H2BJ,HIST1H3C,HIST1H3G,HIST1H3D,HIST1H3F,HIST1H3I
GO:CC	DNA packaging complex	GO:0044815	7.81723e-08	HIST1H1A,HIST1H1D,HIST1H2BG,HIST1H1B,HIST1H4D,HIST1H2AK,HIST1H4K,HIST1H3A,HIST1H3E,HIST1H2BJ,HIST1H3C,HIST1H3G,HIST1H3D,HIST1H3F,HIST1H3I
GO:CC	protein-DNA complex	GO:0032993	0.00025729	HIST1H1A,HIST1H1D,HIST1H2BG,HIST1H1B,HIST1H4D,HIST1H2AK,HIST1H4K,HIST1H3A,HIST1H3E,HIST1H2BJ,HIST1H3C,HIST1H3G,HIST1H3D,HIST1H3F,HIST1H3I
GO:CC	chromatin	GO:0000785	0.0446973	SATB1,SOX10,HIST1H1A,HIST1H1D,HIST1H2BG,HIST1H1B,HIST1H4D,HIST1H2AK,HIST1H4K,HIST1H3A,HIST1H3E,HIST1H2BJ,HIST1H3C,HIST1H3G,HIST1H3D,HIST1H3F,HIST1H3I
KEGG	Alcoholism	KEGG:05034	4.90288e-07	ADORA2B,PDYN,CREB3L4,GNB5,HIST1H2BG,HIST1H4D,HIST1H2AK,HIST1H4K,HIST1H3A,HIST1H3E,HIST1H2BJ,HIST1H3C,HIST1H3G,HIST1H3D,HIST1H3F,HIST1H3I
KEGG	Systemic lupus erythematosus	KEGG:05322	2.57568e-05	HIST1H2BG,HIST1H4D,HIST1H2AK,HIST1H4K,HIST1H3A,HIST1H3E,HIST1H2BJ,HIST1H3C,HIST1H3G,HIST1H3D,HIST1H3F,HIST1H3I
Cluster 4: no GO or KEGG pathway terms
PC1 Negative
source	term_name	term_id	adjusted_p_value	intersections
GO:MF	binding	GO:0005488	6.81712e-06	TFE3,CCND2,GMPR,BCL6B,RNF17,LCK,RPA1,TCF7,CAR4,TOP1MT,PCBP3,FKBP10,KCNH6,VWF,PDZD4,UNC119,BBC3,REC8,NCAN,GGCT,JAG2,BTBD6,LAMB1,BTBD2,FCGRT,DLL3,IMPDH1,DDR1,SEC14L2,MAPK13,ZP3,SYT5,MRI1,RIPK4,SLC1A3,MLXIPL,MTHFD2,AMPD3,NECTIN4,ACTN3,SNAI3,CNP,HAPLN4,RAD51C,CRLF1,RAB25,GNAT2,TEX11,KCND1,SLC3A2,SPIRE2,TNFRSF22,CARS,ADGRL1,BCAS1,CLIP3,STEAP1,EPS8,IGFBP4,RAB11FIP4,ADA,MFNG,UCHL5,SULT4A1,ARRB1,GRB7,RCN…
GO:MF	catalytic activity	GO:0003824	0.000138632	GMPR,LCK,CAR4,TOP1MT,FKBP10,AKR1B3,GGCT,FKBP11,IMPDH1,DDR1,SEC14L2,MAPK13,MRI1,RIPK4,MTHFD2,AMPD3,CNP,RAD51C,RAB25,GNAT2,SLC3A2,TNFRSF22,CARS,MOV10L1,STEAP1,ADA,MFNG,UCHL5,SULT4A1,POLR2I,ENPP3,USP44,PPA1,DDC,CPM,ALDH1L2,RAD50,UPP1,MYO1G,RNF144A,ADCY3,DNMT3A,SCRN2,MYH3,DCAKD,RAB15,OTUB2,TPMT,UBE2E1,CRYL1,RNF219,REM2,POP1,ENPP2,SEPT3,XRCC6,PDE1B,PLA2G10,RFC4,ST6GAL1,GART,STK31,RHEBL1,MMP25,CYP39A1,…
GO:MF	ion binding	GO:0043167	0.000791059	GMPR,BCL6B,RNF17,LCK,RPA1,CAR4,FKBP10,NCAN,JAG2,DLL3,IMPDH1,DDR1,MAPK13,SYT5,RIPK4,SLC1A3,MTHFD2,AMPD3,ACTN3,SNAI3,RAD51C,RAB25,GNAT2,KCND1,CARS,STEAP1,RAB11FIP4,ADA,MFNG,RCN3,POLR2I,ENPP3,USP44,PPA1,DDC,CPM,RAD50,CASTOR1,MYO1G,RNF144A,KLF11,ADCY3,DNMT3A,MYH3,DCAKD,PPP2R3C,RAB15,TPMT,IQGAP2,UBE2E1,PHF7,CRYL1,RNF219,REM2,ENPP2,SEPT3,XRCC6,PDE1B,SRL,PLA2G10,RFC4,GART,STK31,RHEBL1,MMP25,CYP39A1,PKDC…
GO:MF	carbohydrate derivative binding	GO:0097367	0.006508	LCK,NCAN,LAMB1,DDR1,MAPK13,RIPK4,HAPLN4,RAD51C,RAB25,GNAT2,CARS,CLIP3,ADA,RAD50,MYO1G,ADCY3,MYH3,DCAKD,RAB15,UBE2E1,REM2,SEPT3,XRCC6,SRL,RFC4,GART,STK31,RHEBL1,PKDCC,MYO1F,TAP2,LARS,ALDH18A1,ATP10A,PRPS2,CNGA3,ITM2C,SERPINE2,CDK18,PIK3C2B,ENG,SLC27A2
GO:MF	anion binding	GO:0043168	0.00857549	LCK,DDR1,MAPK13,SYT5,RIPK4,SLC1A3,MTHFD2,RAD51C,RAB25,GNAT2,CARS,DDC,RAD50,CASTOR1,MYO1G,ADCY3,MYH3,DCAKD,RAB15,IQGAP2,UBE2E1,CRYL1,REM2,SEPT3,XRCC6,SRL,RFC4,GART,STK31,RHEBL1,PKDCC,MYO1F,TAP2,LARS,PSAT1,ALDH18A1,ATP10A,PRPS2,CNGA3,ITM2C,CDK18,PIK3C2B,SLC27A2,FABP5
GO:MF	small molecule binding	GO:0036094	0.0102661	LCK,IMPDH1,DDR1,MAPK13,RIPK4,SLC1A3,CNP,RAD51C,RAB25,GNAT2,CARS,ADA,DDC,RAD50,CASTOR1,MYO1G,ADCY3,MYH3,DCAKD,RAB15,UBE2E1,CRYL1,REM2,SEPT3,XRCC6,SRL,RFC4,GART,STK31,RHEBL1,PKDCC,MYO1F,TAP2,LARS,PSAT1,ALDH18A1,ATP10A,PRPS2,CNGA3,ITM2C,CDK18,PIK3C2B,ENG,SLC27A2,FABP5
GO:MF	Notch binding	GO:0005112	0.0317852	JAG2,DLL3,JAG1,CHAC1
GO:MF	DNA (cytosine-5-)-methyltransferase activity, acting on CpN substrates	GO:0051719	0.0494463	DNMT3A,DNMT3B
GO:MF	amino acid transmembrane transporter activity	GO:0015171	0.0613626	SLC7A7,SLC1A3,SLC3A2,SLC47A1,SLC1A4,SLC38A4
GO:MF	purine ribonucleoside triphosphate binding	GO:0035639	0.0691798	LCK,DDR1,MAPK13,RIPK4,RAD51C,RAB25,GNAT2,CARS,RAD50,MYO1G,ADCY3,MYH3,DCAKD,RAB15,UBE2E1,REM2,SEPT3,XRCC6,SRL,RFC4,GART,STK31,RHEBL1,PKDCC,MYO1F,TAP2,LARS,ALDH18A1,ATP10A,PRPS2,ITM2C,CDK18,PIK3C2B,SLC27A2
GO:MF	purine ribonucleotide binding	GO:0032555	0.0692553	LCK,DDR1,MAPK13,RIPK4,RAD51C,RAB25,GNAT2,CARS,RAD50,MYO1G,ADCY3,MYH3,DCAKD,RAB15,UBE2E1,REM2,SEPT3,XRCC6,SRL,RFC4,GART,STK31,RHEBL1,PKDCC,MYO1F,TAP2,LARS,ALDH18A1,ATP10A,PRPS2,CNGA3,ITM2C,CDK18,PIK3C2B,SLC27A2
GO:MF	purine nucleotide binding	GO:0017076	0.0795889	LCK,DDR1,MAPK13,RIPK4,RAD51C,RAB25,GNAT2,CARS,RAD50,MYO1G,ADCY3,MYH3,DCAKD,RAB15,UBE2E1,REM2,SEPT3,XRCC6,SRL,RFC4,GART,STK31,RHEBL1,PKDCC,MYO1F,TAP2,LARS,ALDH18A1,ATP10A,PRPS2,CNGA3,ITM2C,CDK18,PIK3C2B,SLC27A2
GO:MF	nucleotide binding	GO:0000166	0.081721	LCK,IMPDH1,DDR1,MAPK13,RIPK4,CNP,RAD51C,RAB25,GNAT2,CARS,RAD50,MYO1G,ADCY3,MYH3,DCAKD,RAB15,UBE2E1,CRYL1,REM2,SEPT3,XRCC6,SRL,RFC4,GART,STK31,RHEBL1,PKDCC,MYO1F,TAP2,LARS,ALDH18A1,ATP10A,PRPS2,CNGA3,ITM2C,CDK18,PIK3C2B,SLC27A2
GO:MF	nucleoside phosphate binding	GO:1901265	0.081721	LCK,IMPDH1,DDR1,MAPK13,RIPK4,CNP,RAD51C,RAB25,GNAT2,CARS,RAD50,MYO1G,ADCY3,MYH3,DCAKD,RAB15,UBE2E1,CRYL1,REM2,SEPT3,XRCC6,SRL,RFC4,GART,STK31,RHEBL1,PKDCC,MYO1F,TAP2,LARS,ALDH18A1,ATP10A,PRPS2,CNGA3,ITM2C,CDK18,PIK3C2B,SLC27A2
GO:MF	ribonucleotide binding	GO:0032553	0.0827872	LCK,DDR1,MAPK13,RIPK4,RAD51C,RAB25,GNAT2,CARS,RAD50,MYO1G,ADCY3,MYH3,DCAKD,RAB15,UBE2E1,REM2,SEPT3,XRCC6,SRL,RFC4,GART,STK31,RHEBL1,PKDCC,MYO1F,TAP2,LARS,ALDH18A1,ATP10A,PRPS2,CNGA3,ITM2C,CDK18,PIK3C2B,SLC27A2
GO:BP	small molecule metabolic process	GO:0044281	0.000769995	GMPR,CAR4,SLC7A7,AKR1B3,IMPDH1,SEC14L2,MRI1,SLC1A3,MLXIPL,MTHFD2,AMPD3,ACTN3,CNP,CARS,IGFBP4,ADA,ENPP3,DDIT4,GRB10,DDC,ALDH1L2,UPP1,ADCY3,DCAKD,CRYL1,PLA2G10,ST6GAL1,GART,CYP39A1,LARS,PSAT1,ALDH18A1,PYCR1,URAH,PRPS2,PECR,SLC27A2,FABP5
GO:BP	ribonucleoside monophosphate biosynthetic process	GO:0009156	0.000988751	IMPDH1,AMPD3,ADA,UPP1,GART,PRPS2
GO:BP	purine ribonucleoside monophosphate biosynthetic process	GO:0009168	0.00220424	IMPDH1,AMPD3,ADA,GART,PRPS2
GO:BP	purine nucleoside monophosphate biosynthetic process	GO:0009127	0.00359066	IMPDH1,AMPD3,ADA,GART,PRPS2
GO:BP	nucleoside monophosphate biosynthetic process	GO:0009124	0.00377516	IMPDH1,AMPD3,ADA,UPP1,GART,PRPS2
GO:BP	cellular metabolic process	GO:0044237	0.004446	TFE3,CCND2,GMPR,BCL6B,LCK,RPA1,TCF7,CAR4,TOP1MT,SLC7A7,PCBP3,FKBP10,AKR1B3,UNC119,BBC3,REC8,FKBP11,IMPDH1,DDR1,MAPK13,ZP3,MRI1,RIPK4,SLC1A3,MLXIPL,MTHFD2,AMPD3,ACTN3,SNAI3,CNP,RAD51C,CRLF1,TEX11,SPIRE2,TNFRSF22,CARS,CLIP3,IGFBP4,ADA,UCHL5,SULT4A1,ARRB1,GRB7,RCN3,POLR2I,ENPP3,USP44,H2AFY2,PPA1,DDIT4,GRB10,DDC,CPM,ALDH1L2,STC2,RAD50,UPP1,BTG2,RNF144A,KLF11,ADCY3,GRHL1,DNMT3A,DLG4,DCAKD,PPP2R3C,CDCA…
GO:BP	ribonucleoside monophosphate metabolic process	GO:0009161	0.00663213	IMPDH1,AMPD3,ADA,UPP1,GART,PRPS2
GO:BP	cellular process	GO:0009987	0.0174152	TFE3,CCND2,GMPR,BCL6B,RNF17,LCK,RPA1,TCF7,CAR4,TOP1MT,SLC7A7,PCBP3,FKBP10,AKR1B3,KCNH6,VWF,UNC119,BBC3,REC8,NCAN,GGCT,JAG2,BTBD6,LAMB1,BTBD2,FKBP11,DLL3,IMPDH1,DDR1,MAPK13,ZP3,SYT5,MRI1,RIPK4,SLC1A3,MLXIPL,MTHFD2,AMPD3,NECTIN4,ACTN3,SNAI3,CNP,HAPLN4,RAD51C,CRLF1,RAB25,GNAT2,TEX11,KCND1,SLC3A2,SLC47A1,SPIRE2,TNFRSF22,CARS,ADGRL1,BCAS1,CLIP3,MOV10L1,EPS8,IGFBP4,RAB11FIP4,ADA,MFNG,UCHL5,SULT4A1,ARRB…
GO:BP	primary metabolic process	GO:0044238	0.0192243	TFE3,CCND2,GMPR,BCL6B,LCK,RPA1,TCF7,TOP1MT,SLC7A7,PCBP3,FKBP10,AKR1B3,UNC119,BBC3,REC8,FKBP11,IMPDH1,DDR1,SEC14L2,MAPK13,ZP3,MRI1,RIPK4,SLC1A3,MLXIPL,AMPD3,ACTN3,SNAI3,CNP,RAD51C,CRLF1,TEX11,SLC3A2,SPIRE2,TNFRSF22,CARS,CLIP3,IGFBP4,ADA,UCHL5,SULT4A1,ARRB1,GRB7,RCN3,POLR2I,ENPP3,USP44,H2AFY2,DDIT4,GRB10,DDC,CPM,RAD50,UPP1,BTG2,RNF144A,KLF11,ADCY3,GRHL1,DNMT3A,SCRN2,DLG4,DCAKD,PPP2R3C,CDCA7L,OTUB2,…
GO:BP	purine ribonucleoside monophosphate metabolic process	GO:0009167	0.0234978	IMPDH1,AMPD3,ADA,GART,PRPS2
GO:BP	small molecule biosynthetic process	GO:0044283	0.0347949	AKR1B3,IMPDH1,SEC14L2,MRI1,SLC1A3,MLXIPL,CNP,ADA,ENPP3,UPP1,PLA2G10,CYP39A1,PSAT1,ALDH18A1,PYCR1,PECR,SLC27A2,FABP5
GO:BP	nervous system development	GO:0007399	0.0359614	TCF7,UNC119,JAG2,BTBD6,LAMB1,BTBD2,DLL3,DDR1,SLC1A3,CNP,HAPLN4,GNAT2,ADGRL1,BCAS1,UCHL5,SEMA6A,H2AFY2,DDIT4,NEFH,BTG2,DNMT3A,DLG4,SEMA4D,EMB,OTX2,CLU,GRHL2,ENPP2,XRCC6,PLA2G10,GART,CNGA3,ITM2C,SERPINE2,BOK,NFASC,VANGL2,ENG,PAX8,JAG1,CHAC1,TGM3,DNMT3B
GO:BP	purine nucleoside monophosphate metabolic process	GO:0009126	0.0364961	IMPDH1,AMPD3,ADA,GART,PRPS2
GO:BP	system development	GO:0048731	0.0387175	TFE3,LCK,RPA1,TCF7,FKBP10,AKR1B3,UNC119,REC8,JAG2,BTBD6,LAMB1,BTBD2,DLL3,DDR1,ZP3,SLC1A3,ACTN3,CNP,HAPLN4,CRLF1,GNAT2,TEX11,ADGRL1,BCAS1,RAB11FIP4,ADA,MFNG,UCHL5,ARRB1,RCN3,SEMA6A,H2AFY2,DDIT4,STC2,NEFH,BTG2,SDC1,GRHL1,DNMT3A,DLG4,PPP2R3C,SFRP4,SEMA4D,EMB,OTX2,TNFSF11,CLU,FGF17,GRHL2,ENPP2,XRCC6,PDE1B,PLA2G10,GART,PKDCC,LTB,CNGA3,DES,ITM2C,SERPINE2,BOK,NFASC,VANGL2,ENG,PAX8,CREB3L1,JAG1,CHAC1,RAS…
GO:BP	nucleoside monophosphate metabolic process	GO:0009123	0.0527879	IMPDH1,AMPD3,ADA,UPP1,GART,PRPS2
GO:BP	metabolic process	GO:0008152	0.0634154	TFE3,CCND2,GMPR,BCL6B,LCK,RPA1,TCF7,CAR4,TOP1MT,SLC7A7,PCBP3,FKBP10,AKR1B3,UNC119,BBC3,REC8,FKBP11,IMPDH1,DDR1,SEC14L2,MAPK13,ZP3,MRI1,RIPK4,SLC1A3,MLXIPL,MTHFD2,AMPD3,ACTN3,SNAI3,CNP,RAD51C,CRLF1,TEX11,SLC3A2,SPIRE2,TNFRSF22,CARS,CLIP3,STEAP1,IGFBP4,ADA,UCHL5,SULT4A1,ARRB1,GRB7,RCN3,POLR2I,ENPP3,USP44,H2AFY2,PPA1,DDIT4,GRB10,DDC,CPM,ALDH1L2,STC2,RAD50,UPP1,BTG2,RNF144A,KLF11,ADCY3,GRHL1,DNMT3A,M…
GO:BP	anatomical structure development	GO:0048856	0.0671784	TFE3,RNF17,LCK,RPA1,TCF7,FKBP10,AKR1B3,UNC119,BBC3,REC8,JAG2,BTBD6,LAMB1,BTBD2,DLL3,DDR1,ZP3,RIPK4,SLC1A3,ACTN3,CNP,HAPLN4,CRLF1,RAB25,GNAT2,TEX11,ADGRL1,BCAS1,MOV10L1,EPS8,RAB11FIP4,ADA,MFNG,UCHL5,ARRB1,RCN3,SEMA6A,H2AFY2,DDIT4,DDC,STC2,NEFH,BTG2,SDC1,GRHL1,DNMT3A,DLG4,PPP2R3C,SFRP4,SEMA4D,EMB,OTX2,TNFSF11,CLU,FGF17,GRHL2,ENPP2,XRCC6,PDE1B,PLA2G10,ST6GAL1,GART,MMP25,PKDCC,LTB,MXI1,PHF6,CNGA3,DES…
GO:BP	multicellular organism development	GO:0007275	0.0793589	TFE3,RNF17,LCK,RPA1,TCF7,FKBP10,AKR1B3,UNC119,BBC3,REC8,JAG2,BTBD6,LAMB1,BTBD2,DLL3,DDR1,ZP3,SLC1A3,ACTN3,CNP,HAPLN4,CRLF1,GNAT2,TEX11,ADGRL1,BCAS1,RAB11FIP4,ADA,MFNG,UCHL5,ARRB1,RCN3,SEMA6A,H2AFY2,DDIT4,DDC,STC2,NEFH,BTG2,SDC1,GRHL1,DNMT3A,DLG4,PPP2R3C,SFRP4,SEMA4D,EMB,OTX2,TNFSF11,CLU,FGF17,GRHL2,ENPP2,XRCC6,PDE1B,PLA2G10,GART,PKDCC,LTB,MXI1,PHF6,CNGA3,DES,ITM2C,SERPINE2,BOK,NFASC,VANGL2,ENG,PA…
GO:BP	purine nucleobase metabolic process	GO:0006144	0.0867691	GMPR,ADA,GART,URAH
GO:CC	cytoplasm	GO:0005737	1.08055e-05	TFE3,CCND2,RNF17,LCK,CAR4,TOP1MT,PCBP3,FKBP10,AKR1B3,VWF,PDZD4,UNC119,BBC3,GGCT,JAG2,BTBD6,LAMB1,BTBD2,FCGRT,IMPDH1,DDR1,SEC14L2,MAPK13,SYT5,MRI1,RIPK4,SLC1A3,MLXIPL,MTHFD2,AMPD3,ACTN3,CNP,RAD51C,RAB25,SLC3A2,SPIRE2,CARS,BCAS1,CLIP3,STEAP1,EPS8,RAB11FIP4,ADA,MFNG,UCHL5,SULT4A1,ARRB1,GRB7,RCN3,HEBP2,ENPP3,USP44,PPA1,DDIT4,SLC1A4,GRB10,DDC,ALDH1L2,STC2,NEFH,UPP1,BTG2,CASTOR1,MYO1G,SDC1,RNF144A,BCAP…
GO:CC	intracellular anatomical structure	GO:0005622	0.000366099	TFE3,CCND2,BCL6B,RNF17,LCK,RPA1,TCF7,CAR4,TOP1MT,PCBP3,FKBP10,AKR1B3,VWF,PDZD4,UNC119,BBC3,REC8,GGCT,JAG2,BTBD6,LAMB1,BTBD2,FCGRT,IMPDH1,DDR1,SEC14L2,MAPK13,SYT5,MRI1,RIPK4,SLC1A3,MLXIPL,MTHFD2,AMPD3,ACTN3,SNAI3,CNP,RAD51C,RAB25,GNAT2,TEX11,SLC3A2,SPIRE2,CARS,BCAS1,CLIP3,STEAP1,EPS8,RAB11FIP4,ADA,MFNG,UCHL5,SULT4A1,ARRB1,GRB7,RCN3,POLR2I,HEBP2,ENPP3,USP44,H2AFY2,PPA1,DDIT4,SLC1A4,GRB10,DDC,ALDH1L…
GO:CC	Schwann cell microvillus	GO:0097454	0.0788036	AKR1B3,NFASC
GO:CC	glial cell projection	GO:0097386	0.0916646	AKR1B3,SLC4A8,CNGA3,NFASC
KEGG	Purine metabolism	KEGG:00230	0.000561932	GMPR,IMPDH1,AMPD3,ADA,ENPP3,ADCY3,PDE1B,GART,URAH,PRPS2
PC1 Positive
source	term_name	term_id	adjusted_p_value	intersections
GO:MF	structural constituent of ribosome	GO:0003735	0.0135569	MRPL52,MRPL57,MRPL34,MRPL54,FAU,RPS19,RPL27A,RPS10,RPL36
GO:CC	intracellular anatomical structure	GO:0005622	6.55816e-07	COX5A,AXIN2,DLG3,GM38393,EPDR1,CDKN1B,NOSIP,HAP1,SYNGR3,ID3,GPRC5B,MRPL52,MPLKIP,CMC2,SASH1,BOLA1,GRB7,FMC1,P4HA1,SNRPF,FGD6,SLC1A4,UQCR11,HMG20B,KLF11,PIMREG,FBXL20,TSHZ3,ANGEL1,SFRP4,MRPL57,CSNK1E,NDUFA6,NCKAP5L,NFATC4,SATB1,VEGFA,SNRPC,ZEB1,CELF4,PMAIP1,CDX1,ATL3,PIP5K1B,RNASEH2C,MXI1,ADD3,RAB29,PIK3C2B,BAZ2B,CSTF3,RASSF2,KIF24,MOGS,2200002D01RIK,USP11,PRICKLE3,PORCN,ZMYM3,DLC1,PLEKHA2,SAP30,G…
GO:CC	intracellular organelle	GO:0043229	1.39135e-06	COX5A,AXIN2,GM38393,EPDR1,CDKN1B,NOSIP,HAP1,ID3,GPRC5B,MRPL52,MPLKIP,CMC2,BOLA1,GRB7,FMC1,P4HA1,SNRPF,FGD6,SLC1A4,UQCR11,HMG20B,KLF11,PIMREG,TSHZ3,ANGEL1,SFRP4,MRPL57,CSNK1E,NDUFA6,NCKAP5L,NFATC4,SATB1,VEGFA,SNRPC,ZEB1,CELF4,PMAIP1,CDX1,ATL3,RNASEH2C,MXI1,ADD3,RAB29,PIK3C2B,BAZ2B,CSTF3,RASSF2,KIF24,MOGS,2200002D01RIK,USP11,PORCN,ZMYM3,DLC1,PLEKHA2,SAP30,GPT2,CLK3,CSPG5,KANK1,PRR5L,NDUFB7,ZFC3H1,L…
GO:CC	organelle	GO:0043226	1.11956e-05	COX5A,AXIN2,DLG3,GM38393,EPDR1,CDKN1B,NOSIP,HAP1,SYNGR3,ID3,GPRC5B,MRPL52,MPLKIP,CMC2,BOLA1,GRB7,FMC1,P4HA1,SNRPF,FGD6,SLC1A4,UQCR11,HMG20B,KLF11,PIMREG,TSHZ3,ANGEL1,SFRP4,MRPL57,CSNK1E,NDUFA6,NCKAP5L,NFATC4,SATB1,VEGFA,SNRPC,ZEB1,CELF4,PMAIP1,CDX1,ATL3,RNASEH2C,MXI1,ADD3,RAB29,PIK3C2B,BAZ2B,CSTF3,RASSF2,KIF24,MOGS,2200002D01RIK,LRFN1,USP11,PORCN,ZMYM3,DLC1,PLEKHA2,SAP30,GPT2,TMEM231,CLK3,CSPG5,K…
GO:CC	intracellular membrane-bounded organelle	GO:0043231	6.15923e-05	COX5A,AXIN2,GM38393,EPDR1,CDKN1B,NOSIP,HAP1,ID3,GPRC5B,MRPL52,MPLKIP,CMC2,BOLA1,FMC1,P4HA1,SNRPF,UQCR11,HMG20B,KLF11,PIMREG,TSHZ3,ANGEL1,SFRP4,MRPL57,CSNK1E,NDUFA6,NFATC4,SATB1,VEGFA,SNRPC,ZEB1,CELF4,PMAIP1,CDX1,ATL3,RNASEH2C,MXI1,ADD3,RAB29,PIK3C2B,BAZ2B,CSTF3,RASSF2,MOGS,2200002D01RIK,USP11,PORCN,ZMYM3,DLC1,PLEKHA2,SAP30,GPT2,CLK3,CSPG5,KANK1,PRR5L,NDUFB7,ZFC3H1,LOXL2,ZFP395,MRPL34,MRPL54,G2E3,…
GO:CC	cytoplasm	GO:0005737	0.000222657	COX5A,AXIN2,DLG3,EPDR1,CDKN1B,NOSIP,HAP1,SYNGR3,ID3,GPRC5B,MRPL52,MPLKIP,CMC2,SASH1,BOLA1,GRB7,FMC1,P4HA1,SNRPF,FGD6,SLC1A4,UQCR11,KLF11,FBXL20,ANGEL1,SFRP4,MRPL57,CSNK1E,NDUFA6,NCKAP5L,NFATC4,VEGFA,ZEB1,CELF4,PMAIP1,ATL3,PIP5K1B,MXI1,ADD3,RAB29,PIK3C2B,RASSF2,KIF24,MOGS,USP11,PRICKLE3,PORCN,DLC1,PLEKHA2,GPT2,CLK3,CSPG5,KANK1,PRR5L,CDO1,NDUFB7,LOXL2,ZFP395,MRPL34,MRPL54,G2E3,ABCA7,PML,PPP1R14A,MA…
GO:CC	membrane-bounded organelle	GO:0043227	0.000251464	COX5A,AXIN2,GM38393,EPDR1,CDKN1B,NOSIP,HAP1,SYNGR3,ID3,GPRC5B,MRPL52,MPLKIP,CMC2,BOLA1,FMC1,P4HA1,SNRPF,SLC1A4,UQCR11,HMG20B,KLF11,PIMREG,TSHZ3,ANGEL1,SFRP4,MRPL57,CSNK1E,NDUFA6,NFATC4,SATB1,VEGFA,SNRPC,ZEB1,CELF4,PMAIP1,CDX1,ATL3,RNASEH2C,MXI1,ADD3,RAB29,PIK3C2B,BAZ2B,CSTF3,RASSF2,MOGS,2200002D01RIK,USP11,PORCN,ZMYM3,DLC1,PLEKHA2,SAP30,GPT2,TMEM231,CLK3,CSPG5,KANK1,PRR5L,NDUFB7,ZFC3H1,LOXL2,ZFP3…
GO:CC	intracellular organelle lumen	GO:0070013	0.0188232	GM38393,EPDR1,CDKN1B,NOSIP,HAP1,GPRC5B,MRPL52,MPLKIP,P4HA1,HMG20B,KLF11,PIMREG,TSHZ3,MRPL57,CSNK1E,NFATC4,SATB1,SNRPC,ZEB1,CELF4,MXI1,ADD3,PIK3C2B,CSTF3,RASSF2,2200002D01RIK,USP11,ZMYM3,SAP30,CLK3,NDUFB7,LOXL2,ZFP395,MRPL34,MRPL54,G2E3,PML,TRMT112,L3MBTL3,ETFBKMT,RPS19,PRDM14,YPEL3,FOXO1,NAPEPLD,FUT10,LPAR4,COA6,ZFP217,RPS10,ZFP580,RPL36,NAA38,ING2,ZBTB34,NDUFB6,CENPW,GPX4,SOX4,SF3B5,BNIP3
GO:CC	organelle lumen	GO:0043233	0.0206739	GM38393,EPDR1,CDKN1B,NOSIP,HAP1,GPRC5B,MRPL52,MPLKIP,P4HA1,HMG20B,KLF11,PIMREG,TSHZ3,MRPL57,CSNK1E,NFATC4,SATB1,SNRPC,ZEB1,CELF4,MXI1,ADD3,PIK3C2B,CSTF3,RASSF2,2200002D01RIK,USP11,ZMYM3,SAP30,CLK3,NDUFB7,LOXL2,ZFP395,MRPL34,MRPL54,G2E3,PML,TRMT112,L3MBTL3,ETFBKMT,RPS19,PRDM14,YPEL3,FOXO1,NAPEPLD,FUT10,LPAR4,COA6,ZFP217,RPS10,ZFP580,RPL36,NAA38,ING2,ZBTB34,NDUFB6,CENPW,GPX4,SOX4,SF3B5,BNIP3
GO:CC	membrane-enclosed lumen	GO:0031974	0.0206739	GM38393,EPDR1,CDKN1B,NOSIP,HAP1,GPRC5B,MRPL52,MPLKIP,P4HA1,HMG20B,KLF11,PIMREG,TSHZ3,MRPL57,CSNK1E,NFATC4,SATB1,SNRPC,ZEB1,CELF4,MXI1,ADD3,PIK3C2B,CSTF3,RASSF2,2200002D01RIK,USP11,ZMYM3,SAP30,CLK3,NDUFB7,LOXL2,ZFP395,MRPL34,MRPL54,G2E3,PML,TRMT112,L3MBTL3,ETFBKMT,RPS19,PRDM14,YPEL3,FOXO1,NAPEPLD,FUT10,LPAR4,COA6,ZFP217,RPS10,ZFP580,RPL36,NAA38,ING2,ZBTB34,NDUFB6,CENPW,GPX4,SOX4,SF3B5,BNIP3
GO:CC	ribosomal subunit	GO:0044391	0.0207469	MRPL52,MRPL57,MRPL34,MRPL54,FAU,RPS19,RPL27A,RPS10,RPL36
GO:CC	mitochondrion	GO:0005739	0.0251882	COX5A,HAP1,MRPL52,CMC2,BOLA1,FMC1,P4HA1,UQCR11,MRPL57,NDUFA6,PMAIP1,RAB29,GPT2,PRR5L,NDUFB7,MRPL34,MRPL54,ETFBKMT,PIF1,ZADH2,MTLN,COA6,ZFP217,SMIM4,COX5B,ROMO1,NDUFB6,UQCC3,GPX4,SOX4,BNIP3,NDUFAF8
GO:CC	mitochondrial protein-containing complex	GO:0098798	0.0300225	COX5A,MRPL52,MRPL57,NDUFA6,NDUFB7,MRPL34,MRPL54,ROMO1,NDUFB6,UQCC3
GO:CC	respirasome	GO:0070469	0.0415678	COX5A,UQCR11,NDUFA6,NDUFB7,NDUFB6,UQCC3
GO:CC	ribosome	GO:0005840	0.0819682	MRPL52,MRPL57,MRPL34,MRPL54,FAU,RPS19,RPL27A,RPS10,RPL36
KEGG	Wnt signaling pathway	KEGG:04310	0.00403982	AXIN2,SFRP4,CSNK1E,NFATC4,PRICKLE3,PORCN,FRAT2,FZD2
KEGG	Thermogenesis	KEGG:04714	0.0374958	COX5A,UQCR11,NDUFA6,NDUFB7,SOS2,COA6,COX5B,NDUFB6
KEGG	Oxidative phosphorylation	KEGG:00190	0.0499999	COX5A,UQCR11,NDUFA6,NDUFB7,COX5B,NDUFB6
KEGG	N-Glycan biosynthesis	KEGG:00510	0.0512937	MOGS,MAN1C1,MGAT3,DPM3
KEGG	Alzheimer disease	KEGG:05010	0.0555207	COX5A,AXIN2,UQCR11,CSNK1E,NDUFA6,NDUFB7,FRAT2,FZD2,COX5B,NDUFB6
KEGG	Ribosome	KEGG:03010	0.0744463	MRPL34,FAU,RPS19,RPL27A,RPS10,RPL36
PC2 Negative
source	term_name	term_id	adjusted_p_value	intersections
GO:MF	protein binding	GO:0005515	5.84397e-07	NGFR,MNT,PDGFB,GRASP,EFNB2,RND2,TMEM79,NAPSA,NAB1,CACNA1B,CNN2,NES,WDR1,HMOX1,TRH,HTRA1,FBLIM1,SRM,CRLF1,DLL1,GATA2,SRF,PLEKHO1,IL13RA1,MAFK,ANXA6,MTMR4,CXCL16,ID2,DNAJC27,DVL2,NR1D1,COCH,BDKRB2,NR1D2,VCL,RHOBTB2,HR,FGF17,AJUBA,EFS,ANKRD33B,WNT7B,NR4A1,GRM2,TFEB,DUSP1,IMPACT,HBEGF,RAB3IL1,GLDC,FLNB,NAB2,GLI1,RNF165,NRP2,HSPA5,SLC27A2,EFNA3,F3,CYR61,AQP3,RRAGC,PLK3,TRP73,CRMP1,WSB2,PLA2G1B,SNX8,AC…
GO:MF	enzyme binding	GO:0019899	0.00382476	NGFR,RND2,CACNA1B,HMOX1,SRF,MTMR4,DVL2,BDKRB2,VCL,RHOBTB2,HR,TFEB,DUSP1,RAB3IL1,GLDC,HSPA5,SLC27A2,F3,RRAGC,TRP73,ACTB,BHLHE41,DET1,FLNA,DUSP4,RASD2,DUSP5,ZBTB7A,SERPINE1,PPP1R10,CXCR4,PLAUR,SFN,PPP1R3D,GJA1,ERCC6,ACTG1
GO:MF	transcription factor binding	GO:0008134	0.00999617	NAB1,DLL1,GATA2,SRF,MAFK,ID2,NR1D1,HR,NR4A1,NAB2,TRP73,ACTB,BHLHE40,BHLHE41,FLNA,TLE3,PPARGC1B,ZBTB7A,BCL3
GO:MF	protein tyrosine/threonine phosphatase activity	GO:0008330	0.0483604	DUSP1,DUSP4,DUSP5
GO:MF	transcription regulator activity	GO:0140110	0.0785139	MNT,TEAD3,NAB1,HLF,SNAI3,ALX3,GATA2,SRF,MAFK,NR1D1,NR1D2,HR,AJUBA,NR4A1,TFEB,NAB2,GLI1,TRP73,FOSL2,BHLHE40,BHLHE41,POU4F2,TLE3,FHL3,PPARGC1B,ZBTB7A,BCLAF1,MAFF,ZFP423,BCL3,FOXI3
GO:MF	signaling receptor binding	GO:0005102	0.0860583	NGFR,PDGFB,EFNB2,NES,TRH,CRLF1,DLL1,IL13RA1,CXCL16,DVL2,BDKRB2,HR,FGF17,WNT7B,NR4A1,HBEGF,EFNA3,CYR61,PLA2G1B,SEMA4B,FLNA,LAMA1,PPARGC1B,LIF,ZBTB7A,SERPINE1,VGF,THBS1,PLAUR,GJA1,TUBB3
GO:BP	anatomical structure morphogenesis	GO:0009653	8.00179e-14	NGFR,EFNB2,RND2,TMEM79,NAB1,DDR1,NES,WDR1,HMOX1,HTRA1,FBLIM1,ALX3,DLL1,GATA2,SRF,PLEKHO1,ANXA6,ID2,DVL2,COCH,VCL,RHOBTB2,FGF17,AJUBA,WNT7B,NR4A1,DUSP1,IMPACT,HBEGF,FLNB,NAB2,GLI1,RNF165,GAA,PODXL,FAM20C,NRP2,HSPA5,EFNA3,F3,CYR61,AQP3,TRP73,CRMP1,ACTB,TRPM1,SEMA4B,FLNA,DUSP4,POU4F2,LAMA1,CARD10,PPARGC1B,LIF,DUSP5,KRT17,SERPINE1,THBS1,ZC3H12A,CXCR4,GJA1,SOCS3,BCL3,FOXI3,HOPX,TUBB3,ACTG1,NUMBL
GO:BP	tissue development	GO:0009888	4.25231e-13	NGFR,PDGFB,EFNB2,TMEM79,NAB1,DDR1,HLF,WDR1,CRLF1,DLL1,SRF,ANXA6,ID2,DVL2,NR1D2,VCL,AJUBA,WNT7B,NR4A1,DUSP1,HBEGF,FLNB,NAB2,GLI1,GAA,PODXL,FAM20C,NRP2,SLC20A1,TGM3,CYR61,TRP73,FOSL2,ACTB,SEMA4B,FLNA,DUSP4,POU4F2,LAMA1,LIF,DUSP5,ZBTB7A,KRT17,SERPINE1,TEX19.1,MAFF,LOR,CXCR4,PLAUR,SFN,SGMS2,GJA1,SOCS3,HOPX,TUBB3,ACTG1
GO:BP	system development	GO:0048731	1.36035e-10	NGFR,PDGFB,EFNB2,RND2,TMEM79,NAB1,DDR1,HLF,CNN2,NES,WDR1,HMOX1,CTNS,HTRA1,CRLF1,ALX3,DLL1,GATA2,SRF,MAFK,ANXA6,ID2,DVL2,NR1D1,NR1D2,VCL,FGF17,WNT7B,NR4A1,TFEB,EPC1,IMPACT,HBEGF,FLNB,NAB2,GLI1,RNF165,GAA,PODXL,FAM20C,NRP2,PFKFB3,HSPA5,SLC20A1,TGM3,TSPAN2,EFNA3,F3,CYR61,AQP3,TRP73,CRMP1,FOSL2,ACTB,BHLHE40,BHLHE41,TRPM1,SEMA4B,FLNA,POU4F2,LAMA1,CARD10,PPARGC1B,LIF,ZBTB7A,KRT17,SERPINE1,VGF,TEX19.1,T…
GO:BP	anatomical structure development	GO:0048856	9.32732e-10	NGFR,PDGFB,EFNB2,RND2,TMEM79,NAB1,DDR1,HLF,CNN2,NES,WDR1,HMOX1,CTNS,HTRA1,FBLIM1,CRLF1,ALX3,DLL1,GATA2,SRF,PLEKHO1,MAFK,ANXA6,ID2,DVL2,NR1D1,COCH,NR1D2,VCL,RHOBTB2,FGF17,AJUBA,WNT7B,NR4A1,TFEB,DUSP1,EPC1,IMPACT,HBEGF,FLNB,NAB2,GLI1,RNF165,GAA,PODXL,FAM20C,NRP2,PFKFB3,HSPA5,SLC20A1,TGM3,TSPAN2,EFNA3,F3,CYR61,AQP3,TRP73,CRMP1,FOSL2,ACTB,BHLHE40,BHLHE41,TRPM1,SEMA4B,FLNA,DUSP4,POU4F2,TLE3,LAMA1,CARD…
GO:BP	multicellular organism development	GO:0007275	1.41367e-09	NGFR,PDGFB,EFNB2,RND2,TMEM79,NAB1,DDR1,HLF,CNN2,NES,WDR1,HMOX1,CTNS,HTRA1,CRLF1,ALX3,DLL1,GATA2,SRF,MAFK,ANXA6,ID2,DVL2,NR1D1,NR1D2,VCL,FGF17,WNT7B,NR4A1,TFEB,DUSP1,EPC1,IMPACT,HBEGF,FLNB,NAB2,GLI1,RNF165,GAA,PODXL,FAM20C,NRP2,PFKFB3,HSPA5,SLC20A1,TGM3,TSPAN2,EFNA3,F3,CYR61,AQP3,TRP73,CRMP1,FOSL2,ACTB,BHLHE40,BHLHE41,TRPM1,SEMA4B,FLNA,DUSP4,POU4F2,TLE3,LAMA1,CARD10,PPARGC1B,LIF,DUSP5,ZBTB7A,KRT17…
GO:BP	locomotion	GO:0040011	4.85485e-08	NGFR,PDGFB,EFNB2,RND2,DDR1,CNN2,WDR1,HMOX1,GATA2,SRF,PLEKHO1,ANXA6,CXCL16,ID2,VCL,FGF17,AJUBA,EFS,WNT7B,NR4A1,DUSP1,HBEGF,GLI1,RNF165,PODXL,NRP2,LAMC2,HSPA5,EFNA3,CYR61,CRMP1,ACTB,RASGEF1A,SEMA4B,CLN3,FLNA,POU4F2,LAMA1,CARD10,SERPINE1,THBS1,ZC3H12A,CXCR4,GJA1,TUBB3,ACTG1
GO:BP	animal organ development	GO:0048513	9.42964e-08	NGFR,PDGFB,EFNB2,TMEM79,NAB1,DDR1,HLF,CNN2,NES,WDR1,HMOX1,CTNS,HTRA1,CRLF1,ALX3,DLL1,GATA2,SRF,ANXA6,ID2,DVL2,NR1D2,FGF17,WNT7B,NR4A1,TFEB,FLNB,NAB2,GLI1,GAA,PODXL,FAM20C,NRP2,PFKFB3,HSPA5,SLC20A1,TGM3,TSPAN2,CYR61,AQP3,TRP73,FOSL2,TRPM1,SEMA4B,FLNA,POU4F2,LAMA1,PPARGC1B,LIF,ZBTB7A,KRT17,SERPINE1,VGF,TEX19.1,MAFF,ZC3H12A,LOR,ZFP423,CXCR4,PLAUR,SFN,SGMS2,GJA1,SOCS3,BCL3,HOPX,TUBB3,NUMBL
GO:BP	developmental process	GO:0032502	9.93394e-08	NGFR,MNT,PDGFB,EFNB2,RND2,TMEM79,NAB1,DDR1,HLF,CNN2,NES,WDR1,HMOX1,CTNS,HTRA1,FBLIM1,CRLF1,ALX3,DLL1,GATA2,SRF,PLEKHO1,MAFK,ANXA6,ID2,DVL2,NR1D1,COCH,NR1D2,VCL,RHOBTB2,FGF17,AJUBA,WNT7B,NR4A1,TFEB,DUSP1,EPC1,IMPACT,HBEGF,FLNB,NAB2,GLI1,RNF165,GAA,PODXL,FAM20C,NRP2,PFKFB3,HSPA5,SLC20A1,TGM3,TSPAN2,EFNA3,F3,CYR61,AQP3,TRP73,CRMP1,FOSL2,ACTB,BHLHE40,BHLHE41,TRPM1,SEMA4B,FLNA,DUSP4,POU4F2,TLE3,LAMA1,…
GO:BP	epithelium development	GO:0060429	1.73381e-07	NGFR,EFNB2,TMEM79,DDR1,WDR1,CRLF1,DLL1,SRF,ID2,DVL2,VCL,AJUBA,WNT7B,HBEGF,FLNB,GLI1,PODXL,FAM20C,TGM3,CYR61,FOSL2,ACTB,FLNA,LAMA1,LIF,KRT17,SERPINE1,MAFF,LOR,CXCR4,PLAUR,SFN,GJA1,SOCS3,ACTG1
GO:BP	morphogenesis of an epithelium	GO:0002009	5.81562e-07	NGFR,EFNB2,TMEM79,DDR1,WDR1,DLL1,SRF,DVL2,VCL,AJUBA,WNT7B,HBEGF,PODXL,CYR61,ACTB,FLNA,LAMA1,LIF,KRT17,CXCR4,GJA1,SOCS3,ACTG1
GO:BP	anatomical structure formation involved in morphogenesis	GO:0048646	7.40411e-07	NGFR,EFNB2,WDR1,HMOX1,HTRA1,DLL1,GATA2,SRF,PLEKHO1,DVL2,WNT7B,NR4A1,DUSP1,HBEGF,PODXL,FAM20C,NRP2,EFNA3,F3,CYR61,FLNA,DUSP4,CARD10,PPARGC1B,LIF,DUSP5,SERPINE1,THBS1,ZC3H12A,CXCR4,GJA1,BCL3,HOPX,ACTG1
GO:BP	cell migration	GO:0016477	2.50058e-06	PDGFB,EFNB2,RND2,DDR1,CNN2,WDR1,HMOX1,GATA2,SRF,PLEKHO1,ANXA6,CXCL16,VCL,FGF17,AJUBA,EFS,NR4A1,DUSP1,HBEGF,GLI1,PODXL,NRP2,LAMC2,HSPA5,CYR61,CRMP1,RASGEF1A,SEMA4B,CLN3,FLNA,LAMA1,CARD10,SERPINE1,THBS1,ZC3H12A,CXCR4,GJA1,ACTG1
GO:BP	circulatory system development	GO:0072359	2.73619e-06	NGFR,PDGFB,EFNB2,HMOX1,DLL1,GATA2,SRF,ID2,DVL2,WNT7B,NR4A1,EPC1,HBEGF,GLI1,GAA,NRP2,EFNA3,F3,CYR61,TRP73,FLNA,POU4F2,LAMA1,CARD10,LIF,SERPINE1,THBS1,ZC3H12A,CXCR4,GJA1,SOCS3,HOPX,ACTG1
GO:BP	tissue morphogenesis	GO:0048729	3.43725e-06	NGFR,EFNB2,TMEM79,DDR1,WDR1,DLL1,SRF,DVL2,VCL,AJUBA,WNT7B,HBEGF,PODXL,NRP2,CYR61,ACTB,FLNA,LAMA1,LIF,KRT17,CXCR4,GJA1,SOCS3,ACTG1
GO:BP	regulation of developmental process	GO:0050793	5.41545e-06	NGFR,PDGFB,EFNB2,RND2,TMEM79,NAB1,WDR1,HMOX1,FBLIM1,DLL1,GATA2,SRF,PLEKHO1,ID2,DVL2,NR1D1,COCH,NR1D2,VCL,RHOBTB2,WNT7B,EPC1,IMPACT,NAB2,GLI1,FAM20C,HSPA5,EFNA3,F3,CYR61,TRP73,BHLHE40,BHLHE41,SEMA4B,FLNA,POU4F2,LAMA1,PPARGC1B,LIF,ZBTB7A,KRT17,SERPINE1,THBS1,MAFF,ZC3H12A,CXCR4,SFN,SGMS2,GJA1,SOCS3,HOPX,NUMBL
GO:BP	vasculature development	GO:0001944	5.61549e-06	NGFR,PDGFB,EFNB2,HMOX1,DLL1,GATA2,SRF,WNT7B,NR4A1,EPC1,HBEGF,NRP2,EFNA3,F3,CYR61,FLNA,LAMA1,CARD10,LIF,SERPINE1,THBS1,ZC3H12A,CXCR4,GJA1,SOCS3,ACTG1
GO:BP	cellular developmental process	GO:0048869	8.84452e-06	NGFR,MNT,PDGFB,EFNB2,RND2,TMEM79,NAB1,DDR1,HLF,NES,WDR1,HTRA1,DLL1,GATA2,SRF,PLEKHO1,ANXA6,ID2,DVL2,NR1D1,NR1D2,VCL,FGF17,WNT7B,NR4A1,EPC1,IMPACT,FLNB,NAB2,GLI1,RNF165,PODXL,FAM20C,NRP2,HSPA5,TGM3,TSPAN2,EFNA3,CYR61,TRP73,CRMP1,FOSL2,ACTB,BHLHE40,BHLHE41,TRPM1,SEMA4B,FLNA,POU4F2,TLE3,LAMA1,PPARGC1B,LIF,ZBTB7A,KRT17,SERPINE1,TEX19.1,MAFF,ZC3H12A,LOR,ZFP423,CXCR4,PLAUR,SFN,GJA1,SOCS3,BCL3,ERCC6,FOX…
GO:BP	movement of cell or subcellular component	GO:0006928	9.03422e-06	NGFR,PDGFB,EFNB2,RND2,DDR1,CNN2,WDR1,HMOX1,GATA2,SRF,PLEKHO1,ANXA6,CXCL16,VCL,FGF17,AJUBA,EFS,WNT7B,NR4A1,DUSP1,HBEGF,GLI1,RNF165,PODXL,NRP2,LAMC2,HSPA5,EFNA3,CYR61,CRMP1,ACTB,RASGEF1A,SEMA4B,CLN3,FLNA,POU4F2,LAMA1,CARD10,SERPINE1,THBS1,ZC3H12A,CXCR4,GJA1,TUBB3,ACTG1
GO:BP	regulation of biological quality	GO:0065008	9.17364e-06	NGFR,PDGFB,GRASP,EFNB2,RND2,TMEM79,NAPSA,DDR1,CACNA1B,WDR1,HMOX1,TRH,CTNS,FBLIM1,DLL1,GATA2,SRF,PLEKHO1,ANXA6,ID2,NR1D1,COCH,BDKRB2,FASTKD3,NR1D2,RHOBTB2,WNT7B,GRM2,GAA,NRP2,HSPA5,F3,AQP3,TRP73,SLC30A3,TRPM1,SEMA4B,CLN3,KDM8,FLNA,RNF128,POU4F2,MT2,MT1,TLE3,CRABP1,P2RY2,PPARGC1B,PQLC1,LIF,DUSP5,ZBTB7A,KCNH4,PIM3,SERPINE1,VGF,PPP1R10,SLC9A8,THBS1,ZC3H12A,LRFN4,ZFP423,WDR81,SFN,SLC25A44,GJA1,ERCC6
GO:BP	regulation of locomotion	GO:0040012	9.65563e-06	PDGFB,EFNB2,CNN2,HMOX1,GATA2,SRF,CXCL16,VCL,FGF17,AJUBA,DUSP1,HBEGF,GLI1,PODXL,LAMC2,HSPA5,CYR61,CRMP1,SEMA4B,CLN3,FLNA,POU4F2,LAMA1,CARD10,SERPINE1,THBS1,ZC3H12A,CXCR4,GJA1,ACTG1
GO:BP	tube morphogenesis	GO:0035239	1.029e-05	NGFR,EFNB2,DDR1,HMOX1,DLL1,GATA2,SRF,ID2,DVL2,WNT7B,NR4A1,HBEGF,PODXL,NRP2,EFNA3,F3,CYR61,TRP73,FLNA,LAMA1,CARD10,LIF,SERPINE1,THBS1,ZC3H12A,CXCR4,GJA1,ACTG1
GO:BP	cell motility	GO:0048870	1.13124e-05	PDGFB,EFNB2,RND2,DDR1,CNN2,WDR1,HMOX1,GATA2,SRF,PLEKHO1,ANXA6,CXCL16,VCL,FGF17,AJUBA,EFS,NR4A1,DUSP1,HBEGF,GLI1,PODXL,NRP2,LAMC2,HSPA5,CYR61,CRMP1,ACTB,RASGEF1A,SEMA4B,CLN3,FLNA,LAMA1,CARD10,SERPINE1,THBS1,ZC3H12A,CXCR4,GJA1,ACTG1
GO:BP	localization of cell	GO:0051674	1.13124e-05	PDGFB,EFNB2,RND2,DDR1,CNN2,WDR1,HMOX1,GATA2,SRF,PLEKHO1,ANXA6,CXCL16,VCL,FGF17,AJUBA,EFS,NR4A1,DUSP1,HBEGF,GLI1,PODXL,NRP2,LAMC2,HSPA5,CYR61,CRMP1,ACTB,RASGEF1A,SEMA4B,CLN3,FLNA,LAMA1,CARD10,SERPINE1,THBS1,ZC3H12A,CXCR4,GJA1,ACTG1
GO:BP	blood vessel development	GO:0001568	1.13291e-05	NGFR,PDGFB,EFNB2,HMOX1,DLL1,GATA2,SRF,WNT7B,NR4A1,HBEGF,NRP2,EFNA3,F3,CYR61,FLNA,LAMA1,CARD10,LIF,SERPINE1,THBS1,ZC3H12A,CXCR4,GJA1,SOCS3,ACTG1
GO:BP	negative regulation of cellular metabolic process	GO:0031324	1.1596e-05	MNT,PDGFB,TMEM39A,NAB1,HMOX1,CTNS,SNAI3,GATA2,SRF,MAFK,CNOT8,ID2,NR1D1,BDKRB2,NR1D2,HR,AJUBA,NR4A1,DUSP1,EPC1,IMPACT,HBEGF,NAB2,PLK3,TRP73,ACTB,BHLHE40,BHLHE41,CLN3,KDM8,FLNA,DUSP4,POU4F2,TLE3,PPARGC1B,RASD2,DUSP5,ZBTB7A,SERPINE1,BCLAF1,PPP1R10,THBS1,ZC3H12A,ZFP423,WDR81,PLAUR,SFN,ELFN1,GJA1,SOCS3,BCL3,ERCC6,HOPX
GO:BP	regulation of multicellular organismal development	GO:2000026	1.2221e-05	NGFR,RND2,HMOX1,DLL1,GATA2,SRF,ID2,NR1D1,VCL,WNT7B,GLI1,FAM20C,HSPA5,EFNA3,F3,CYR61,TRP73,BHLHE40,BHLHE41,SEMA4B,POU4F2,LAMA1,PPARGC1B,LIF,ZBTB7A,KRT17,SERPINE1,THBS1,MAFF,ZC3H12A,CXCR4,SFN,SGMS2,GJA1,HOPX,NUMBL
GO:BP	cell morphogenesis	GO:0000902	1.66345e-05	NGFR,EFNB2,RND2,DDR1,NES,WDR1,FBLIM1,SRF,PLEKHO1,ID2,DVL2,COCH,VCL,RHOBTB2,WNT7B,IMPACT,FLNB,RNF165,NRP2,EFNA3,CRMP1,ACTB,SEMA4B,FLNA,POU4F2,LAMA1,CXCR4,GJA1,TUBB3,NUMBL
GO:BP	blood vessel morphogenesis	GO:0048514	1.72041e-05	NGFR,EFNB2,HMOX1,DLL1,GATA2,SRF,WNT7B,NR4A1,HBEGF,NRP2,EFNA3,F3,CYR61,FLNA,LAMA1,CARD10,LIF,SERPINE1,THBS1,ZC3H12A,CXCR4,GJA1,ACTG1
GO:BP	regulation of cell migration	GO:0030334	1.80238e-05	PDGFB,CNN2,HMOX1,GATA2,SRF,CXCL16,VCL,FGF17,AJUBA,DUSP1,HBEGF,GLI1,PODXL,LAMC2,HSPA5,CYR61,CRMP1,SEMA4B,CLN3,FLNA,LAMA1,CARD10,SERPINE1,THBS1,ZC3H12A,CXCR4,GJA1,ACTG1
GO:BP	angiogenesis	GO:0001525	2.13774e-05	NGFR,EFNB2,HMOX1,DLL1,GATA2,SRF,WNT7B,NR4A1,HBEGF,NRP2,EFNA3,F3,CYR61,FLNA,CARD10,LIF,SERPINE1,THBS1,ZC3H12A,CXCR4,ACTG1
GO:BP	tube development	GO:0035295	2.19651e-05	NGFR,EFNB2,DDR1,HMOX1,CRLF1,DLL1,GATA2,SRF,ID2,DVL2,WNT7B,NR4A1,HBEGF,GLI1,PODXL,NRP2,EFNA3,F3,CYR61,TRP73,FLNA,LAMA1,CARD10,LIF,SERPINE1,THBS1,ZC3H12A,CXCR4,GJA1,HOPX,ACTG1
GO:BP	negative regulation of nitrogen compound metabolic process	GO:0051172	2.2816e-05	MNT,PDGFB,NAB1,SNAI3,GATA2,SRF,MAFK,CNOT8,ID2,NR1D1,BDKRB2,NR1D2,HR,AJUBA,NR4A1,DUSP1,EPC1,IMPACT,HBEGF,NAB2,PLK3,TRP73,ACTB,BHLHE40,BHLHE41,CLN3,KDM8,FLNA,DUSP4,POU4F2,TLE3,PPARGC1B,RASD2,DUSP5,ZBTB7A,SERPINE1,AZIN1,BCLAF1,PPP1R10,THBS1,ZC3H12A,ZFP423,PLAUR,SFN,ELFN1,GJA1,SOCS3,BCL3,ERCC6,HOPX
GO:BP	cell differentiation	GO:0030154	2.59338e-05	NGFR,PDGFB,EFNB2,RND2,TMEM79,NAB1,DDR1,HLF,WDR1,HTRA1,DLL1,GATA2,SRF,PLEKHO1,ANXA6,ID2,DVL2,NR1D1,NR1D2,VCL,FGF17,WNT7B,NR4A1,EPC1,IMPACT,FLNB,NAB2,GLI1,RNF165,PODXL,FAM20C,NRP2,HSPA5,TGM3,TSPAN2,EFNA3,CYR61,TRP73,CRMP1,FOSL2,ACTB,BHLHE40,BHLHE41,TRPM1,SEMA4B,FLNA,POU4F2,TLE3,LAMA1,PPARGC1B,LIF,ZBTB7A,KRT17,SERPINE1,TEX19.1,MAFF,ZC3H12A,LOR,ZFP423,CXCR4,PLAUR,SFN,GJA1,SOCS3,BCL3,ERCC6,FOXI3,HOPX,…
GO:BP	cellular component organization	GO:0016043	3.37318e-05	NGFR,PDGFB,EFNB2,RND2,TMEM39A,DDR1,CNN2,NES,WDR1,FBLIM1,DLL1,GATA2,SRF,PLEKHO1,ANXA6,CXCL16,DVL2,FASTKD3,VCL,NEFM,RHOBTB2,HR,AJUBA,EFS,WNT7B,TFEB,DUSP1,EPC1,IMPACT,HBEGF,GLDC,FLNB,RNF165,GAA,PODXL,NRP2,HSPA5,TGM3,TSPAN2,EFNA3,CYR61,PLK3,TRP73,CRMP1,ACTB,ZYX,TRPM1,SEMA4B,DET1,CLN3,KDM8,FLNA,POU4F2,TAF1C,FHL3,LAMA1,ADAMTS15,PPARGC1B,PQLC1,LIF,ZBTB7A,KRT17,PIM3,PIP4P1,STAG3,SERPINE1,AZIN1,INF2,PPP1R…
GO:BP	positive regulation of biological process	GO:0048518	4.27047e-05	NGFR,PDGFB,EFNB2,RND2,TMEM79,TEAD3,TMEM39A,DDR1,HLF,CACNA1B,CNN2,NES,WDR1,HMOX1,TRH,HTRA1,CRLF1,DLL1,GATA2,SRF,IL13RA1,CXCL16,CNOT8,ID2,DNAJC27,DVL2,NR1D1,COCH,FASTKD3,NR1D2,FGF17,AJUBA,WNT7B,NR4A1,TFEB,DUSP1,EPC1,IMPACT,HBEGF,NAB2,GLI1,RNF165,PODXL,FAM20C,LAMC2,HSPA5,EFNA3,F3,CYR61,AQP3,RRAGC,PLK3,TRP73,CRMP1,FOSL2,SLC30A3,PLA2G1B,RASGEF1A,SEMA4B,DET1,CLN3,KDM8,FLNA,POU4F2,P2RY2,CARD10,PPARGC1B,…
GO:BP	cell projection morphogenesis	GO:0048858	4.56936e-05	NGFR,EFNB2,RND2,DDR1,NES,SRF,PLEKHO1,DVL2,VCL,WNT7B,IMPACT,RNF165,NRP2,EFNA3,CRMP1,ACTB,SEMA4B,POU4F2,LAMA1,CXCR4,GJA1,TUBB3,NUMBL
GO:BP	regulation of multicellular organismal process	GO:0051239	4.77104e-05	NGFR,PDGFB,EFNB2,RND2,CACNA1B,HMOX1,DLL1,GATA2,SRF,ANXA6,MTMR4,ID2,NR1D1,VCL,WNT7B,HBEGF,GLI1,GAA,FAM20C,HSPA5,EFNA3,F3,CYR61,TRP73,BHLHE40,BHLHE41,SEMA4B,FLNA,POU4F2,TLE3,LAMA1,P2RY2,CARD10,PPARGC1B,LIF,DUSP5,ZBTB7A,KRT17,SERPINE1,THBS1,DLGAP3,MAFF,ZC3H12A,ZFP423,CXCR4,SFN,SLC25A44,SGMS2,GJA1,BCL3,HOPX,NUMBL
GO:BP	response to wounding	GO:0009611	5.07055e-05	NGFR,PDGFB,DDR1,CNN2,HMOX1,GATA2,SRF,ANXA6,AJUBA,HBEGF,GLI1,F3,CYR61,CRMP1,FLNA,SERPINE1,THBS1,CXCR4,GJA1,ACTG1
GO:BP	cellular component morphogenesis	GO:0032989	5.24766e-05	NGFR,EFNB2,RND2,DDR1,NES,WDR1,SRF,PLEKHO1,DVL2,VCL,WNT7B,IMPACT,RNF165,NRP2,EFNA3,CRMP1,ACTB,SEMA4B,POU4F2,LAMA1,CXCR4,GJA1,TUBB3,ACTG1,NUMBL
GO:BP	regulation of cell motility	GO:2000145	5.57623e-05	PDGFB,CNN2,HMOX1,GATA2,SRF,CXCL16,VCL,FGF17,AJUBA,DUSP1,HBEGF,GLI1,PODXL,LAMC2,HSPA5,CYR61,CRMP1,SEMA4B,CLN3,FLNA,LAMA1,CARD10,SERPINE1,THBS1,ZC3H12A,CXCR4,GJA1,ACTG1
GO:BP	positive regulation of developmental process	GO:0051094	7.39408e-05	NGFR,PDGFB,EFNB2,RND2,TMEM79,HMOX1,DLL1,GATA2,SRF,ID2,DVL2,WNT7B,EPC1,IMPACT,GLI1,FAM20C,HSPA5,F3,CYR61,TRP73,FLNA,POU4F2,PPARGC1B,LIF,KRT17,SERPINE1,THBS1,ZC3H12A,CXCR4,SFN,GJA1,SOCS3,HOPX,NUMBL
GO:BP	wound healing	GO:0042060	7.57946e-05	PDGFB,DDR1,CNN2,HMOX1,GATA2,SRF,ANXA6,AJUBA,HBEGF,F3,CYR61,FLNA,SERPINE1,THBS1,CXCR4,GJA1,ACTG1
GO:BP	regulation of cellular component movement	GO:0051270	8.67038e-05	PDGFB,CNN2,HMOX1,GATA2,SRF,CXCL16,VCL,FGF17,AJUBA,DUSP1,HBEGF,GLI1,PODXL,LAMC2,HSPA5,CYR61,CRMP1,SEMA4B,CLN3,FLNA,POU4F2,LAMA1,CARD10,SERPINE1,THBS1,ZC3H12A,CXCR4,GJA1,ACTG1
GO:BP	epithelial cell differentiation	GO:0030855	0.000104518	TMEM79,DLL1,ID2,VCL,WNT7B,FLNB,GLI1,PODXL,FAM20C,TGM3,FOSL2,FLNA,LAMA1,LIF,KRT17,SERPINE1,MAFF,LOR,CXCR4,PLAUR,SFN,GJA1
GO:BP	cell part morphogenesis	GO:0032990	0.0001056	NGFR,EFNB2,RND2,DDR1,NES,SRF,PLEKHO1,DVL2,VCL,WNT7B,IMPACT,RNF165,NRP2,EFNA3,CRMP1,ACTB,SEMA4B,POU4F2,LAMA1,CXCR4,GJA1,TUBB3,NUMBL
GO:BP	nervous system development	GO:0007399	0.000112793	NGFR,EFNB2,RND2,NAB1,DDR1,NES,WDR1,CTNS,DLL1,GATA2,SRF,MAFK,ID2,DVL2,NR1D1,VCL,WNT7B,IMPACT,NAB2,GLI1,RNF165,NRP2,PFKFB3,HSPA5,TGM3,TSPAN2,EFNA3,TRP73,CRMP1,ACTB,BHLHE40,BHLHE41,TRPM1,SEMA4B,FLNA,POU4F2,LAMA1,LIF,ZC3H12A,LRFN4,ZFP423,CXCR4,NRSN1,GJA1,ERCC6,TUBB3,NUMBL
GO:BP	cellular response to chemical stimulus	GO:0070887	0.000123552	NGFR,PDGFB,HMOX1,TRH,HTRA1,SRM,CRLF1,DLL1,SRF,IL13RA1,MTMR4,CXCL16,ID2,NR1D1,BDKRB2,NR1D2,FGF17,AJUBA,WNT7B,NR4A1,DUSP1,IMPACT,HBEGF,GLDC,FLNB,RNF165,FAM20C,NRP2,HSPA5,CYR61,AQP3,RRAGC,PLK3,ACTB,ZYX,CLN3,FLNA,POU4F2,MT2,MT1,ABTB2,PPARGC1B,ZBTB7A,PIM3,SERPINE1,BCLAF1,THBS1,SELENOW,ZC3H12A,ZFP423,CXCR4,GJA1,SOCS3,ACTG1,NUMBL
GO:BP	axon development	GO:0061564	0.000123773	NGFR,EFNB2,RND2,DDR1,SRF,VCL,WNT7B,RNF165,NRP2,TSPAN2,EFNA3,CRMP1,ACTB,SEMA4B,FLNA,POU4F2,LAMA1,TUBB3,NUMBL
GO:BP	regulation of cell differentiation	GO:0045595	0.000128598	NGFR,PDGFB,EFNB2,RND2,WDR1,DLL1,GATA2,SRF,ID2,NR1D1,NR1D2,VCL,WNT7B,EPC1,IMPACT,GLI1,FAM20C,EFNA3,CYR61,TRP73,BHLHE40,BHLHE41,SEMA4B,FLNA,POU4F2,PPARGC1B,LIF,ZBTB7A,SERPINE1,MAFF,ZC3H12A,CXCR4,SFN,GJA1,SOCS3,HOPX,NUMBL
GO:BP	cellular component organization or biogenesis	GO:0071840	0.000151161	NGFR,PDGFB,EFNB2,RND2,TMEM39A,DDR1,CNN2,NES,WDR1,FBLIM1,DLL1,GATA2,SRF,PLEKHO1,ANXA6,CXCL16,DVL2,FASTKD3,VCL,NEFM,RHOBTB2,HR,AJUBA,EFS,WNT7B,TFEB,DUSP1,EPC1,IMPACT,HBEGF,GLDC,FLNB,RNF165,GAA,PODXL,NRP2,HSPA5,TGM3,TSPAN2,EFNA3,CYR61,PLK3,TRP73,CRMP1,ACTB,ZYX,TRPM1,SEMA4B,DET1,CLN3,KDM8,FLNA,POU4F2,TAF1C,FHL3,LAMA1,ADAMTS15,PPARGC1B,PQLC1,LIF,ZBTB7A,KRT17,PIM3,PIP4P1,STAG3,SERPINE1,AZIN1,INF2,PPP1R…
GO:BP	morphogenesis of an epithelial sheet	GO:0002011	0.000152802	DDR1,SRF,DVL2,AJUBA,HBEGF,CYR61,FLNA,LAMA1
GO:BP	animal organ morphogenesis	GO:0009887	0.000169567	NGFR,EFNB2,NAB1,DDR1,HTRA1,ALX3,DLL1,GATA2,SRF,ANXA6,ID2,DVL2,FGF17,WNT7B,NAB2,GLI1,GAA,FAM20C,NRP2,CYR61,AQP3,TRPM1,FLNA,LAMA1,PPARGC1B,LIF,SERPINE1,GJA1
GO:BP	plasma membrane bounded cell projection morphogenesis	GO:0120039	0.000181259	NGFR,EFNB2,RND2,DDR1,SRF,PLEKHO1,DVL2,VCL,WNT7B,IMPACT,RNF165,NRP2,EFNA3,CRMP1,ACTB,SEMA4B,POU4F2,LAMA1,CXCR4,GJA1,TUBB3,NUMBL
GO:BP	taxis	GO:0042330	0.000192301	NGFR,PDGFB,EFNB2,CXCL16,ID2,WNT7B,NR4A1,DUSP1,HBEGF,RNF165,NRP2,EFNA3,CYR61,CRMP1,SEMA4B,POU4F2,LAMA1,SERPINE1,THBS1,CXCR4,TUBB3
GO:BP	positive regulation of cell population proliferation	GO:0008284	0.000202523	NGFR,PDGFB,EFNB2,NES,HMOX1,HTRA1,CRLF1,DLL1,GATA2,IL13RA1,CNOT8,ID2,FGF17,WNT7B,NR4A1,HBEGF,GLI1,LAMC2,F3,CYR61,FOSL2,PLA2G1B,FLNA,LIF,AZIN1,THBS1,ZFP423,GJA1
GO:BP	neurogenesis	GO:0022008	0.000237098	NGFR,EFNB2,RND2,NAB1,DDR1,WDR1,DLL1,GATA2,SRF,ID2,DVL2,NR1D1,VCL,WNT7B,IMPACT,NAB2,RNF165,NRP2,HSPA5,TGM3,TSPAN2,EFNA3,TRP73,CRMP1,ACTB,BHLHE40,BHLHE41,TRPM1,SEMA4B,FLNA,POU4F2,LAMA1,LIF,CXCR4,GJA1,ERCC6,TUBB3,NUMBL
GO:BP	negative regulation of metabolic process	GO:0009892	0.000239766	MNT,PDGFB,TMEM39A,NAB1,HMOX1,CTNS,SNAI3,DLL1,GATA2,SRF,MAFK,CNOT8,ID2,NR1D1,BDKRB2,FASTKD3,NR1D2,HR,AJUBA,NR4A1,DUSP1,EPC1,IMPACT,HBEGF,NAB2,PLK3,TRP73,ACTB,BHLHE40,BHLHE41,CLN3,KDM8,FLNA,DUSP4,POU4F2,TLE3,PPARGC1B,RASD2,DUSP5,ZBTB7A,SERPINE1,AZIN1,BCLAF1,PPP1R10,THBS1,ZC3H12A,ZFP423,WDR81,PLAUR,SFN,ELFN1,GJA1,SOCS3,BCL3,ERCC6,HOPX
GO:BP	positive regulation of cellular process	GO:0048522	0.000249823	NGFR,PDGFB,EFNB2,RND2,TEAD3,DDR1,HLF,CACNA1B,NES,WDR1,HMOX1,TRH,HTRA1,CRLF1,DLL1,GATA2,SRF,IL13RA1,CXCL16,CNOT8,ID2,DNAJC27,DVL2,NR1D1,FASTKD3,NR1D2,FGF17,AJUBA,WNT7B,NR4A1,TFEB,DUSP1,EPC1,IMPACT,HBEGF,NAB2,GLI1,RNF165,PODXL,FAM20C,LAMC2,HSPA5,EFNA3,F3,CYR61,RRAGC,PLK3,TRP73,CRMP1,FOSL2,PLA2G1B,RASGEF1A,SEMA4B,DET1,CLN3,KDM8,FLNA,POU4F2,CARD10,PPARGC1B,LIF,RASD2,KRT17,PIP4P1,SERPINE1,AZIN1,BCLAF1…
GO:BP	negative regulation of macromolecule metabolic process	GO:0010605	0.000303826	MNT,PDGFB,NAB1,HMOX1,SNAI3,DLL1,GATA2,SRF,MAFK,CNOT8,ID2,NR1D1,BDKRB2,FASTKD3,NR1D2,HR,AJUBA,NR4A1,DUSP1,EPC1,IMPACT,HBEGF,NAB2,PLK3,TRP73,ACTB,BHLHE40,BHLHE41,CLN3,KDM8,FLNA,DUSP4,POU4F2,TLE3,PPARGC1B,RASD2,DUSP5,ZBTB7A,SERPINE1,AZIN1,BCLAF1,PPP1R10,THBS1,ZC3H12A,ZFP423,PLAUR,SFN,ELFN1,GJA1,SOCS3,BCL3,ERCC6,HOPX
GO:BP	neuron development	GO:0048666	0.00031067	NGFR,EFNB2,RND2,DDR1,GATA2,SRF,ID2,DVL2,VCL,WNT7B,IMPACT,RNF165,NRP2,HSPA5,TSPAN2,EFNA3,TRP73,CRMP1,ACTB,TRPM1,SEMA4B,FLNA,POU4F2,LAMA1,LIF,CXCR4,GJA1,ERCC6,TUBB3,NUMBL
GO:BP	localization	GO:0051179	0.000369449	NGFR,PDGFB,GRASP,EFNB2,RND2,TMEM79,DDR1,CACNA1B,CNN2,WDR1,HMOX1,TRH,CTNS,DLL1,GATA2,SRF,PLEKHO1,ANXA6,CXCL16,DNAJC27,DVL2,NR1D1,BDKRB2,VCL,RHOBTB2,FGF17,AJUBA,EFS,NR4A1,NAGPA,GRM2,TFEB,DUSP1,HBEGF,RAB3IL1,GLI1,GAA,PODXL,NRP2,LAMC2,HSPA5,SLC27A2,SLC20A1,MFSD1,CYR61,AQP3,PLK3,TRP73,CRMP1,SLC30A3,PLA2G1B,SNX8,ACTB,RASGEF1A,TRPM1,SEMA4B,CLN3,FLNA,POU4F2,LAMA1,P2RY2,CARD10,PQLC1,LIF,ZBTB7A,KCNH4,PIM3,…
GO:BP	regulation of cellular metabolic process	GO:0031323	0.000378491	NGFR,MNT,PDGFB,EFNB2,TEAD3,TMEM39A,NAB1,DDR1,HLF,HMOX1,CTNS,SNAI3,CRLF1,ALX3,DLL1,GATA2,SRF,MAFK,MTMR4,CNOT8,ID2,DVL2,NR1D1,BDKRB2,FASTKD3,NR1D2,HR,FGF17,AJUBA,WNT7B,NR4A1,TFEB,DUSP1,EPC1,IMPACT,HBEGF,NAB2,GLI1,FAM20C,HSPA5,EFNA3,F3,CYR61,RRAGC,PLK3,TRP73,FOSL2,ACTB,BHLHE40,BHLHE41,DET1,CLN3,KDM8,FLNA,DUSP4,POU4F2,TLE3,FHL3,CARD10,PPARGC1B,LIF,RASD2,DUSP5,ZBTB7A,KRT17,SERPINE1,BCLAF1,PPP1R10,THBS…
GO:BP	regulation of anatomical structure morphogenesis	GO:0022603	0.000458461	NGFR,EFNB2,RND2,WDR1,HMOX1,FBLIM1,DLL1,GATA2,SRF,PLEKHO1,DVL2,COCH,RHOBTB2,WNT7B,EFNA3,F3,SEMA4B,FLNA,POU4F2,LIF,SERPINE1,THBS1,ZC3H12A,CXCR4,GJA1,NUMBL
GO:BP	negative regulation of cellular process	GO:0048523	0.000491541	NGFR,MNT,PDGFB,EFNB2,TMEM39A,NAB1,DDR1,CNN2,NES,HMOX1,TRH,CTNS,HTRA1,SNAI3,CRLF1,DLL1,GATA2,SRF,MAFK,ANXA6,CNOT8,ID2,NR1D1,BDKRB2,NR1D2,HR,AJUBA,WNT7B,NR4A1,DUSP1,EPC1,IMPACT,HBEGF,NAB2,GLI1,PODXL,HSPA5,CYR61,PLK3,TRP73,CRMP1,ACTB,BHLHE40,BHLHE41,SEMA4B,CLN3,KDM8,FLNA,DUSP4,POU4F2,MT1,TLE3,CARD10,PPARGC1B,LIF,RASD2,DUSP5,ZBTB7A,PIM3,SERPINE1,BCLAF1,PPP1R10,TEX19.1,THBS1,ZC3H12A,ZFP423,WDR81,PLAUR…
GO:BP	neuron projection morphogenesis	GO:0048812	0.000528599	NGFR,EFNB2,RND2,DDR1,SRF,DVL2,VCL,WNT7B,IMPACT,RNF165,NRP2,EFNA3,CRMP1,ACTB,SEMA4B,POU4F2,LAMA1,CXCR4,GJA1,TUBB3,NUMBL
GO:BP	regulation of cell population proliferation	GO:0042127	0.000635803	NGFR,PDGFB,EFNB2,DDR1,CNN2,NES,HMOX1,HTRA1,CRLF1,DLL1,GATA2,SRF,IL13RA1,CNOT8,ID2,DVL2,NR1D1,BDKRB2,FGF17,WNT7B,NR4A1,DUSP1,HBEGF,GLI1,LAMC2,F3,CYR61,TRP73,FOSL2,PLA2G1B,FLNA,LIF,AZIN1,THBS1,ZFP423,SFN,GJA1
GO:BP	enzyme linked receptor protein signaling pathway	GO:0007167	0.000671898	NGFR,PDGFB,EFNB2,DDR1,HTRA1,DLL1,IL13RA1,MTMR4,FGF17,EFS,HBEGF,RNF165,FAM20C,NRP2,HSPA5,EFNA3,F3,CYR61,ZYX,LIF,ZBTB7A,THBS1,ZFP423,PLAUR,SOCS3
GO:BP	chemotaxis	GO:0006935	0.000757811	NGFR,PDGFB,EFNB2,CXCL16,WNT7B,NR4A1,DUSP1,HBEGF,RNF165,NRP2,EFNA3,CYR61,CRMP1,SEMA4B,POU4F2,LAMA1,SERPINE1,THBS1,CXCR4,TUBB3
GO:BP	generation of neurons	GO:0048699	0.00082437	NGFR,EFNB2,RND2,DDR1,DLL1,GATA2,SRF,ID2,DVL2,NR1D1,VCL,WNT7B,IMPACT,RNF165,NRP2,HSPA5,TGM3,TSPAN2,EFNA3,TRP73,CRMP1,ACTB,BHLHE40,BHLHE41,TRPM1,SEMA4B,FLNA,POU4F2,LAMA1,LIF,CXCR4,GJA1,ERCC6,TUBB3,NUMBL
GO:BP	negative regulation of apoptotic process	GO:0043066	0.000873275	NGFR,MNT,NES,HMOX1,CRLF1,DLL1,GATA2,BDKRB2,NR4A1,DUSP1,HSPA5,CYR61,PLK3,TRP73,CLN3,FLNA,MT1,PIM3,SERPINE1,PPP1R10,THBS1,ZC3H12A,PLAUR,SFN,SOCS3,BCL3
GO:BP	regulation of localization	GO:0032879	0.000895678	NGFR,PDGFB,GRASP,EFNB2,CACNA1B,CNN2,WDR1,HMOX1,TRH,DLL1,GATA2,SRF,ANXA6,CXCL16,DNAJC27,NR1D1,VCL,FGF17,AJUBA,GRM2,DUSP1,HBEGF,GLI1,PODXL,LAMC2,HSPA5,CYR61,PLK3,CRMP1,SLC30A3,ACTB,SEMA4B,CLN3,FLNA,POU4F2,LAMA1,P2RY2,CARD10,LIF,KCNH4,PIM3,SERPINE1,AZIN1,THBS1,ZC3H12A,CXCR4,SFN,GJA1,ACTG1,AHNAK
GO:BP	cell development	GO:0048468	0.000972801	NGFR,EFNB2,RND2,TMEM79,DDR1,WDR1,DLL1,GATA2,SRF,ANXA6,ID2,DVL2,NR1D1,VCL,WNT7B,IMPACT,FLNB,RNF165,PODXL,FAM20C,NRP2,HSPA5,TSPAN2,EFNA3,TRP73,CRMP1,FOSL2,ACTB,BHLHE40,BHLHE41,TRPM1,SEMA4B,FLNA,POU4F2,LAMA1,LIF,ZBTB7A,CXCR4,SFN,GJA1,ERCC6,TUBB3,ACTG1,NUMBL
GO:BP	negative regulation of biological process	GO:0048519	0.00106454	NGFR,MNT,PDGFB,EFNB2,TMEM39A,NAB1,DDR1,CNN2,NES,HMOX1,TRH,CTNS,HTRA1,SNAI3,CRLF1,DLL1,GATA2,SRF,MAFK,ANXA6,CNOT8,ID2,NR1D1,BDKRB2,FASTKD3,NR1D2,HR,AJUBA,WNT7B,NR4A1,DUSP1,EPC1,IMPACT,HBEGF,NAB2,GLI1,PODXL,HSPA5,EFNA3,CYR61,PLK3,TRP73,CRMP1,ACTB,BHLHE40,BHLHE41,SEMA4B,CLN3,KDM8,FLNA,DUSP4,POU4F2,MT2,MT1,TLE3,CARD10,PPARGC1B,LIF,RASD2,DUSP5,ZBTB7A,PIM3,SERPINE1,AZIN1,BCLAF1,PPP1R10,TEX19.1,THBS1,ZC…
GO:BP	growth	GO:0040007	0.00127197	RND2,DDR1,DLL1,SRF,ANXA6,CXCL16,VCL,WNT7B,EPC1,IMPACT,HBEGF,GLI1,NRP2,TRP73,SEMA4B,POU4F2,MT2,MT1,KRT17,TEX19.1,CXCR4,SFN,GJA1,SOCS3,ERCC6,HOPX
GO:BP	cell migration involved in sprouting angiogenesis	GO:0002042	0.00131096	EFNB2,HMOX1,GATA2,SRF,NR4A1,CARD10,THBS1
GO:BP	negative regulation of programmed cell death	GO:0043069	0.00131995	NGFR,MNT,NES,HMOX1,CRLF1,DLL1,GATA2,BDKRB2,NR4A1,DUSP1,HSPA5,CYR61,PLK3,TRP73,CLN3,FLNA,MT1,PIM3,SERPINE1,PPP1R10,THBS1,ZC3H12A,PLAUR,SFN,SOCS3,BCL3
GO:BP	regulation of cell death	GO:0010941	0.00185075	NGFR,MNT,EFNB2,NES,HMOX1,CRLF1,ALX3,DLL1,GATA2,BDKRB2,NR4A1,DUSP1,IMPACT,HSPA5,CYR61,PLK3,TRP73,PLA2G1B,CLN3,FLNA,POU4F2,MT1,CARD10,ZBTB7A,PIM3,SERPINE1,BCLAF1,PPP1R10,THBS1,ZC3H12A,CXCR4,PLAUR,SFN,GJA1,SOCS3,BCL3
GO:BP	regulation of programmed cell death	GO:0043067	0.00187608	NGFR,MNT,NES,HMOX1,CRLF1,ALX3,DLL1,GATA2,BDKRB2,NR4A1,DUSP1,HSPA5,CYR61,PLK3,TRP73,PLA2G1B,CLN3,FLNA,POU4F2,MT1,CARD10,ZBTB7A,PIM3,SERPINE1,BCLAF1,PPP1R10,THBS1,ZC3H12A,CXCR4,PLAUR,SFN,GJA1,SOCS3,BCL3
GO:BP	cell death	GO:0008219	0.0018767	NGFR,MNT,EFNB2,TMEM79,NES,HMOX1,CRLF1,ALX3,DLL1,GATA2,ANXA6,BDKRB2,CLPTM1L,WNT7B,NR4A1,DUSP1,IMPACT,HSPA5,CYR61,PLK3,TRP73,PLA2G1B,CLN3,FLNA,POU4F2,MT1,CARD10,ZBTB7A,PIM3,SERPINE1,BCLAF1,PPP1R10,THBS1,ZC3H12A,CXCR4,PLAUR,SFN,GJA1,SOCS3,BCL3,ERCC6
GO:BP	programmed cell death	GO:0012501	0.00189677	NGFR,MNT,TMEM79,NES,HMOX1,CRLF1,ALX3,DLL1,GATA2,ANXA6,BDKRB2,CLPTM1L,WNT7B,NR4A1,DUSP1,HSPA5,CYR61,PLK3,TRP73,PLA2G1B,CLN3,FLNA,POU4F2,MT1,CARD10,ZBTB7A,PIM3,SERPINE1,BCLAF1,PPP1R10,THBS1,ZC3H12A,CXCR4,PLAUR,SFN,GJA1,SOCS3,BCL3,ERCC6
GO:BP	response to abiotic stimulus	GO:0009628	0.00197945	NGFR,CNN2,HMOX1,TRH,CTNS,SRF,ID2,BDKRB2,AJUBA,NR4A1,DUSP1,IMPACT,HSPA5,AQP3,PLK3,FOSL2,ACTB,BHLHE40,TRPM1,CLN3,POU4F2,CLCN7,VGF,THBS1,CXCR4,GJA1,BCL3,ERCC6
GO:BP	regulation of metabolic process	GO:0019222	0.00203085	NGFR,MNT,PDGFB,EFNB2,TEAD3,TMEM39A,NAB1,DDR1,HLF,CNN2,HMOX1,CTNS,SNAI3,CRLF1,ALX3,DLL1,GATA2,SRF,MAFK,MTMR4,CNOT8,ID2,DVL2,NR1D1,BDKRB2,FASTKD3,NR1D2,HR,FGF17,AJUBA,WNT7B,NR4A1,TFEB,DUSP1,EPC1,IMPACT,HBEGF,NAB2,GLI1,FAM20C,HSPA5,EFNA3,F3,CYR61,RRAGC,PLK3,TRP73,FOSL2,ACTB,BHLHE40,BHLHE41,DET1,CLN3,KDM8,FLNA,DUSP4,POU4F2,TLE3,FHL3,CARD10,PPARGC1B,LIF,RASD2,DUSP5,ZBTB7A,KRT17,SERPINE1,AZIN1,BCLAF1,P…
GO:BP	neuron differentiation	GO:0030182	0.0020966	NGFR,EFNB2,RND2,DDR1,DLL1,GATA2,SRF,ID2,DVL2,VCL,WNT7B,IMPACT,RNF165,NRP2,HSPA5,TGM3,TSPAN2,EFNA3,TRP73,CRMP1,ACTB,TRPM1,SEMA4B,FLNA,POU4F2,LAMA1,LIF,CXCR4,GJA1,ERCC6,TUBB3,NUMBL
GO:BP	muscle structure development	GO:0061061	0.00211845	PDGFB,EFNB2,HLF,WDR1,DLL1,SRF,PLEKHO1,ID2,NR1D2,WNT7B,NR4A1,EPC1,FLNB,RNF165,BHLHE41,LIF,MAFF,GJA1,HOPX,ACTG1
GO:BP	stress response to metal ion	GO:0097501	0.00219347	HSPA5,SLC30A3,MT2,MT1
GO:BP	cell surface receptor signaling pathway	GO:0007166	0.00222181	NGFR,PDGFB,EFNB2,DDR1,HMOX1,HTRA1,CRLF1,DLL1,GATA2,IL13RA1,MTMR4,DVL2,FGF17,EFS,WNT7B,GRM2,HBEGF,GLI1,RNF165,FAM20C,NRP2,HSPA5,EFNA3,F3,CYR61,CRMP1,ZYX,TRPM1,SEMA4B,CLN3,FLNA,TLE3,LAMA1,P2RY2,LIF,ZBTB7A,SERPINE1,THBS1,ZC3H12A,ZFP423,CXCR4,PLAUR,SOCS3,BCL3,ERCC6,TUBB3,NUMBL
GO:BP	response to stress	GO:0006950	0.00231689	NGFR,PDGFB,DDR1,CACNA1B,CNN2,HMOX1,TRH,HTRA1,GATA2,SRF,FOXRED2,ANXA6,CXCL16,ID2,NR1D1,COCH,BDKRB2,NR1D2,AJUBA,WNT7B,TFEB,DUSP1,IMPACT,HBEGF,FLNB,GLI1,HSPA5,TSPAN2,F3,CYR61,AQP3,RRAGC,PLK3,TRP73,CRMP1,FOSL2,SLC30A3,PLA2G1B,ZYX,CLN3,FLNA,MT2,MT1,PPARGC1B,ZBTB7A,PIP4P1,SERPINE1,VGF,BCLAF1,PPP1R10,THBS1,ZC3H12A,CXCR4,SFN,RELL1,GJA1,SOCS3,BCL3,ERCC6,ACTG1
GO:BP	positive regulation of cell differentiation	GO:0045597	0.00234518	NGFR,EFNB2,RND2,GATA2,SRF,ID2,WNT7B,EPC1,IMPACT,FAM20C,CYR61,TRP73,FLNA,POU4F2,PPARGC1B,LIF,SERPINE1,ZC3H12A,CXCR4,SFN,GJA1,SOCS3,HOPX,NUMBL
GO:BP	biological regulation	GO:0065007	0.00260694	NGFR,MNT,PDGFB,GRASP,EFNB2,RND2,TMEM79,NAPSA,TEAD3,TMEM39A,NAB1,DDR1,HLF,CACNA1B,CNN2,NES,WDR1,HMOX1,TRH,CTNS,HTRA1,FBLIM1,SNAI3,CRLF1,ALX3,DLL1,GATA2,SRF,PLEKHO1,IL13RA1,MAFK,ANXA6,MTMR4,CXCL16,CNOT8,ID2,DNAJC27,DVL2,NR1D1,COCH,BDKRB2,FASTKD3,NR1D2,VCL,RHOBTB2,HR,FGF17,AJUBA,EFS,WNT7B,NR4A1,GRM2,TFEB,DUSP1,EPC1,IMPACT,HBEGF,NAB2,GLI1,RNF165,GAA,PODXL,FAM20C,NRP2,LAMC2,HSPA5,EFNA3,F3,CYR61,AQP3,R…
GO:BP	multicellular organismal process	GO:0032501	0.00273913	NGFR,PDGFB,EFNB2,RND2,TMEM79,NAPSA,NAB1,DDR1,HLF,CACNA1B,CNN2,NES,WDR1,HMOX1,TRH,CTNS,HTRA1,CRLF1,ALX3,DLL1,GATA2,SRF,MAFK,ANXA6,MTMR4,ID2,DVL2,NR1D1,COCH,BDKRB2,NR1D2,VCL,FGF17,WNT7B,NR4A1,GRM2,TFEB,DUSP1,EPC1,IMPACT,HBEGF,FLNB,NAB2,GLI1,RNF165,GAA,PODXL,FAM20C,NRP2,PFKFB3,HSPA5,SLC20A1,TGM3,TSPAN2,EFNA3,F3,CYR61,AQP3,TRP73,CRMP1,FOSL2,ACTB,BHLHE40,BHLHE41,TRPM1,SEMA4B,CLN3,KDM8,FLNA,DUSP4,POU4F…
GO:BP	negative regulation of cellular biosynthetic process	GO:0031327	0.00282531	MNT,PDGFB,NAB1,CTNS,SNAI3,GATA2,SRF,MAFK,CNOT8,ID2,NR1D1,NR1D2,HR,AJUBA,DUSP1,EPC1,IMPACT,HBEGF,NAB2,PLK3,BHLHE40,BHLHE41,KDM8,FLNA,POU4F2,TLE3,PPARGC1B,DUSP5,ZBTB7A,BCLAF1,ZC3H12A,ZFP423,GJA1,BCL3,HOPX
GO:BP	regulation of phosphorus metabolic process	GO:0051174	0.00293967	PDGFB,DDR1,CRLF1,MTMR4,DVL2,BDKRB2,FGF17,AJUBA,WNT7B,DUSP1,IMPACT,HBEGF,NAB2,FAM20C,CYR61,TRP73,ACTB,CLN3,DUSP4,CARD10,PPARGC1B,LIF,DUSP5,ZBTB7A,PPP1R10,THBS1,ZC3H12A,WDR81,PLAUR,SFN,ELFN1,SOCS3,ERCC6
GO:BP	negative regulation of cell death	GO:0060548	0.00312676	NGFR,MNT,NES,HMOX1,CRLF1,DLL1,GATA2,BDKRB2,NR4A1,DUSP1,IMPACT,HSPA5,CYR61,PLK3,TRP73,CLN3,FLNA,MT1,PIM3,SERPINE1,PPP1R10,THBS1,ZC3H12A,PLAUR,SFN,SOCS3,BCL3
GO:BP	regulation of apoptotic process	GO:0042981	0.00323979	NGFR,MNT,NES,HMOX1,CRLF1,ALX3,DLL1,GATA2,BDKRB2,NR4A1,DUSP1,HSPA5,CYR61,PLK3,TRP73,PLA2G1B,CLN3,FLNA,POU4F2,MT1,CARD10,ZBTB7A,PIM3,SERPINE1,BCLAF1,PPP1R10,THBS1,ZC3H12A,PLAUR,SFN,GJA1,SOCS3,BCL3
GO:BP	neuron projection development	GO:0031175	0.00345404	NGFR,EFNB2,RND2,DDR1,SRF,DVL2,VCL,WNT7B,IMPACT,RNF165,NRP2,HSPA5,TSPAN2,EFNA3,CRMP1,ACTB,SEMA4B,FLNA,POU4F2,LAMA1,LIF,CXCR4,GJA1,ERCC6,TUBB3,NUMBL
GO:BP	negative regulation of macromolecule biosynthetic process	GO:0010558	0.00366786	MNT,PDGFB,NAB1,SNAI3,GATA2,SRF,MAFK,CNOT8,ID2,NR1D1,NR1D2,HR,AJUBA,DUSP1,EPC1,IMPACT,HBEGF,NAB2,PLK3,BHLHE40,BHLHE41,KDM8,FLNA,POU4F2,TLE3,PPARGC1B,DUSP5,ZBTB7A,BCLAF1,ZC3H12A,ZFP423,GJA1,BCL3,HOPX
GO:BP	axonogenesis	GO:0007409	0.00372526	NGFR,EFNB2,RND2,SRF,VCL,WNT7B,RNF165,NRP2,EFNA3,CRMP1,ACTB,SEMA4B,POU4F2,LAMA1,TUBB3,NUMBL
GO:BP	cell population proliferation	GO:0008283	0.00480003	NGFR,PDGFB,EFNB2,DDR1,CNN2,NES,HMOX1,HTRA1,CRLF1,DLL1,GATA2,SRF,IL13RA1,CNOT8,ID2,DVL2,NR1D1,BDKRB2,FGF17,WNT7B,NR4A1,DUSP1,HBEGF,GLI1,LAMC2,F3,CYR61,TRP73,FOSL2,PLA2G1B,FLNA,LIF,AZIN1,TEX19.1,THBS1,ZFP423,SFN,GJA1,NUMBL
GO:BP	sprouting angiogenesis	GO:0002040	0.00496084	NGFR,EFNB2,HMOX1,DLL1,GATA2,SRF,NR4A1,CARD10,THBS1
GO:BP	negative regulation of biosynthetic process	GO:0009890	0.00507217	MNT,PDGFB,NAB1,CTNS,SNAI3,GATA2,SRF,MAFK,CNOT8,ID2,NR1D1,NR1D2,HR,AJUBA,DUSP1,EPC1,IMPACT,HBEGF,NAB2,PLK3,BHLHE40,BHLHE41,KDM8,FLNA,POU4F2,TLE3,PPARGC1B,DUSP5,ZBTB7A,BCLAF1,ZC3H12A,ZFP423,GJA1,BCL3,HOPX
GO:BP	negative regulation of cellular macromolecule biosynthetic process	GO:2000113	0.00564945	MNT,PDGFB,NAB1,SNAI3,GATA2,SRF,MAFK,CNOT8,ID2,NR1D1,NR1D2,HR,AJUBA,DUSP1,EPC1,IMPACT,HBEGF,NAB2,PLK3,BHLHE40,BHLHE41,KDM8,FLNA,POU4F2,PPARGC1B,DUSP5,ZBTB7A,BCLAF1,ZC3H12A,ZFP423,GJA1,BCL3,HOPX
GO:BP	epidermis development	GO:0008544	0.00587421	NGFR,TMEM79,NAB1,DLL1,FLNB,NAB2,GLI1,TGM3,FOSL2,KRT17,MAFF,LOR,SFN
GO:BP	regulation of epithelial cell proliferation	GO:0050678	0.00686787	NGFR,PDGFB,EFNB2,HMOX1,HTRA1,GATA2,NR1D1,NR4A1,GLI1,F3,AZIN1,THBS1,SFN,GJA1
GO:BP	apoptotic process	GO:0006915	0.00690616	NGFR,MNT,NES,HMOX1,CRLF1,ALX3,DLL1,GATA2,ANXA6,BDKRB2,CLPTM1L,WNT7B,NR4A1,DUSP1,HSPA5,CYR61,PLK3,TRP73,PLA2G1B,CLN3,FLNA,POU4F2,MT1,CARD10,ZBTB7A,PIM3,SERPINE1,BCLAF1,PPP1R10,THBS1,ZC3H12A,PLAUR,SFN,GJA1,SOCS3,BCL3,ERCC6
GO:BP	regulation of cell communication	GO:0010646	0.00726126	NGFR,MNT,PDGFB,CACNA1B,HMOX1,TRH,HTRA1,DLL1,GATA2,SRF,DNAJC27,DVL2,NR1D1,BDKRB2,AJUBA,WNT7B,GRM2,DUSP1,HBEGF,GLI1,RNF165,FAM20C,HSPA5,F3,CYR61,RRAGC,TRP73,RASGEF1A,CLN3,FLNA,DUSP4,TLE3,LIF,RASD2,DUSP5,ZBTB7A,PIM3,PIP4P1,SERPINE1,VGF,BCLAF1,THBS1,DLGAP3,ZC3H12A,ZFP423,CXCR4,PLAUR,RELL1,GJA1,SOCS3,BCL3,ERCC6
GO:BP	positive regulation of nitrogen compound metabolic process	GO:0051173	0.00740569	NGFR,PDGFB,TEAD3,HLF,CRLF1,DLL1,GATA2,SRF,CNOT8,ID2,DVL2,NR1D1,FASTKD3,NR1D2,FGF17,AJUBA,WNT7B,NR4A1,TFEB,EPC1,IMPACT,HBEGF,NAB2,GLI1,HSPA5,EFNA3,F3,CYR61,PLK3,TRP73,FOSL2,DET1,CLN3,KDM8,POU4F2,CARD10,PPARGC1B,LIF,RASD2,KRT17,BCLAF1,PPP1R10,THBS1,MAFF,ZC3H12A,ZFP423,PLAUR,GJA1,BCL3,ERCC6
GO:BP	cellular response to organic substance	GO:0071310	0.00751133	NGFR,PDGFB,TRH,HTRA1,SRM,CRLF1,DLL1,SRF,IL13RA1,MTMR4,CXCL16,NR1D1,NR1D2,FGF17,NR4A1,DUSP1,IMPACT,GLDC,FLNB,RNF165,FAM20C,NRP2,HSPA5,CYR61,RRAGC,ACTB,ZYX,FLNA,POU4F2,MT2,PPARGC1B,ZBTB7A,PIM3,SERPINE1,BCLAF1,THBS1,ZC3H12A,ZFP423,CXCR4,GJA1,SOCS3,ACTG1,NUMBL
GO:BP	negative regulation of nucleobase-containing compound metabolic process	GO:0045934	0.00784416	MNT,PDGFB,NAB1,SNAI3,GATA2,SRF,MAFK,ID2,NR1D1,NR1D2,HR,AJUBA,DUSP1,EPC1,IMPACT,NAB2,PLK3,BHLHE40,BHLHE41,KDM8,FLNA,POU4F2,TLE3,PPARGC1B,DUSP5,ZBTB7A,BCLAF1,ZC3H12A,ZFP423,GJA1,BCL3,ERCC6,HOPX
GO:BP	regulation of signaling	GO:0023051	0.00817328	NGFR,MNT,PDGFB,CACNA1B,HMOX1,TRH,HTRA1,DLL1,GATA2,SRF,DNAJC27,DVL2,NR1D1,BDKRB2,AJUBA,WNT7B,GRM2,DUSP1,HBEGF,GLI1,RNF165,FAM20C,HSPA5,F3,CYR61,RRAGC,TRP73,RASGEF1A,CLN3,FLNA,DUSP4,TLE3,LIF,RASD2,DUSP5,ZBTB7A,PIM3,PIP4P1,SERPINE1,VGF,BCLAF1,THBS1,DLGAP3,ZC3H12A,ZFP423,CXCR4,PLAUR,RELL1,GJA1,SOCS3,BCL3,ERCC6
GO:BP	regulation of phosphate metabolic process	GO:0019220	0.0082312	PDGFB,DDR1,CRLF1,MTMR4,DVL2,BDKRB2,FGF17,AJUBA,WNT7B,DUSP1,IMPACT,HBEGF,NAB2,CYR61,TRP73,ACTB,CLN3,DUSP4,CARD10,PPARGC1B,LIF,DUSP5,ZBTB7A,PPP1R10,THBS1,ZC3H12A,WDR81,PLAUR,SFN,ELFN1,SOCS3,ERCC6
GO:BP	regulation of primary metabolic process	GO:0080090	0.00833614	NGFR,MNT,PDGFB,TEAD3,NAB1,HLF,HMOX1,SNAI3,CRLF1,ALX3,DLL1,GATA2,SRF,MAFK,MTMR4,CNOT8,ID2,DVL2,NR1D1,BDKRB2,FASTKD3,NR1D2,HR,FGF17,AJUBA,WNT7B,NR4A1,TFEB,DUSP1,EPC1,IMPACT,HBEGF,NAB2,GLI1,HSPA5,EFNA3,F3,CYR61,PLK3,TRP73,FOSL2,ACTB,BHLHE40,BHLHE41,DET1,CLN3,KDM8,FLNA,DUSP4,POU4F2,TLE3,FHL3,CARD10,PPARGC1B,LIF,RASD2,DUSP5,ZBTB7A,KRT17,SERPINE1,AZIN1,BCLAF1,PPP1R10,THBS1,MAFF,ZC3H12A,ZFP423,PLAUR,SFN…
GO:BP	epithelial cell proliferation	GO:0050673	0.00971196	NGFR,PDGFB,EFNB2,HMOX1,HTRA1,GATA2,ID2,NR1D1,NR4A1,GLI1,F3,AZIN1,THBS1,SFN,GJA1
GO:BP	cell projection organization	GO:0030030	0.0098984	NGFR,EFNB2,RND2,DDR1,NES,SRF,PLEKHO1,DVL2,VCL,AJUBA,WNT7B,IMPACT,RNF165,PODXL,NRP2,HSPA5,TSPAN2,EFNA3,CRMP1,ACTB,SEMA4B,CLN3,FLNA,POU4F2,LAMA1,LIF,ZFP423,CXCR4,GJA1,ERCC6,TUBB3,NUMBL
GO:BP	regulation of nitrogen compound metabolic process	GO:0051171	0.010542	NGFR,MNT,PDGFB,TEAD3,NAB1,HLF,HMOX1,SNAI3,CRLF1,ALX3,DLL1,GATA2,SRF,MAFK,CNOT8,ID2,DVL2,NR1D1,BDKRB2,FASTKD3,NR1D2,HR,FGF17,AJUBA,WNT7B,NR4A1,TFEB,DUSP1,EPC1,IMPACT,HBEGF,NAB2,GLI1,HSPA5,EFNA3,F3,CYR61,PLK3,TRP73,FOSL2,ACTB,BHLHE40,BHLHE41,DET1,CLN3,KDM8,FLNA,DUSP4,POU4F2,TLE3,FHL3,CARD10,PPARGC1B,LIF,RASD2,DUSP5,ZBTB7A,KRT17,SERPINE1,AZIN1,BCLAF1,PPP1R10,THBS1,MAFF,ZC3H12A,ZFP423,PLAUR,SFN,ELFN1…
GO:BP	regulation of response to stimulus	GO:0048583	0.0109415	NGFR,MNT,PDGFB,EFNB2,HMOX1,HTRA1,DLL1,GATA2,MTMR4,DNAJC27,DVL2,NR1D1,COCH,BDKRB2,NR1D2,AJUBA,WNT7B,GRM2,DUSP1,HBEGF,GLI1,RNF165,FAM20C,HSPA5,F3,CYR61,RRAGC,TRP73,ZYX,RASGEF1A,SEMA4B,CLN3,FLNA,DUSP4,POU4F2,TLE3,LIF,RASD2,DUSP5,ZBTB7A,PIM3,PIP4P1,SERPINE1,BCLAF1,PPP1R10,THBS1,DLGAP3,ZC3H12A,ZFP423,CXCR4,PLAUR,RELL1,GJA1,SOCS3,BCL3,ERCC6,HOPX,ACTG1
GO:BP	multicellular organismal homeostasis	GO:0048871	0.0119339	TMEM79,NAPSA,DLL1,GATA2,SRF,NR1D1,BDKRB2,NR1D2,AQP3,TLE3,PPARGC1B,ZFP423,SFN,SLC25A44,GJA1,ERCC6
GO:BP	regulation of macromolecule metabolic process	GO:0060255	0.0119985	NGFR,MNT,PDGFB,EFNB2,TEAD3,NAB1,HLF,CNN2,HMOX1,SNAI3,CRLF1,ALX3,DLL1,GATA2,SRF,MAFK,MTMR4,CNOT8,ID2,DVL2,NR1D1,BDKRB2,FASTKD3,NR1D2,HR,FGF17,AJUBA,WNT7B,NR4A1,TFEB,DUSP1,EPC1,IMPACT,HBEGF,NAB2,GLI1,HSPA5,EFNA3,F3,CYR61,PLK3,TRP73,FOSL2,ACTB,BHLHE40,BHLHE41,DET1,CLN3,KDM8,FLNA,DUSP4,POU4F2,TLE3,FHL3,CARD10,PPARGC1B,LIF,RASD2,DUSP5,ZBTB7A,KRT17,SERPINE1,AZIN1,BCLAF1,PPP1R10,TEX19.1,THBS1,MAFF,ZC3H1…
GO:BP	regulation of phosphorylation	GO:0042325	0.0125671	PDGFB,DDR1,CRLF1,DVL2,BDKRB2,FGF17,AJUBA,WNT7B,DUSP1,IMPACT,HBEGF,NAB2,CYR61,TRP73,ACTB,CLN3,DUSP4,CARD10,PPARGC1B,LIF,DUSP5,ZBTB7A,THBS1,ZC3H12A,WDR81,PLAUR,SFN,SOCS3,ERCC6
GO:BP	ameboidal-type cell migration	GO:0001667	0.0128117	PDGFB,EFNB2,HMOX1,GATA2,SRF,ANXA6,NR4A1,HBEGF,NRP2,SEMA4B,CLN3,CARD10,THBS1,ZC3H12A,GJA1
GO:BP	negative regulation of response to stimulus	GO:0048585	0.0129902	NGFR,MNT,PDGFB,HMOX1,HTRA1,DLL1,GATA2,NR1D1,BDKRB2,NR1D2,AJUBA,WNT7B,DUSP1,GLI1,HSPA5,TRP73,SEMA4B,DUSP4,TLE3,LIF,DUSP5,ZBTB7A,PIM3,SERPINE1,PPP1R10,THBS1,ZC3H12A,PLAUR,GJA1,SOCS3,BCL3,ERCC6
GO:BP	regulation of biological process	GO:0050789	0.0142103	NGFR,MNT,PDGFB,GRASP,EFNB2,RND2,TMEM79,TEAD3,TMEM39A,NAB1,DDR1,HLF,CACNA1B,CNN2,NES,WDR1,HMOX1,TRH,CTNS,HTRA1,FBLIM1,SNAI3,CRLF1,ALX3,DLL1,GATA2,SRF,PLEKHO1,IL13RA1,MAFK,ANXA6,MTMR4,CXCL16,CNOT8,ID2,DNAJC27,DVL2,NR1D1,COCH,BDKRB2,FASTKD3,NR1D2,VCL,RHOBTB2,HR,FGF17,AJUBA,EFS,WNT7B,NR4A1,GRM2,TFEB,DUSP1,EPC1,IMPACT,HBEGF,NAB2,GLI1,RNF165,GAA,PODXL,FAM20C,NRP2,LAMC2,HSPA5,EFNA3,F3,CYR61,AQP3,RRAGC,P…
GO:BP	regulation of growth	GO:0040008	0.0146923	RND2,DDR1,DLL1,SRF,CXCL16,EPC1,HBEGF,GLI1,TRP73,SEMA4B,POU4F2,MT2,MT1,KRT17,CXCR4,SFN,GJA1,SOCS3,HOPX
GO:BP	axon guidance	GO:0007411	0.0150037	NGFR,EFNB2,WNT7B,RNF165,NRP2,EFNA3,CRMP1,SEMA4B,POU4F2,LAMA1,TUBB3
GO:BP	plasma membrane bounded cell projection organization	GO:0120036	0.0161704	NGFR,EFNB2,RND2,DDR1,SRF,PLEKHO1,DVL2,VCL,AJUBA,WNT7B,IMPACT,RNF165,PODXL,NRP2,HSPA5,TSPAN2,EFNA3,CRMP1,ACTB,SEMA4B,CLN3,FLNA,POU4F2,LAMA1,LIF,ZFP423,CXCR4,GJA1,ERCC6,TUBB3,NUMBL
GO:BP	neuron projection guidance	GO:0097485	0.0162348	NGFR,EFNB2,WNT7B,RNF165,NRP2,EFNA3,CRMP1,SEMA4B,POU4F2,LAMA1,TUBB3
GO:BP	positive regulation of cell migration	GO:0030335	0.0163569	PDGFB,HMOX1,GATA2,CXCL16,HBEGF,GLI1,PODXL,LAMC2,HSPA5,CYR61,SEMA4B,FLNA,SERPINE1,THBS1,ZC3H12A,CXCR4,ACTG1
GO:BP	response to organic substance	GO:0010033	0.0164476	NGFR,PDGFB,CACNA1B,HMOX1,TRH,HTRA1,SRM,CRLF1,DLL1,GATA2,SRF,FOXRED2,IL13RA1,MTMR4,CXCL16,NR1D1,NR1D2,FGF17,WNT7B,NR4A1,GRM2,DUSP1,IMPACT,GLDC,FLNB,RNF165,FAM20C,NRP2,HSPA5,CYR61,AQP3,RRAGC,TRP73,FOSL2,ACTB,ZYX,FLNA,POU4F2,MT2,PPARGC1B,ZBTB7A,PIM3,SERPINE1,VGF,BCLAF1,THBS1,ZC3H12A,ZFP423,CXCR4,GJA1,SOCS3,ACTG1,NUMBL
GO:BP	regulation of protein metabolic process	GO:0051246	0.0168051	NGFR,PDGFB,CRLF1,GATA2,CNOT8,DVL2,BDKRB2,FASTKD3,FGF17,AJUBA,WNT7B,NR4A1,DUSP1,IMPACT,HBEGF,NAB2,HSPA5,EFNA3,F3,CYR61,PLK3,TRP73,ACTB,DET1,CLN3,FLNA,DUSP4,CARD10,LIF,RASD2,DUSP5,KRT17,SERPINE1,AZIN1,PPP1R10,THBS1,ZC3H12A,PLAUR,SFN,ELFN1,GJA1,SOCS3,BCL3,ERCC6
GO:BP	positive regulation of macromolecule metabolic process	GO:0010604	0.0176089	NGFR,PDGFB,TEAD3,HLF,CNN2,CRLF1,DLL1,GATA2,SRF,CNOT8,ID2,DVL2,NR1D1,FASTKD3,NR1D2,FGF17,AJUBA,WNT7B,NR4A1,TFEB,EPC1,IMPACT,HBEGF,NAB2,GLI1,HSPA5,EFNA3,F3,CYR61,PLK3,TRP73,FOSL2,DET1,CLN3,KDM8,POU4F2,CARD10,PPARGC1B,LIF,RASD2,KRT17,SERPINE1,BCLAF1,PPP1R10,THBS1,MAFF,ZC3H12A,ZFP423,PLAUR,GJA1,BCL3,ERCC6,ACTG1
GO:BP	regulation of blood vessel endothelial cell proliferation involved in sprouting angiogenesis	GO:1903587	0.0182593	NGFR,HMOX1,GATA2,THBS1
GO:BP	transcription by RNA polymerase II	GO:0006366	0.0198299	NGFR,MNT,PDGFB,TEAD3,HLF,HMOX1,SNAI3,ALX3,DLL1,GATA2,SRF,MAFK,ID2,DVL2,NR1D1,NR1D2,HR,AJUBA,NR4A1,TFEB,EPC1,IMPACT,GLI1,CYR61,PLK3,TRP73,FOSL2,BHLHE40,BHLHE41,FLNA,POU4F2,PPARGC1B,LIF,ZBTB7A,BCLAF1,MAFF,ZC3H12A,ZFP423,BCL3,ERCC6,FOXI3,HOPX
GO:BP	regulation of molecular function	GO:0065009	0.0208557	NGFR,PDGFB,DDR1,NES,HMOX1,SRF,ID2,DVL2,HR,AJUBA,WNT7B,NR4A1,DUSP1,IMPACT,HBEGF,NAB2,EFNA3,F3,CYR61,TRP73,CRMP1,ACTB,BHLHE40,CLN3,FLNA,DUSP4,CARD10,PPARGC1B,DUSP5,ZBTB7A,SERPINE1,AZIN1,PPP1R10,TBC1D2,THBS1,DLGAP3,ZC3H12A,WDR81,PLAUR,SFN,ELFN1,GJA1,SOCS3,ERCC6,ADAP1,AHNAK
GO:BP	cell morphogenesis involved in differentiation	GO:0000904	0.0211009	NGFR,EFNB2,RND2,WDR1,SRF,ID2,VCL,WNT7B,FLNB,RNF165,NRP2,EFNA3,CRMP1,ACTB,SEMA4B,FLNA,POU4F2,LAMA1,TUBB3,NUMBL
GO:BP	epithelial cell development	GO:0002064	0.0220836	TMEM79,DLL1,VCL,WNT7B,FLNB,PODXL,FOSL2,FLNA,CXCR4,SFN,GJA1
GO:BP	positive regulation of cellular metabolic process	GO:0031325	0.0240105	NGFR,PDGFB,TEAD3,DDR1,HLF,HMOX1,CRLF1,DLL1,GATA2,SRF,CNOT8,ID2,DVL2,NR1D1,FASTKD3,NR1D2,FGF17,AJUBA,WNT7B,NR4A1,TFEB,EPC1,IMPACT,HBEGF,NAB2,GLI1,HSPA5,EFNA3,F3,CYR61,PLK3,TRP73,FOSL2,DET1,CLN3,KDM8,POU4F2,CARD10,PPARGC1B,LIF,RASD2,KRT17,BCLAF1,PPP1R10,THBS1,MAFF,ZC3H12A,ZFP423,PLAUR,BCL3,ERCC6
GO:BP	regulation of transcription by RNA polymerase II	GO:0006357	0.0240411	NGFR,MNT,PDGFB,TEAD3,HLF,HMOX1,SNAI3,ALX3,DLL1,GATA2,SRF,MAFK,ID2,DVL2,NR1D1,NR1D2,HR,AJUBA,NR4A1,TFEB,EPC1,IMPACT,GLI1,CYR61,PLK3,TRP73,FOSL2,BHLHE40,BHLHE41,POU4F2,PPARGC1B,LIF,ZBTB7A,BCLAF1,MAFF,ZC3H12A,ZFP423,BCL3,ERCC6,FOXI3,HOPX
GO:BP	negative regulation of cell communication	GO:0010648	0.0246159	NGFR,MNT,HMOX1,HTRA1,DLL1,GATA2,SRF,NR1D1,BDKRB2,AJUBA,WNT7B,DUSP1,GLI1,HSPA5,TRP73,DUSP4,TLE3,LIF,DUSP5,ZBTB7A,PIM3,SERPINE1,THBS1,ZC3H12A,PLAUR,GJA1,SOCS3,BCL3
GO:BP	dentinogenesis	GO:0097187	0.0253135	HTRA1,FAM20C,SERPINE1
GO:BP	negative regulation of signaling	GO:0023057	0.0256422	NGFR,MNT,HMOX1,HTRA1,DLL1,GATA2,SRF,NR1D1,BDKRB2,AJUBA,WNT7B,DUSP1,GLI1,HSPA5,TRP73,DUSP4,TLE3,LIF,DUSP5,ZBTB7A,PIM3,SERPINE1,THBS1,ZC3H12A,PLAUR,GJA1,SOCS3,BCL3
GO:BP	positive regulation of cell motility	GO:2000147	0.0274268	PDGFB,HMOX1,GATA2,CXCL16,HBEGF,GLI1,PODXL,LAMC2,HSPA5,CYR61,SEMA4B,FLNA,SERPINE1,THBS1,ZC3H12A,CXCR4,ACTG1
GO:BP	response to external stimulus	GO:0009605	0.0278122	NGFR,PDGFB,EFNB2,CNN2,HMOX1,HTRA1,SRF,CXCL16,ID2,NR1D1,COCH,NR1D2,WNT7B,NR4A1,TFEB,DUSP1,IMPACT,HBEGF,FLNB,RNF165,NRP2,HSPA5,EFNA3,CYR61,AQP3,RRAGC,CRMP1,PLA2G1B,ZYX,BHLHE40,SEMA4B,FLNA,POU4F2,MT2,LAMA1,SERPINE1,VGF,THBS1,ZC3H12A,CXCR4,GJA1,SOCS3,BCL3,ERCC6,HOPX,TUBB3,ACTG1
GO:BP	epidermal cell differentiation	GO:0009913	0.0281712	TMEM79,DLL1,FLNB,GLI1,TGM3,FOSL2,KRT17,MAFF,LOR,SFN
GO:BP	regulation of epidermis development	GO:0045682	0.0285487	TMEM79,NAB1,DLL1,NAB2,MAFF,SFN
GO:BP	blood vessel endothelial cell migration	GO:0043534	0.0309775	PDGFB,EFNB2,HMOX1,GATA2,SRF,NR4A1,CARD10,THBS1
GO:BP	circadian regulation of gene expression	GO:0032922	0.0313843	NGFR,ID2,NR1D1,BHLHE40,BHLHE41,KDM8
GO:BP	negative regulation of nucleic acid-templated transcription	GO:1903507	0.0339251	MNT,PDGFB,NAB1,SNAI3,GATA2,SRF,MAFK,ID2,NR1D1,NR1D2,HR,AJUBA,EPC1,IMPACT,NAB2,PLK3,BHLHE40,BHLHE41,KDM8,FLNA,POU4F2,TLE3,PPARGC1B,DUSP5,ZBTB7A,BCLAF1,ZFP423,BCL3,HOPX
GO:BP	negative regulation of RNA biosynthetic process	GO:1902679	0.0343644	MNT,PDGFB,NAB1,SNAI3,GATA2,SRF,MAFK,ID2,NR1D1,NR1D2,HR,AJUBA,EPC1,IMPACT,NAB2,PLK3,BHLHE40,BHLHE41,KDM8,FLNA,POU4F2,TLE3,PPARGC1B,DUSP5,ZBTB7A,BCLAF1,ZFP423,BCL3,HOPX
GO:BP	regulation of neurogenesis	GO:0050767	0.035686	RND2,DLL1,SRF,ID2,NR1D1,WNT7B,TRP73,BHLHE40,BHLHE41,SEMA4B,POU4F2,LIF,CXCR4,NUMBL
GO:BP	positive regulation of locomotion	GO:0040017	0.037073	PDGFB,HMOX1,GATA2,CXCL16,HBEGF,GLI1,PODXL,LAMC2,HSPA5,CYR61,SEMA4B,FLNA,SERPINE1,THBS1,ZC3H12A,CXCR4,ACTG1
GO:BP	embryonic organ development	GO:0048568	0.0377118	NES,ALX3,DLL1,GATA2,SRF,ID2,DVL2,WNT7B,TFEB,GLI1,CYR61,LIF,TEX19.1,GJA1,SOCS3
GO:BP	placenta development	GO:0001890	0.0377855	HTRA1,GATA2,WNT7B,TFEB,CYR61,LIF,TEX19.1,GJA1,SOCS3
GO:BP	positive regulation of cellular component movement	GO:0051272	0.0394969	PDGFB,HMOX1,GATA2,CXCL16,HBEGF,GLI1,PODXL,LAMC2,HSPA5,CYR61,SEMA4B,FLNA,SERPINE1,THBS1,ZC3H12A,CXCR4,ACTG1
GO:BP	cell morphogenesis involved in neuron differentiation	GO:0048667	0.0403357	NGFR,EFNB2,RND2,SRF,ID2,VCL,WNT7B,RNF165,NRP2,EFNA3,CRMP1,ACTB,SEMA4B,POU4F2,LAMA1,TUBB3,NUMBL
GO:BP	epiboly involved in wound healing	GO:0090505	0.0414436	DDR1,AJUBA,HBEGF,CYR61,FLNA
GO:BP	wound healing, spreading of cells	GO:0044319	0.0414436	DDR1,AJUBA,HBEGF,CYR61,FLNA
GO:BP	negative regulation of RNA metabolic process	GO:0051253	0.0423547	MNT,PDGFB,NAB1,SNAI3,GATA2,SRF,MAFK,ID2,NR1D1,NR1D2,HR,AJUBA,EPC1,IMPACT,NAB2,PLK3,BHLHE40,BHLHE41,KDM8,FLNA,POU4F2,TLE3,PPARGC1B,DUSP5,ZBTB7A,BCLAF1,ZC3H12A,ZFP423,BCL3,HOPX
GO:BP	dorsal root ganglion development	GO:1990791	0.0440189	NRP2,POU4F2,TUBB3
GO:BP	developmental growth	GO:0048589	0.0440582	RND2,DDR1,DLL1,SRF,ANXA6,VCL,WNT7B,IMPACT,HBEGF,GLI1,NRP2,TRP73,SEMA4B,POU4F2,TEX19.1,CXCR4,GJA1,ERCC6,HOPX
GO:BP	regulation of endothelial cell proliferation	GO:0001936	0.0456123	NGFR,PDGFB,HMOX1,GATA2,NR4A1,F3,THBS1,GJA1
GO:BP	negative regulation of molecular function	GO:0044092	0.045723	PDGFB,NES,HMOX1,ID2,HR,AJUBA,NR4A1,DUSP1,IMPACT,TRP73,CRMP1,ACTB,BHLHE40,CLN3,FLNA,DUSP4,DUSP5,SERPINE1,PPP1R10,THBS1,ZC3H12A,WDR81,PLAUR,SFN,ELFN1
GO:BP	regulation of cellular protein metabolic process	GO:0032268	0.045814	NGFR,PDGFB,CRLF1,GATA2,CNOT8,DVL2,BDKRB2,FASTKD3,FGF17,AJUBA,WNT7B,NR4A1,DUSP1,IMPACT,HBEGF,NAB2,HSPA5,EFNA3,F3,CYR61,PLK3,TRP73,ACTB,DET1,CLN3,DUSP4,CARD10,LIF,RASD2,DUSP5,KRT17,SERPINE1,PPP1R10,THBS1,ZC3H12A,PLAUR,SFN,ELFN1,SOCS3,BCL3,ERCC6
GO:BP	epiboly	GO:0090504	0.0470369	DDR1,AJUBA,HBEGF,CYR61,FLNA
GO:BP	positive regulation of metabolic process	GO:0009893	0.0483885	NGFR,PDGFB,TEAD3,DDR1,HLF,CNN2,HMOX1,CRLF1,DLL1,GATA2,SRF,CNOT8,ID2,DVL2,NR1D1,FASTKD3,NR1D2,FGF17,AJUBA,WNT7B,NR4A1,TFEB,EPC1,IMPACT,HBEGF,NAB2,GLI1,HSPA5,EFNA3,F3,CYR61,PLK3,TRP73,FOSL2,DET1,CLN3,KDM8,POU4F2,CARD10,PPARGC1B,LIF,RASD2,KRT17,SERPINE1,BCLAF1,PPP1R10,THBS1,MAFF,ZC3H12A,ZFP423,PLAUR,GJA1,BCL3,ERCC6,ACTG1
GO:BP	regulation of signal transduction	GO:0009966	0.0504387	NGFR,MNT,PDGFB,HMOX1,HTRA1,DLL1,GATA2,DNAJC27,DVL2,NR1D1,BDKRB2,AJUBA,WNT7B,GRM2,DUSP1,HBEGF,GLI1,RNF165,FAM20C,HSPA5,F3,CYR61,RRAGC,TRP73,RASGEF1A,FLNA,DUSP4,TLE3,LIF,RASD2,DUSP5,ZBTB7A,PIP4P1,SERPINE1,BCLAF1,THBS1,DLGAP3,ZC3H12A,ZFP423,CXCR4,PLAUR,RELL1,SOCS3,BCL3,ERCC6
GO:BP	response to cytokine	GO:0034097	0.0509353	PDGFB,SRM,CRLF1,SRF,IL13RA1,CXCL16,NR1D1,DUSP1,GLDC,FLNB,NRP2,HSPA5,ZYX,POU4F2,MT2,BCLAF1,THBS1,ZC3H12A,CXCR4,SOCS3,ACTG1,NUMBL
GO:BP	regulation of cell development	GO:0060284	0.0526222	RND2,DLL1,SRF,ID2,NR1D1,VCL,WNT7B,TRP73,BHLHE40,BHLHE41,SEMA4B,FLNA,POU4F2,LIF,CXCR4,NUMBL
GO:BP	intracellular signal transduction	GO:0035556	0.0538177	NGFR,PDGFB,RND2,TEAD3,HMOX1,DNAJC27,DVL2,NR1D1,BDKRB2,RHOBTB2,AJUBA,WNT7B,GRM2,DUSP1,HBEGF,F3,CYR61,RRAGC,TRP73,WSB2,RASGEF1A,FLNA,DUSP4,POU4F2,MT2,MT1,CARD10,LIF,RASD2,DUSP5,PIP4P1,BCLAF1,THBS1,ZC3H12A,CXCR4,PLAUR,SFN,RELL1,SOCS3,BCL3,ERCC6
GO:BP	neural precursor cell proliferation	GO:0061351	0.0541735	NGFR,NES,GATA2,ID2,WNT7B,GLI1,FLNA,ZFP423,NUMBL
GO:BP	blood vessel endothelial cell proliferation involved in sprouting angiogenesis	GO:0002043	0.0580648	NGFR,HMOX1,GATA2,THBS1
GO:BP	negative regulation of transcription, DNA-templated	GO:0045892	0.0600533	MNT,PDGFB,NAB1,SNAI3,GATA2,SRF,MAFK,ID2,NR1D1,NR1D2,HR,AJUBA,EPC1,IMPACT,NAB2,PLK3,BHLHE40,BHLHE41,KDM8,FLNA,POU4F2,PPARGC1B,DUSP5,ZBTB7A,BCLAF1,ZFP423,BCL3,HOPX
GO:BP	regulation of response to stress	GO:0080134	0.060958	PDGFB,HTRA1,NR1D1,COCH,BDKRB2,NR1D2,AJUBA,WNT7B,DUSP1,HBEGF,HSPA5,TRP73,ZYX,CLN3,FLNA,SERPINE1,BCLAF1,PPP1R10,THBS1,ZC3H12A,CXCR4,RELL1,GJA1,SOCS3,ERCC6,ACTG1
GO:BP	embryonic placenta development	GO:0001892	0.0665165	GATA2,WNT7B,TFEB,CYR61,LIF,TEX19.1,SOCS3
GO:BP	regulation of cellular component organization	GO:0051128	0.0710608	NGFR,PDGFB,EFNB2,RND2,TMEM39A,DDR1,NES,WDR1,FBLIM1,DLL1,GATA2,SRF,CXCL16,DVL2,VCL,RHOBTB2,AJUBA,DUSP1,IMPACT,HBEGF,PODXL,NRP2,HSPA5,CRMP1,SEMA4B,CLN3,FLNA,POU4F2,LIF,KRT17,SERPINE1,AZIN1,PPP1R10,LRFN4,CXCR4,PLAUR,SFN,GJA1,ACTG1,NUMBL
GO:BP	regulation of cellular biosynthetic process	GO:0031326	0.0752906	NGFR,MNT,PDGFB,TEAD3,NAB1,HLF,HMOX1,CTNS,SNAI3,ALX3,DLL1,GATA2,SRF,MAFK,CNOT8,ID2,DVL2,NR1D1,FASTKD3,NR1D2,HR,AJUBA,NR4A1,TFEB,DUSP1,EPC1,IMPACT,HBEGF,NAB2,GLI1,CYR61,PLK3,TRP73,FOSL2,BHLHE40,BHLHE41,CLN3,KDM8,FLNA,POU4F2,TLE3,FHL3,PPARGC1B,LIF,DUSP5,ZBTB7A,KRT17,BCLAF1,THBS1,MAFF,ZC3H12A,ZFP423,PPP1R3D,GJA1,BCL3,ERCC6,FOXI3,HOPX
GO:BP	cellular response to cytokine stimulus	GO:0071345	0.0772519	PDGFB,SRM,CRLF1,IL13RA1,NR1D1,DUSP1,GLDC,FLNB,NRP2,HSPA5,ZYX,POU4F2,MT2,BCLAF1,THBS1,ZC3H12A,CXCR4,SOCS3,ACTG1,NUMBL
GO:BP	positive regulation of gene expression	GO:0010628	0.0775864	NGFR,PDGFB,TEAD3,HLF,CNN2,DLL1,GATA2,SRF,ID2,DVL2,NR1D1,FASTKD3,NR1D2,FGF17,WNT7B,NR4A1,TFEB,EPC1,IMPACT,GLI1,F3,CYR61,TRP73,FOSL2,KDM8,POU4F2,PPARGC1B,LIF,KRT17,SERPINE1,BCLAF1,THBS1,MAFF,ZC3H12A,ZFP423,GJA1,BCL3,ERCC6,ACTG1
GO:BP	positive regulation of response to wounding	GO:1903036	0.0803938	HBEGF,FLNA,SERPINE1,THBS1,CXCR4,ACTG1
GO:BP	regulation of nervous system development	GO:0051960	0.0827992	NGFR,RND2,DLL1,SRF,ID2,NR1D1,WNT7B,TRP73,BHLHE40,BHLHE41,SEMA4B,POU4F2,LIF,CXCR4,NUMBL
GO:BP	negative regulation of signal transduction	GO:0009968	0.0841435	NGFR,MNT,HMOX1,HTRA1,DLL1,GATA2,NR1D1,BDKRB2,AJUBA,WNT7B,DUSP1,GLI1,HSPA5,TRP73,DUSP4,TLE3,LIF,DUSP5,ZBTB7A,SERPINE1,THBS1,ZC3H12A,PLAUR,SOCS3,BCL3
GO:BP	protein localization to cell-cell junction	GO:0150105	0.084765	VCL,ACTB,FLNA,ACTG1
GO:BP	regulation of macromolecule biosynthetic process	GO:0010556	0.0879601	NGFR,MNT,PDGFB,TEAD3,NAB1,HLF,HMOX1,SNAI3,ALX3,DLL1,GATA2,SRF,MAFK,CNOT8,ID2,DVL2,NR1D1,FASTKD3,NR1D2,HR,AJUBA,NR4A1,TFEB,DUSP1,EPC1,IMPACT,HBEGF,NAB2,GLI1,CYR61,PLK3,TRP73,FOSL2,BHLHE40,BHLHE41,KDM8,FLNA,POU4F2,TLE3,FHL3,PPARGC1B,LIF,DUSP5,ZBTB7A,KRT17,BCLAF1,THBS1,MAFF,ZC3H12A,ZFP423,PPP1R3D,GJA1,BCL3,ERCC6,FOXI3,HOPX
GO:BP	regulation of kinase activity	GO:0043549	0.0881763	PDGFB,DDR1,DVL2,AJUBA,WNT7B,DUSP1,IMPACT,HBEGF,NAB2,CYR61,TRP73,ACTB,DUSP4,CARD10,DUSP5,THBS1,WDR81,SFN,SOCS3,ERCC6
GO:BP	positive regulation of cellular protein metabolic process	GO:0032270	0.0892454	NGFR,PDGFB,CRLF1,DVL2,FASTKD3,FGF17,AJUBA,WNT7B,IMPACT,HBEGF,NAB2,HSPA5,EFNA3,F3,CYR61,PLK3,TRP73,DET1,CLN3,CARD10,LIF,RASD2,KRT17,THBS1,ZC3H12A,PLAUR,BCL3,ERCC6
GO:BP	regulation of cellular process	GO:0050794	0.0911363	NGFR,MNT,PDGFB,GRASP,EFNB2,RND2,TEAD3,TMEM39A,NAB1,DDR1,HLF,CACNA1B,CNN2,NES,WDR1,HMOX1,TRH,CTNS,HTRA1,FBLIM1,SNAI3,CRLF1,ALX3,DLL1,GATA2,SRF,IL13RA1,MAFK,ANXA6,MTMR4,CXCL16,CNOT8,ID2,DNAJC27,DVL2,NR1D1,BDKRB2,FASTKD3,NR1D2,VCL,RHOBTB2,HR,FGF17,AJUBA,EFS,WNT7B,NR4A1,GRM2,TFEB,DUSP1,EPC1,IMPACT,HBEGF,NAB2,GLI1,RNF165,PODXL,FAM20C,NRP2,LAMC2,HSPA5,EFNA3,F3,CYR61,RRAGC,PLK3,TRP73,CRMP1,FOSL2,SLC30A3…
GO:BP	positive regulation of protein metabolic process	GO:0051247	0.0919736	NGFR,PDGFB,CRLF1,DVL2,FASTKD3,FGF17,AJUBA,WNT7B,IMPACT,HBEGF,NAB2,HSPA5,EFNA3,F3,CYR61,PLK3,TRP73,DET1,CLN3,CARD10,LIF,RASD2,KRT17,THBS1,ZC3H12A,PLAUR,GJA1,BCL3,ERCC6
GO:BP	regulation of protein phosphorylation	GO:0001932	0.0961879	PDGFB,CRLF1,DVL2,BDKRB2,FGF17,AJUBA,WNT7B,DUSP1,IMPACT,HBEGF,NAB2,CYR61,TRP73,ACTB,CLN3,DUSP4,CARD10,LIF,DUSP5,THBS1,ZC3H12A,PLAUR,SFN,SOCS3,ERCC6
GO:BP	regulation of cellular macromolecule biosynthetic process	GO:2000112	0.0969025	NGFR,MNT,PDGFB,TEAD3,NAB1,HLF,HMOX1,SNAI3,ALX3,DLL1,GATA2,SRF,MAFK,CNOT8,ID2,DVL2,NR1D1,FASTKD3,NR1D2,HR,AJUBA,NR4A1,TFEB,DUSP1,EPC1,IMPACT,HBEGF,NAB2,GLI1,CYR61,PLK3,TRP73,FOSL2,BHLHE40,BHLHE41,KDM8,FLNA,POU4F2,TLE3,PPARGC1B,LIF,DUSP5,ZBTB7A,KRT17,BCLAF1,THBS1,MAFF,ZC3H12A,ZFP423,PPP1R3D,GJA1,BCL3,ERCC6,FOXI3,HOPX
GO:BP	endothelial cell proliferation	GO:0001935	0.0970975	NGFR,PDGFB,HMOX1,GATA2,NR4A1,F3,THBS1,GJA1
GO:CC	actin filament bundle	GO:0032432	2.44528e-05	CNN2,FBLIM1,VCL,FLNB,ACTB,ZYX,FLNA,FHL3,MYL9
GO:CC	stress fiber	GO:0001725	0.000144027	CNN2,FBLIM1,VCL,FLNB,ACTB,ZYX,FHL3,MYL9
GO:CC	contractile actin filament bundle	GO:0097517	0.000144027	CNN2,FBLIM1,VCL,FLNB,ACTB,ZYX,FHL3,MYL9
GO:CC	actomyosin	GO:0042641	0.000324986	CNN2,FBLIM1,VCL,FLNB,ACTB,ZYX,FHL3,MYL9
GO:CC	lysosome	GO:0005764	0.000743108	TMEM79,NAPSA,CTNS,ANXA6,TFEB,GAA,DPP7,RRAGC,SLC30A3,CLN3,MT1,PIP4P1,CLCN7,WDR81,CXCR4,GJA1
GO:CC	lytic vacuole	GO:0000323	0.000743108	TMEM79,NAPSA,CTNS,ANXA6,TFEB,GAA,DPP7,RRAGC,SLC30A3,CLN3,MT1,PIP4P1,CLCN7,WDR81,CXCR4,GJA1
GO:CC	anchoring junction	GO:0070161	0.00133542	NGFR,EFNB2,WDR1,FBLIM1,DLL1,ANXA6,VCL,AJUBA,EFS,FLNB,PODXL,AQP3,ACTB,ZYX,FLNA,LAMA1,GJA1,ACTG1,AHNAK
GO:CC	cell-cell junction	GO:0005911	0.00324066	NGFR,EFNB2,WDR1,DLL1,ANXA6,VCL,AJUBA,PODXL,AQP3,ACTB,ZYX,FLNA,LAMA1,GJA1,ACTG1,AHNAK
GO:CC	costamere	GO:0043034	0.00342748	VCL,ACTG1,AHNAK,AHNAK2
GO:CC	lysosomal membrane	GO:0005765	0.00433138	TMEM79,CTNS,ANXA6,TFEB,GAA,SLC30A3,CLN3,PIP4P1,CLCN7,WDR81
GO:CC	lytic vacuole membrane	GO:0098852	0.00433138	TMEM79,CTNS,ANXA6,TFEB,GAA,SLC30A3,CLN3,PIP4P1,CLCN7,WDR81
GO:CC	intracellular anatomical structure	GO:0005622	0.0050343	NGFR,MNT,GRASP,RND2,TMEM79,NAPSA,TEAD3,TMEM39A,NAB1,DDR1,HLF,CNN2,NES,WDR1,HMOX1,TRH,CTNS,HTRA1,FBLIM1,SNAI3,ALX3,DLL1,GATA2,SRF,PLEKHO1,FOXRED2,MAFK,ANXA6,MTMR4,CNOT8,ID2,DNAJC27,DVL2,NR1D1,BDKRB2,FASTKD3,NR1D2,VCL,NEFM,RHOBTB2,HR,FGF17,AJUBA,EFS,WNT7B,NR4A1,NAGPA,TFEB,DUSP1,EPC1,IMPACT,RAB3IL1,GLDC,FLNB,NAB2,GLI1,RNF165,TMC6,GAA,PODXL,FAM20C,CHST10,LAMC2,PFKFB3,HSPA5,DPP7,PRRG4,SLC27A2,TGM3,TSP…
GO:CC	vacuolar membrane	GO:0005774	0.00742337	TMEM79,CTNS,ANXA6,TFEB,GAA,RRAGC,SLC30A3,CLN3,PIP4P1,CLCN7,WDR81
GO:CC	vacuole	GO:0005773	0.00805511	TMEM79,NAPSA,CTNS,ANXA6,TFEB,GAA,DPP7,RRAGC,SLC30A3,CLN3,MT1,PIP4P1,CLCN7,WDR81,CXCR4,GJA1
GO:CC	focal adhesion	GO:0005925	0.00868764	FBLIM1,ANXA6,VCL,AJUBA,EFS,FLNB,ACTB,ZYX,ACTG1
GO:CC	cell-substrate junction	GO:0030055	0.0137484	FBLIM1,ANXA6,VCL,AJUBA,EFS,FLNB,ACTB,ZYX,ACTG1
GO:CC	nucleus	GO:0005634	0.016195	NGFR,MNT,GRASP,TEAD3,NAB1,HLF,HMOX1,TRH,FBLIM1,SNAI3,ALX3,DLL1,GATA2,SRF,PLEKHO1,MAFK,ANXA6,CNOT8,ID2,DNAJC27,DVL2,NR1D1,FASTKD3,NR1D2,HR,AJUBA,NR4A1,TFEB,DUSP1,EPC1,GLDC,FLNB,NAB2,GLI1,RNF165,TMC6,PFKFB3,HSPA5,TSPAN2,AQP3,RRAGC,PLK3,TRP73,CRMP1,FOSL2,ACTB,ZYX,BHLHE40,BHLHE41,DET1,CLN3,KDM8,FLNA,DUSP4,POU4F2,MT2,MT1,TAF1C,TLE3,FHL3,ABTB2,PPARGC1B,ANKRD12,DUSP5,ZBTB7A,CLCN7,STAG3,TRMT6,AZIN1,BCLAF…
GO:CC	vesicle	GO:0031982	0.0213563	NGFR,RND2,NAPSA,TRH,CTNS,DLL1,ANXA6,MTMR4,DVL2,BDKRB2,RHOBTB2,RAB3IL1,FLNB,DPP7,RRAGC,SLC30A3,PLA2G1B,SNX8,ZYX,CLN3,RNF128,PQLC1,PIP4P1,CLCN7,SERPINE1,VGF,TBC1D2,THBS1,WDR81,CXCR4,NRSN1,GJA1,ACTG1,AHNAK,AHNAK2
GO:CC	actin cytoskeleton	GO:0015629	0.0263078	CNN2,WDR1,FBLIM1,VCL,FLNB,CRMP1,ACTB,ZYX,FLNA,FHL3,LAD1,ACTG1,MYL9,AHNAK
GO:CC	cytoplasmic vesicle	GO:0031410	0.0275984	NGFR,RND2,NAPSA,TRH,CTNS,DLL1,ANXA6,MTMR4,DVL2,BDKRB2,RHOBTB2,RAB3IL1,FLNB,DPP7,RRAGC,SLC30A3,PLA2G1B,SNX8,ZYX,CLN3,RNF128,PQLC1,PIP4P1,CLCN7,VGF,TBC1D2,THBS1,WDR81,CXCR4,NRSN1,GJA1,ACTG1,AHNAK2
GO:CC	intracellular vesicle	GO:0097708	0.0290038	NGFR,RND2,NAPSA,TRH,CTNS,DLL1,ANXA6,MTMR4,DVL2,BDKRB2,RHOBTB2,RAB3IL1,FLNB,DPP7,RRAGC,SLC30A3,PLA2G1B,SNX8,ZYX,CLN3,RNF128,PQLC1,PIP4P1,CLCN7,VGF,TBC1D2,THBS1,WDR81,CXCR4,NRSN1,GJA1,ACTG1,AHNAK2
GO:CC	organelle	GO:0043226	0.0363681	NGFR,MNT,GRASP,EFNB2,RND2,TMEM79,NAPSA,TEAD3,TMEM39A,NAB1,HLF,CNN2,NES,WDR1,HMOX1,TRH,CTNS,FBLIM1,SNAI3,ALX3,DLL1,GATA2,SRF,PLEKHO1,FOXRED2,MAFK,ANXA6,MTMR4,CNOT8,ID2,DNAJC27,DVL2,NR1D1,BDKRB2,FASTKD3,NR1D2,VCL,NEFM,RHOBTB2,HR,AJUBA,WNT7B,NR4A1,NAGPA,TFEB,DUSP1,EPC1,RAB3IL1,GLDC,FLNB,NAB2,GLI1,RNF165,TMC6,GAA,FAM20C,CHST10,PFKFB3,HSPA5,DPP7,PRRG4,SLC27A2,TSPAN2,AQP3,RRAGC,PLK3,TRP73,CRMP1,FOSL2,S…
GO:CC	cell junction	GO:0030054	0.0554208	NGFR,GRASP,EFNB2,CACNA1B,WDR1,FBLIM1,DLL1,ANXA6,NR1D1,VCL,AJUBA,EFS,GRM2,FLNB,PODXL,NRP2,AQP3,TRP73,SLC30A3,ACTB,ZYX,SEMA4B,CLN3,FLNA,LAMA1,RASD2,TBC1D2,DLGAP3,LRFN4,CXCR4,ELFN1,GJA1,ACTG1,AHNAK
GO:CC	cytoplasm	GO:0005737	0.0566937	NGFR,GRASP,RND2,TMEM79,NAPSA,TMEM39A,DDR1,NES,WDR1,HMOX1,TRH,CTNS,HTRA1,FBLIM1,DLL1,GATA2,SRF,PLEKHO1,FOXRED2,ANXA6,MTMR4,CNOT8,ID2,DNAJC27,DVL2,NR1D1,BDKRB2,FASTKD3,NR1D2,VCL,NEFM,RHOBTB2,FGF17,AJUBA,EFS,WNT7B,NR4A1,NAGPA,TFEB,DUSP1,IMPACT,RAB3IL1,GLDC,FLNB,GLI1,TMC6,GAA,PODXL,FAM20C,CHST10,LAMC2,PFKFB3,HSPA5,DPP7,PRRG4,SLC27A2,TGM3,AQP3,RRAGC,PLK3,TRP73,CRMP1,SLC30A3,PLA2G1B,SNX8,ACTB,ZYX,BHLHE…
GO:CC	contractile fiber	GO:0043292	0.0837287	VCL,FLNB,FLNA,FHL3,GJA1,ACTG1,MYL9,AHNAK,AHNAK2
GO:CC	collagen-containing extracellular matrix	GO:0062023	0.0867795	HTRA1,ANXA6,COCH,LAMC2,TGM3,F3,CYR61,LAMA1,ADAMTS15,SERPINE1,LAD1
GO:CC	extracellular matrix	GO:0031012	0.094594	HTRA1,ANXA6,COCH,LAMC2,TGM3,F3,CYR61,LAMA1,ADAMTS15,SERPINE1,THBS1,LAD1,ELFN1
KEGG	Focal adhesion	KEGG:04510	0.000339923	PDGFB,VCL,FLNB,LAMC2,ACTB,ZYX,FLNA,LAMA1,THBS1,ACTG1,MYL9
KEGG	Hippo signaling pathway	KEGG:04390	0.00186967	TEAD3,ID2,DVL2,AJUBA,WNT7B,TRP73,ACTB,SERPINE1,ACTG1
KEGG	MAPK signaling pathway	KEGG:04010	0.00234511	NGFR,PDGFB,CACNA1B,SRF,FGF17,NR4A1,DUSP1,FLNB,EFNA3,FLNA,DUSP4,DUSP5
KEGG	Proteoglycans in cancer	KEGG:05205	0.066494	WNT7B,HBEGF,FLNB,ACTB,FLNA,THBS1,PLAUR,ACTG1
PC2 Positive
source	term_name	term_id	adjusted_p_value	intersections
GO:MF	structural constituent of ribosome	GO:0003735	0.0135569	MRPL52,MRPL57,MRPL34,MRPL54,FAU,RPS19,RPL27A,RPS10,RPL36
GO:CC	intracellular anatomical structure	GO:0005622	6.55816e-07	COX5A,AXIN2,DLG3,GM38393,EPDR1,CDKN1B,NOSIP,HAP1,SYNGR3,ID3,GPRC5B,MRPL52,MPLKIP,CMC2,SASH1,BOLA1,GRB7,FMC1,P4HA1,SNRPF,FGD6,SLC1A4,UQCR11,HMG20B,KLF11,PIMREG,FBXL20,TSHZ3,ANGEL1,SFRP4,MRPL57,CSNK1E,NDUFA6,NCKAP5L,NFATC4,SATB1,VEGFA,SNRPC,ZEB1,CELF4,PMAIP1,CDX1,ATL3,PIP5K1B,RNASEH2C,MXI1,ADD3,RAB29,PIK3C2B,BAZ2B,CSTF3,RASSF2,KIF24,MOGS,2200002D01RIK,USP11,PRICKLE3,PORCN,ZMYM3,DLC1,PLEKHA2,SAP30,G…
GO:CC	intracellular organelle	GO:0043229	1.39135e-06	COX5A,AXIN2,GM38393,EPDR1,CDKN1B,NOSIP,HAP1,ID3,GPRC5B,MRPL52,MPLKIP,CMC2,BOLA1,GRB7,FMC1,P4HA1,SNRPF,FGD6,SLC1A4,UQCR11,HMG20B,KLF11,PIMREG,TSHZ3,ANGEL1,SFRP4,MRPL57,CSNK1E,NDUFA6,NCKAP5L,NFATC4,SATB1,VEGFA,SNRPC,ZEB1,CELF4,PMAIP1,CDX1,ATL3,RNASEH2C,MXI1,ADD3,RAB29,PIK3C2B,BAZ2B,CSTF3,RASSF2,KIF24,MOGS,2200002D01RIK,USP11,PORCN,ZMYM3,DLC1,PLEKHA2,SAP30,GPT2,CLK3,CSPG5,KANK1,PRR5L,NDUFB7,ZFC3H1,L…
GO:CC	organelle	GO:0043226	1.11956e-05	COX5A,AXIN2,DLG3,GM38393,EPDR1,CDKN1B,NOSIP,HAP1,SYNGR3,ID3,GPRC5B,MRPL52,MPLKIP,CMC2,BOLA1,GRB7,FMC1,P4HA1,SNRPF,FGD6,SLC1A4,UQCR11,HMG20B,KLF11,PIMREG,TSHZ3,ANGEL1,SFRP4,MRPL57,CSNK1E,NDUFA6,NCKAP5L,NFATC4,SATB1,VEGFA,SNRPC,ZEB1,CELF4,PMAIP1,CDX1,ATL3,RNASEH2C,MXI1,ADD3,RAB29,PIK3C2B,BAZ2B,CSTF3,RASSF2,KIF24,MOGS,2200002D01RIK,LRFN1,USP11,PORCN,ZMYM3,DLC1,PLEKHA2,SAP30,GPT2,TMEM231,CLK3,CSPG5,K…
GO:CC	intracellular membrane-bounded organelle	GO:0043231	6.15923e-05	COX5A,AXIN2,GM38393,EPDR1,CDKN1B,NOSIP,HAP1,ID3,GPRC5B,MRPL52,MPLKIP,CMC2,BOLA1,FMC1,P4HA1,SNRPF,UQCR11,HMG20B,KLF11,PIMREG,TSHZ3,ANGEL1,SFRP4,MRPL57,CSNK1E,NDUFA6,NFATC4,SATB1,VEGFA,SNRPC,ZEB1,CELF4,PMAIP1,CDX1,ATL3,RNASEH2C,MXI1,ADD3,RAB29,PIK3C2B,BAZ2B,CSTF3,RASSF2,MOGS,2200002D01RIK,USP11,PORCN,ZMYM3,DLC1,PLEKHA2,SAP30,GPT2,CLK3,CSPG5,KANK1,PRR5L,NDUFB7,ZFC3H1,LOXL2,ZFP395,MRPL34,MRPL54,G2E3,…
GO:CC	cytoplasm	GO:0005737	0.000222657	COX5A,AXIN2,DLG3,EPDR1,CDKN1B,NOSIP,HAP1,SYNGR3,ID3,GPRC5B,MRPL52,MPLKIP,CMC2,SASH1,BOLA1,GRB7,FMC1,P4HA1,SNRPF,FGD6,SLC1A4,UQCR11,KLF11,FBXL20,ANGEL1,SFRP4,MRPL57,CSNK1E,NDUFA6,NCKAP5L,NFATC4,VEGFA,ZEB1,CELF4,PMAIP1,ATL3,PIP5K1B,MXI1,ADD3,RAB29,PIK3C2B,RASSF2,KIF24,MOGS,USP11,PRICKLE3,PORCN,DLC1,PLEKHA2,GPT2,CLK3,CSPG5,KANK1,PRR5L,CDO1,NDUFB7,LOXL2,ZFP395,MRPL34,MRPL54,G2E3,ABCA7,PML,PPP1R14A,MA…
GO:CC	membrane-bounded organelle	GO:0043227	0.000251464	COX5A,AXIN2,GM38393,EPDR1,CDKN1B,NOSIP,HAP1,SYNGR3,ID3,GPRC5B,MRPL52,MPLKIP,CMC2,BOLA1,FMC1,P4HA1,SNRPF,SLC1A4,UQCR11,HMG20B,KLF11,PIMREG,TSHZ3,ANGEL1,SFRP4,MRPL57,CSNK1E,NDUFA6,NFATC4,SATB1,VEGFA,SNRPC,ZEB1,CELF4,PMAIP1,CDX1,ATL3,RNASEH2C,MXI1,ADD3,RAB29,PIK3C2B,BAZ2B,CSTF3,RASSF2,MOGS,2200002D01RIK,USP11,PORCN,ZMYM3,DLC1,PLEKHA2,SAP30,GPT2,TMEM231,CLK3,CSPG5,KANK1,PRR5L,NDUFB7,ZFC3H1,LOXL2,ZFP3…
GO:CC	intracellular organelle lumen	GO:0070013	0.0188232	GM38393,EPDR1,CDKN1B,NOSIP,HAP1,GPRC5B,MRPL52,MPLKIP,P4HA1,HMG20B,KLF11,PIMREG,TSHZ3,MRPL57,CSNK1E,NFATC4,SATB1,SNRPC,ZEB1,CELF4,MXI1,ADD3,PIK3C2B,CSTF3,RASSF2,2200002D01RIK,USP11,ZMYM3,SAP30,CLK3,NDUFB7,LOXL2,ZFP395,MRPL34,MRPL54,G2E3,PML,TRMT112,L3MBTL3,ETFBKMT,RPS19,PRDM14,YPEL3,FOXO1,NAPEPLD,FUT10,LPAR4,COA6,ZFP217,RPS10,ZFP580,RPL36,NAA38,ING2,ZBTB34,NDUFB6,CENPW,GPX4,SOX4,SF3B5,BNIP3
GO:CC	organelle lumen	GO:0043233	0.0206739	GM38393,EPDR1,CDKN1B,NOSIP,HAP1,GPRC5B,MRPL52,MPLKIP,P4HA1,HMG20B,KLF11,PIMREG,TSHZ3,MRPL57,CSNK1E,NFATC4,SATB1,SNRPC,ZEB1,CELF4,MXI1,ADD3,PIK3C2B,CSTF3,RASSF2,2200002D01RIK,USP11,ZMYM3,SAP30,CLK3,NDUFB7,LOXL2,ZFP395,MRPL34,MRPL54,G2E3,PML,TRMT112,L3MBTL3,ETFBKMT,RPS19,PRDM14,YPEL3,FOXO1,NAPEPLD,FUT10,LPAR4,COA6,ZFP217,RPS10,ZFP580,RPL36,NAA38,ING2,ZBTB34,NDUFB6,CENPW,GPX4,SOX4,SF3B5,BNIP3
GO:CC	membrane-enclosed lumen	GO:0031974	0.0206739	GM38393,EPDR1,CDKN1B,NOSIP,HAP1,GPRC5B,MRPL52,MPLKIP,P4HA1,HMG20B,KLF11,PIMREG,TSHZ3,MRPL57,CSNK1E,NFATC4,SATB1,SNRPC,ZEB1,CELF4,MXI1,ADD3,PIK3C2B,CSTF3,RASSF2,2200002D01RIK,USP11,ZMYM3,SAP30,CLK3,NDUFB7,LOXL2,ZFP395,MRPL34,MRPL54,G2E3,PML,TRMT112,L3MBTL3,ETFBKMT,RPS19,PRDM14,YPEL3,FOXO1,NAPEPLD,FUT10,LPAR4,COA6,ZFP217,RPS10,ZFP580,RPL36,NAA38,ING2,ZBTB34,NDUFB6,CENPW,GPX4,SOX4,SF3B5,BNIP3
GO:CC	ribosomal subunit	GO:0044391	0.0207469	MRPL52,MRPL57,MRPL34,MRPL54,FAU,RPS19,RPL27A,RPS10,RPL36
GO:CC	mitochondrion	GO:0005739	0.0251882	COX5A,HAP1,MRPL52,CMC2,BOLA1,FMC1,P4HA1,UQCR11,MRPL57,NDUFA6,PMAIP1,RAB29,GPT2,PRR5L,NDUFB7,MRPL34,MRPL54,ETFBKMT,PIF1,ZADH2,MTLN,COA6,ZFP217,SMIM4,COX5B,ROMO1,NDUFB6,UQCC3,GPX4,SOX4,BNIP3,NDUFAF8
GO:CC	mitochondrial protein-containing complex	GO:0098798	0.0300225	COX5A,MRPL52,MRPL57,NDUFA6,NDUFB7,MRPL34,MRPL54,ROMO1,NDUFB6,UQCC3
GO:CC	respirasome	GO:0070469	0.0415678	COX5A,UQCR11,NDUFA6,NDUFB7,NDUFB6,UQCC3
GO:CC	ribosome	GO:0005840	0.0819682	MRPL52,MRPL57,MRPL34,MRPL54,FAU,RPS19,RPL27A,RPS10,RPL36
KEGG	Wnt signaling pathway	KEGG:04310	0.00403982	AXIN2,SFRP4,CSNK1E,NFATC4,PRICKLE3,PORCN,FRAT2,FZD2
KEGG	Thermogenesis	KEGG:04714	0.0374958	COX5A,UQCR11,NDUFA6,NDUFB7,SOS2,COA6,COX5B,NDUFB6
KEGG	Oxidative phosphorylation	KEGG:00190	0.0499999	COX5A,UQCR11,NDUFA6,NDUFB7,COX5B,NDUFB6
KEGG	N-Glycan biosynthesis	KEGG:00510	0.0512937	MOGS,MAN1C1,MGAT3,DPM3
KEGG	Alzheimer disease	KEGG:05010	0.0555207	COX5A,AXIN2,UQCR11,CSNK1E,NDUFA6,NDUFB7,FRAT2,FZD2,COX5B,NDUFB6
KEGG	Ribosome	KEGG:03010	0.0744463	MRPL34,FAU,RPS19,RPL27A,RPS10,RPL36
