# Supplementary material for: Altering metabolism programs cell identity via NAD+-dependent deacetylation
Source: EMBO J. 2025 Apr 25;44(11):3056–84. doi: 10.1038/s44318-025-00417-0 (PMC12130289; doi:10.1038/s44318-025-00417-0)
Supplement: Supplementary file 5 — Data Set EV3 [file 44318_2025_417_MOESM5_ESM.xlsx]

## Sheet: EV3A
ATAC_3h_DOWN												ATAC_9h_DOWN												ATAC_24h_DOWN
seqnames	start	end	width	strand	baseMean	log2FoldChange	lfcSE	stat	pvalue	padj		seqnames	start	end	width	strand	baseMean	log2FoldChange	lfcSE	stat	pvalue	padj		seqnames	start	end	width	strand	baseMean	log2FoldChange	lfcSE	stat	pvalue	padj
chr10	52269509	52270331	823	*	85.4003	-1.09599	0.266483	-4.11281	3.90873e-05	0.00518043		chr1	7299194	7299393	200	*	58.6736	-1.09711	0.305541	-3.59073	0.000329758	0.00923049		chr1	3062307	3062775	469	*	79.9916	-1.1773	0.274728	-4.28532	1.82475e-05	0.000453026
chr3	96562176	96562489	314	*	78.2595	-2.53456	0.292421	-8.66748	4.41776e-18	2.51768e-14		chr1	18245934	18246406	473	*	259.574	-1.00185	0.174552	-5.73956	9.49229e-09	1.85223e-06		chr1	5779076	5779295	220	*	41.4172	-1.68354	0.402522	-4.18247	2.88354e-05	0.000661084
chr3	96564420	96564933	514	*	139.889	-1.0606	0.207369	-5.11458	3.14442e-07	0.000112905		chr1	22378217	22378460	244	*	81.3603	-1.24113	0.261163	-4.75233	2.01084e-06	0.000178706		chr1	7105188	7105553	366	*	279.94	-1.04843	0.146687	-7.14741	8.84305e-13	1.53681e-10
												chr1	72672507	72673355	849	*	167.617	-1.03356	0.182501	-5.66333	1.48466e-08	2.68315e-06		chr1	7299194	7299393	200	*	58.6736	-1.42222	0.316739	-4.49019	7.11603e-06	0.000207007
ATAC_3h_UP												chr1	80403063	80403443	381	*	72.5635	-1.18496	0.277597	-4.26862	1.96684e-05	0.00107213		chr1	7672095	7672588	494	*	45.4533	-1.43735	0.363939	-3.94943	7.83388e-05	0.00153121
												chr1	96880353	96880696	344	*	79.5055	-1.25314	0.278911	-4.49298	7.02334e-06	0.000477587		chr1	10171306	10172373	1068	*	81.548	-1.04044	0.264022	-3.94074	8.12306e-05	0.00157762
seqnames	start	end	width	strand	baseMean	log2FoldChange	lfcSE	stat	pvalue	padj		chr1	141388651	141389214	564	*	65.9784	-1.19806	0.296681	-4.0382	5.38629e-05	0.00235585		chr1	11746505	11750078	3574	*	90.3387	-1.07567	0.254177	-4.23198	2.31647e-05	0.000552214
chr1	54676313	54677045	733	*	278.895	1.31859	0.156845	8.40695	4.20798e-17	1.59875e-13		chr1	154843144	154843542	399	*	112.374	-1.12665	0.231758	-4.86129	1.16623e-06	0.000111759		chr1	13663009	13663385	377	*	83.9793	-1.23129	0.288296	-4.27091	1.94677e-05	0.000478364
chr1	177714337	177714742	406	*	98.8398	1.12226	0.265198	4.2318	2.31829e-05	0.00359363		chr10	19403939	19404285	347	*	92.6784	-1.05008	0.266453	-3.94096	8.11571e-05	0.00322806		chr1	18245071	18245798	728	*	99.0191	-1.32603	0.238679	-5.55569	2.7652e-08	1.67113e-06
chr1	180210980	180211304	325	*	81.3208	1.54081	0.302819	5.08822	3.61445e-07	0.000124841		chr10	48737223	48738058	836	*	136.835	-1.27039	0.208393	-6.09613	1.08667e-09	2.70943e-07		chr1	20775700	20775985	286	*	71.3177	-1.1692	0.326291	-3.5833	0.000339283	0.00489879
chr1	182071952	182072318	367	*	95.5747	1.08038	0.261573	4.13032	3.62267e-05	0.00494505		chr10	66983360	66983935	576	*	122.41	-1.06663	0.248571	-4.29106	1.77824e-05	0.000997592		chr1	22378217	22378460	244	*	81.3603	-1.65445	0.273123	-6.05755	1.38212e-09	1.1677e-07
chr10	69567963	69568928	966	*	99.7236	1.00637	0.25719	3.91294	9.118e-05	0.00980443		chr11	6488387	6488992	606	*	79.3658	-1.06859	0.283537	-3.76879	0.000164041	0.00550787		chr1	36996662	36997328	667	*	40.6895	-1.48274	0.399968	-3.70714	0.000209614	0.00332576
chr10	126933159	126933537	379	*	101.421	1.14668	0.260431	4.403	1.06764e-05	0.00208017		chr11	20153200	20153885	686	*	81.5727	-1.04238	0.283013	-3.68317	0.000230349	0.00709587		chr1	37675315	37675611	297	*	209.43	-1.14768	0.194641	-5.89637	3.71596e-09	2.8456e-07
chr11	96696242	96696947	706	*	187.741	1.11986	0.194025	5.77175	7.84535e-09	4.96785e-06		chr11	22899721	22900007	287	*	57.3836	-1.47767	0.318621	-4.63769	3.52323e-06	0.000276373		chr1	39736070	39736397	328	*	61.3128	-1.15765	0.31988	-3.61901	0.000295729	0.00437154
chr11	96697123	96697580	458	*	136.563	1.16108	0.213688	5.43353	5.52489e-08	2.67969e-05		chr11	29635663	29636979	1317	*	58.4543	-1.61187	0.315102	-5.11538	3.13117e-07	3.88554e-05		chr1	45360011	45360554	544	*	38.2295	-1.76487	0.467011	-3.77908	0.000157409	0.00265042
chr11	115835435	115836753	1319	*	638.712	1.06075	0.10976	9.66425	4.27742e-22	9.75081e-18		chr12	42016564	42017586	1023	*	287.834	-1.00762	0.145235	-6.93786	3.98075e-12	1.91417e-09		chr1	46343102	46343670	569	*	67.7704	-1.05374	0.300983	-3.50099	0.000463534	0.00634248
chr12	105721813	105722014	202	*	97.2551	1.11092	0.264292	4.20338	2.62955e-05	0.00391786		chr12	42017846	42018375	530	*	170.228	-1.07476	0.18905	-5.68506	1.30769e-08	2.42852e-06		chr1	47076775	47077054	280	*	88.5122	-1.29886	0.266625	-4.8715	1.10752e-06	4.23089e-05
chr12	108738439	108739434	996	*	77.3239	1.25602	0.297925	4.21589	2.48794e-05	0.00375596		chr13	5302525	5302776	252	*	109.939	-1.01482	0.229317	-4.4254	9.62643e-06	0.000615725		chr1	47306478	47307101	624	*	67.1966	-1.32108	0.306678	-4.3077	1.64959e-05	0.000416634
chr12	111728480	111728704	225	*	77.4019	1.26692	0.304935	4.15473	3.25669e-05	0.00461115		chr13	28724700	28727118	2419	*	99.0537	-1.08196	0.237387	-4.55777	5.16988e-06	0.000374233		chr1	54585890	54586270	381	*	62.2024	-1.07571	0.297263	-3.61873	0.000296052	0.0043744
chr14	29433711	29434084	374	*	88.0905	1.23063	0.283078	4.34732	1.37811e-05	0.00243531		chr13	65934433	65934953	521	*	134.683	-1.23365	0.213092	-5.78927	7.06919e-09	1.44212e-06		chr1	72672507	72673355	849	*	167.617	-1.38026	0.189093	-7.29936	2.89135e-13	5.80712e-11
chr14	69830611	69830981	371	*	161.778	1.24549	0.202892	6.13866	8.32212e-10	7.02634e-07		chr13	75400204	75400953	750	*	79.1697	-1.24677	0.268172	-4.64916	3.33293e-06	0.000270329		chr1	75344561	75344842	282	*	231.423	-1.04561	0.176427	-5.92659	3.09295e-09	2.42385e-07
chr14	103099813	103101550	1738	*	114.609	1.00645	0.251415	4.00313	6.25094e-05	0.00729928		chr14	8383275	8384287	1013	*	126.282	-1.36416	0.214567	-6.35773	2.04752e-10	6.12619e-08		chr1	80403063	80403443	381	*	72.5635	-1.63697	0.291503	-5.61562	1.95862e-08	1.2537e-06
chr15	88905826	88907375	1550	*	248.729	1.07356	0.172459	6.22504	4.81429e-10	4.57278e-07		chr14	8458967	8459791	825	*	88.5165	-1.05496	0.26776	-3.93997	8.14925e-05	0.00323662		chr1	86456725	86457078	354	*	188.213	-1.68093	0.19165	-8.77079	1.77424e-18	8.50138e-16
chr15	99835324	99835811	488	*	203.16	1.50332	0.18885	7.9604	1.7148e-15	5.58435e-12		chr14	56873063	56873639	577	*	55.6908	-1.41283	0.338122	-4.17844	2.93511e-05	0.00147732		chr1	87313018	87313944	927	*	63.6696	-1.04145	0.303857	-3.42744	0.000609294	0.00787528
chr15	101232865	101233920	1056	*	98.2164	1.197	0.270315	4.42817	9.5036e-06	0.00190039		chr15	34026682	34027213	532	*	89.4001	-1.18827	0.256243	-4.63726	3.53061e-06	0.000276373		chr1	88432159	88432717	559	*	58.5983	-1.52029	0.362011	-4.19958	2.67414e-05	0.000623709
chr16	4893760	4894072	313	*	159.46	1.22312	0.215558	5.6742	1.39339e-08	7.94093e-06		chr15	35960505	35961090	586	*	96.9556	-1.25757	0.279998	-4.49134	7.07764e-06	0.000478861		chr1	93205141	93205460	320	*	65.0007	-1.0662	0.308646	-3.45446	0.0005514	0.0072813
chr17	24162828	24163696	869	*	81.971	1.27848	0.292423	4.372	1.23112e-05	0.00228168		chr15	40979209	40979442	234	*	69.8582	-1.05658	0.288932	-3.65683	0.000255356	0.00764874		chr1	100878422	100879347	926	*	37.2042	-1.32393	0.395698	-3.34581	0.00082042	0.00997741
chr17	28138069	28138162	94	*	73.7384	1.65295	0.3299	5.01044	5.43056e-07	0.000179413		chr15	85303599	85304036	438	*	64.4698	-1.10434	0.301746	-3.65984	0.000252371	0.00758799		chr1	112779871	112781507	1637	*	96.0929	-1.42887	0.270988	-5.27283	1.34338e-07	6.75536e-06
chr17	31776251	31777388	1138	*	213.301	1.13928	0.185915	6.12799	8.89945e-10	7.24542e-07		chr16	20484945	20485198	254	*	68.136	-1.15106	0.298931	-3.85059	0.000117831	0.00429359		chr1	133393462	133393780	319	*	91.2532	-1.08702	0.248304	-4.37778	1.19894e-05	0.000322224
chr18	34814155	34815308	1154	*	95.0904	1.14716	0.278592	4.11771	3.82661e-05	0.00513126		chr16	22544416	22546318	1903	*	66.7773	-1.214	0.292607	-4.14892	3.34042e-05	0.00161782		chr1	133777632	133777804	173	*	49.131	-1.48341	0.398618	-3.72139	0.000198133	0.00317818
chr18	44948434	44949377	944	*	285.758	1.12756	0.149632	7.53556	4.86234e-14	1.00765e-10		chr16	57541554	57543234	1681	*	194.608	-1.05088	0.195331	-5.38003	7.4474e-08	1.13905e-05		chr1	134100670	134101182	513	*	203.105	-1.13382	0.177157	-6.40007	1.55302e-10	1.63291e-08
chr19	30096627	30097094	468	*	199.637	1.20801	0.185256	6.52072	6.99699e-11	7.97517e-08		chr17	18518201	18518556	356	*	79.1911	-1.06415	0.273989	-3.88392	0.000102785	0.00387104		chr1	135194079	135194812	734	*	165.733	-1.12087	0.198186	-5.65563	1.55273e-08	1.00735e-06
chr19	59588324	59588630	307	*	217.485	1.08124	0.172803	6.25708	3.92251e-10	4.06443e-07		chr17	51677715	51678260	546	*	142.002	-1.1022	0.22077	-4.99252	5.95966e-07	6.49724e-05		chr1	137587931	137588338	408	*	68.1324	-1.14855	0.30068	-3.81983	0.000133544	0.00234024
chr2	5617675	5618503	829	*	193.052	1.00564	0.186335	5.39697	6.77772e-08	3.15316e-05		chr17	79376727	79377029	303	*	94.6644	-1.34671	0.270548	-4.9777	6.43452e-07	6.87603e-05		chr1	138179315	138180120	806	*	122.581	-1.16547	0.235221	-4.95479	7.2408e-07	2.9296e-05
chr2	122124920	122128397	3478	*	134.134	1.62211	0.234986	6.903	5.09141e-12	6.82729e-09		chr17	80836439	80837068	630	*	71.5051	-1.34942	0.317827	-4.24577	2.17846e-05	0.00115932		chr1	153358935	153360734	1800	*	162.662	-1.12043	0.190894	-5.86935	4.37511e-09	3.26102e-07
chr2	131204870	131205058	189	*	126.465	1.06072	0.233984	4.5333	5.80686e-06	0.00123713		chr17	87961939	87963372	1434	*	61.5927	-1.55643	0.360419	-4.31839	1.57172e-05	0.000902415		chr1	154843144	154843542	399	*	112.374	-1.92831	0.251408	-7.67002	1.71967e-14	4.3368e-12
chr2	150659740	150660953	1214	*	290.745	1.25178	0.15949	7.84861	4.20662e-15	1.19868e-11		chr18	24629937	24630302	366	*	120.849	-1.057	0.223713	-4.72481	2.30333e-06	0.000200619		chr1	157740660	157741311	652	*	85.7977	-1.09194	0.268975	-4.05963	4.91508e-05	0.00103683
chr2	167424794	167425206	413	*	110.312	1.29396	0.260262	4.97177	6.63457e-07	0.000210058		chr18	34149520	34150367	848	*	64.2994	-1.18048	0.299109	-3.94664	7.92546e-05	0.00318058		chr1	171046597	171046860	264	*	183.851	-1.20459	0.190525	-6.32246	2.57436e-10	2.59299e-08
chr3	59118518	59119014	497	*	99.2845	1.1498	0.264854	4.34126	1.4167e-05	0.00248424		chr18	61011703	61012154	452	*	313.06	-1.01905	0.150202	-6.78456	1.1644e-11	4.67983e-09		chr1	172657563	172657779	217	*	87.5511	-1.19794	0.268143	-4.46752	7.91316e-06	0.000225693
chr3	79531379	79531867	489	*	87.8153	1.22113	0.299921	4.07152	4.67077e-05	0.00591527		chr18	74830250	74830959	710	*	171.739	-1.1809	0.182501	-6.47065	9.75826e-11	3.05547e-08		chr1	184026408	184027106	699	*	60.5786	-1.12419	0.325949	-3.44896	0.000562748	0.00739041
chr3	90512876	90513138	263	*	116.301	1.78896	0.286409	6.24617	4.20635e-10	4.16905e-07		chr19	14680168	14680555	388	*	71.1987	-1.35198	0.327288	-4.13087	3.61387e-05	0.00172543		chr1	185533239	185533462	224	*	58.9678	-1.24824	0.340236	-3.66875	0.000243735	0.00374298
chr3	90513573	90514137	565	*	309.037	1.03905	0.154485	6.72587	1.74545e-11	2.21052e-08		chr2	131882377	131883117	741	*	168.443	-1.07408	0.193191	-5.55971	2.70219e-08	4.61213e-06		chr1	191190392	191191028	637	*	82.1833	-1.29136	0.280857	-4.59791	4.26744e-06	0.000134398
chr3	101413390	101413807	418	*	114.976	1.01457	0.249578	4.06515	4.80023e-05	0.00604564		chr2	131883342	131884132	791	*	224.357	-1.09809	0.161463	-6.80091	1.0396e-11	4.37412e-09		chr10	9331028	9331728	701	*	123.66	-1.23281	0.230379	-5.3512	8.73739e-08	4.63704e-06
chr3	121618403	121618850	448	*	96.5974	1.30849	0.278247	4.7026	2.56869e-06	0.000622936		chr2	134455814	134456087	274	*	70.9363	-1.34539	0.307207	-4.37943	1.18989e-05	0.000721655		chr10	18090557	18090651	95	*	85.1963	-1.09215	0.283274	-3.85545	0.000115516	0.00207749
chr4	41091700	41092570	871	*	144.131	1.0399	0.214821	4.84076	1.29342e-06	0.000378011		chr2	163492858	163493149	292	*	192.902	-1.22629	0.1857	-6.60358	4.01348e-11	1.42204e-08		chr10	19403939	19404285	347	*	92.6784	-1.24289	0.271207	-4.5828	4.588e-06	0.000142884
chr4	115820709	115821455	747	*	124.858	1.06546	0.242864	4.38706	1.14891e-05	0.00216451		chr3	21655573	21656167	595	*	78.4936	-1.32214	0.286189	-4.61983	3.84057e-06	0.000292971		chr10	20298934	20299274	341	*	36.3878	-1.6159	0.44623	-3.62124	0.000293194	0.00434557
chr5	114751751	114751950	200	*	138.143	1.07952	0.234985	4.59401	4.34819e-06	0.000962343		chr3	96562176	96562489	314	*	78.2595	-2.99592	0.304609	-9.8353	7.93323e-23	3.56043e-19		chr10	22159751	22160078	328	*	137.734	-1.01082	0.204711	-4.93781	7.9006e-07	3.17358e-05
chr5	119711925	119712912	988	*	114.041	1.40153	0.261122	5.36734	7.99078e-08	3.64316e-05		chr3	96564420	96564933	514	*	139.889	-1.54851	0.213303	-7.25967	3.88049e-13	2.37486e-10		chr10	23276726	23277398	673	*	77.5374	-1.2498	0.292909	-4.26686	1.98247e-05	0.000485003
chr5	119713340	119713738	399	*	65.9727	1.67926	0.355767	4.72013	2.35696e-06	0.000577733		chr3	101569221	101570434	1214	*	91.0038	-1.17222	0.252428	-4.64379	3.42072e-06	0.000272357		chr10	24684411	24684630	220	*	64.3013	-1.1008	0.316793	-3.47483	0.000511176	0.00686363
chr5	120563076	120563730	655	*	121.215	1.2325	0.239742	5.14093	2.73377e-07	0.000102162		chr3	108586997	108588588	1592	*	69.1413	-1.36851	0.295075	-4.63784	3.52072e-06	0.000276373		chr10	25028839	25029360	522	*	226.838	-1.14266	0.174667	-6.54192	6.07333e-11	7.12257e-09
chr5	144457165	144457361	197	*	116.407	1.36854	0.252644	5.41687	6.06501e-08	2.88038e-05		chr3	121020816	121021217	402	*	160.347	-1.23153	0.209107	-5.88948	3.87402e-09	8.76636e-07		chr10	26637978	26638237	260	*	82.8375	-1.02027	0.272503	-3.74406	0.000181069	0.00295679
chr6	59195536	59196360	825	*	98.4647	1.25499	0.296199	4.23697	2.26557e-05	0.00355521		chr4	17690438	17691151	714	*	57.1952	-1.33887	0.338209	-3.9587	7.53576e-05	0.00305147		chr10	26958852	26961170	2319	*	154.572	-1.00814	0.202088	-4.9886	6.08169e-07	2.50905e-05
chr6	91468655	91469040	386	*	166.338	2.07328	0.226674	9.14654	5.87865e-20	6.70049e-16		chr4	75235042	75235809	768	*	91.4589	-1.08788	0.271413	-4.0082	6.11827e-05	0.00258101		chr10	32957776	32958360	585	*	54.835	-1.15612	0.333189	-3.46986	0.000520732	0.00696962
chr7	45458633	45459585	953	*	65.8893	1.32094	0.322651	4.09402	4.23955e-05	0.00549118		chr4	146497927	146498540	614	*	132.019	-1.56633	0.215542	-7.26697	3.67634e-13	2.30225e-10		chr10	32957850	32959392	1543	*	188.042	-1.03038	0.184212	-5.59347	2.22582e-08	1.38509e-06
chr8	46341012	46342403	1392	*	247.364	1.07788	0.169051	6.37603	1.81741e-10	1.97284e-07		chr5	3943626	3944252	627	*	80.7119	-1.24693	0.262505	-4.75014	2.03279e-06	0.000180062		chr10	35131758	35132550	793	*	125.196	-1.13875	0.219526	-5.18732	2.13337e-07	1.00725e-05
chr8	94173905	94174876	972	*	243.065	1.21838	0.172018	7.08285	1.41219e-12	2.14616e-09		chr5	22426238	22426843	606	*	83.9008	-1.25501	0.275485	-4.55566	5.22224e-06	0.000377009		chr10	37337683	37338737	1055	*	322.664	-1.2521	0.150896	-8.29777	1.06082e-16	3.86751e-14
chr8	94182721	94183081	361	*	114.668	1.03936	0.262772	3.95539	7.64101e-05	0.00860231		chr5	32712623	32712898	276	*	126.14	-1.3378	0.215831	-6.19836	5.70537e-10	1.53634e-07		chr10	43579196	43580399	1204	*	76.3584	-1.00529	0.270204	-3.72047	0.00019885	0.00318817
chr9	58976970	58979191	2222	*	72.0379	1.89879	0.356994	5.31884	1.04432e-07	4.47538e-05		chr5	110312668	110313272	605	*	65.393	-1.20241	0.319591	-3.76235	0.000168327	0.00559593		chr10	48737223	48738058	836	*	136.835	-1.6468	0.216885	-7.59297	3.12648e-14	7.49037e-12
chr9	59565212	59565648	437	*	124.35	1.27554	0.251312	5.07552	3.86434e-07	0.00013148		chr6	7971196	7971456	261	*	98.4944	-1.01313	0.23714	-4.27231	1.93457e-05	0.00105882		chr10	50483141	50483744	604	*	135.393	-1.05391	0.22477	-4.68882	2.74782e-06	9.16148e-05
chr9	120708835	120709619	785	*	174.571	1.22559	0.213189	5.74884	8.98553e-09	5.53606e-06		chr6	67218116	67218552	437	*	71.4656	-1.07716	0.289529	-3.72037	0.000198927	0.00635435		chr10	60166467	60167101	635	*	101.5	-1.09114	0.257461	-4.23806	2.25459e-05	0.000540151
chrX	42059665	42060216	552	*	74.3887	1.52049	0.319258	4.76259	1.91121e-06	0.000518667		chr6	67225958	67226198	241	*	84.5452	-1.152	0.288426	-3.9941	6.49413e-05	0.00268829		chr10	60553079	60553430	352	*	64.3293	-1.1463	0.308973	-3.71002	0.000207243	0.00329438
												chr6	102745832	102746502	671	*	61.8203	-1.28629	0.309088	-4.16155	3.16101e-05	0.00156411		chr10	66994692	66995659	968	*	46.8676	-1.9019	0.374908	-5.07298	3.91634e-07	1.71174e-05
												chr7	84361622	84361923	302	*	79.4625	-1.16822	0.282958	-4.12858	3.65006e-05	0.00173349		chr10	69036270	69036455	186	*	61.8014	-1.20088	0.310835	-3.8634	0.00011182	0.00202734
												chr8	5384249	5385136	888	*	61.5386	-1.46866	0.327776	-4.4807	7.4399e-06	0.000497126		chr10	71447873	71448360	488	*	41.0161	-1.51746	0.382273	-3.96956	7.20041e-05	0.00142905
												chr9	7795049	7795500	452	*	269.122	-1.06927	0.157393	-6.79366	1.09326e-11	4.52913e-09		chr10	74953226	74953425	200	*	89.9197	-2.02369	0.277491	-7.29282	3.03532e-13	5.95366e-11
												chr9	115450980	115451570	591	*	170.582	-1.09861	0.18896	-5.81399	6.10016e-09	1.26358e-06		chr10	75184696	75184902	207	*	74.7168	-1.1335	0.308054	-3.67956	0.000233633	0.00361768
																								chr10	76447432	76447715	284	*	64.6565	-1.22947	0.317367	-3.87395	0.000107084	0.00195627
												ATAC_9h_UP												chr10	77163559	77164364	806	*	247.494	-1.42354	0.171701	-8.29081	1.12483e-16	4.01362e-14
																								chr10	77215281	77215746	466	*	109.788	-1.10433	0.250792	-4.40337	1.06581e-05	0.000291342
												seqnames	start	end	width	strand	baseMean	log2FoldChange	lfcSE	stat	pvalue	padj		chr10	89690025	89690324	300	*	195.628	-1.08518	0.174038	-6.23529	4.50942e-10	4.26058e-08
												chr1	35871908	35873403	1496	*	54.7592	1.33597	0.355775	3.75508	0.000173285	0.00572543		chr10	91200133	91200572	440	*	48.2267	-1.8482	0.385766	-4.79098	1.65972e-06	5.97304e-05
												chr1	39237946	39238695	750	*	57.3922	1.26071	0.336923	3.74184	0.000182679	0.00597712		chr10	113113887	113114424	538	*	70.4605	-1.25399	0.290941	-4.3101	1.6318e-05	0.000413073
												chr1	54676313	54677045	733	*	278.895	1.25868	0.156401	8.04782	8.42845e-16	7.56538e-13		chr10	117704081	117704913	833	*	127.807	-1.14585	0.258838	-4.4269	9.55991e-06	0.000266099
												chr1	57343186	57343694	509	*	72.814	1.30225	0.298006	4.36989	1.2431e-05	0.000750541		chr10	117848476	117849011	536	*	127.029	-1.10613	0.24199	-4.57096	4.85505e-06	0.000149879
												chr1	61095788	61096167	380	*	58.568	1.34027	0.342343	3.91499	9.04077e-05	0.00351298		chr10	119107479	119107892	414	*	61.9069	-1.08869	0.314019	-3.46695	0.000526392	0.00701458
												chr1	118689307	118690230	924	*	103.797	1.16535	0.251604	4.63169	3.62687e-06	0.00028265		chr10	121520371	121521014	644	*	161.443	-1.45833	0.201457	-7.23892	4.52266e-13	8.52216e-11
												chr1	177714337	177714742	406	*	98.8398	1.19364	0.262562	4.54611	5.46457e-06	0.0003924		chr10	121521291	121522372	1082	*	301.724	-1.26445	0.144789	-8.73305	2.47885e-18	1.17103e-15
												chr1	180210980	180211304	325	*	81.3208	1.60642	0.300605	5.34397	9.09316e-08	1.33076e-05		chr10	125957689	125958074	386	*	86.3347	-1.08718	0.25826	-4.20962	2.55802e-05	0.000601672
												chr1	181229573	181230896	1324	*	111.999	1.0889	0.249836	4.35845	1.30987e-05	0.000782085		chr11	6489530	6489853	324	*	235.507	-1.11094	0.158637	-7.00299	2.50559e-12	4.0019e-10
												chr1	182071952	182072318	367	*	95.5747	1.25825	0.257853	4.8797	1.06246e-06	0.000103285		chr11	10086526	10088063	1538	*	44.5006	-1.85899	0.446756	-4.16108	3.16752e-05	0.00071399
												chr1	183095206	183095460	255	*	54.5413	1.42597	0.377465	3.77775	0.000158252	0.00537484		chr11	10088163	10089240	1078	*	83.6379	-1.27609	0.277867	-4.59243	4.38112e-06	0.000137334
												chr1	189770496	189771138	643	*	211.605	1.21602	0.18556	6.55324	5.6303e-11	1.89516e-08		chr11	15082151	15082375	225	*	33.7529	-1.58326	0.414453	-3.82013	0.000133383	0.00233864
												chr10	41763993	41764799	807	*	110.338	1.13677	0.246739	4.60718	4.08169e-06	0.000307876		chr11	20394612	20395476	865	*	96.0771	-1.15636	0.270407	-4.27636	1.89972e-05	0.000468519
												chr10	41805566	41806105	540	*	78.1078	1.03427	0.28448	3.63566	0.000277265	0.0081687		chr11	22899721	22900007	287	*	57.3836	-1.1794	0.31114	-3.79056	0.000150306	0.0025604
												chr10	45048397	45048555	159	*	77.9107	1.20643	0.291137	4.14385	3.41521e-05	0.0016393		chr11	25437556	25438509	954	*	109.996	-1.19679	0.258177	-4.63554	3.56014e-06	0.000114159
												chr10	45048874	45049230	357	*	95.3898	1.05929	0.252008	4.20339	2.62942e-05	0.00134355		chr11	28035805	28036165	361	*	45.2728	-1.38277	0.371173	-3.7254	0.000195005	0.00313851
												chr10	61750325	61750767	443	*	73.8952	1.37803	0.296222	4.65203	3.28681e-06	0.000268203		chr11	28171504	28172075	572	*	90.4845	-1.14832	0.28321	-4.05467	5.02058e-05	0.00105379
												chr10	69567963	69568928	966	*	99.7236	1.12463	0.254355	4.42152	9.80092e-06	0.000623923		chr11	29635663	29636979	1317	*	58.4543	-1.31046	0.306965	-4.26909	1.96271e-05	0.000481926
												chr10	70293631	70294170	540	*	204.148	1.00548	0.193712	5.19059	2.09631e-07	2.80843e-05		chr11	30488589	30489172	584	*	54.8116	-1.23348	0.346626	-3.55855	0.000372914	0.00529099
												chr10	70379265	70380696	1432	*	50.1915	1.48362	0.367387	4.03831	5.38378e-05	0.00235585		chr11	31134099	31134817	719	*	38.526	-1.97738	0.457423	-4.32287	1.54011e-05	0.00039223
												chr10	75635952	75636273	322	*	59.279	1.69916	0.362016	4.6936	2.68434e-06	0.000225887		chr11	35384026	35384947	922	*	290.281	-1.19302	0.170389	-7.00173	2.52824e-12	4.01894e-10
												chr10	80056850	80057432	583	*	663.557	1.05719	0.108734	9.72276	2.41146e-22	8.11697e-19		chr11	43594478	43594969	492	*	74.5241	-1.07286	0.282675	-3.79538	0.000147418	0.00251888
												chr10	96720275	96721499	1225	*	169.688	1.00289	0.188918	5.30862	1.10458e-07	1.58213e-05		chr11	55423948	55424059	112	*	67.3383	-1.16713	0.299107	-3.90206	9.53769e-05	0.00179318
												chr11	12443900	12444419	520	*	83.8703	1.37252	0.286738	4.78665	1.69586e-06	0.000154278		chr11	61362935	61363279	345	*	74.1825	-1.2333	0.286879	-4.29904	1.71542e-05	0.000431635
												chr11	60333902	60334395	494	*	159.977	1.02019	0.202731	5.03224	4.84792e-07	5.57884e-05		chr11	63277180	63277392	213	*	59.8867	-1.28041	0.329859	-3.88168	0.000103735	0.0019128
												chr11	60739035	60739712	678	*	64.9029	1.1268	0.307176	3.66826	0.000244204	0.00738868		chr11	77126026	77126224	199	*	106.828	-1.1995	0.238857	-5.02185	5.11751e-07	2.15636e-05
												chr11	63956044	63957327	1284	*	86.1682	1.02728	0.281988	3.64299	0.000269494	0.00798342		chr11	81613532	81614090	559	*	109.329	-1.01046	0.232229	-4.35116	1.35422e-05	0.000355692
												chr11	67928105	67928357	253	*	96.6066	1.41811	0.265877	5.33372	9.62208e-08	1.39303e-05		chr11	88625768	88627712	1945	*	83.7755	-1.14617	0.280159	-4.09114	4.2925e-05	0.000926478
												chr11	71764912	71765400	489	*	420.493	1.02102	0.133083	7.67203	1.69302e-14	1.34087e-11		chr11	95708229	95708689	461	*	353.095	-1.04282	0.135164	-7.71522	1.20771e-14	3.09219e-12
												chr11	96696242	96696947	706	*	187.741	1.07389	0.193384	5.55318	2.80527e-08	4.72127e-06		chr11	96200181	96200436	256	*	37.9079	-1.47968	0.420442	-3.51934	0.000432619	0.00600102
												chr11	100681664	100682153	490	*	311.407	1.11803	0.162592	6.87632	6.1419e-12	2.7113e-09		chr11	102595180	102595399	220	*	108.982	-1.00844	0.239791	-4.20548	2.60534e-05	0.000609384
												chr11	102134974	102135417	444	*	52.4696	1.53191	0.366085	4.18458	2.85691e-05	0.00144065		chr11	102595583	102595903	321	*	200.028	-1.22205	0.345473	-3.53731	0.000404218	0.00565619
												chr11	115835435	115836753	1319	*	638.712	1.625	0.106551	15.251	1.62235e-52	4.36867e-48		chr11	104971245	104971505	261	*	372.099	-1.01893	0.131806	-7.73056	1.07072e-14	2.76253e-12
												chr11	116434282	116437756	3475	*	201.149	1.01477	0.177836	5.7062	1.15528e-08	2.17518e-06		chr11	107358966	107359257	292	*	194.134	-1.04049	0.176173	-5.90605	3.50408e-09	2.70807e-07
												chr11	120164211	120165246	1036	*	165.182	1.03496	0.199293	5.19317	2.06741e-07	2.78356e-05		chr11	109901786	109903433	1648	*	106.622	-1.10229	0.251923	-4.3755	1.21157e-05	0.000324578
												chr12	55473153	55473389	237	*	93.3605	1.70194	0.265128	6.41931	1.36889e-10	4.23695e-08		chr11	113711690	113712331	642	*	79.0908	-1.05801	0.283102	-3.73721	0.000186076	0.00301943
												chr12	84766072	84766519	448	*	83.2884	1.16212	0.308477	3.76728	0.000165034	0.00553428		chr11	114472399	114472672	274	*	123.57	-1.02377	0.217756	-4.70145	2.58325e-06	8.68186e-05
												chr12	85615883	85616484	602	*	112.379	1.10779	0.250378	4.42447	9.66808e-06	0.000616925		chr11	114610788	114612923	2136	*	151.769	-1.47915	0.211358	-6.99831	2.59074e-12	4.07962e-10
												chr12	85625506	85626479	974	*	95.7655	1.27911	0.271206	4.71638	2.40078e-06	0.000207872		chr11	116914938	116915211	274	*	79.2914	-1.21158	0.275426	-4.39894	1.08779e-05	0.00029591
												chr12	108738439	108739434	996	*	77.3239	1.11342	0.298232	3.73339	0.000188918	0.00612175		chr11	119156521	119156889	369	*	71.5405	-1.19398	0.293099	-4.07366	4.62802e-05	0.000984328
												chr12	112794697	112795762	1066	*	86.6214	1.34624	0.275509	4.88635	1.0272e-06	0.000100584		chr12	3664716	3665201	486	*	51.1447	-1.19589	0.349607	-3.42066	0.000624694	0.00804024
												chr12	112797289	112797488	200	*	166.253	1.01212	0.196158	5.15973	2.47313e-07	3.23283e-05		chr12	3825280	3825477	198	*	68.5099	-1.32261	0.329335	-4.01601	5.91907e-05	0.00121426
												chr13	48245470	48246609	1140	*	210.303	1.4171	0.197457	7.17678	7.13739e-13	4.17817e-10		chr12	3889685	3889924	240	*	121.226	-1.11664	0.218043	-5.12121	3.03584e-07	1.35948e-05
												chr14	29433711	29434084	374	*	88.0905	1.38554	0.279605	4.95535	7.21993e-07	7.53559e-05		chr12	12821491	12821723	233	*	185.534	-1.19905	0.176087	-6.80944	9.79768e-12	1.35795e-09
												chr14	69830611	69830981	371	*	161.778	1.30439	0.201159	6.48438	8.91003e-11	2.8227e-08		chr12	12929167	12929381	215	*	91.2299	-1.25257	0.263278	-4.75761	1.959e-06	6.8875e-05
												chr14	71082750	71083127	378	*	58.2648	1.55116	0.333919	4.64532	3.39557e-06	0.000272131		chr12	25074093	25074445	353	*	81.7401	-1.12495	0.310137	-3.62728	0.000286428	0.00426791
												chr15	79435355	79435558	204	*	97.4043	1.13331	0.264972	4.2771	1.89345e-05	0.00104481		chr12	42016564	42017586	1023	*	287.834	-1.42567	0.150713	-9.45952	3.09358e-21	2.73057e-18
												chr15	80105101	80106093	993	*	52.1557	1.48224	0.371819	3.98646	6.70654e-05	0.00275295		chr12	42017846	42018375	530	*	170.228	-1.34383	0.194112	-6.92293	4.42401e-12	6.68404e-10
												chr15	84234918	84235793	876	*	171.837	1.07161	0.207484	5.16478	2.40726e-07	3.16208e-05		chr12	65590683	65591184	502	*	94.4885	-1.21482	0.263623	-4.60816	4.06247e-06	0.000128304
												chr15	86282733	86283466	734	*	248.547	1.02956	0.16996	6.05767	1.3811e-09	3.34824e-07		chr12	74374120	74374456	337	*	44.5546	-1.42876	0.367559	-3.88716	0.000101424	0.00187638
												chr15	89425639	89426276	638	*	51.1197	1.24122	0.347884	3.56792	0.00035982	0.00977317		chr12	86557280	86557601	322	*	72.7416	-1.09096	0.289132	-3.77324	0.000161143	0.00270245
												chr15	99835324	99835811	488	*	203.16	1.79961	0.185583	9.69705	3.10348e-22	9.28561e-19		chr12	86807613	86807905	293	*	163.635	-1.11213	0.216041	-5.14779	2.63579e-07	1.20281e-05
												chr15	100300055	100300885	831	*	123.175	1.11037	0.223129	4.97634	6.47969e-07	6.89665e-05		chr12	100338121	100338907	787	*	31.0074	-1.63152	0.454644	-3.58856	0.000332504	0.00481334
												chr15	101227941	101228135	195	*	112.052	1.17549	0.245204	4.79391	1.63565e-06	0.000149304		chr12	100756751	100757552	802	*	191.577	-1.07402	0.191671	-5.60344	2.10142e-08	1.31992e-06
												chr15	101232865	101233920	1056	*	98.2164	1.28056	0.267992	4.77835	1.76737e-06	0.00015917		chr12	108285662	108286552	891	*	157.642	-1.19126	0.191904	-6.20759	5.3804e-10	5.02278e-08
												chr16	4893760	4894072	313	*	159.46	1.42158	0.212552	6.68814	2.26029e-11	8.33767e-09		chr12	117447464	117449143	1680	*	102.934	-1.03239	0.246435	-4.18932	2.79797e-05	0.000645567
												chr16	7457237	7457621	385	*	83.5666	1.1609	0.28015	4.14386	3.41501e-05	0.0016393		chr13	4560327	4560627	301	*	182.832	-1.26994	0.193818	-6.55221	5.6692e-11	6.69545e-09
												chr16	11017467	11018549	1083	*	365.501	1.09276	0.143374	7.62175	2.50265e-14	1.87198e-11		chr13	9817220	9817441	222	*	54.1567	-1.26554	0.357103	-3.54391	0.000394235	0.00553961
												chr16	20372625	20373526	902	*	78.78	1.16389	0.284165	4.09581	4.20695e-05	0.00193319		chr13	11273533	11274035	503	*	98.8674	-1.25864	0.250847	-5.01755	5.23333e-07	2.19688e-05
												chr16	33819073	33819659	587	*	79.059	1.19031	0.28197	4.2214	2.42791e-05	0.00125729		chr13	12912104	12913346	1243	*	53.162	-1.34257	0.344088	-3.90183	9.5467e-05	0.00179387
												chr17	24162828	24163696	869	*	81.971	1.11037	0.293083	3.78857	0.000151516	0.00522132		chr13	23506801	23507005	205	*	101.54	-1.05443	0.241992	-4.35728	1.31691e-05	0.000347798
												chr17	27993714	27994375	662	*	273.791	1.34685	0.166845	8.07246	6.88955e-16	6.39731e-13		chr13	23542108	23542898	791	*	325.496	-1.23171	0.139295	-8.84245	9.36391e-19	4.68768e-16
												chr17	28138069	28138162	94	*	73.7384	1.76186	0.326943	5.38888	7.08963e-08	1.09718e-05		chr13	23752711	23753905	1195	*	57.2989	-1.47143	0.338965	-4.34097	1.41856e-05	0.00036798
												chr17	28138258	28138777	520	*	253.563	1.37664	0.172657	7.97325	1.54555e-15	1.34254e-12		chr13	24002172	24002821	650	*	81.6537	-1.43791	0.296785	-4.84494	1.26651e-06	4.77302e-05
												chr17	30880034	30881760	1727	*	139.333	1.11662	0.208868	5.34607	8.98865e-08	1.32266e-05		chr13	24359535	24359778	244	*	128.628	-1.30231	0.221425	-5.88148	4.0661e-09	3.07858e-07
												chr17	31776251	31777388	1138	*	213.301	1.51626	0.181591	8.34983	6.83604e-17	9.20404e-14		chr13	26332260	26332863	604	*	86.161	-1.0756	0.264382	-4.06837	4.7344e-05	0.00100568
												chr17	31898597	31899241	645	*	119.828	1.04923	0.225815	4.64643	3.37725e-06	0.000271911		chr13	28722634	28724449	1816	*	117.432	-1.00249	0.229443	-4.36924	1.24681e-05	0.000333486
												chr17	47733917	47736577	2661	*	107.808	1.05909	0.264513	4.00392	6.23014e-05	0.00261724		chr13	28724700	28727118	2419	*	99.0537	-1.25059	0.241759	-5.17287	2.30531e-07	1.07095e-05
												chr17	56871832	56873539	1708	*	78.6015	1.14169	0.288932	3.95142	7.76893e-05	0.00313646		chr13	35188411	35189140	730	*	115.725	-1.2094	0.229936	-5.25971	1.44282e-07	7.16944e-06
												chr18	34814155	34815308	1154	*	95.0904	1.1541	0.277154	4.16411	3.12566e-05	0.00155578		chr13	52311348	52311683	336	*	44.7487	-1.42431	0.369353	-3.85624	0.000115143	0.002073
												chr18	34815086	34815334	249	*	73.6651	1.27293	0.289777	4.3928	1.11902e-05	0.000689544		chr13	54711221	54711507	287	*	40.1941	-1.34091	0.398037	-3.36881	0.000754923	0.00935255
												chr18	34815589	34816400	812	*	351.865	1.10747	0.134892	8.21004	2.21109e-16	2.29001e-13		chr13	59357933	59358318	386	*	51.3492	-1.46012	0.377055	-3.87244	0.000107751	0.0019663
												chr18	36517460	36520556	3097	*	87.8861	1.37119	0.284382	4.82165	1.42379e-06	0.000132688		chr13	63719892	63720413	522	*	106.449	-1.056	0.248326	-4.25246	2.11437e-05	0.000513156
												chr18	73781716	73782161	446	*	62.4175	1.2265	0.314948	3.8943	9.84813e-05	0.00375624		chr13	63720505	63720797	293	*	84.8278	-1.53592	0.272241	-5.64176	1.68317e-08	1.08151e-06
												chr19	9073267	9081856	8590	*	64.9873	1.36049	0.338568	4.01836	5.86045e-05	0.00250492		chr13	63720991	63721532	542	*	101.535	-1.3858	0.247525	-5.59861	2.1608e-08	1.35215e-06
												chr19	30095344	30096428	1085	*	376.441	1.11267	0.131022	8.49218	2.02795e-17	3.03382e-14		chr13	73344777	73348870	4094	*	89.868	-1.23113	0.261071	-4.7157	2.40882e-06	8.23417e-05
												chr19	30096627	30097094	468	*	199.637	1.30213	0.183391	7.10028	1.24507e-12	6.57395e-10		chr13	73457361	73459617	2257	*	36.6617	-1.44653	0.413961	-3.49437	0.000475182	0.00646984
												chr19	58065753	58066365	613	*	77.6046	1.50605	0.302327	4.98152	6.30878e-07	6.8226e-05		chr13	99245138	99245375	238	*	97.9047	-1.0845	0.243982	-4.445	8.78901e-06	0.000247853
												chr2	5617675	5618503	829	*	193.052	1.13624	0.184059	6.17327	6.68927e-10	1.78345e-07		chr13	107957825	107958072	248	*	99.2227	-1.07339	0.245221	-4.37725	1.20186e-05	0.000322736
												chr2	33075276	33075821	546	*	68.7535	1.25557	0.320156	3.92174	8.79104e-05	0.0034375		chr13	112764221	112764675	455	*	50.1404	-1.19253	0.352063	-3.38725	0.000705981	0.00884105
												chr2	60406678	60407341	664	*	76.5337	1.12813	0.30705	3.6741	0.000238692	0.00724634		chr14	8383275	8384287	1013	*	126.282	-2.18324	0.234547	-9.30832	1.29873e-20	9.90017e-18
												chr2	91112183	91113970	1788	*	126.775	1.04785	0.250025	4.19099	2.77736e-05	0.00140316		chr14	11437489	11438726	1238	*	49.5508	-1.34338	0.367731	-3.65317	0.000259025	0.00393298
												chr2	122124920	122128397	3478	*	134.134	1.67236	0.233302	7.16825	7.5961e-13	4.35208e-10		chr14	11911562	11912253	692	*	66.7726	-1.07233	0.305389	-3.51135	0.000445832	0.00614365
												chr2	122334496	122335527	1032	*	143.515	1.07341	0.2099	5.11393	3.15527e-07	3.89748e-05		chr14	11912509	11912933	425	*	167.143	-1.30184	0.19268	-6.75649	1.4137e-11	1.88912e-09
												chr2	130289324	130290496	1173	*	150.898	1.04311	0.206368	5.05458	4.31335e-07	5.13242e-05		chr14	16435212	16435339	128	*	33.5402	-1.41993	0.419296	-3.38646	0.000708001	0.00886085
												chr2	131204870	131205058	189	*	126.465	1.11941	0.232165	4.82161	1.42405e-06	0.000132688		chr14	19180575	19180929	355	*	119.516	-1.1611	0.235241	-4.9358	7.98227e-07	3.19491e-05
												chr2	150659740	150660953	1214	*	290.745	1.66609	0.155772	10.6957	1.06612e-26	9.56947e-23		chr14	24137374	24137771	398	*	69.7009	-1.03504	0.29745	-3.47969	0.000501986	0.00677004
												chr2	150661299	150661813	515	*	69.931	1.60791	0.307236	5.23347	1.66354e-07	2.29722e-05		chr14	53562973	53563490	518	*	106.954	-1.49548	0.254001	-5.88767	3.91681e-09	2.97226e-07
												chr2	167424794	167425206	413	*	110.312	1.56152	0.255663	6.10775	1.01043e-09	2.54287e-07		chr14	56873063	56873639	577	*	55.6908	-1.13273	0.331541	-3.41655	0.000634196	0.00813133
												chr3	59118518	59119014	497	*	99.2845	1.14181	0.263526	4.33279	1.4723e-05	0.000854444		chr14	60588464	60588776	313	*	75.5635	-1.0281	0.298849	-3.44022	0.000581248	0.00757995
												chr3	79531379	79531867	489	*	87.8153	1.67083	0.292131	5.71946	1.0686e-08	2.04081e-06		chr14	70009332	70010181	850	*	93.414	-1.0076	0.284907	-3.53658	0.000405349	0.00566964
												chr3	90512876	90513138	263	*	116.301	2.59526	0.276404	9.3894	6.03434e-21	1.47721e-17		chr14	78173094	78173419	326	*	61.6984	-1.4466	0.328656	-4.40157	1.0747e-05	0.000292934
												chr3	90513573	90514137	565	*	309.037	1.10391	0.153186	7.2063	5.74919e-13	3.44031e-10		chr14	91475626	91480370	4745	*	113.391	-1.31437	0.2528	-5.19927	2.00068e-07	9.53195e-06
												chr3	101413390	101413807	418	*	114.976	1.17717	0.246404	4.77739	1.77585e-06	0.0001594		chr14	95659106	95660967	1862	*	332.589	-1.01566	0.135604	-7.48987	6.89401e-14	1.58378e-11
												chr3	104796019	104796258	240	*	76.5478	1.01204	0.281821	3.59107	0.000329319	0.00923049		chr14	113504101	113504533	433	*	175.049	-1.23095	0.205482	-5.99053	2.09162e-09	1.70694e-07
												chr3	121618403	121618850	448	*	96.5974	1.6669	0.272409	6.11911	9.41021e-10	2.43652e-07		chr15	7079877	7080205	329	*	55.7988	-1.34441	0.342412	-3.92629	8.6265e-05	0.00165812
												chr3	138817455	138817763	309	*	65.9727	1.27011	0.313037	4.05738	4.96263e-05	0.00222352		chr15	8234492	8235808	1317	*	53.781	-1.56587	0.371378	-4.21637	2.48263e-05	0.000585996
												chr3	149111760	149111959	200	*	185.605	1.10877	0.18895	5.86803	4.40992e-09	9.57663e-07		chr15	8781185	8781392	208	*	70.7767	-1.75784	0.312907	-5.61778	1.93427e-08	1.24048e-06
												chr4	41067288	41067545	258	*	49.5849	1.92122	0.410339	4.68203	2.84043e-06	0.000235508		chr15	16661598	16662086	489	*	60.2245	-1.39341	0.32429	-4.29682	1.73267e-05	0.000434345
												chr4	41091700	41092570	871	*	144.131	1.11206	0.212856	5.22449	1.74637e-07	2.3993e-05		chr15	25046815	25047087	273	*	200.171	-1.03157	0.172086	-5.99449	2.04129e-09	1.67401e-07
												chr4	45810772	45811013	242	*	78.562	1.33386	0.284897	4.68189	2.84239e-06	0.000235508		chr15	25291457	25291608	152	*	61.1388	-1.35962	0.313636	-4.33501	1.45754e-05	0.000375768
												chr4	57362100	57362737	638	*	53.6231	1.32927	0.355659	3.73749	0.000185865	0.00605929		chr15	31562297	31562530	234	*	64.5807	-1.14471	0.309056	-3.70389	0.000212322	0.00336078
												chr4	57362733	57363352	620	*	89.3018	1.15857	0.273487	4.23629	2.27241e-05	0.00119282		chr15	35960505	35961090	586	*	96.9556	-1.05235	0.277031	-3.79868	0.00014547	0.00249576
												chr4	115820709	115821455	747	*	124.858	1.58505	0.235592	6.72794	1.72082e-11	6.52652e-09		chr15	36955928	36956377	450	*	95.0757	-1.70369	0.260267	-6.54595	5.91194e-11	6.95763e-09
												chr4	115821676	115822408	733	*	59.0178	1.28784	0.360869	3.56872	0.000358734	0.00977317		chr15	38445012	38445319	308	*	36.2076	-1.88502	0.435255	-4.33083	1.48549e-05	0.000381214
												chr4	119630884	119631456	573	*	188.51	1.20272	0.201685	5.96335	2.47112e-09	5.73641e-07		chr15	38710669	38711706	1038	*	67.9908	-1.02421	0.292082	-3.50657	0.000453922	0.0062372
												chr4	119631593	119632201	609	*	61.8234	1.58696	0.347669	4.56456	5.00538e-06	0.00036527		chr15	50897294	50897869	576	*	59.8833	-1.50667	0.332491	-4.53145	5.85792e-06	0.000176691
												chr4	125163083	125163539	457	*	156.336	1.19447	0.203103	5.88108	4.07587e-09	9.07067e-07		chr15	53177242	53177571	330	*	129.594	-1.18952	0.222545	-5.34505	9.03902e-08	4.78954e-06
												chr4	125545906	125546485	580	*	212.386	1.26819	0.181625	6.98248	2.90011e-12	1.44619e-09		chr15	59289041	59290131	1091	*	137.868	-1.02102	0.216758	-4.71042	2.47207e-06	8.37532e-05
												chr4	125715966	125716396	431	*	57.5892	1.43278	0.356155	4.0229	5.74864e-05	0.00246889		chr15	61993263	61993471	209	*	284.706	-1.00157	0.14218	-7.04439	1.86277e-12	3.03297e-10
												chr4	128163532	128164247	716	*	70.6576	1.56162	0.313235	4.98546	6.1813e-07	6.7117e-05		chr15	65218213	65219405	1193	*	54.5372	-1.35201	0.344693	-3.92236	8.76842e-05	0.00167962
												chr4	130301875	130302237	363	*	70.6462	1.39568	0.3104	4.49639	6.91185e-06	0.000472392		chr15	82904540	82904615	76	*	69.6548	-1.15359	0.302754	-3.81033	0.000138784	0.00241065
												chr4	138449516	138449979	464	*	116.458	1.02375	0.259454	3.94578	7.9542e-05	0.00318736		chr15	85303599	85304036	438	*	64.4698	-1.34021	0.309093	-4.33596	1.45124e-05	0.000374718
												chr4	145250122	145250362	241	*	112.588	1.10729	0.235776	4.69636	2.64837e-06	0.000223968		chr15	97597657	97598222	566	*	172.075	-1.1348	0.191086	-5.93868	2.87322e-09	2.27289e-07
												chr4	154360659	154361835	1177	*	404.915	1.10455	0.13308	8.29987	1.04228e-16	1.27575e-13		chr16	4818858	4819125	268	*	41.084	-2.04552	0.410443	-4.98368	6.23855e-07	2.56431e-05
												chr5	35947639	35949716	2078	*	99.3499	1.04619	0.26144	4.00163	6.2908e-05	0.00263099		chr16	9258830	9259874	1045	*	52.9674	-1.1973	0.336932	-3.55353	0.000380104	0.00536834
												chr5	63928282	63930834	2553	*	162.023	1.08258	0.20134	5.37686	7.57942e-08	1.14662e-05		chr16	13736208	13740302	4095	*	115.204	-1.24774	0.233898	-5.33456	9.57743e-08	5.02718e-06
												chr5	63930973	63932805	1833	*	52.9378	2.20727	0.40557	5.44239	5.25699e-08	8.42621e-06		chr16	20911101	20912134	1034	*	71.4841	-1.24938	0.28923	-4.31966	1.56267e-05	0.000397675
												chr5	66345041	66345224	184	*	65.2006	1.65146	0.328412	5.02863	4.94001e-07	5.6317e-05		chr16	21155942	21156366	425	*	47.4064	-1.63917	0.358099	-4.57743	4.7072e-06	0.000145919
												chr5	114751751	114751950	200	*	138.143	1.6934	0.226671	7.47073	7.97523e-14	5.6515e-11		chr16	31328737	31329050	314	*	139.218	-1.38467	0.223567	-6.19355	5.88236e-10	5.45029e-08
												chr5	114752040	114752341	302	*	56.4752	1.41006	0.365505	3.85783	0.000114398	0.00420261		chr16	38459111	38459680	570	*	98.3135	-1.13531	0.255924	-4.43613	9.15894e-06	0.000257286
												chr5	115009022	115010976	1955	*	154.689	1.09136	0.197966	5.51288	3.53007e-08	5.83177e-06		chr16	49980287	49980554	268	*	155.953	-1.15213	0.206864	-5.56953	2.55434e-08	1.5634e-06
												chr5	115144303	115145323	1021	*	50.9024	1.31228	0.362252	3.62255	0.000291709	0.00851969		chr16	57541554	57543234	1681	*	194.608	-1.03043	0.1956	-5.26803	1.37896e-07	6.90322e-06
												chr5	119684010	119685472	1463	*	69.8991	1.19278	0.312294	3.8194	0.000133776	0.00472125		chr16	57543451	57545242	1792	*	361.969	-1.01054	0.129105	-7.82732	4.98368e-15	1.359e-12
												chr5	119711925	119712912	988	*	114.041	1.51451	0.258651	5.85541	4.75834e-09	1.01692e-06		chr16	63061992	63062944	953	*	142.412	-1.63777	0.221202	-7.404	1.32147e-13	2.78764e-11
												chr5	119713340	119713738	399	*	65.9727	1.82159	0.351786	5.17813	2.24127e-07	2.97305e-05		chr16	87434941	87435283	343	*	32.9184	-1.64894	0.438121	-3.76366	0.000167444	0.00279276
												chr5	120563076	120563730	655	*	121.215	1.44515	0.235969	6.12432	9.10744e-10	2.40436e-07		chr16	91480788	91481558	771	*	239.589	-1.05729	0.161735	-6.53718	6.26887e-11	7.32628e-09
												chr5	120696588	120697092	505	*	223.597	1.03064	0.179139	5.75331	8.7513e-09	1.73276e-06		chr16	93459093	93460461	1369	*	243.805	-1.00526	0.162857	-6.17269	6.71373e-10	6.1526e-08
												chr5	120706516	120706933	418	*	144.536	1.19522	0.214244	5.57878	2.42209e-08	4.1809e-06		chr17	8433100	8433353	254	*	119.446	-1.04936	0.22828	-4.59682	4.28981e-06	0.000134976
												chr5	129387313	129387529	217	*	183.542	1.48022	0.19328	7.6584	1.88261e-14	1.44843e-11		chr17	9610805	9611445	641	*	37.3697	-1.54006	0.414577	-3.71479	0.000203376	0.0032483
												chr5	137671742	137672191	450	*	81.5366	1.02275	0.279161	3.66366	0.000248641	0.00749766		chr17	15240228	15240703	476	*	72.7658	-1.10241	0.312304	-3.52993	0.000415665	0.00579461
												chr5	144457165	144457361	197	*	116.407	1.52585	0.249599	6.11319	9.76597e-10	2.48093e-07		chr17	15240910	15241571	662	*	201.926	-1.33245	0.177405	-7.51077	5.87786e-14	1.35965e-11
												chr6	31370338	31373872	3535	*	446.522	1.0869	0.126043	8.62323	6.50939e-18	1.03109e-14		chr17	17408332	17409265	934	*	61.652	-1.31405	0.311856	-4.21366	2.51265e-05	0.000591832
												chr6	50720557	50720971	415	*	113.806	1.27542	0.245553	5.19408	2.05739e-07	2.78356e-05		chr17	18518201	18518556	356	*	79.1911	-1.57665	0.288337	-5.46806	4.54982e-08	2.64024e-06
												chr6	59195536	59196360	825	*	98.4647	2.17676	0.282211	7.71325	1.22654e-14	1.00085e-11		chr17	18518955	18519446	492	*	74.9734	-1.08263	0.283334	-3.82104	0.00013289	0.00233121
												chr6	83698248	83698952	705	*	72.4959	1.06274	0.285505	3.7223	0.00019742	0.00633627		chr17	29213763	29213981	219	*	49.7834	-1.37798	0.364432	-3.78116	0.000156097	0.00263628
												chr6	85372713	85372915	203	*	103.784	1.25335	0.281682	4.44953	8.60581e-06	0.000558403		chr17	32902106	32903137	1032	*	68.3689	-1.07408	0.294301	-3.64958	0.000262666	0.0039784
												chr6	86641460	86641873	414	*	57.9769	1.49529	0.347139	4.30747	1.65129e-05	0.000936126		chr17	35542746	35542921	176	*	80.6275	-1.03947	0.276744	-3.75605	0.000172614	0.00284483
												chr6	91468655	91469040	386	*	166.338	2.19482	0.224847	9.76139	1.64884e-22	6.34285e-19		chr17	50067802	50068358	557	*	88.7114	-1.36761	0.275751	-4.95958	7.06474e-07	2.87222e-05
												chr6	120108758	120109514	757	*	270.832	1.14439	0.153327	7.46373	8.41056e-14	5.80717e-11		chr17	50068815	50069042	228	*	76.9427	-1.03133	0.278978	-3.69682	0.000218313	0.00343132
												chr6	121003385	121003744	360	*	154.848	1.23113	0.224599	5.48146	4.2184e-08	6.88444e-06		chr17	51677715	51678260	546	*	142.002	-1.11117	0.221528	-5.01591	5.27828e-07	2.21022e-05
												chr7	45458633	45459585	953	*	65.8893	1.25561	0.321877	3.9009	9.58376e-05	0.00368148		chr17	52611980	52612218	239	*	77.2758	-1.148	0.280503	-4.09267	4.26435e-05	0.000923105
												chr7	80057146	80057533	388	*	376.186	1.00099	0.134819	7.4247	1.13034e-13	7.60942e-11		chr17	54010855	54011451	597	*	95.2991	-1.11245	0.250645	-4.43833	9.06589e-06	0.0002551
												chr7	83982305	83982787	483	*	75.881	1.50813	0.312207	4.83053	1.3617e-06	0.000128659		chr17	57125156	57125751	596	*	93.7941	-1.57312	0.273272	-5.75659	8.58279e-09	6.00992e-07
												chr7	84022775	84023369	595	*	126.426	1.07973	0.219711	4.91434	8.9084e-07	8.95095e-05		chr17	69266160	69266228	69	*	54.3614	-1.21719	0.351159	-3.46621	0.000527853	0.00702847
												chr7	130690110	130690265	156	*	70.392	1.48064	0.334921	4.42086	9.8311e-06	0.000624367		chr17	70908274	70908606	333	*	370.289	-1.04122	0.137008	-7.59968	2.96853e-14	7.16312e-12
												chr7	130690322	130690825	504	*	233.448	1.17393	0.167263	7.01849	2.24286e-12	1.13954e-09		chr17	72560974	72562733	1760	*	80.6211	-1.14041	0.272617	-4.18319	2.87449e-05	0.000659461
												chr8	46340228	46340728	501	*	63.0011	1.13998	0.318031	3.58451	0.000337713	0.00938487		chr17	79376727	79377029	303	*	94.6644	-1.41367	0.272801	-5.18205	2.19456e-07	1.03236e-05
												chr8	46341012	46342403	1392	*	247.364	1.36691	0.16593	8.23783	1.75369e-16	1.88894e-13		chr17	83989290	83989562	273	*	89.3895	-1.53167	0.268768	-5.69886	1.20609e-08	8.05846e-07
												chr8	47763316	47763418	103	*	119.565	1.07274	0.239069	4.48715	7.21807e-06	0.000485921		chr17	84063699	84063938	240	*	379.144	-1.42682	0.126779	-11.2544	2.20259e-29	6.71609e-26
												chr8	72319067	72323556	4490	*	57.2677	1.34268	0.3565	3.76629	0.000165692	0.00554256		chr17	84127911	84128267	357	*	75.3473	-1.58455	0.279475	-5.66972	1.43032e-08	9.40673e-07
												chr8	72324429	72324527	99	*	126.85	1.07019	0.219859	4.86761	1.12953e-06	0.000109018		chr17	90797564	90797797	234	*	67.4117	-1.17955	0.304074	-3.87915	0.00010482	0.00192646
												chr8	78819133	78819553	421	*	116.745	1.02336	0.234632	4.36155	1.29146e-05	0.000774533		chr18	3481497	3482284	788	*	93.1362	-1.13715	0.278211	-4.08737	4.36299e-05	0.00093687
												chr8	94173905	94174876	972	*	243.065	1.40414	0.169458	8.28605	1.17073e-16	1.37067e-13		chr18	9197765	9197966	202	*	93.5502	-1.37011	0.264135	-5.18717	2.13516e-07	1.00725e-05
												chr8	94182721	94183081	361	*	114.668	1.19414	0.259472	4.60221	4.18032e-06	0.00031417		chr18	9586946	9587597	652	*	184.657	-1.07529	0.177456	-6.05947	1.36575e-09	1.15678e-07
												chr8	119544394	119544648	255	*	104.717	1.20248	0.258959	4.64354	3.42494e-06	0.000272357		chr18	19452258	19452951	694	*	38.9076	-1.41354	0.397502	-3.55605	0.000376471	0.00532793
												chr8	120408235	120408615	381	*	330.489	1.00967	0.147719	6.83508	8.19615e-12	3.55977e-09		chr18	19453158	19453912	755	*	119.341	-1.36233	0.222087	-6.13421	8.55833e-10	7.61419e-08
												chr9	6927945	6928977	1033	*	166.032	1.0459	0.192228	5.44092	5.30068e-08	8.44596e-06		chr18	21500366	21500501	136	*	42.8504	-1.42546	0.39169	-3.63925	0.000273435	0.00410864
												chr9	31688908	31689124	217	*	75.27	1.31347	0.328588	3.9973	6.40684e-05	0.00266741		chr18	31754731	31755617	887	*	39.386	-1.51741	0.412281	-3.68052	0.000232756	0.00360902
												chr9	56552452	56552916	465	*	72.6191	1.23981	0.30983	4.00158	6.29219e-05	0.00263099		chr18	34092201	34092990	790	*	70.9895	-1.4447	0.294798	-4.90065	9.55207e-07	3.73846e-05
												chr9	58976970	58979191	2222	*	72.0379	2.37871	0.349404	6.80792	9.90198e-12	4.23239e-09		chr18	38050118	38050409	292	*	146.271	-1.45191	0.209356	-6.93512	4.05871e-12	6.15988e-10
												chr9	58979313	58980901	1589	*	52.9338	1.78455	0.400026	4.46109	8.15436e-06	0.000535562		chr18	61011703	61012154	452	*	313.06	-1.63119	0.157883	-10.3317	5.06631e-25	7.08038e-22
												chr9	59565212	59565648	437	*	124.35	1.4656	0.24801	5.90943	3.43283e-09	7.90079e-07		chr18	64384400	64384965	566	*	115.197	-1.17273	0.230718	-5.08297	3.71569e-07	1.62912e-05
												chr9	65084733	65084949	217	*	57.9331	1.30837	0.347901	3.76076	0.0001694	0.00562467		chr18	66426029	66426235	207	*	132.346	-1.15949	0.236633	-4.89994	9.5864e-07	3.74752e-05
												chr9	70176454	70177427	974	*	244.65	1.23094	0.182823	6.73296	1.66245e-11	6.39522e-09		chr18	74829386	74830053	668	*	160.737	-1.0281	0.19385	-5.3036	1.13543e-07	5.80608e-06
												chr9	97066655	97066900	246	*	141.374	1.04466	0.215732	4.84243	1.28261e-06	0.000122043		chr18	74830250	74830959	710	*	171.739	-1.64871	0.192161	-8.57982	9.50247e-18	4.08619e-15
												chr9	102692649	102694733	2085	*	81.8592	1.05542	0.272945	3.86679	0.000110277	0.00407346		chr18	75554633	75556198	1566	*	63.3282	-1.29855	0.32945	-3.94156	8.09539e-05	0.00157667
												chr9	120708835	120709619	785	*	174.571	1.0284	0.213874	4.80846	1.52099e-06	0.000140265		chr18	82753671	82754058	388	*	100.563	-1.22149	0.252452	-4.83848	1.30839e-06	4.90879e-05
												chrX	42059665	42060216	552	*	74.3887	1.49083	0.318054	4.68735	2.76763e-06	0.00023145		chr19	4849164	4849870	707	*	99.3696	-1.34142	0.250431	-5.35646	8.48668e-08	4.5399e-06
																								chr19	4850001	4850714	714	*	122.723	-1.42071	0.232934	-6.09919	1.06608e-09	9.31186e-08
																								chr19	12487876	12488082	207	*	70.5636	-1.03545	0.287696	-3.59911	0.000319312	0.00466059
																								chr19	14678339	14679897	1559	*	79.5999	-1.0152	0.27689	-3.66643	0.00024596	0.00377044
																								chr19	17179029	17179472	444	*	54.3834	-1.46071	0.35816	-4.07838	4.53509e-05	0.000967629
																								chr19	21603802	21605083	1282	*	33.0929	-1.52367	0.435235	-3.50079	0.000463878	0.00634282
																								chr19	34904416	34904910	495	*	33.2137	-1.77109	0.430977	-4.10948	3.96547e-05	0.000867619
																								chr19	34908129	34908423	295	*	37.3264	-1.41215	0.395782	-3.568	0.000359711	0.00512897
																								chr19	39901921	39902406	486	*	32.5719	-1.70591	0.449528	-3.79488	0.000147713	0.00252264
																								chr19	42209827	42210084	258	*	84.4888	-1.15386	0.274285	-4.20678	2.5903e-05	0.000607136
																								chr19	44717030	44717845	816	*	48.586	-1.25302	0.351499	-3.56479	0.000364152	0.00517982
																								chr19	50439162	50439676	515	*	35.7157	-1.41099	0.40597	-3.47561	0.000509691	0.00684918
																								chr19	51741598	51742015	418	*	30.0945	-1.65097	0.473257	-3.48854	0.000485671	0.00658443
																								chr19	54787516	54787780	265	*	72.0635	-1.315	0.292007	-4.5033	6.69075e-06	0.000197548
																								chr2	11534874	11535495	622	*	51.1988	-1.3012	0.362246	-3.59204	0.000328102	0.00476402
																								chr2	13412756	13413630	875	*	143.731	-1.10298	0.201356	-5.47775	4.3076e-08	2.50836e-06
																								chr2	21793551	21794081	531	*	164.476	-1.37213	0.220045	-6.23567	4.49846e-10	4.26058e-08
																								chr2	42624754	42624908	155	*	43.4442	-1.3138	0.370546	-3.54557	0.000391769	0.00550957
																								chr2	69591265	69593204	1940	*	46.5661	-1.50195	0.358553	-4.18891	2.80294e-05	0.000645697
																								chr2	73793690	73794377	688	*	52.9795	-1.17906	0.351678	-3.35265	0.000800409	0.00980515
																								chr2	75802309	75802469	161	*	71.2071	-1.19332	0.291443	-4.09453	4.23028e-05	0.000918367
																								chr2	79428704	79428993	290	*	62.3217	-1.16593	0.328108	-3.55351	0.000380126	0.00536834
																								chr2	114178353	114179397	1045	*	272.638	-1.0186	0.157879	-6.45179	1.10535e-10	1.21158e-08
																								chr2	131882377	131883117	741	*	168.443	-1.17613	0.195361	-6.02027	1.74123e-09	1.44561e-07
																								chr2	131883342	131884132	791	*	224.357	-1.1091	0.162192	-6.83818	8.02063e-12	1.13034e-09
																								chr2	139874077	139875459	1383	*	135.661	-1.01179	0.209361	-4.83274	1.34665e-06	5.03544e-05
																								chr2	143125177	143125691	515	*	62.5251	-1.1912	0.315518	-3.77538	0.000159764	0.00268469
																								chr2	153632458	153632672	215	*	44.3119	-1.53415	0.376202	-4.07799	4.54276e-05	0.00096865
																								chr2	157677161	157677756	596	*	65.1842	-1.03387	0.305608	-3.38298	0.000717035	0.00896721
																								chr2	158799785	158800082	298	*	57.1026	-1.42853	0.337289	-4.23533	2.28218e-05	0.000545214
																								chr2	159233740	159234721	982	*	57.4077	-1.24385	0.319157	-3.8973	9.72727e-05	0.00181762
																								chr2	163492858	163493149	292	*	192.902	-1.27155	0.187007	-6.7995	1.04981e-11	1.43137e-09
																								chr2	168799204	168799362	159	*	58.9005	-1.27013	0.333724	-3.80591	0.000141282	0.00243762
																								chr2	169313287	169313528	242	*	77.9683	-1.024	0.273588	-3.74283	0.000181956	0.0029655
																								chr2	170258386	170258811	426	*	68.5788	-1.07303	0.300402	-3.57198	0.000354288	0.00506745
																								chr2	174051472	174052402	931	*	109.35	-1.10233	0.237866	-4.63425	3.5823e-06	0.00011476
																								chr2	174257495	174258218	724	*	96.7222	-1.12603	0.254446	-4.42542	9.62537e-06	0.000267255
																								chr3	5989457	5990439	983	*	71.7214	-1.03859	0.291075	-3.56812	0.000359555	0.00512897
																								chr3	10359212	10360423	1212	*	156.963	-1.2176	0.211075	-5.76855	7.99574e-09	5.646e-07
																								chr3	12215085	12216178	1094	*	62.887	-1.47533	0.326524	-4.51828	6.23438e-06	0.000186703
																								chr3	13250436	13250833	398	*	172.185	-2.2164	0.212832	-10.4138	2.14423e-25	3.26907e-22
																								chr3	16940807	16941317	511	*	190.049	-1.27252	0.184982	-6.87916	6.0206e-12	8.81821e-10
																								chr3	18624343	18626649	2307	*	86.8738	-1.24464	0.261506	-4.75949	1.94079e-06	6.84502e-05
																								chr3	21655573	21656167	595	*	78.4936	-1.31789	0.287095	-4.59042	4.42359e-06	0.000138536
																								chr3	22559796	22560946	1151	*	32.6357	-1.56165	0.454054	-3.43934	0.000583136	0.00759673
																								chr3	28037357	28037990	634	*	65.1605	-1.18402	0.314763	-3.76162	0.000168817	0.00280867
																								chr3	30889354	30890277	924	*	137.767	-1.01414	0.217342	-4.66611	3.06959e-06	0.000100642
																								chr3	41038699	41038843	145	*	211.145	-1.0393	0.171167	-6.07181	1.26477e-09	1.08495e-07
																								chr3	65470072	65470445	374	*	45.8621	-1.57472	0.36889	-4.26881	1.96521e-05	0.000482188
																								chr3	68820422	68821442	1021	*	70.3435	-1.02661	0.296023	-3.468	0.000524343	0.00700677
																								chr3	92010667	92010992	326	*	64.3089	-1.12397	0.318437	-3.52963	0.000416135	0.00579874
																								chr3	93411729	93412048	320	*	356.576	-1.06979	0.140414	-7.61887	2.55901e-14	6.26508e-12
																								chr3	96557952	96558735	784	*	50.3234	-1.29834	0.341274	-3.8044	0.000142151	0.00245009
																								chr3	96562176	96562489	314	*	78.2595	-3.73341	0.343097	-10.8815	1.41251e-27	2.96107e-24
																								chr3	96564420	96564933	514	*	139.889	-1.69028	0.216782	-7.79716	6.33144e-15	1.68542e-12
																								chr3	97161624	97163396	1773	*	54.7682	-1.07616	0.319164	-3.37181	0.000746754	0.00927319
																								chr3	101570546	101570800	255	*	234.659	-1.02884	0.172133	-5.97702	2.27254e-09	1.83671e-07
																								chr3	102055354	102055665	312	*	68.3435	-1.07534	0.29381	-3.66	0.000252218	0.0038453
																								chr3	107823628	107824159	532	*	134.918	-1.17818	0.227265	-5.18418	2.16964e-07	1.02207e-05
																								chr3	108586997	108588588	1592	*	69.1413	-1.7362	0.307117	-5.6532	1.57486e-08	1.01777e-06
																								chr3	121020816	121021217	402	*	160.347	-1.16993	0.208774	-5.60381	2.09686e-08	1.31953e-06
																								chr3	138193648	138194041	394	*	129.099	-1.06681	0.216491	-4.92775	8.31823e-07	3.31356e-05
																								chr3	141001207	141001529	323	*	157.593	-1.22154	0.192726	-6.33821	2.32448e-10	2.36259e-08
																								chr3	157423796	157424373	578	*	70.4639	-1.11399	0.284085	-3.92132	8.80659e-05	0.00168324
																								chr4	3660760	3661152	393	*	75.8897	-1.55704	0.288746	-5.39241	6.95188e-08	3.82251e-06
																								chr4	6800662	6802008	1347	*	131.415	-1.29057	0.218751	-5.89973	3.64104e-09	2.80101e-07
																								chr4	16087528	16088156	629	*	36.8345	-1.54722	0.43976	-3.51832	0.000434292	0.00601677
																								chr4	23573503	23573956	454	*	88.5905	-1.57468	0.264838	-5.94582	2.75082e-09	2.18638e-07
																								chr4	24436438	24437312	875	*	288.205	-1.0604	0.149535	-7.09131	1.3285e-12	2.26189e-10
																								chr4	55209209	55209394	186	*	113.661	-1.26383	0.243988	-5.17988	2.22028e-07	1.04154e-05
																								chr4	57675981	57676318	338	*	91.1206	-1.02839	0.263577	-3.90165	9.55411e-05	0.00179426
																								chr4	57687056	57687390	335	*	113.083	-1.59612	0.233389	-6.83889	7.9811e-12	1.12951e-09
																								chr4	63441701	63441872	172	*	40.9736	-1.38865	0.393516	-3.52884	0.000417389	0.0058114
																								chr4	66901484	66902052	569	*	36.4321	-2.39379	0.445257	-5.3762	7.60746e-08	4.10889e-06
																								chr4	83413509	83414401	893	*	253.452	-1.19716	0.152603	-7.84494	4.33173e-15	1.19091e-12
																								chr4	83414708	83415102	395	*	63.3672	-1.67984	0.317106	-5.29741	1.17457e-07	5.99637e-06
																								chr4	96189550	96190154	605	*	31.963	-1.66936	0.463857	-3.59887	0.000319599	0.00466276
																								chr4	104801100	104801669	570	*	185.837	-1.68274	0.184832	-9.10415	8.69407e-20	5.50203e-17
																								chr4	111686586	111686624	39	*	49.4613	-1.85397	0.547351	-3.38718	0.000706156	0.00884105
																								chr4	115232144	115233007	864	*	70.6324	-1.06281	0.304961	-3.48508	0.000491998	0.00665139
																								chr4	128715156	128715884	729	*	434.634	-1.12333	0.123777	-9.07542	1.13235e-19	6.90547e-17
																								chr4	129558257	129558819	563	*	121.42	-1.32281	0.258899	-5.10938	3.2321e-07	1.43777e-05
																								chr4	146497927	146498540	614	*	132.019	-1.11661	0.207412	-5.38356	7.30258e-08	3.96841e-06
																								chr4	148486882	148487527	646	*	112.178	-1.21527	0.226479	-5.36593	8.05343e-08	4.32885e-06
																								chr4	148487778	148488432	655	*	89.7978	-1.09436	0.27542	-3.97344	7.08411e-05	0.00141265
																								chr4	153829890	153831071	1182	*	293.237	-1.14412	0.139816	-8.18303	2.76797e-16	9.47352e-14
																								chr5	3943626	3944252	627	*	80.7119	-1.40012	0.267269	-5.2386	1.61796e-07	7.92236e-06
																								chr5	9691263	9691788	526	*	45.7441	-1.2309	0.361488	-3.4051	0.000661386	0.00840472
																								chr5	12137633	12139173	1541	*	176.86	-1.26967	0.218188	-5.81916	5.91432e-09	4.31244e-07
																								chr5	12139296	12140176	881	*	42.4667	-1.78767	0.40854	-4.37574	1.21022e-05	0.000324475
																								chr5	19262632	19262889	258	*	223.145	-1.08475	0.172032	-6.30551	2.87248e-10	2.86744e-08
																								chr5	20604299	20604627	329	*	202.766	-1.04035	0.186577	-5.57597	2.46156e-08	1.5205e-06
																								chr5	22426238	22426843	606	*	83.9008	-1.25049	0.276345	-4.52509	6.03692e-06	0.000181113
																								chr5	32712623	32712898	276	*	126.14	-1.31049	0.216112	-6.06396	1.32812e-09	1.12776e-07
																								chr5	72854433	72855605	1173	*	111.895	-1.07633	0.232846	-4.62251	3.79128e-06	0.000120381
																								chr5	72855968	72856663	696	*	212.374	-1.01355	0.175051	-5.79	7.03875e-09	5.02312e-07
																								chr5	76858699	76859246	548	*	176.624	-1.16011	0.18121	-6.40206	1.53295e-10	1.61687e-08
																								chr5	77357446	77359699	2254	*	135.058	-1.10115	0.228066	-4.82821	1.37769e-06	5.12863e-05
																								chr5	88311692	88312033	342	*	60.8938	-1.34523	0.330842	-4.06608	4.78096e-05	0.00101414
																								chr5	104003316	104003559	244	*	127.271	-1.23384	0.246641	-5.00255	5.65757e-07	2.34852e-05
																								chr5	106384493	106384844	352	*	102.368	-1.23599	0.255469	-4.83813	1.31068e-06	4.91188e-05
																								chr5	114914628	114914848	221	*	40.5162	-2.16066	0.417047	-5.18085	2.20875e-07	1.03759e-05
																								chr5	128329700	128330465	766	*	73.7578	-1.0862	0.293281	-3.7036	0.00021256	0.00336138
																								chr5	128444905	128445250	346	*	173.794	-1.06743	0.194796	-5.47975	4.25936e-08	2.48458e-06
																								chr5	128597056	128597380	325	*	84.173	-1.01404	0.260446	-3.8935	9.881e-05	0.00184224
																								chr5	130187146	130187473	328	*	120.39	-1.30168	0.243192	-5.35247	8.67617e-08	4.61184e-06
																								chr5	142954852	142955170	319	*	74.6358	-1.29893	0.291194	-4.46069	8.16954e-06	0.000232413
																								chr5	147292279	147292597	319	*	156.227	-1.13984	0.198366	-5.74615	9.12958e-09	6.31372e-07
																								chr5	147898541	147898831	291	*	96.5807	-1.02609	0.272175	-3.76996	0.000163275	0.00272593
																								chr5	148701230	148702070	841	*	226.469	-1.18294	0.172798	-6.84579	7.60574e-12	1.08555e-09
																								chr5	149259268	149259552	285	*	47.0205	-1.47738	0.379512	-3.89284	9.90794e-05	0.00184419
																								chr6	3182623	3182986	364	*	78.122	-1.03392	0.272316	-3.79677	0.000146596	0.00250867
																								chr6	3269221	3269840	620	*	55.9096	-1.32758	0.333019	-3.9865	6.70561e-05	0.00134759
																								chr6	3396313	3396582	270	*	238.498	-1.0512	0.165382	-6.35621	2.06797e-10	2.12116e-08
																								chr6	7971196	7971456	261	*	98.4944	-1.15757	0.240808	-4.80701	1.53205e-06	5.59157e-05
																								chr6	10861187	10861712	526	*	122.356	-1.19121	0.223813	-5.32234	1.02442e-07	5.30246e-06
																								chr6	31947195	31948098	904	*	145.124	-1.01185	0.203682	-4.96778	6.77229e-07	2.76674e-05
																								chr6	37153157	37155191	2035	*	113.779	-1.00739	0.231176	-4.35769	1.31439e-05	0.000347408
																								chr6	37748785	37749898	1114	*	91.8258	-1.43152	0.253716	-5.64222	1.67872e-08	1.08073e-06
																								chr6	38145285	38145330	46	*	40.9391	-1.44425	0.38686	-3.73327	0.00018901	0.00305964
																								chr6	49304365	49304687	323	*	133.598	-1.57156	0.230207	-6.82673	8.68728e-12	1.21408e-09
																								chr6	67225958	67226198	241	*	84.5452	-1.40761	0.294871	-4.77366	1.80907e-06	6.42777e-05
																								chr6	75643246	75645003	1758	*	232.983	-1.10332	0.163347	-6.75444	1.4339e-11	1.90096e-09
																								chr6	89287483	89289839	2357	*	117.809	-1.24355	0.2266	-5.48784	4.06879e-08	2.39004e-06
																								chr6	97046338	97046537	200	*	60.9459	-1.3732	0.352009	-3.90102	9.57877e-05	0.00179692
																								chr6	99945226	99945655	430	*	55.5135	-1.45302	0.338794	-4.28881	1.79629e-05	0.000446954
																								chr6	102745832	102746502	671	*	61.8203	-1.37126	0.312557	-4.38723	1.14805e-05	0.000310322
																								chr6	102833529	102834495	967	*	64.3875	-1.22054	0.322326	-3.78666	0.000152683	0.00259404
																								chr6	105493717	105494398	682	*	89.309	-1.19967	0.263967	-4.54478	5.49924e-06	0.000167226
																								chr6	106358208	106358870	663	*	41.8903	-1.43756	0.40005	-3.59346	0.00032632	0.00474225
																								chr6	107229694	107229897	204	*	56.8335	-1.34754	0.324946	-4.14695	3.36937e-05	0.00075241
																								chr6	122492761	122493170	410	*	77.9218	-1.03294	0.282165	-3.66077	0.000251454	0.00383888
																								chr6	127080971	127082208	1238	*	410.295	-1.21352	0.123983	-9.78779	1.27042e-22	1.25327e-19
																								chr6	127770151	127771279	1129	*	205.724	-1.32085	0.17287	-7.64073	2.15993e-14	5.36638e-12
																								chr6	134376591	134376868	278	*	48.6821	-1.58084	0.365098	-4.32992	1.49161e-05	0.000382493
																								chr6	134406917	134407250	334	*	172.679	-1.45915	0.193525	-7.53982	4.70604e-14	1.11159e-11
																								chr6	137467963	137468152	190	*	65.6621	-1.18353	0.316209	-3.74286	0.000181935	0.0029655
																								chr6	147176495	147176666	172	*	77.4038	-1.1491	0.274308	-4.18909	2.80069e-05	0.000645623
																								chr7	3228317	3228774	458	*	83.0163	-1.51284	0.296211	-5.10729	3.26805e-07	1.45184e-05
																								chr7	4163865	4164663	799	*	173.42	-1.03198	0.188516	-5.47425	4.39366e-08	2.55403e-06
																								chr7	4535411	4538236	2826	*	35.5986	-1.79387	0.408349	-4.39298	1.11806e-05	0.00030316
																								chr7	4866318	4867564	1247	*	37.9143	-1.71337	0.418108	-4.09791	4.16906e-05	0.000906838
																								chr7	6998782	6999111	330	*	158.921	-1.22642	0.194994	-6.28951	3.18473e-10	3.13891e-08
																								chr7	11814282	11814502	221	*	46.5878	-1.58337	0.363781	-4.35253	1.34575e-05	0.000354021
																								chr7	19830861	19831012	152	*	89.4949	-1.0886	0.260936	-4.17191	3.02051e-05	0.000686854
																								chr7	30439599	30440377	779	*	34.3668	-1.46457	0.434818	-3.36823	0.000756527	0.0093668
																								chr7	30462503	30463980	1478	*	98.7878	-1.31845	0.253438	-5.20226	1.96884e-07	9.43386e-06
																								chr7	37554106	37555006	901	*	219.868	-1.32626	0.164726	-8.05128	8.19332e-16	2.50774e-13
																								chr7	45564578	45568285	3708	*	325.795	-1.05081	0.145087	-7.24267	4.39952e-13	8.33697e-11
																								chr7	48834640	48835000	361	*	63.2743	-1.43294	0.327896	-4.37012	1.24179e-05	0.000332409
																								chr7	49348882	49349114	233	*	85.1015	-1.3986	0.277585	-5.03844	4.69335e-07	1.99501e-05
																								chr7	49357610	49358031	422	*	33.0345	-1.98818	0.452989	-4.38902	1.13863e-05	0.000308238
																								chr7	58669835	58669963	129	*	72.6148	-1.00421	0.300003	-3.34733	0.000815948	0.00993744
																								chr7	75754919	75755117	199	*	64.5079	-1.31278	0.322982	-4.06455	4.81248e-05	0.00101839
																								chr7	85104755	85105653	899	*	128.212	-1.29675	0.253064	-5.12422	2.98775e-07	1.34513e-05
																								chr7	90554198	90554465	268	*	66.1585	-1.33667	0.314677	-4.24775	2.15931e-05	0.000521422
																								chr7	96185391	96185669	279	*	32.9358	-1.51777	0.440193	-3.44796	0.000564836	0.00741203
																								chr7	102458498	102459042	545	*	124.385	-1.17538	0.228551	-5.14274	2.70759e-07	1.23084e-05
																								chr7	102479248	102479539	292	*	324.073	-1.00852	0.149148	-6.76186	1.3623e-11	1.83505e-09
																								chr7	102479726	102479918	193	*	74.5258	-1.17278	0.290301	-4.03988	5.34783e-05	0.00111342
																								chr7	107341916	107342471	556	*	104.23	-1.1848	0.238521	-4.96729	6.78952e-07	2.77041e-05
																								chr7	114133773	114134182	410	*	544.267	-1.01147	0.106324	-9.51309	1.85079e-21	1.67776e-18
																								chr7	114192430	114192737	308	*	70.2233	-1.28146	0.298285	-4.29609	1.73839e-05	0.000434805
																								chr7	116991004	116992293	1290	*	667.159	-1.14897	0.0993626	-11.5634	6.3135e-31	2.3529e-27
																								chr7	127952946	127952986	41	*	47.282	-1.71576	0.400954	-4.27918	1.87583e-05	0.000463307
																								chr7	128504121	128504644	524	*	77.9288	-1.10551	0.283232	-3.9032	9.49275e-05	0.00178673
																								chr7	129949046	129949410	365	*	129.21	-1.00468	0.230326	-4.362	1.2888e-05	0.000342261
																								chr7	145034443	145034643	201	*	269.584	-1.21692	0.156335	-7.78404	7.02448e-15	1.85518e-12
																								chr7	145034740	145035401	662	*	40.9646	-1.34125	0.399497	-3.35734	0.000786967	0.00967228
																								chr8	3545679	3546845	1167	*	75.6735	-1.02154	0.271987	-3.75583	0.000172771	0.00284483
																								chr8	4354579	4354990	412	*	417.689	-1.0023	0.123646	-8.10623	5.22141e-16	1.71697e-13
																								chr8	4355756	4355890	135	*	49.2562	-1.22186	0.364352	-3.35353	0.000797882	0.00978135
																								chr8	5384249	5385136	888	*	61.5386	-1.70641	0.336062	-5.07767	3.82084e-07	1.67304e-05
																								chr8	12456955	12457815	861	*	75.0314	-1.97876	0.295857	-6.68824	2.25875e-11	2.83748e-09
																								chr8	13139728	13140059	332	*	153.539	-1.61466	0.201441	-8.01557	1.09624e-15	3.2539e-13
																								chr8	25107362	25107872	511	*	107.425	-1.06424	0.240999	-4.41597	1.00558e-05	0.000277142
																								chr8	40649746	40652029	2284	*	49.2544	-1.33844	0.351378	-3.80912	0.000139461	0.0024199
																								chr8	41088301	41088597	297	*	86.6378	-1.10299	0.25807	-4.27401	1.91992e-05	0.000472806
																								chr8	56243057	56243362	306	*	45.3378	-1.28747	0.366176	-3.516	0.000438105	0.00605683
																								chr8	64347605	64348110	506	*	127.143	-1.23823	0.227842	-5.43462	5.49148e-08	3.11658e-06
																								chr8	70274666	70275100	435	*	76.5608	-1.05305	0.280368	-3.75594	0.000172689	0.00284483
																								chr8	78488920	78491307	2388	*	88.131	-1.0307	0.289518	-3.56006	0.000370766	0.00526498
																								chr8	86389424	86390020	597	*	135.413	-1.1089	0.219923	-5.0422	4.60217e-07	1.96388e-05
																								chr8	88019238	88019762	525	*	115.332	-1.25617	0.257559	-4.8772	1.076e-06	4.13402e-05
																								chr8	88020131	88020405	275	*	161.028	-1.10207	0.191572	-5.7528	8.77788e-09	6.09563e-07
																								chr8	118482491	118482841	351	*	57.434	-1.33212	0.331	-4.02454	5.70879e-05	0.00117761
																								chr9	6002690	6003066	377	*	37.7241	-1.56191	0.425673	-3.66928	0.000243235	0.00373892
																								chr9	6833161	6833756	596	*	74.4143	-1.44905	0.296313	-4.89025	1.00709e-06	3.90564e-05
																								chr9	6834495	6835149	655	*	134.772	-1.10095	0.204307	-5.38872	7.09623e-08	3.88278e-06
																								chr9	7795049	7795500	452	*	269.122	-1.66393	0.16538	-10.0612	8.19585e-24	9.81775e-21
																								chr9	9394447	9395512	1066	*	89.3624	-1.1805	0.260343	-4.5344	5.77667e-06	0.000174397
																								chr9	13699765	13700108	344	*	280.75	-1.15782	0.144226	-8.02782	9.92201e-16	2.97138e-13
																								chr9	15224887	15225282	396	*	90.2439	-1.00388	0.255435	-3.93006	8.49234e-05	0.00163796
																								chr9	34996022	34996348	327	*	145.073	-1.14987	0.205295	-5.60109	2.13003e-08	1.33539e-06
																								chr9	37782466	37783433	968	*	122.527	-1.07068	0.231051	-4.63396	3.5874e-06	0.000114814
																								chr9	65156349	65156568	220	*	61.7056	-1.17281	0.323675	-3.62343	0.000290726	0.00431662
																								chr9	75352473	75352821	349	*	171.167	-1.04881	0.187966	-5.57979	2.40811e-08	1.49298e-06
																								chr9	83050816	83051665	850	*	277.117	-1.12246	0.170014	-6.60218	4.05149e-11	4.90582e-09
																								chr9	89467090	89467632	543	*	95.5415	-1.48009	0.261623	-5.65732	1.53755e-08	1.00138e-06
																								chr9	96832991	96833864	874	*	71.1011	-1.18599	0.319342	-3.71385	0.00020413	0.00325569
																								chr9	105537112	105537393	282	*	66.5086	-1.63124	0.300499	-5.42845	5.68467e-08	3.20992e-06
																								chr9	106644752	106645587	836	*	94.3599	-1.61528	0.271922	-5.94023	2.84621e-09	2.25685e-07
																								chr9	106646236	106646704	469	*	108.074	-1.09769	0.249457	-4.40031	1.08096e-05	0.00029429
																								chr9	107624957	107625839	883	*	204.787	-1.03439	0.173348	-5.96711	2.4149e-09	1.93775e-07
																								chr9	111574980	111575575	596	*	69.5348	-1.27084	0.309018	-4.1125	3.9139e-05	0.000856895
																								chr9	113670262	113670666	405	*	78.4463	-1.45589	0.291955	-4.98669	6.14225e-07	2.53093e-05
																								chr9	115446545	115446886	342	*	200.554	-1.05918	0.180681	-5.86214	4.56926e-09	3.37572e-07
																								chr9	115450980	115451570	591	*	170.582	-2.04757	0.207553	-9.86527	5.88746e-23	6.37004e-20
																								chr9	121614546	121616588	2043	*	54.7423	-1.14181	0.332543	-3.43357	0.000595684	0.00772615
																								chrX	13297494	13297774	281	*	203.305	-1.13875	0.175446	-6.49061	8.54876e-11	9.75285e-09
																								chrX	48062424	48062954	531	*	119.576	-1.14941	0.224365	-5.12296	3.00781e-07	1.35235e-05
																								chrX	48250067	48250830	764	*	53.4166	-1.73306	0.360006	-4.81398	1.47952e-06	5.43535e-05
																								chrX	107899608	107900883	1276	*	72.6835	-1.20965	0.285885	-4.23123	2.32416e-05	0.000553654
																								chrX	162009423	162009996	574	*	303.986	-1.32347	0.147395	-8.97908	2.73051e-19	1.47716e-16
																								ATAC_24h_UP
																								seqnames	start	end	width	strand	baseMean	log2FoldChange	lfcSE	stat	pvalue	padj
																								chr1	20896256	20896663	408	*	223.184	1.09952	0.167298	6.57222	4.95698e-11	5.9168e-09
																								chr1	29976812	29978690	1879	*	89.1444	1.06143	0.25961	4.08855	4.34073e-05	0.000933286
																								chr1	33943732	33943975	244	*	54.6014	1.32012	0.337365	3.91303	9.11457e-05	0.00173012
																								chr1	34547279	34547286	8	*	64.1175	1.17435	0.30959	3.79322	0.000148704	0.00253698
																								chr1	35842184	35842594	411	*	36.8615	1.914	0.446989	4.28198	1.85239e-05	0.00045887
																								chr1	35871908	35873403	1496	*	54.7592	1.55022	0.35335	4.3872	1.14818e-05	0.000310322
																								chr1	39237946	39238695	750	*	57.3922	1.70647	0.331223	5.15202	2.57695e-07	1.18078e-05
																								chr1	39456798	39457407	610	*	95.3545	1.29005	0.255583	5.04748	4.47667e-07	1.9201e-05
																								chr1	39520959	39522660	1702	*	190.744	1.11325	0.179053	6.21743	5.05355e-10	4.74793e-08
																								chr1	54676313	54677045	733	*	278.895	1.62392	0.154226	10.5295	6.31745e-26	1.00902e-22
																								chr1	56952550	56953787	1238	*	267.52	1.34631	0.161739	8.32397	8.50638e-17	3.1353e-14
																								chr1	57343186	57343694	509	*	72.814	1.37949	0.297518	4.63665	3.54095e-06	0.000113762
																								chr1	57475297	57477967	2671	*	319.659	1.27925	0.148295	8.6264	6.33147e-18	2.86978e-15
																								chr1	61095788	61096167	380	*	58.568	2.18462	0.331871	6.58274	4.61847e-11	5.53244e-09
																								chr1	73662686	73663588	903	*	55.1403	1.27448	0.335447	3.79935	0.000145076	0.00249411
																								chr1	73663808	73664515	708	*	102.041	1.24446	0.243693	5.1067	3.27834e-07	1.45448e-05
																								chr1	84330844	84332367	1524	*	31.1456	1.58913	0.449901	3.53217	0.000412161	0.00575472
																								chr1	90517749	90519446	1698	*	84.7803	1.23491	0.273354	4.5176	6.25431e-06	0.000186928
																								chr1	90519535	90519859	325	*	191.921	1.19228	0.177261	6.72613	1.74238e-11	2.25642e-09
																								chr1	90524237	90525073	837	*	299.69	1.17021	0.145231	8.05756	7.783e-16	2.43971e-13
																								chr1	91607452	91608274	823	*	128.474	1.07245	0.226643	4.73187	2.2246e-06	7.67648e-05
																								chr1	98941618	98942186	569	*	92.8175	1.28808	0.277696	4.63845	3.51025e-06	0.000113209
																								chr1	118689307	118690230	924	*	103.797	1.65186	0.246868	6.69128	2.21233e-11	2.78961e-09
																								chr1	127171181	127171869	689	*	82.251	1.28899	0.266745	4.8323	1.34967e-06	5.04111e-05
																								chr1	156982715	156983501	787	*	82.0508	1.10422	0.277513	3.97899	6.92083e-05	0.00138421
																								chr1	177713196	177714209	1014	*	47.74	1.48151	0.371953	3.98307	6.8032e-05	0.00136557
																								chr1	177714337	177714742	406	*	98.8398	1.81079	0.256291	7.06537	1.60188e-12	2.65984e-10
																								chr1	179385827	179386284	458	*	48.1422	1.48876	0.359592	4.14013	3.47105e-05	0.000772544
																								chr1	180210980	180211304	325	*	81.3208	1.51668	0.302129	5.01999	5.1674e-07	2.17251e-05
																								chr1	182071952	182072318	367	*	95.5747	1.19411	0.259072	4.60918	4.04256e-06	0.000127796
																								chr1	183095206	183095460	255	*	54.5413	2.2476	0.367712	6.11239	9.81503e-10	8.64058e-08
																								chr1	189770496	189771138	643	*	211.605	1.27502	0.185412	6.87669	6.12591e-12	8.93344e-10
																								chr10	34201127	34201559	433	*	54.3257	1.12987	0.325907	3.46685	0.000526601	0.00701459
																								chr10	36894245	36894403	159	*	144.845	1.10314	0.20406	5.40594	6.44694e-08	3.59197e-06
																								chr10	41763352	41763835	484	*	66.6947	1.35522	0.305922	4.42995	9.42564e-06	0.000263454
																								chr10	41763993	41764799	807	*	110.338	1.51091	0.24341	6.20728	5.39102e-10	5.02278e-08
																								chr10	41805566	41806105	540	*	78.1078	1.3905	0.28059	4.95565	7.20896e-07	2.92024e-05
																								chr10	45048397	45048555	159	*	77.9107	1.11474	0.2928	3.80717	0.000140564	0.00242648
																								chr10	59354364	59355357	994	*	49.6813	1.30225	0.383229	3.39809	0.000678578	0.00857903
																								chr10	60160956	60164611	3656	*	73.9297	1.43943	0.29416	4.89336	9.91295e-07	3.8572e-05
																								chr10	61750325	61750767	443	*	73.8952	1.58475	0.294228	5.38612	7.19967e-08	3.92031e-06
																								chr10	62843603	62844348	746	*	165.662	1.00924	0.195087	5.17328	2.3002e-07	1.07095e-05
																								chr10	68228169	68229066	898	*	54.9281	1.21696	0.353104	3.44647	0.000567957	0.00744135
																								chr10	69908837	69909554	718	*	31.8073	1.60869	0.448315	3.5883	0.000332845	0.0048162
																								chr10	70293631	70294170	540	*	204.148	1.66575	0.189294	8.7998	1.3706e-18	6.76046e-16
																								chr10	70379265	70380696	1432	*	50.1915	1.42235	0.368987	3.85473	0.000115856	0.00208033
																								chr10	75635952	75636273	322	*	59.279	2.14905	0.356688	6.02501	1.69098e-09	1.41088e-07
																								chr10	80043628	80044430	803	*	87.951	1.06732	0.284041	3.75762	0.00017154	0.00283569
																								chr10	80946371	80946798	428	*	187.591	1.48272	0.186217	7.96236	1.68785e-15	4.92279e-13
																								chr10	81625831	81626253	423	*	117.576	1.0636	0.231203	4.60029	4.21906e-06	0.000132999
																								chr10	82893830	82894376	547	*	94.2953	1.18673	0.249333	4.75962	1.93955e-06	6.84502e-05
																								chr10	96629264	96632066	2803	*	46.5523	1.34559	0.385833	3.4875	0.00048755	0.00659925
																								chr10	96724578	96725486	909	*	93.19	1.07028	0.261516	4.09259	4.26586e-05	0.000923105
																								chr10	126933159	126933537	379	*	101.421	1.02057	0.260954	3.91093	9.19432e-05	0.00174033
																								chr10	127212533	127215665	3133	*	217.464	1.33934	0.165926	8.07194	6.9191e-16	2.23147e-13
																								chr11	4643707	4644281	575	*	495.743	1.04649	0.113842	9.19243	3.84067e-20	2.62898e-17
																								chr11	12443900	12444419	520	*	83.8703	1.75706	0.282919	6.21047	5.28261e-10	4.94928e-08
																								chr11	16949699	16950109	411	*	46.6061	1.24444	0.360559	3.45142	0.000557637	0.00734342
																								chr11	19966194	19966400	207	*	79.8612	1.24047	0.273821	4.53023	5.89204e-06	0.000177242
																								chr11	46120697	46121765	1069	*	51.4024	1.81732	0.34579	5.25556	1.47577e-07	7.30073e-06
																								chr11	46564023	46564953	931	*	75.409	1.78813	0.289334	6.18014	6.40448e-10	5.88528e-08
																								chr11	52483738	52484961	1224	*	40.1853	1.39784	0.387376	3.6085	0.000307977	0.00451874
																								chr11	60333902	60334395	494	*	159.977	1.29316	0.200667	6.44433	1.16111e-10	1.26444e-08
																								chr11	60739035	60739712	678	*	64.9029	1.03964	0.309024	3.36427	0.00076747	0.00947083
																								chr11	60740468	60741494	1027	*	452.811	1.12348	0.114477	9.81399	9.80133e-23	9.96201e-20
																								chr11	61584003	61585894	1892	*	281.734	1.0141	0.143842	7.0501	1.78784e-12	2.92517e-10
																								chr11	63956044	63957327	1284	*	86.1682	1.37797	0.278349	4.95052	7.40158e-07	2.98744e-05
																								chr11	63977488	63977727	240	*	80.7258	1.15916	0.296493	3.90957	9.24599e-05	0.00174671
																								chr11	67927112	67927375	264	*	52.3096	1.5572	0.366609	4.24757	2.16103e-05	0.000521462
																								chr11	67928105	67928357	253	*	96.6066	1.41893	0.266278	5.32877	9.88777e-08	5.13384e-06
																								chr11	69784419	69785194	776	*	92.5459	1.01833	0.263611	3.86302	0.000111994	0.00202938
																								chr11	70954401	70955341	941	*	192.559	1.11317	0.185972	5.98568	2.15491e-09	1.74584e-07
																								chr11	71764912	71765400	489	*	420.493	1.09244	0.132908	8.21951	2.04344e-16	7.06586e-14
																								chr11	76547236	76547693	458	*	94.0775	1.20337	0.258151	4.66148	3.13946e-06	0.000102632
																								chr11	79752678	79754609	1932	*	56.9749	1.41131	0.333334	4.23393	2.29642e-05	0.000548215
																								chr11	79775866	79776662	797	*	79.0626	1.61179	0.316623	5.09055	3.57026e-07	1.57359e-05
																								chr11	84269938	84270513	576	*	94.6724	1.02579	0.260931	3.93126	8.45034e-05	0.00163174
																								chr11	87847436	87847868	433	*	116.705	1.33199	0.229459	5.80492	6.43983e-09	4.63516e-07
																								chr11	88841732	88843523	1792	*	106.338	1.2624	0.268928	4.69418	2.67675e-06	8.96016e-05
																								chr11	96696242	96696947	706	*	187.741	1.27259	0.192067	6.62577	3.45447e-11	4.25979e-09
																								chr11	96697123	96697580	458	*	136.563	1.24487	0.212036	5.87104	4.33061e-09	3.24014e-07
																								chr11	97427902	97428129	228	*	73.5395	1.39345	0.287163	4.85247	1.21931e-06	4.61071e-05
																								chr11	100681664	100682153	490	*	311.407	1.05507	0.16317	6.46605	1.00595e-10	1.11355e-08
																								chr11	102134974	102135417	444	*	52.4696	1.4674	0.367547	3.99241	6.54064e-05	0.00131997
																								chr11	102702389	102703188	800	*	99.7559	1.68486	0.263999	6.38207	1.74705e-10	1.81418e-08
																								chr11	105898524	105900427	1904	*	102.351	1.07958	0.240257	4.49343	7.00837e-06	0.000204585
																								chr11	107276633	107277011	379	*	50.0015	1.29323	0.345045	3.74801	0.00017824	0.00291911
																								chr11	107386795	107387013	219	*	42.0949	1.59853	0.414982	3.85205	0.000117135	0.00209985
																								chr11	109350011	109350064	54	*	55.5895	1.49353	0.342335	4.36276	1.28433e-05	0.000341343
																								chr11	110372012	110372228	217	*	75.4035	1.36154	0.297875	4.57086	4.85731e-06	0.000149879
																								chr11	115835435	115836753	1319	*	638.712	1.54378	0.107016	14.4257	3.56791e-47	3.98905e-43
																								chr11	116430377	116430685	309	*	32.3257	1.88707	0.488732	3.86116	0.000112848	0.00204266
																								chr11	116434282	116437756	3475	*	201.149	1.11092	0.177384	6.26279	3.78157e-10	3.66582e-08
																								chr11	119381324	119381955	632	*	144.956	1.38025	0.208649	6.61516	3.71146e-11	4.52677e-09
																								chr11	120164211	120165246	1036	*	165.182	1.27293	0.197651	6.44029	1.19244e-10	1.29219e-08
																								chr12	25144362	25144795	434	*	287.486	1.03801	0.151066	6.87126	6.36367e-12	9.23999e-10
																								chr12	28733259	28734972	1714	*	117.229	1.37506	0.350689	3.92103	8.8172e-05	0.00168409
																								chr12	31293816	31294319	504	*	98.1101	1.03976	0.25335	4.10406	4.05966e-05	0.000884188
																								chr12	43209757	43211973	2217	*	53.9452	1.30995	0.337662	3.87948	0.000104682	0.00192541
																								chr12	43920804	43921113	310	*	51.998	1.39001	0.350586	3.96482	7.34518e-05	0.00145348
																								chr12	46025928	46026871	944	*	128.763	1.11568	0.210343	5.3041	1.13233e-07	5.80608e-06
																								chr12	52835262	52836459	1198	*	56.3971	1.75076	0.369954	4.73236	2.2192e-06	7.66571e-05
																								chr12	55473153	55473389	237	*	93.3605	1.78389	0.2647	6.73929	1.59163e-11	2.06918e-09
																								chr12	65115371	65116958	1588	*	86.7495	1.63942	0.261227	6.27585	3.47739e-10	3.39055e-08
																								chr12	65498648	65499103	456	*	90.6579	1.05455	0.26348	4.00239	6.27064e-05	0.00127469
																								chr12	70489371	70490183	813	*	37.2738	1.34037	0.388064	3.45398	0.000552385	0.00728857
																								chr12	70729707	70730903	1197	*	92.5084	1.21866	0.256042	4.75961	1.93966e-06	6.84502e-05
																								chr12	73719284	73719857	574	*	162.842	1.02635	0.201754	5.08715	3.63478e-07	1.59993e-05
																								chr12	79034668	79035496	829	*	36.998	1.44026	0.411612	3.49908	0.000466873	0.00637745
																								chr12	79035811	79036428	618	*	76.084	1.03044	0.28612	3.60141	0.000316491	0.00462546
																								chr12	79850705	79852054	1350	*	56.6648	1.15313	0.320092	3.60249	0.000315189	0.00461045
																								chr12	84766072	84766519	448	*	83.2884	2.07649	0.298747	6.95069	3.63504e-12	5.55715e-10
																								chr12	85615883	85616484	602	*	112.379	1.47522	0.247196	5.9678	2.40478e-09	1.93426e-07
																								chr12	85625506	85626479	974	*	95.7655	1.64764	0.267871	6.15088	7.70528e-10	6.94739e-08
																								chr12	86462679	86463190	512	*	67.218	1.02861	0.293669	3.50262	0.000460701	0.00630892
																								chr12	91985151	91985381	231	*	127.752	1.03023	0.218868	4.70709	2.51278e-06	8.49607e-05
																								chr12	100815405	100817532	2128	*	292.567	1.0989	0.139682	7.86717	3.62757e-15	1.02246e-12
																								chr12	100817806	100818575	770	*	88.9183	1.02949	0.259241	3.97116	7.15244e-05	0.0014214
																								chr12	102326529	102327255	727	*	254.588	1.08388	0.148877	7.28036	3.32938e-13	6.45495e-11
																								chr12	104453572	104454346	775	*	71.5703	1.34288	0.28473	4.71632	2.40154e-06	8.22683e-05
																								chr12	105580350	105580849	500	*	294.467	1.02531	0.146454	7.0009	2.54318e-12	4.02362e-10
																								chr12	105582858	105583214	357	*	194.804	1.03616	0.183056	5.66035	1.51062e-08	9.87134e-07
																								chr12	105721813	105722014	202	*	97.2551	1.73038	0.25629	6.75167	1.46158e-11	1.91495e-09
																								chr12	105738376	105739252	877	*	59.3646	1.04225	0.309707	3.36526	0.000764711	0.00945417
																								chr12	110686065	110686220	156	*	97.9906	1.59039	0.250819	6.34079	2.28587e-10	2.33041e-08
																								chr12	110687171	110688015	845	*	162.126	1.02947	0.207208	4.96831	6.75405e-07	2.76265e-05
																								chr12	111553661	111553902	242	*	201.304	1.31601	0.178007	7.39303	1.43523e-13	2.99e-11
																								chr12	111728480	111728704	225	*	77.4019	1.47815	0.301349	4.90511	9.33766e-07	3.66309e-05
																								chr13	24516933	24517840	908	*	117.059	1.09156	0.227872	4.79024	1.6658e-06	5.98847e-05
																								chr13	33089344	33091434	2091	*	130.662	1.21698	0.21912	5.55393	2.79312e-08	1.68496e-06
																								chr13	40851992	40853671	1680	*	126.708	1.06627	0.226211	4.7136	2.43384e-06	8.28026e-05
																								chr13	44084741	44085852	1112	*	279.248	1.30121	0.152465	8.53449	1.4078e-17	5.74039e-15
																								chr13	44085954	44087349	1396	*	355.985	1.0087	0.135759	7.43011	1.08509e-13	2.333e-11
																								chr13	45190435	45190883	449	*	105.134	1.07093	0.255358	4.19385	2.74262e-05	0.000635292
																								chr13	48244389	48245344	956	*	50.8721	1.49128	0.36225	4.11672	3.84303e-05	0.000843952
																								chr13	48245470	48246609	1140	*	210.303	1.73239	0.195737	8.85057	8.7077e-19	4.49331e-16
																								chr13	54030863	54032020	1158	*	59.1594	1.43279	0.341519	4.19534	2.72457e-05	0.000631984
																								chr13	63926739	63927547	809	*	128.021	1.13416	0.217457	5.21558	1.83244e-07	8.88178e-06
																								chr13	67728047	67728324	278	*	50.9519	1.9047	0.390238	4.88087	1.05617e-06	4.06251e-05
																								chr13	68572536	68573023	488	*	55.7754	1.34065	0.330068	4.06174	4.87091e-05	0.00103011
																								chr13	68574719	68575026	308	*	119.22	1.05326	0.239731	4.39351	1.11533e-05	0.000302663
																								chr13	74913910	74914383	474	*	77.0291	1.01809	0.274708	3.70609	0.00021048	0.00333634
																								chr13	74922959	74923415	457	*	56.164	1.32772	0.320771	4.13916	3.48579e-05	0.00077531
																								chr13	96346881	96347159	279	*	139.783	1.27527	0.208331	6.12135	9.27846e-10	8.18971e-08
																								chr13	104607110	104607348	239	*	63.2738	1.18026	0.320915	3.67781	0.000235245	0.00363946
																								chr14	14037169	14037418	250	*	80.3925	1.09738	0.270627	4.05496	5.01438e-05	0.00105314
																								chr14	20478624	20478869	246	*	79.2403	1.03458	0.278172	3.7192	0.000199853	0.00320118
																								chr14	20663272	20663697	426	*	60.0696	1.09805	0.31755	3.45788	0.000544452	0.00720658
																								chr14	24757657	24757954	298	*	121.13	1.01849	0.226268	4.50126	6.7553e-06	0.000198928
																								chr14	24758236	24759086	851	*	190.702	1.02756	0.170089	6.04132	1.52856e-09	1.27854e-07
																								chr14	29433711	29434084	374	*	88.0905	1.44248	0.279397	5.16282	2.43261e-07	1.12231e-05
																								chr14	36892991	36893365	375	*	63.4674	1.02382	0.305734	3.34873	0.000811826	0.00991243
																								chr14	47857749	47858031	283	*	72.0088	1.11393	0.294644	3.7806	0.000156453	0.00263964
																								chr14	62301124	62301826	703	*	93.8577	1.21167	0.266387	4.54853	5.40215e-06	0.000164721
																								chr14	69830611	69830981	371	*	161.778	1.45864	0.200139	7.28817	3.14194e-13	6.12698e-11
																								chr14	69831181	69831707	527	*	31.1186	1.68307	0.462063	3.64251	0.000269988	0.00406631
																								chr14	71082750	71083127	378	*	58.2648	1.4603	0.335704	4.34996	1.36165e-05	0.000357084
																								chr14	76507395	76507451	57	*	44.4787	1.30014	0.387069	3.35893	0.000782457	0.00963096
																								chr14	79138868	79142647	3780	*	499.296	1.08519	0.122663	8.84693	8.99575e-19	4.57161e-16
																								chr14	116933573	116933934	362	*	51.7196	1.20411	0.333894	3.60626	0.000310645	0.00454795
																								chr14	116934107	116934683	577	*	90.3048	1.27889	0.28446	4.49584	6.92947e-06	0.000202811
																								chr14	118778095	118778829	735	*	48.5148	1.23819	0.357133	3.46702	0.000526259	0.00701458
																								chr14	122276537	122277283	747	*	102.745	1.15837	0.241409	4.79836	1.59969e-06	5.7756e-05
																								chr15	24335308	24335857	550	*	50.9638	1.29622	0.344718	3.76022	0.000169763	0.00281573
																								chr15	59604963	59606248	1286	*	92.7673	1.00994	0.256803	3.93275	8.3979e-05	0.00162255
																								chr15	59612183	59612657	475	*	35.8705	1.48024	0.408308	3.62532	0.000288607	0.00429086
																								chr15	59822704	59823441	738	*	116.873	1.21644	0.225992	5.38264	7.33996e-08	3.97722e-06
																								chr15	59824237	59824974	738	*	100.001	1.07242	0.251301	4.26746	1.97707e-05	0.00048439
																								chr15	67471357	67472120	764	*	83.9683	1.15193	0.285274	4.03797	5.39154e-05	0.00112182
																								chr15	76819834	76820270	437	*	84.9552	1.14436	0.266548	4.29326	1.76071e-05	0.000439041
																								chr15	76959024	76960314	1291	*	33.8559	1.51197	0.418241	3.61506	0.000300276	0.00442706
																								chr15	77881343	77883261	1919	*	222.088	1.19388	0.174495	6.84191	7.8145e-12	1.11062e-09
																								chr15	79334856	79335882	1027	*	65.6318	1.05507	0.302292	3.49024	0.000482591	0.00655183
																								chr15	79416088	79416638	551	*	57.9144	1.23972	0.315995	3.92324	8.73672e-05	0.00167546
																								chr15	79435355	79435558	204	*	97.4043	1.33872	0.263282	5.08475	3.68118e-07	1.6161e-05
																								chr15	80105101	80106093	993	*	52.1557	1.47676	0.37246	3.96488	7.34344e-05	0.00145348
																								chr15	80116349	80116761	413	*	80.0845	1.31971	0.290978	4.53542	5.74876e-06	0.000173711
																								chr15	80169726	80171974	2249	*	40.8321	1.36422	0.392475	3.47596	0.000509035	0.00684528
																								chr15	80257356	80260445	3090	*	42.3901	1.53498	0.382812	4.00974	6.07851e-05	0.00124393
																								chr15	83176427	83177415	989	*	46.4433	1.29134	0.363058	3.55684	0.000375345	0.0053187
																								chr15	83250159	83251687	1529	*	93.4028	1.04339	0.273308	3.81765	0.000134731	0.00235156
																								chr15	84234918	84235793	876	*	171.837	1.25643	0.206299	6.09034	1.12672e-09	9.71495e-08
																								chr15	85530400	85530899	500	*	82.1816	1.18994	0.263856	4.50979	6.4892e-06	0.000192362
																								chr15	85530503	85530989	487	*	44.2218	1.26943	0.369564	3.43493	0.000592712	0.00769356
																								chr15	86282733	86283466	734	*	248.547	1.28938	0.168488	7.65267	1.96846e-14	4.92716e-12
																								chr15	88904243	88904442	200	*	54.1797	1.48652	0.341809	4.349	1.36762e-05	0.000357531
																								chr15	88905826	88907375	1550	*	248.729	1.45464	0.169239	8.59521	8.31149e-18	3.6681e-15
																								chr15	97346820	97347140	321	*	88.0501	1.71073	0.259382	6.5954	4.24119e-11	5.11704e-09
																								chr15	97350477	97350532	56	*	46.645	1.41425	0.377403	3.74731	0.000178744	0.00292594
																								chr15	99835324	99835811	488	*	203.16	1.64283	0.187017	8.78439	1.57212e-18	7.64211e-16
																								chr15	100300055	100300885	831	*	123.175	1.13939	0.22324	5.10389	3.32744e-07	1.47432e-05
																								chr15	101227941	101228135	195	*	112.052	1.0907	0.246499	4.42479	9.65378e-06	0.000267822
																								chr15	101232865	101233920	1056	*	98.2164	1.18661	0.269489	4.4032	1.06666e-05	0.000291342
																								chr16	4893760	4894072	313	*	159.46	1.5797	0.21157	7.46657	8.23138e-14	1.8045e-11
																								chr16	8758029	8758135	107	*	40.9063	1.39476	0.383215	3.63961	0.000273048	0.00410503
																								chr16	9007950	9009581	1632	*	63.1558	1.37225	0.32415	4.23337	2.3022e-05	0.000549203
																								chr16	10465105	10465844	740	*	62.119	1.08774	0.310702	3.50091	0.000463664	0.00634248
																								chr16	11017467	11018549	1083	*	365.501	1.15969	0.143215	8.09757	5.60668e-16	1.82576e-13
																								chr16	11526428	11526548	121	*	166.134	1.02895	0.216131	4.76077	1.92853e-06	6.8233e-05
																								chr16	18017708	18018370	663	*	75.0189	1.10791	0.298507	3.71151	0.000206024	0.0032781
																								chr16	20372625	20373526	902	*	78.78	1.41747	0.281561	5.03433	4.79519e-07	2.02564e-05
																								chr16	33819073	33819659	587	*	79.059	1.1254	0.283247	3.9732	7.09139e-05	0.00141326
																								chr16	36613434	36613834	401	*	60.3299	1.27944	0.311038	4.11343	3.89815e-05	0.000854003
																								chr16	36747327	36747732	406	*	161.482	1.49906	0.192944	7.76941	7.88503e-15	2.06619e-12
																								chr16	50942333	50943679	1347	*	91.342	1.0998	0.255266	4.30846	1.64398e-05	0.000415528
																								chr16	52741257	52742220	964	*	75.9234	1.05607	0.300368	3.51592	0.000438234	0.00605683
																								chr16	52742390	52743256	867	*	97.4453	1.54051	0.256524	6.00533	1.90943e-09	1.57744e-07
																								chr16	65646365	65646969	605	*	87.8205	1.11319	0.261949	4.24964	2.14113e-05	0.000518087
																								chr16	87689898	87691266	1369	*	139.928	1.26348	0.207628	6.08529	1.16281e-09	1.00005e-07
																								chr16	94011717	94016188	4472	*	625.146	1.03558	0.100593	10.2947	7.44255e-25	9.98523e-22
																								chr16	94601403	94601727	325	*	99.033	1.03874	0.251789	4.12542	3.70051e-05	0.000817109
																								chr16	95959177	95961615	2439	*	39.8447	2.19768	0.418438	5.2521	1.50371e-07	7.42798e-06
																								chr16	95961704	95964228	2525	*	63.7534	1.15474	0.31765	3.63527	0.000277693	0.00416524
																								chr17	12205767	12205975	209	*	462.427	1.25675	0.11635	10.8015	3.38736e-27	6.68325e-24
																								chr17	14198959	14199700	742	*	88.0676	1.44384	0.278801	5.17874	2.23389e-07	1.04647e-05
																								chr17	14201110	14202065	956	*	55.2909	1.35834	0.351853	3.86054	0.000113136	0.00204476
																								chr17	17496322	17496541	220	*	223.961	1.39984	0.173876	8.05082	8.22431e-16	2.50774e-13
																								chr17	21853352	21854014	663	*	67.0207	1.17706	0.324672	3.62538	0.000288538	0.00429086
																								chr17	24162828	24163696	869	*	81.971	1.32161	0.290896	4.54322	5.54004e-06	0.000168314
																								chr17	27993714	27994375	662	*	273.791	1.6718	0.165175	10.1214	4.44096e-24	5.51683e-21
																								chr17	28138069	28138162	94	*	73.7384	1.97093	0.324994	6.06451	1.32356e-09	1.12674e-07
																								chr17	28138258	28138777	520	*	253.563	1.39008	0.172812	8.04387	8.70457e-16	2.63027e-13
																								chr17	31776251	31777388	1138	*	213.301	1.78876	0.179988	9.93822	2.83852e-23	3.17356e-20
																								chr17	31898597	31899241	645	*	119.828	1.37187	0.223021	6.15131	7.68456e-10	6.94738e-08
																								chr17	35731018	35732201	1184	*	67.4358	1.16561	0.308034	3.78401	0.000154319	0.00261546
																								chr17	44238965	44239546	582	*	477.215	1.02232	0.110625	9.24131	2.43501e-20	1.73772e-17
																								chr17	47648042	47649149	1108	*	53.2219	1.39871	0.339031	4.12561	3.69752e-05	0.000816987
																								chr17	74967588	74967802	215	*	40.27	1.30149	0.388865	3.34689	0.000817242	0.00994598
																								chr17	79897960	79898267	308	*	71.432	1.11011	0.286311	3.8773	0.000105621	0.00193693
																								chr17	80792732	80792993	262	*	45.7323	1.34566	0.377639	3.56336	0.000366141	0.0052059
																								chr18	7582805	7584007	1203	*	90.5646	1.10668	0.263024	4.20753	2.58181e-05	0.000605571
																								chr18	22802938	22804301	1364	*	94.6294	1.14848	0.280928	4.08818	4.34763e-05	0.000934169
																								chr18	34606401	34606806	406	*	138.338	1.41822	0.211528	6.70466	2.01879e-11	2.57461e-09
																								chr18	34814155	34815308	1154	*	95.0904	1.07043	0.278565	3.84267	0.000121703	0.0021713
																								chr18	34815086	34815334	249	*	73.6651	1.13803	0.292128	3.89565	9.79344e-05	0.00182795
																								chr18	34815589	34816400	812	*	351.865	1.05871	0.135426	7.81759	5.38423e-15	1.45639e-12
																								chr18	36447809	36451353	3545	*	110.826	1.23192	0.228198	5.39847	6.72112e-08	3.71389e-06
																								chr18	36452100	36455150	3051	*	55.3433	1.0751	0.317399	3.38724	0.000706009	0.00884105
																								chr18	36517460	36520556	3097	*	87.8861	1.3604	0.284908	4.77488	1.79817e-06	6.40259e-05
																								chr18	44948434	44949377	944	*	285.758	1.24619	0.148239	8.40665	4.21906e-17	1.64548e-14
																								chr18	61610029	61610494	466	*	190.001	1.17341	0.177432	6.6133	3.75858e-11	4.56763e-09
																								chr18	73781716	73782161	446	*	62.4175	1.27829	0.314777	4.06095	4.88725e-05	0.00103161
																								chr18	75530965	75532086	1122	*	219.856	1.50039	0.166115	9.03223	1.6821e-19	9.56262e-17
																								chr18	76204954	76205322	369	*	64.2021	1.11754	0.320258	3.48949	0.000483947	0.00656372
																								chr19	9027559	9028746	1188	*	100.49	1.13173	0.272521	4.15281	3.28423e-05	0.000735848
																								chr19	9079361	9082595	3235	*	124.449	1.01083	0.230937	4.37709	1.20277e-05	0.000322736
																								chr19	9106088	9107651	1564	*	508.785	1.04064	0.112509	9.24937	2.25822e-20	1.64658e-17
																								chr19	25488908	25489230	323	*	241.567	1.07589	0.172145	6.24988	4.10761e-10	3.94766e-08
																								chr19	30095344	30096428	1085	*	376.441	1.04357	0.131667	7.9258	2.26678e-15	6.55431e-13
																								chr19	30096627	30097094	468	*	199.637	1.48545	0.182265	8.14997	3.64014e-16	1.23327e-13
																								chr19	30558224	30558957	734	*	143.864	1.19864	0.216394	5.53913	3.0397e-08	1.81737e-06
																								chr19	37614187	37614506	320	*	102.3	1.06315	0.277163	3.83584	0.000125134	0.00221718
																								chr19	45360254	45360683	430	*	62.6249	1.54055	0.329048	4.68184	2.84311e-06	9.41371e-05
																								chr19	57147390	57148393	1004	*	73.8268	1.0368	0.281435	3.68399	0.000229614	0.00357731
																								chr19	58065753	58066365	613	*	77.6046	1.91212	0.298197	6.41226	1.4338e-10	1.5267e-08
																								chr2	5617675	5618503	829	*	193.052	1.27902	0.183214	6.98102	2.93039e-12	4.57154e-10
																								chr2	9646372	9646951	580	*	125.187	1.07673	0.221047	4.87104	1.1101e-06	4.23594e-05
																								chr2	12879232	12880403	1172	*	84.304	1.59412	0.265844	5.99647	2.01657e-09	1.65779e-07
																								chr2	13766328	13768051	1724	*	51.0347	1.11706	0.332747	3.35709	0.000787672	0.0096774
																								chr2	13768321	13769648	1328	*	85.4362	1.03059	0.266287	3.87021	0.000108741	0.00197791
																								chr2	13976877	13977561	685	*	38.3283	1.52269	0.409098	3.72207	0.000197593	0.00317408
																								chr2	13977916	13978289	374	*	33.113	1.74446	0.452552	3.85472	0.00011586	0.00208033
																								chr2	29748200	29748679	480	*	136.885	1.04041	0.216121	4.81403	1.47917e-06	5.43535e-05
																								chr2	31089803	31091274	1472	*	150.569	1.00785	0.203312	4.95716	7.15311e-07	2.90463e-05
																								chr2	31122124	31122606	483	*	101.461	1.20586	0.240949	5.00462	5.59729e-07	2.32926e-05
																								chr2	32174793	32175935	1143	*	98.4347	1.28139	0.253679	5.05123	4.38967e-07	1.8852e-05
																								chr2	32653270	32653906	637	*	123.474	1.18122	0.23451	5.03698	4.72943e-07	2.00038e-05
																								chr2	33075276	33075821	546	*	68.7535	1.42394	0.318559	4.46994	7.82403e-06	0.000223341
																								chr2	34919957	34920093	137	*	55.5101	1.84497	0.332851	5.54292	2.97472e-08	1.78809e-06
																								chr2	34927170	34927898	729	*	432.86	1.16754	0.127287	9.17249	4.62229e-20	3.10073e-17
																								chr2	35509699	35510355	657	*	134.833	1.44567	0.212203	6.81269	9.57875e-12	1.33312e-09
																								chr2	38486930	38487547	618	*	39.6833	1.34192	0.388876	3.45076	0.000559015	0.00735869
																								chr2	38591589	38591822	234	*	38.9183	1.92558	0.429654	4.4817	7.4051e-06	0.000213931
																								chr2	60406678	60407341	664	*	76.5337	1.46466	0.303453	4.82664	1.38853e-06	5.16326e-05
																								chr2	67247453	67249189	1737	*	125.064	1.15949	0.219937	5.27192	1.35006e-07	6.77881e-06
																								chr2	68911036	68912823	1788	*	93.0321	1.00999	0.247843	4.0751	4.59948e-05	0.000978878
																								chr2	70908131	70908731	601	*	149.729	1.35329	0.208949	6.47666	9.3778e-11	1.05551e-08
																								chr2	70908874	70909886	1013	*	115.433	1.6187	0.238413	6.78948	1.12535e-11	1.52816e-09
																								chr2	75681684	75687290	5607	*	56.4456	1.21045	0.328693	3.68262	0.000230848	0.00358616
																								chr2	80391361	80392155	795	*	69.5918	1.1421	0.285976	3.99367	6.50581e-05	0.00131519
																								chr2	91110721	91111732	1012	*	121.471	1.36564	0.234722	5.81809	5.95223e-09	4.33067e-07
																								chr2	91112183	91113970	1788	*	126.775	1.65405	0.244908	6.75374	1.44077e-11	1.90256e-09
																								chr2	101986584	101987391	808	*	67.9517	1.39397	0.298396	4.67154	2.9895e-06	9.85248e-05
																								chr2	104603521	104604863	1343	*	83.4419	1.11497	0.266876	4.17786	2.94271e-05	0.000671984
																								chr2	104604993	104606390	1398	*	61.9699	1.44014	0.305668	4.71146	2.45944e-06	8.34664e-05
																								chr2	116980340	116980586	247	*	50.4489	1.16849	0.330105	3.53977	0.000400483	0.00561329
																								chr2	119229955	119230251	297	*	60.4048	1.13679	0.306958	3.70341	0.000212725	0.00336239
																								chr2	122124920	122128397	3478	*	134.134	1.86977	0.231881	8.0635	7.41416e-16	2.34602e-13
																								chr2	129206245	129206841	597	*	74.5176	1.59971	0.300139	5.32989	9.82719e-08	5.12619e-06
																								chr2	130289324	130290496	1173	*	150.898	1.52791	0.202596	7.54164	4.64086e-14	1.10397e-11
																								chr2	131175416	131175704	289	*	69.4147	1.26169	0.287872	4.38282	1.17151e-05	0.000316119
																								chr2	132212037	132212639	603	*	285.036	1.10831	0.150105	7.38357	1.54098e-13	3.19049e-11
																								chr2	150657663	150658642	980	*	55.7875	1.18592	0.350647	3.3821	0.000719337	0.00898694
																								chr2	150659740	150660953	1214	*	290.745	1.67105	0.155972	10.7138	8.76817e-27	1.63385e-23
																								chr2	150661299	150661813	515	*	69.931	1.49941	0.309032	4.85194	1.22257e-06	4.61783e-05
																								chr2	155584528	155585670	1143	*	37.0888	1.65196	0.398136	4.14922	3.3361e-05	0.000746472
																								chr2	155585830	155588368	2539	*	52.7589	1.12369	0.330549	3.39948	0.000675137	0.00854519
																								chr2	164873779	164874392	614	*	97.5534	1.18158	0.272358	4.33831	1.43582e-05	0.000371596
																								chr2	164917002	164917428	427	*	180.75	1.16834	0.185338	6.30381	2.90419e-10	2.89049e-08
																								chr2	167424794	167425206	413	*	110.312	1.89334	0.252868	7.48747	7.02152e-14	1.59128e-11
																								chr2	172594653	172594904	252	*	133.732	1.16265	0.24108	4.82268	1.4164e-06	5.23787e-05
																								chr2	180985877	180986154	278	*	80.5277	1.02307	0.276395	3.70148	0.000214347	0.00337848
																								chr2	181321798	181322175	378	*	33.0812	1.4834	0.43606	3.40182	0.000669395	0.00848853
																								chr3	9101741	9102188	448	*	106.895	1.03954	0.240973	4.31394	1.6037e-05	0.00040688
																								chr3	10305073	10305788	716	*	167.228	1.12334	0.194031	5.78951	7.05916e-09	5.02699e-07
																								chr3	14647116	14649312	2197	*	485.998	1.01438	0.117933	8.60129	7.88267e-18	3.52524e-15
																								chr3	15099264	15099798	535	*	74.9478	1.03593	0.277028	3.73944	0.000184429	0.00299706
																								chr3	16487790	16488562	773	*	63.6451	1.26695	0.313421	4.04233	5.29222e-05	0.00110596
																								chr3	26605417	26610054	4638	*	277.44	1.07823	0.155861	6.91789	4.58435e-12	6.89523e-10
																								chr3	30695231	30695784	554	*	65.8618	1.38574	0.314255	4.40961	1.03556e-05	0.000284003
																								chr3	51220356	51220902	547	*	61.7788	2.27846	0.349263	6.52361	6.86334e-11	7.99317e-09
																								chr3	56826507	56827360	854	*	58.3393	1.25934	0.360106	3.49713	0.000470285	0.00641734
																								chr3	59118518	59119014	497	*	99.2845	1.23689	0.262886	4.70504	2.53813e-06	8.54735e-05
																								chr3	79531379	79531867	489	*	87.8153	2.08236	0.288382	7.22084	5.16673e-13	9.57444e-11
																								chr3	79852104	79852239	136	*	100.951	1.55648	0.262334	5.93321	2.9706e-09	2.3389e-07
																								chr3	84647489	84647891	403	*	152.097	1.05512	0.208848	5.05211	4.36957e-07	1.87897e-05
																								chr3	85992961	85995336	2376	*	39.4278	1.69137	0.424043	3.98868	6.64418e-05	0.00133685
																								chr3	86693102	86693369	268	*	83.2316	1.01046	0.295816	3.41583	0.000635877	0.00814977
																								chr3	88602302	88602552	251	*	99.2976	1.1258	0.245846	4.57929	4.66551e-06	0.00014476
																								chr3	88645873	88646454	582	*	78.4072	1.07196	0.275007	3.89796	9.70082e-05	0.00181369
																								chr3	89860560	89867120	6561	*	71.9054	1.13619	0.313625	3.62276	0.00029148	0.00432398
																								chr3	90507981	90510469	2489	*	40.4752	1.46033	0.3922	3.72342	0.000196539	0.00315865
																								chr3	90512876	90513138	263	*	116.301	2.84942	0.274825	10.3681	3.46348e-25	5.05081e-22
																								chr3	90513573	90514137	565	*	309.037	1.42286	0.151473	9.39345	5.80639e-21	4.52912e-18
																								chr3	96174690	96175401	712	*	110.915	1.01209	0.225948	4.47931	7.4883e-06	0.000215592
																								chr3	101413390	101413807	418	*	114.976	1.24728	0.246084	5.06852	4.00919e-07	1.74866e-05
																								chr3	119093869	119095305	1437	*	100.712	1.05871	0.24307	4.35557	1.32723e-05	0.000349699
																								chr3	119095397	119096088	692	*	201.805	1.04332	0.169981	6.13784	8.36513e-10	7.502e-08
																								chr3	121617675	121618278	604	*	35.5965	1.43957	0.422126	3.41028	0.000648959	0.00828263
																								chr3	121618403	121618850	448	*	96.5974	1.78818	0.271571	6.58459	4.56132e-11	5.48356e-09
																								chr3	138817455	138817763	309	*	65.9727	1.6335	0.308761	5.2905	1.21979e-07	6.20836e-06
																								chr3	149111760	149111959	200	*	185.605	1.08975	0.189418	5.75314	8.76032e-09	6.09563e-07
																								chr3	154631520	154633289	1770	*	215.318	1.34889	0.180795	7.46088	8.59472e-14	1.87192e-11
																								chr4	8153119	8156214	3096	*	150.501	1.44906	0.200623	7.22279	5.09322e-13	9.54367e-11
																								chr4	11032417	11033434	1018	*	151.192	1.00162	0.190983	5.24455	1.5666e-07	7.70462e-06
																								chr4	40187682	40187944	263	*	78.7535	1.20565	0.2948	4.08972	4.31903e-05	0.000929812
																								chr4	40188267	40188679	413	*	46.446	1.26921	0.349084	3.63582	0.000277093	0.00415837
																								chr4	40845051	40845763	713	*	106.632	1.13858	0.232119	4.90517	9.33466e-07	3.66309e-05
																								chr4	41030813	41031380	568	*	158.795	1.12906	0.198254	5.69502	1.23354e-08	8.22549e-07
																								chr4	41067288	41067545	258	*	49.5849	2.261	0.406259	5.56543	2.61511e-08	1.5919e-06
																								chr4	41091700	41092570	871	*	144.131	1.16602	0.212713	5.48168	4.21313e-08	2.46619e-06
																								chr4	43383120	43384778	1659	*	45.146	1.9396	0.40573	4.78052	1.7484e-06	6.24528e-05
																								chr4	43799435	43799696	262	*	54.8833	1.43411	0.35582	4.03045	5.56695e-05	0.00115118
																								chr4	45810772	45811013	242	*	78.562	1.11116	0.288226	3.85517	0.00011565	0.00207879
																								chr4	57362100	57362737	638	*	53.6231	1.2077	0.357965	3.3738	0.000741377	0.00922692
																								chr4	57362733	57363352	620	*	89.3018	1.20973	0.273346	4.42564	9.61557e-06	0.000267204
																								chr4	58990842	58991157	316	*	70.3968	1.11674	0.288124	3.87591	0.000106226	0.00194378
																								chr4	59420880	59421505	626	*	75.8138	1.05445	0.281472	3.74619	0.00017954	0.00293611
																								chr4	62305184	62306924	1741	*	617.515	1.14002	0.102247	11.1497	7.18372e-29	1.85345e-25
																								chr4	71422288	71424389	2102	*	91.4629	1.07857	0.247482	4.35819	1.31144e-05	0.000347173
																								chr4	93505988	93506632	645	*	41.8758	1.82963	0.387952	4.71613	2.40371e-06	8.22683e-05
																								chr4	99197779	99198844	1066	*	251.921	1.33465	0.155916	8.56005	1.12821e-17	4.73015e-15
																								chr4	105275688	105277332	1645	*	340.418	1.06967	0.136915	7.81266	5.59932e-15	1.50245e-12
																								chr4	115820709	115821455	747	*	124.858	1.73101	0.234639	7.37734	1.61481e-13	3.32285e-11
																								chr4	115821323	115821522	200	*	33.2058	2.71332	0.499256	5.43474	5.48776e-08	3.11658e-06
																								chr4	115821676	115822408	733	*	59.0178	2.03192	0.35212	5.77054	7.90178e-09	5.60325e-07
																								chr4	119630884	119631456	573	*	188.51	2.0177	0.196256	10.281	8.58507e-25	1.10751e-21
																								chr4	119631593	119632201	609	*	61.8234	2.21927	0.340546	6.5168	7.18249e-11	8.33591e-09
																								chr4	119636729	119637809	1081	*	266.599	1.43804	0.154805	9.28936	1.55219e-20	1.15693e-17
																								chr4	123655479	123656211	733	*	80.7704	1.16789	0.288436	4.04903	5.14301e-05	0.00107814
																								chr4	125163083	125163539	457	*	156.336	1.28632	0.202631	6.34808	2.18022e-10	2.22947e-08
																								chr4	125545906	125546485	580	*	212.386	1.68301	0.179086	9.39775	5.57414e-21	4.45148e-18
																								chr4	125583194	125584170	977	*	112.829	1.02804	0.229104	4.48724	7.21518e-06	0.000209165
																								chr4	125715966	125716396	431	*	57.5892	1.23847	0.359133	3.44851	0.000563689	0.00739989
																								chr4	126261135	126261583	449	*	38.0207	1.52264	0.430581	3.53625	0.00040585	0.00567429
																								chr4	128162875	128163447	573	*	56.6112	1.63217	0.352597	4.62901	3.67418e-06	0.000117256
																								chr4	128163532	128164247	716	*	70.6576	2.00887	0.308809	6.50522	7.75804e-11	8.942e-09
																								chr4	128164547	128164860	314	*	103.811	1.05543	0.237611	4.44182	8.91997e-06	0.000251205
																								chr4	130301875	130302237	363	*	70.6462	1.40259	0.310805	4.51278	6.39838e-06	0.000190255
																								chr4	132592506	132594242	1737	*	39.735	1.45756	0.406897	3.58213	0.0003408	0.00491223
																								chr4	134068332	134069280	949	*	53.6102	1.46041	0.326615	4.47135	7.77261e-06	0.000222822
																								chr4	134350141	134352672	2532	*	345.374	1.08212	0.130482	8.29324	1.10202e-16	3.97452e-14
																								chr4	138449516	138449979	464	*	116.458	1.47295	0.255904	5.75586	8.62023e-09	6.01293e-07
																								chr4	144904852	144905281	430	*	41.2657	1.27443	0.376027	3.38919	0.000701002	0.00879294
																								chr4	149798261	149800179	1919	*	529.488	1.00693	0.109468	9.19836	3.63461e-20	2.53976e-17
																								chr4	149938861	149940046	1186	*	32.8953	1.77513	0.441683	4.01901	5.84425e-05	0.00120185
																								chr4	154357952	154360552	2601	*	131.533	1.17779	0.214028	5.50295	3.73487e-08	2.2016e-06
																								chr4	154360659	154361835	1177	*	404.915	1.58162	0.130842	12.0881	1.2213e-33	6.82727e-30
																								chr5	20741076	20742346	1271	*	331.48	1.17553	0.144473	8.13663	4.06419e-16	1.36317e-13
																								chr5	25275248	25275707	460	*	48.7053	1.37104	0.367469	3.73104	0.000190694	0.00308081
																								chr5	25275848	25276149	302	*	162.348	1.14236	0.186031	6.14072	8.21492e-10	7.38705e-08
																								chr5	31116490	31116999	510	*	57.9282	1.22833	0.341797	3.59373	0.000325973	0.00473925
																								chr5	35740267	35740931	665	*	73.1389	1.03701	0.29301	3.53915	0.000401418	0.00562404
																								chr5	35741045	35741893	849	*	69.2714	1.2758	0.305923	4.17032	3.04168e-05	0.000690731
																								chr5	35782356	35782961	606	*	51.7353	1.15009	0.338577	3.39684	0.000681684	0.00861181
																								chr5	35947639	35949716	2078	*	99.3499	1.17617	0.260462	4.51571	6.31043e-06	0.000188141
																								chr5	52644666	52645548	883	*	71.7309	1.14287	0.279156	4.094	4.24e-05	0.000919882
																								chr5	63928282	63930834	2553	*	162.023	1.23839	0.200298	6.18277	6.29865e-10	5.80393e-08
																								chr5	63930973	63932805	1833	*	52.9378	2.67793	0.400211	6.69131	2.21182e-11	2.78961e-09
																								chr5	63935295	63936826	1532	*	241.34	1.21512	0.168269	7.22128	5.15019e-13	9.57444e-11
																								chr5	63946236	63946418	183	*	55.7744	1.32992	0.325141	4.09027	4.30871e-05	0.000928783
																								chr5	66345041	66345224	184	*	65.2006	2.09718	0.323689	6.47899	9.23417e-11	1.04636e-08
																								chr5	74061262	74062422	1161	*	103.726	1.11943	0.242413	4.61787	3.877e-06	0.00012291
																								chr5	75832561	75832837	277	*	39.6288	1.37091	0.398463	3.4405	0.000580635	0.00757679
																								chr5	111111548	111111681	134	*	100.174	1.20651	0.240605	5.01449	5.31743e-07	2.22384e-05
																								chr5	114751751	114751950	200	*	138.143	2.02516	0.224307	9.02852	1.74004e-19	9.72713e-17
																								chr5	114752040	114752341	302	*	56.4752	1.87215	0.359988	5.20059	1.98657e-07	9.48109e-06
																								chr5	114817991	114818855	865	*	138.99	1.10682	0.213756	5.17795	2.24342e-07	1.04946e-05
																								chr5	115008123	115008568	446	*	61.9177	1.31552	0.333777	3.9413	8.10402e-05	0.00157667
																								chr5	115008382	115008875	494	*	204.963	1.58229	0.173445	9.1227	7.32727e-20	4.72623e-17
																								chr5	115009022	115010976	1955	*	154.689	1.46127	0.19516	7.48755	7.01699e-14	1.59128e-11
																								chr5	115144303	115145323	1021	*	50.9024	1.65372	0.357736	4.62274	3.78708e-06	0.000120381
																								chr5	115489651	115490434	784	*	55.024	1.18091	0.324268	3.64178	0.000270758	0.00407425
																								chr5	119684010	119685472	1463	*	69.8991	1.23758	0.312216	3.96385	7.37507e-05	0.00145681
																								chr5	119706252	119706807	556	*	46.2289	1.66298	0.376611	4.41564	1.00712e-05	0.000277337
																								chr5	119711925	119712912	988	*	114.041	1.66634	0.257569	6.46949	9.83368e-11	1.09579e-08
																								chr5	119713340	119713738	399	*	65.9727	2.48182	0.344649	7.201	5.97732e-13	1.08959e-10
																								chr5	120562518	120562906	389	*	42.5206	1.74362	0.400854	4.34976	1.36286e-05	0.000357123
																								chr5	120563076	120563730	655	*	121.215	1.6557	0.234313	7.06618	1.59256e-12	2.65751e-10
																								chr5	120696588	120697092	505	*	223.597	1.22843	0.177992	6.90156	5.1434e-12	7.70155e-10
																								chr5	120706516	120706933	418	*	144.536	1.17113	0.214799	5.45224	4.97379e-08	2.86151e-06
																								chr5	120895139	120895946	808	*	112.557	1.00258	0.224253	4.47076	7.79407e-06	0.00022324
																								chr5	122698415	122699158	744	*	50.2591	1.43002	0.364442	3.92387	8.71393e-05	0.001673
																								chr5	122781369	122782140	772	*	75.0334	1.41289	0.286446	4.93249	8.11867e-07	3.24176e-05
																								chr5	129387313	129387529	217	*	183.542	1.80729	0.191187	9.45298	3.29309e-21	2.83214e-18
																								chr5	129387633	129388952	1320	*	436.099	1.17596	0.129217	9.10059	8.98435e-20	5.58044e-17
																								chr5	134926954	134928616	1663	*	126.956	1.07462	0.213293	5.03822	4.69891e-07	1.99501e-05
																								chr5	135887319	135887722	404	*	261.111	1.13768	0.153755	7.39934	1.36865e-13	2.86913e-11
																								chr5	137336810	137338215	1406	*	227.49	1.4004	0.165531	8.46001	2.67353e-17	1.05498e-14
																								chr5	139146644	139146926	283	*	41.9057	1.97247	0.381294	5.17311	2.30235e-07	1.07095e-05
																								chr5	140158072	140158235	164	*	63.9121	1.16887	0.315757	3.70179	0.000214086	0.00337625
																								chr5	143070646	143073104	2459	*	78.4788	1.2545	0.273072	4.59403	4.34758e-06	0.000136666
																								chr5	144457165	144457361	197	*	116.407	1.73168	0.248004	6.98249	2.90001e-12	4.5453e-10
																								chr5	146923475	146923765	291	*	92.172	1.08852	0.245924	4.42624	9.58906e-06	0.000266689
																								chr5	148495526	148496091	566	*	57.5996	1.13102	0.326678	3.46219	0.000535792	0.00712004
																								chr6	7753322	7753886	565	*	121.513	1.00083	0.232548	4.30376	1.67925e-05	0.000423487
																								chr6	22578329	22579506	1178	*	72.7058	1.6068	0.293166	5.48085	4.23284e-08	2.47341e-06
																								chr6	29294204	29294825	622	*	44.6328	1.6378	0.377209	4.3419	1.41257e-05	0.000367612
																								chr6	29294963	29295566	604	*	50.8789	1.38896	0.353633	3.9277	8.57639e-05	0.00165038
																								chr6	31049261	31049473	213	*	135.319	1.23902	0.231426	5.35384	8.61047e-08	4.59147e-06
																								chr6	31370338	31373872	3535	*	446.522	1.45685	0.124435	11.7077	1.16348e-31	4.87802e-28
																								chr6	38361313	38362846	1534	*	160.495	1.229	0.203366	6.04328	1.51016e-09	1.26631e-07
																								chr6	50404927	50405484	558	*	102.383	1.29374	0.247576	5.22562	1.73571e-07	8.44955e-06
																								chr6	50720557	50720971	415	*	113.806	1.72757	0.241587	7.15095	8.6181e-13	1.51874e-10
																								chr6	59195536	59196360	825	*	98.4647	2.53502	0.279503	9.06976	1.19278e-19	7.14414e-17
																								chr6	72451969	72452256	288	*	47.6832	1.21457	0.353003	3.44067	0.000580273	0.00757608
																								chr6	85372713	85372915	203	*	103.784	2.08951	0.274681	7.60706	2.80395e-14	6.81502e-12
																								chr6	86641460	86641873	414	*	57.9769	1.57043	0.346641	4.53041	5.88685e-06	0.000177242
																								chr6	91468655	91469040	386	*	166.338	2.07009	0.226064	9.15713	5.32981e-20	3.50524e-17
																								chr6	108704717	108705872	1156	*	100.599	1.01733	0.252394	4.03073	5.56048e-05	0.00115118
																								chr6	116108076	116108513	438	*	114.789	1.07909	0.228599	4.72046	2.35316e-06	8.08681e-05
																								chr6	120108758	120109514	757	*	270.832	1.6077	0.150657	10.6712	1.38766e-26	2.44965e-23
																								chr6	121003385	121003744	360	*	154.848	1.86671	0.220002	8.48496	2.15795e-17	8.61664e-15
																								chr6	122726864	122727106	243	*	315.91	1.18195	0.138508	8.53345	1.42051e-17	5.74039e-15
																								chr6	124789362	124790361	1000	*	57.9843	1.04189	0.306076	3.40403	0.000663993	0.0084296
																								chr6	135322418	135322728	311	*	98.7286	1.18423	0.263895	4.48753	7.20532e-06	0.000209165
																								chr6	145713419	145713867	449	*	467.796	1.00348	0.120017	8.36114	6.21153e-17	2.34091e-14
																								chr7	4950291	4950523	233	*	45.9553	1.40217	0.392694	3.57065	0.0003561	0.00508903
																								chr7	24454504	24455063	560	*	83.8105	1.38733	0.309171	4.48727	7.21411e-06	0.000209165
																								chr7	36283092	36286567	3476	*	77.9098	1.14742	0.265417	4.32307	1.53874e-05	0.000392179
																								chr7	38251601	38255142	3542	*	201.059	1.00586	0.175137	5.7433	9.28468e-09	6.40777e-07
																								chr7	43854416	43855018	603	*	104.279	1.13843	0.260781	4.36546	1.26858e-05	0.000337694
																								chr7	45458633	45459585	953	*	65.8893	1.34635	0.321149	4.19229	2.76154e-05	0.000639233
																								chr7	45595034	45595284	251	*	76.5754	1.05932	0.290549	3.64595	0.000266411	0.0040269
																								chr7	45746894	45747510	617	*	95.9582	1.05279	0.274152	3.84017	0.00012295	0.00218904
																								chr7	63912782	63914674	1893	*	162.795	1.13202	0.191496	5.91148	3.39042e-09	2.64461e-07
																								chr7	68258148	68259712	1565	*	215.773	1.08066	0.16074	6.72305	1.77957e-11	2.28691e-09
																								chr7	80057146	80057533	388	*	376.186	1.09227	0.134529	8.11921	4.69234e-16	1.55827e-13
																								chr7	80842643	80844164	1522	*	120.458	1.53271	0.237481	6.45405	1.08903e-10	1.19762e-08
																								chr7	81182875	81183107	233	*	82.9655	1.09804	0.278434	3.94361	8.02627e-05	0.00156517
																								chr7	82953877	82954184	308	*	63.6224	1.01879	0.293599	3.47001	0.000520441	0.00696851
																								chr7	83982305	83982787	483	*	75.881	2.2871	0.304283	7.51638	5.63155e-14	1.31172e-11
																								chr7	84022775	84023369	595	*	126.426	1.04892	0.220411	4.75893	1.94622e-06	6.85384e-05
																								chr7	98566648	98567597	950	*	66.506	1.10253	0.308728	3.57119	0.000355357	0.00508058
																								chr7	102099803	102101137	1335	*	95.2429	1.4329	0.247675	5.78541	7.23344e-09	5.14019e-07
																								chr7	115867846	115868639	794	*	41.6228	1.31768	0.379329	3.47372	0.000513291	0.00688101
																								chr7	126516577	126517180	604	*	71.7381	1.2196	0.28394	4.29528	1.74472e-05	0.000435739
																								chr7	130690110	130690265	156	*	70.392	1.74908	0.332392	5.26212	1.42407e-07	7.0973e-06
																								chr7	130690322	130690825	504	*	233.448	1.12504	0.167892	6.70097	2.07036e-11	2.63037e-09
																								chr7	139398351	139398623	273	*	53.2303	1.64131	0.360662	4.55083	5.34358e-06	0.000163381
																								chr7	141570105	141571162	1058	*	439.082	1.16801	0.121289	9.62999	5.97357e-22	5.56554e-19
																								chr8	13204840	13209034	4195	*	181.664	1.09732	0.192124	5.71151	1.11978e-08	7.58757e-07
																								chr8	13979953	13980576	624	*	96.8733	1.48348	0.260855	5.68699	1.29301e-08	8.55403e-07
																								chr8	24203826	24204490	665	*	113.376	1.26098	0.229686	5.48999	4.0196e-08	2.36529e-06
																								chr8	25967537	25968062	526	*	335.852	1.21385	0.13919	8.72079	2.76277e-18	1.28703e-15
																								chr8	36253685	36254473	789	*	72.808	1.20841	0.299075	4.04051	5.33354e-05	0.00111156
																								chr8	36277037	36278261	1225	*	66.8884	1.18914	0.290574	4.09237	4.26981e-05	0.000923363
																								chr8	36603840	36604751	912	*	113.883	1.17244	0.232551	5.04164	4.61567e-07	1.96715e-05
																								chr8	41805132	41806137	1006	*	63.4829	1.55309	0.332454	4.67159	2.9888e-06	9.85248e-05
																								chr8	46340228	46340728	501	*	63.0011	1.18061	0.318007	3.71252	0.000205208	0.00326668
																								chr8	46341012	46342403	1392	*	247.364	1.34035	0.166378	8.05603	7.88126e-16	2.44764e-13
																								chr8	47763316	47763418	103	*	119.565	1.26065	0.237698	5.30358	1.13556e-07	5.80608e-06
																								chr8	65193680	65195335	1656	*	148.397	1.26938	0.212596	5.97087	2.3599e-09	1.90272e-07
																								chr8	70638946	70639449	504	*	74.9416	1.10097	0.292713	3.76126	0.000169058	0.0028113
																								chr8	72319067	72323556	4490	*	57.2677	1.38267	0.356483	3.87863	0.000105044	0.00192846
																								chr8	73440092	73441200	1109	*	50.3118	1.44484	0.348875	4.14143	3.45155e-05	0.000769225
																								chr8	78819133	78819553	421	*	116.745	1.2189	0.233036	5.23055	1.6901e-07	8.2635e-06
																								chr8	79793932	79796433	2502	*	68.9182	1.04671	0.283716	3.68928	0.000224891	0.00352197
																								chr8	83315900	83316238	339	*	66.1138	1.29569	0.35044	3.69732	0.000217886	0.00342621
																								chr8	94173905	94174876	972	*	243.065	1.86517	0.166653	11.1919	4.46548e-29	1.24814e-25
																								chr8	94175163	94175465	303	*	57.1742	1.17964	0.320535	3.68023	0.000233019	0.00361002
																								chr8	94179154	94180212	1059	*	261.792	1.12347	0.153969	7.29677	2.9475e-13	5.88465e-11
																								chr8	94182721	94183081	361	*	114.668	1.75406	0.254588	6.88982	5.58619e-12	8.25403e-10
																								chr8	111626239	111626444	206	*	916.136	1.03059	0.0945384	10.9013	1.13592e-27	2.53999e-24
																								chr8	118776768	118777489	722	*	56.3418	1.12432	0.330785	3.39894	0.000676477	0.0085557
																								chr8	119544394	119544648	255	*	104.717	1.66917	0.254595	6.55617	5.52082e-11	6.54325e-09
																								chr8	121379746	121380070	325	*	55.5314	1.22856	0.322693	3.80719	0.000140553	0.00242648
																								chr8	122903812	122904034	223	*	38.305	1.39693	0.412259	3.38847	0.000702849	0.00881281
																								chr9	6926887	6927668	782	*	65.7979	1.02535	0.302303	3.3918	0.000694361	0.00872269
																								chr9	6927945	6928977	1033	*	166.032	1.10151	0.192083	5.73459	9.77487e-09	6.691e-07
																								chr9	18290683	18291060	378	*	68.4772	1.06316	0.289894	3.66742	0.000245014	0.00375766
																								chr9	23563864	23565172	1309	*	62.6855	1.08405	0.310134	3.49543	0.000473307	0.00645333
																								chr9	27884310	27885154	845	*	69.4611	1.23126	0.323263	3.80885	0.000139616	0.00242009
																								chr9	27885581	27886088	508	*	39.5794	1.61554	0.408509	3.95472	7.66234e-05	0.00150294
																								chr9	31688908	31689124	217	*	75.27	1.19583	0.330354	3.61986	0.000294764	0.00436306
																								chr9	37090462	37091781	1320	*	447.142	1.38719	0.117774	11.7784	5.04345e-32	2.4166e-28
																								chr9	39976847	39977868	1022	*	43.6228	1.54936	0.377154	4.10803	3.9904e-05	0.000871368
																								chr9	44346629	44347141	513	*	100.55	1.37368	0.256357	5.35847	8.39316e-08	4.49705e-06
																								chr9	45500770	45501141	372	*	106.407	1.28276	0.23205	5.52797	3.23965e-08	1.92662e-06
																								chr9	46038507	46038882	376	*	48.3188	1.59203	0.367413	4.33309	1.47033e-05	0.000377903
																								chr9	52686482	52687521	1040	*	80.6539	1.31423	0.28746	4.57187	4.83383e-06	0.00014943
																								chr9	56552452	56552916	465	*	72.6191	1.32742	0.309197	4.29311	1.76187e-05	0.000439041
																								chr9	58976970	58979191	2222	*	72.0379	2.53976	0.348185	7.29428	3.00251e-13	5.95366e-11
																								chr9	58979313	58980901	1589	*	52.9338	2.08756	0.396624	5.26332	1.41481e-07	7.07214e-06
																								chr9	59565212	59565648	437	*	124.35	1.76363	0.245699	7.178	7.07391e-13	1.27562e-10
																								chr9	59706631	59707230	600	*	253.195	1.19997	0.160546	7.47434	7.75931e-14	1.72354e-11
																								chr9	59707418	59707952	535	*	290.277	1.0651	0.142926	7.45208	9.18826e-14	1.98828e-11
																								chr9	60276145	60276454	310	*	61.0088	1.02384	0.305502	3.35134	0.000804224	0.00984685
																								chr9	65084733	65084949	217	*	57.9331	1.3709	0.347543	3.94455	7.99493e-05	0.00155996
																								chr9	70176454	70177427	974	*	244.65	1.69489	0.180204	9.40535	5.18587e-21	4.24242e-18
																								chr9	88236541	88237103	563	*	58.1655	1.44244	0.321931	4.48058	7.44397e-06	0.000214869
																								chr9	106177381	106177890	510	*	196.421	1.11856	0.190785	5.86294	4.54733e-09	3.36693e-07
																								chr9	113707733	113708581	849	*	52.8168	1.23752	0.339678	3.64323	0.000269236	0.00406239
																								chr9	114779154	114779665	512	*	108.635	1.27311	0.238677	5.33404	9.60495e-08	5.03374e-06
																								chr9	120708061	120708714	654	*	30.7915	1.74038	0.477656	3.64358	0.000268869	0.00406039
																								chr9	120708801	120709420	620	*	32.72	2.43543	0.507467	4.79918	1.59316e-06	5.75821e-05
																								chr9	120708835	120709619	785	*	174.571	1.27078	0.212191	5.98883	2.11358e-09	1.72067e-07
																								chrX	7723026	7724786	1761	*	154.519	1.24314	0.193047	6.43957	1.19815e-10	1.29219e-08
																								chrX	42059000	42059470	471	*	40.629	1.82614	0.42564	4.29034	1.78398e-05	0.000444221
																								chrX	42059665	42060216	552	*	74.3887	1.81113	0.314661	5.75581	8.62294e-09	6.01293e-07
																								chrX	72329180	72329385	206	*	37.713	1.60719	0.436801	3.67946	0.000233729	0.00361768
																								chrX	99046896	99047334	439	*	87.0984	1.51167	0.292159	5.17413	2.28981e-07	1.06819e-05
																								chrX	144283242	144283659	418	*	48.4437	1.28778	0.354798	3.6296	0.000283857	0.00424031

## Sheet: EV3B
SYMBOL	seqnames	start	end	width	strand	baseMean.ATAC	log2FoldChange.ATAC	lfcSE.ATAC	stat.ATAC	pvalue.ATAC	padj.ATAC	acEP	Young_enhancer	annotation	geneChr	geneStart	geneEnd	geneLength	geneStrand	geneId	transcriptId	distanceToTSS	ENSEMBL	GENENAME	baseMean.RNA	log2FoldChange.RNA	lfcSE.RNA	stat.RNA	pvalue.RNA	padj.RNA
2010300C02Rik	chr1	37675315	37675611	297	*	209.43	-1.14768	0.194641	-5.89637	3.71596e-09	2.8456e-07	NA	Outside	Intron (ENSMUST00000162875.7/72097, intron 1 of 9)	1	37637986	37719795	81810	2	72097	ENSMUST00000160589.1	44184	ENSMUSG00000026090	RIKEN cDNA 2010300C02 gene	30.5135	-1.16064	0.299861	-3.87061	0.000108561	0.000431005
2610028E06Rik	chr4	125715966	125716396	431	*	57.5892	1.23847	0.359133	3.44851	0.000563689	0.00739989	NA	Outside	Distal Intergenic	4	125887851	125898982	11132	2	72395	ENSMUST00000123368.7	182586	ENSMUSG00000085562	RIKEN cDNA 2610028E06 gene	18.6258	1.58558	0.419767	3.77729	0.000158546	0.000612184
A830018L16Rik	chr1	11746505	11750078	3574	*	90.3387	-1.07567	0.254177	-4.23198	2.31647e-05	0.000552214	Enhancer	TE	3' UTR	1	11579306	11596631	17326	1	320492	ENSMUST00000191437.1	167199	ENSMUSG00000057715	RIKEN cDNA A830018L16 gene	196.952	1.20251	0.13558	8.86942	7.35296e-19	1.31743e-17
Ablim2	chr5	35782356	35782961	606	*	51.7353	1.15009	0.338577	3.39684	0.000681684	0.00861181	NA	Outside	Intron (ENSMUST00000101280.9/231148, intron 1 of 18)	5	35758051	35883419	125369	1	231148	ENSMUST00000129347.7	24305	ENSMUSG00000029095	actin-binding LIM protein 2	59.0682	1.95979	0.249084	7.868	3.60369e-15	4.72592e-14
Afap1	chr5	35947639	35949716	2078	*	99.3499	1.17617	0.260462	4.51571	6.31043e-06	0.000188141	Enhancer	Outside	Exon (ENSMUST00000064571.10/70292, exon 5 of 17)	5	35984188	35989668	5481	1	70292	ENSMUST00000212374.1	-34472	ENSMUSG00000029094	actin filament associated protein 1	1314.84	2.48796	0.0651118	38.2106	0	0
Ahnak	chr19	9027559	9028746	1188	*	100.49	1.13173	0.272521	4.15281	3.28423e-05	0.000735848	NA	Outside	Intron (ENSMUST00000237912.1/66395, intron 4 of 6)	19	8999660	9076914	77255	1	66395	ENSMUST00000237033.1	27899	ENSMUSG00000069833	AHNAK nucleoprotein (desmoyokin)	6300.41	2.01524	0.0875362	23.0218	2.82267e-117	1.05427e-114
Alox5ap	chr5	149259268	149259552	285	*	47.0205	-1.47738	0.379512	-3.89284	9.90794e-05	0.00184419	NA	Outside	Distal Intergenic	5	149264767	149288153	23387	1	11690	ENSMUST00000071130.4	-5215	ENSMUSG00000060063	arachidonate 5-lipoxygenase activating protein	58.5451	-1.6173	0.235127	-6.8784	6.05305e-12	6.01341e-11
Apln	chrX	48062424	48062954	531	*	119.576	-1.14941	0.224365	-5.12296	3.00781e-07	1.35235e-05	Enhancer	TE	Distal Intergenic	20	48025146	48034853	9708	2	30878	ENSMUST00000039026.7	-27571	ENSMUSG00000037010	apelin	102.594	-1.63634	0.194175	-8.42713	3.54238e-17	5.55287e-16
Aqp3	chr4	41091700	41092570	871	*	144.131	1.16602	0.212713	5.48168	4.21313e-08	2.46619e-06	Enhancer	Outside	Promoter (1-2kb)	4	41093782	41094448	667	2	11828	ENSMUST00000154722.1	1878	ENSMUSG00000028435	aquaporin 3	3489.9	2.0573	0.0758183	27.1346	3.84654e-162	2.87337e-159
Arhgap42	chr9	9394447	9395512	1066	*	89.3624	-1.1805	0.260343	-4.5344	5.77667e-06	0.000174397	Enhancer	Outside	Intron (ENSMUST00000217005.1/ENSMUST00000217005.1, intron 2 of 3)	9	9011238	9239101	227864	2	71544	ENSMUST00000182617.1	-155346	ENSMUSG00000050730	Rho GTPase activating protein 42	642.716	1.11459	0.0805484	13.8375	1.51346e-43	1.03138e-41
Bcas1	chr2	170258386	170258811	426	*	68.5788	-1.07303	0.300402	-3.57198	0.000354288	0.00506745	NA	Outside	Distal Intergenic	2	170347931	170349740	1810	2	76960	ENSMUST00000156657.7	90929	ENSMUSG00000013523	breast carcinoma amplified sequence 1	34.8044	-3.40435	0.379294	-8.9755	2.82061e-19	5.23727e-18
Bcl2l14	chr6	134376591	134376868	278	*	48.6821	-1.58084	0.365098	-4.32992	1.49161e-05	0.000382493	NA	Outside	Intron (ENSMUST00000203352.1/102639979, intron 3 of 8)	6	134396318	134438736	42419	1	66813	ENSMUST00000032321.10	-19450	ENSMUSG00000030200	BCL2-like 14 (apoptosis facilitator)	31.0596	-1.76257	0.302787	-5.82116	5.84416e-09	4.25911e-08
Bdkrb2	chr12	105582858	105583214	357	*	194.804	1.03616	0.183056	5.66035	1.51062e-08	9.87134e-07	Enhancer	Outside	Intron (ENSMUST00000001652.6/12062, intron 1 of 2)	12	105563226	105595237	32012	1	12062	ENSMUST00000001652.6	19632	ENSMUSG00000021070	bradykinin receptor, beta 2	308.726	2.25965	0.132311	17.0783	2.15366e-65	2.88471e-63
Bdkrb2	chr12	105580350	105580849	500	*	294.467	1.02531	0.146454	7.0009	2.54318e-12	4.02362e-10	Enhancer	Outside	Intron (ENSMUST00000001652.6/12062, intron 1 of 2)	12	105563226	105595237	32012	1	12062	ENSMUST00000001652.6	17124	ENSMUSG00000021070	bradykinin receptor, beta 2	308.726	2.25965	0.132311	17.0783	2.15366e-65	2.88471e-63
Btg1	chr10	96724578	96725486	909	*	93.19	1.07028	0.261516	4.09259	4.26586e-05	0.000923105	Enhancer	Outside	Distal Intergenic	10	96617554	96618668	1115	1	12226	ENSMUST00000218953.1	107024	ENSMUSG00000036478	BTG anti-proliferation factor 1	2891.3	1.23622	0.0502791	24.5871	1.73623e-133	9.11382e-131
Btg1	chr10	96629264	96632066	2803	*	46.5523	1.34559	0.385833	3.4875	0.00048755	0.00659925	Enhancer	TE	Distal Intergenic	10	96617554	96618668	1115	1	12226	ENSMUST00000218953.1	11710	ENSMUSG00000036478	BTG anti-proliferation factor 1	2891.3	1.23622	0.0502791	24.5871	1.73623e-133	9.11382e-131
Cacna2d3	chr14	29433711	29434084	374	*	88.0905	1.44248	0.279397	5.16282	2.43261e-07	1.12231e-05	Enhancer	Outside	Intron (ENSMUST00000022567.8/12294, intron 4 of 37)	14	29064196	29360834	296639	2	12294	ENSMUST00000225863.1	-72877	ENSMUSG00000021991	calcium channel, voltage-dependent, alpha2/delta subunit 3	15.623	2.02147	0.478224	4.22704	2.3679e-05	0.000105046
Camk2n1	chr4	138449516	138449979	464	*	116.458	1.47295	0.255904	5.75586	8.62023e-09	6.01293e-07	Enhancer	SE	Distal Intergenic	4	138454314	138460123	5810	1	66259	ENSMUST00000050918.3	-4335	ENSMUSG00000046447	calcium/calmodulin-dependent protein kinase II inhibitor 1	541.249	1.91135	0.0974105	19.6216	1.01197e-85	2.13636e-83
Car13	chr3	14647116	14649312	2197	*	485.998	1.01438	0.117933	8.60129	7.88267e-18	3.52524e-15	pErk DOWN	TE	Intron (ENSMUST00000029071.8/71934, intron 2 of 6)	3	14641727	14663002	21276	1	71934	ENSMUST00000029071.8	5389	ENSMUSG00000027555	carbonic anhydrase 13	878.3	1.23529	0.0718453	17.1938	2.95729e-66	4.04483e-64
Casq2	chr3	102055354	102055665	312	*	68.3435	-1.07534	0.29381	-3.66	0.000252218	0.0038453	NA	TE	Distal Intergenic	3	102086415	102146514	60100	1	12373	ENSMUST00000029454.11	-30750	ENSMUSG00000027861	calsequestrin 2	134.03	1.15478	0.168685	6.84579	7.60559e-12	7.45286e-11
Cdh13	chr8	118482491	118482841	351	*	57.434	-1.33212	0.331	-4.02454	5.70879e-05	0.00117761	NA	Outside	Intron (ENSMUST00000117160.1/12554, intron 1 of 13)	8	118314413	118856206	541794	1	12554	ENSMUST00000123567.1	168078	ENSMUSG00000031841	cadherin 13	131.958	1.75946	0.165732	10.6163	2.50272e-26	7.45518e-25
Cdh13	chr8	118776768	118777489	722	*	56.3418	1.12432	0.330785	3.39894	0.000676477	0.0085557	NA	Outside	Intron (ENSMUST00000117160.1/12554, intron 4 of 13)	8	119151465	119242356	90892	1	12554	ENSMUST00000212476.1	-373976	ENSMUSG00000031841	cadherin 13	131.958	1.75946	0.165732	10.6163	2.50272e-26	7.45518e-25
Cemip	chr7	84022775	84023369	595	*	126.426	1.04892	0.220411	4.75893	1.94622e-06	6.85384e-05	pErk DOWN	Outside	Intron (ENSMUST00000064174.11/80982, intron 1 of 28)	7	83950466	83976075	25610	2	80982	ENSMUST00000142518.7	-46700	ENSMUSG00000052353	cell migration inducing protein, hyaluronan binding	119.469	2.56081	0.221554	11.5584	6.69425e-31	2.54434e-29
Cemip	chr7	83982305	83982787	483	*	75.881	2.2871	0.304283	7.51638	5.63155e-14	1.31172e-11	pErk DOWN	Outside	Exon (ENSMUST00000064174.11/80982, exon 11 of 29)	7	83950466	83976075	25610	2	80982	ENSMUST00000142518.7	-6230	ENSMUSG00000052353	cell migration inducing protein, hyaluronan binding	119.469	2.56081	0.221554	11.5584	6.69425e-31	2.54434e-29
Clic5	chr17	44238965	44239546	582	*	477.215	1.02232	0.110625	9.24131	2.43501e-20	1.73772e-17	NA	Outside	Promoter (1-2kb)	17	44237106	44251719	14614	1	224796	ENSMUST00000233193.1	1859	ENSMUSG00000023959	chloride intracellular channel 5	66.3193	1.86494	0.222119	8.39614	4.61414e-17	7.16354e-16
Col20a1	chr2	180985877	180986154	278	*	80.5277	1.02307	0.276395	3.70148	0.000214347	0.00337848	Enhancer	Outside	Promoter (<=1kb)	2	180986535	181016328	29794	1	73368	ENSMUST00000149179.8	-381	ENSMUSG00000016356	collagen, type XX, alpha 1	26.9672	1.47781	0.353229	4.18371	2.86795e-05	0.000125737
Cubn	chr2	13412756	13413630	875	*	143.731	-1.10298	0.201356	-5.47775	4.3076e-08	2.50836e-06	NA	Outside	Intron (ENSMUST00000091436.6/65969, intron 27 of 66)	2	13422029	13455627	33599	2	65969	ENSMUST00000195447.1	41997	ENSMUSG00000026726	cubilin (intrinsic factor-cobalamin receptor)	12.8464	-1.60614	0.525261	-3.0578	0.00222968	0.00687815
Dact2	chr17	14198959	14199700	742	*	88.0676	1.44384	0.278801	5.17874	2.23389e-07	1.04647e-05	Enhancer	TE	Exon (ENSMUST00000053218.6/240025, exon 2 of 4)	17	14195052	14204094	9043	2	240025	ENSMUST00000053218.6	4394	ENSMUSG00000048826	dishevelled-binding antagonist of beta-catenin 2	1806.6	1.16553	0.0607558	19.1839	5.04462e-82	9.89663e-80
Dact2	chr17	14201110	14202065	956	*	55.2909	1.35834	0.351853	3.86054	0.000113136	0.00204476	Enhancer	Outside	Promoter (2-3kb)	17	14195052	14204094	9043	2	240025	ENSMUST00000053218.6	2029	ENSMUSG00000048826	dishevelled-binding antagonist of beta-catenin 2	1806.6	1.16553	0.0607558	19.1839	5.04462e-82	9.89663e-80
Des	chr1	75344561	75344842	282	*	231.423	-1.04561	0.176427	-5.92659	3.09295e-09	2.42385e-07	NA	Outside	Distal Intergenic	1	75360329	75368579	8251	1	13346	ENSMUST00000027409.9	-15487	ENSMUSG00000026208	desmin	157.376	-1.07675	0.142277	-7.56795	3.79156e-14	4.56613e-13
Dhrs3	chr4	144904852	144905281	430	*	41.2657	1.27443	0.376027	3.38919	0.000701002	0.00879294	Enhancer	Outside	Intron (ENSMUST00000105744.7/20148, intron 2 of 5)	4	144893219	144927639	34421	1	20148	ENSMUST00000084184.6	11633	ENSMUSG00000066026	dehydrogenase/reductase (SDR family) member 3	71.4023	1.11087	0.213264	5.20889	1.89979e-07	1.13706e-06
Dnmt3a	chr12	3825280	3825477	198	*	68.5099	-1.32261	0.329335	-4.01601	5.91907e-05	0.00121426	NA	Outside	Intron (ENSMUST00000173700.1/13435, intron 1 of 1)	12	3807160	3913491	106332	1	13435	ENSMUST00000174817.7	18120	ENSMUSG00000020661	DNA methyltransferase 3A	2182.72	-1.65467	0.0596851	-27.7233	3.65346e-169	3.37893e-166
Dnmt3a	chr12	3889685	3889924	240	*	121.226	-1.11664	0.218043	-5.12121	3.03584e-07	1.35948e-05	Enhancer	TE	Promoter (1-2kb)	12	3891728	3907842	16115	1	13435	ENSMUST00000172689.7	-1804	ENSMUSG00000020661	DNA methyltransferase 3A	2182.72	-1.65467	0.0596851	-27.7233	3.65346e-169	3.37893e-166
Ebf4	chr2	130289324	130290496	1173	*	150.898	1.52791	0.202596	7.54164	4.64086e-14	1.10397e-11	Enhancer	Outside	Distal Intergenic	2	130295169	130370481	75313	1	228598	ENSMUST00000110288.8	-4673	ENSMUSG00000053552	early B cell factor 4	54.2301	2.3703	0.26835	8.83287	1.02027e-18	1.80801e-17
Eya4	chr10	23276726	23277398	673	*	77.5374	-1.2498	0.292909	-4.26686	1.98247e-05	0.000485003	NA	Outside	Intron (ENSMUST00000092665.11/14051, intron 2 of 18)	10	23159146	23237075	77930	2	14051	ENSMUST00000218049.1	-39651	ENSMUSG00000010461	EYA transcriptional coactivator and phosphatase 4	25.7396	1.23055	0.350715	3.5087	0.00045031	0.00159335
Fabp3	chr4	130301875	130302237	363	*	70.6462	1.40259	0.310805	4.51278	6.39838e-06	0.000190255	Enhancer	Outside	Distal Intergenic	4	130308595	130315463	6869	1	14077	ENSMUST00000070532.7	-6358	ENSMUSG00000028773	fatty acid binding protein 3, muscle and heart	2300.05	2.22586	0.052813	42.146	0	0
Gata3	chr2	9646372	9646951	580	*	125.187	1.07673	0.221047	4.87104	1.1101e-06	4.23594e-05	Enhancer	TE	Distal Intergenic	2	9863183	9873672	10490	2	14462	ENSMUST00000151456.1	226721	ENSMUSG00000015619	GATA binding protein 3	69.7552	2.05717	0.230954	8.90729	5.22952e-19	9.48921e-18
Gdf15	chr8	70638946	70639449	504	*	74.9416	1.10097	0.292713	3.76126	0.000169058	0.0028113	Enhancer	Outside	Distal Intergenic	8	70629394	70632456	3063	2	23886	ENSMUST00000110103.1	-6490	ENSMUSG00000038508	growth differentiation factor 15	75.6452	-1.78772	0.22766	-7.8526	4.07484e-15	5.31508e-14
Gm15441	chr3	96564420	96564933	514	*	139.889	-1.69028	0.216782	-7.79716	6.33144e-15	1.68542e-12	Enhancer	Outside	Promoter (1-2kb)	3	96555788	96566801	11014	2	100038464	ENSMUST00000107095.2	1868	ENSMUSG00000074398	predicted gene 15441	7.30396	-2.4883	0.68515	-3.63176	0.000281495	0.00103565
Gm5091	chr17	15240228	15240703	476	*	72.7658	-1.10241	0.312304	-3.52993	0.000415665	0.00579461	pErk DOWN	Outside	Promoter (<=1kb)	17	15231585	15240783	9199	2	328747	ENSMUST00000181658.1	80	ENSMUSG00000097624	predicted gene 5091	9.88289	-6.4875	1.25469	-5.17058	2.33365e-07	1.37429e-06
Gm5091	chr17	15240910	15241571	662	*	201.926	-1.33245	0.177405	-7.51077	5.87786e-14	1.35965e-11	pErk DOWN	Outside	Promoter (<=1kb)	17	15231585	15240783	9199	2	328747	ENSMUST00000181658.1	-127	ENSMUSG00000097624	predicted gene 5091	9.88289	-6.4875	1.25469	-5.17058	2.33365e-07	1.37429e-06
Gpc6	chr14	116934107	116934683	577	*	90.3048	1.27889	0.28446	4.49584	6.92947e-06	0.000202811	Enhancer	Outside	Intron (ENSMUST00000123239.1/23888, intron 1 of 3)	14	116925936	117975086	1049151	1	23888	ENSMUST00000078849.11	8171	ENSMUSG00000058571	glypican 6	89.9937	1.05761	0.205317	5.1511	2.58958e-07	1.51536e-06
Gpc6	chr14	116933573	116933934	362	*	51.7196	1.20411	0.333894	3.60626	0.000310645	0.00454795	Enhancer	Outside	Intron (ENSMUST00000123239.1/23888, intron 1 of 3)	14	116925936	117975086	1049151	1	23888	ENSMUST00000078849.11	7637	ENSMUSG00000058571	glypican 6	89.9937	1.05761	0.205317	5.1511	2.58958e-07	1.51536e-06
H60b	chr10	22159751	22160078	328	*	137.734	-1.01082	0.204711	-4.93781	7.9006e-07	3.17358e-05	NA	Outside	Promoter (1-2kb)	10	22158586	22288849	130264	1	667281	ENSMUST00000105522.8	1165	ENSMUSG00000075297	histocompatibility 60b	41.8823	-1.27406	0.281308	-4.52907	5.92438e-06	2.8809e-05
Hbegf	chr18	36517460	36520556	3097	*	87.8861	1.3604	0.284908	4.77488	1.79817e-06	6.40259e-05	Enhancer	Outside	Promoter (1-2kb)	18	36504927	36515805	10879	2	15200	ENSMUST00000025363.6	-1655	ENSMUSG00000024486	heparin-binding EGF-like growth factor	2158.05	1.28907	0.0505377	25.507	1.6477e-143	9.69744e-141
Id4	chr13	48245470	48246609	1140	*	210.303	1.73239	0.195737	8.85057	8.7077e-19	4.49331e-16	Enhancer	TE	Intron (ENSMUST00000180921.1/320614, intron 1 of 2)	13	48261228	48266026	4799	1	15904	ENSMUST00000021810.2	-14619	ENSMUSG00000021379	inhibitor of DNA binding 4	428.601	1.93113	0.106569	18.1209	2.17852e-73	3.5857e-71
Id4	chr13	48244389	48245344	956	*	50.8721	1.49128	0.36225	4.11672	3.84303e-05	0.000843952	Enhancer	TE	Intron (ENSMUST00000180921.1/320614, intron 1 of 2)	13	48261228	48266026	4799	1	15904	ENSMUST00000021810.2	-15884	ENSMUSG00000021379	inhibitor of DNA binding 4	428.601	1.93113	0.106569	18.1209	2.17852e-73	3.5857e-71
Jdp2	chr12	85625506	85626479	974	*	95.7655	1.64764	0.267871	6.15088	7.70528e-10	6.94739e-08	Enhancer	Outside	Intron (ENSMUST00000177587.8/81703, intron 2 of 3)	12	85602222	85608292	6071	1	81703	ENSMUST00000222689.1	23284	ENSMUSG00000034271	Jun dimerization protein 2	326.603	1.18994	0.110674	10.7517	5.81896e-27	1.77978e-25
Jdp2	chr12	85615883	85616484	602	*	112.379	1.47522	0.247196	5.9678	2.40478e-09	1.93426e-07	Enhancer	Outside	Intron (ENSMUST00000177587.8/81703, intron 2 of 3)	12	85602222	85608292	6071	1	81703	ENSMUST00000222689.1	13661	ENSMUSG00000034271	Jun dimerization protein 2	326.603	1.18994	0.110674	10.7517	5.81896e-27	1.77978e-25
Kdr	chr5	75832561	75832837	277	*	39.6288	1.37091	0.398463	3.4405	0.000580635	0.00757679	Enhancer	Outside	Distal Intergenic	5	75932827	75978458	45632	2	16542	ENSMUST00000113516.1	145621	ENSMUSG00000062960	kinase insert domain protein receptor	60.0016	2.1057	0.279517	7.53333	4.94612e-14	5.89347e-13
Kmt2c	chr5	25275848	25276149	302	*	162.348	1.14236	0.186031	6.14072	8.21492e-10	7.38705e-08	Enhancer	Outside	Exon (ENSMUST00000174734.7/231051, exon 15 of 18)	5	25275651	25281400	5750	2	231051	ENSMUST00000172707.1	5251	ENSMUSG00000038056	lysine (K)-specific methyltransferase 2C	1517.63	1.00244	0.0983113	10.1966	2.05332e-24	5.47798e-23
Kmt2c	chr5	25275248	25275707	460	*	48.7053	1.37104	0.367469	3.73104	0.000190694	0.00308081	Enhancer	Outside	Exon (ENSMUST00000174734.7/231051, exon 17 of 18)	5	25275651	25281400	5750	2	231051	ENSMUST00000172707.1	5693	ENSMUSG00000038056	lysine (K)-specific methyltransferase 2C	1517.63	1.00244	0.0983113	10.1966	2.05332e-24	5.47798e-23
Lck	chr4	129558257	129558819	563	*	121.42	-1.32281	0.258899	-5.10938	3.2321e-07	1.43777e-05	NA	Outside	Promoter (<=1kb)	4	129548344	129558372	10029	2	16818	ENSMUST00000167288.7	0	ENSMUSG00000000409	lymphocyte protein tyrosine kinase	535.752	-1.01718	0.0861655	-11.8049	3.68077e-32	1.50501e-30
Llgl2	chr11	115835435	115836753	1319	*	638.712	1.54378	0.107016	14.4257	3.56791e-47	3.98905e-43	Enhancer	Outside	Promoter (1-2kb)	11	115834323	115845476	11154	1	217325	ENSMUST00000137900.1	1112	ENSMUSG00000020782	LLGL2 scribble cell polarity complex component	7131.47	1.20569	0.0441435	27.3129	2.98041e-164	2.31542e-161
Lrrc31	chr3	30695231	30695784	554	*	65.8618	1.38574	0.314255	4.40961	1.03556e-05	0.000284003	Enhancer	TE	Exon (ENSMUST00000126658.7/320352, exon 2 of 9)	3	30698122	30699810	1689	2	320352	ENSMUST00000130731.1	4026	ENSMUSG00000074653	leucine rich repeat containing 31	81.2145	1.11091	0.221955	5.00512	5.58259e-07	3.13367e-06
Mob3c	chr4	115820709	115821455	747	*	124.858	1.73101	0.234639	7.37734	1.61481e-13	3.32285e-11	NA	Outside	3' UTR	4	115828092	115836185	8094	1	100465	ENSMUST00000030477.3	-6637	ENSMUSG00000028709	MOB kinase activator 3C	261.125	2.07602	0.126503	16.4109	1.59793e-60	1.78362e-58
Mob3c	chr4	115821323	115821522	200	*	33.2058	2.71332	0.499256	5.43474	5.48776e-08	3.11658e-06	NA	Outside	Intron (ENSMUST00000137401.2/230649, intron 6 of 6)	4	115828092	115836185	8094	1	100465	ENSMUST00000030477.3	-6570	ENSMUSG00000028709	MOB kinase activator 3C	261.125	2.07602	0.126503	16.4109	1.59793e-60	1.78362e-58
Mob3c	chr4	115821676	115822408	733	*	59.0178	2.03192	0.35212	5.77054	7.90178e-09	5.60325e-07	NA	Outside	Intron (ENSMUST00000137401.2/230649, intron 6 of 6)	4	115828092	115836185	8094	1	100465	ENSMUST00000030477.3	-5684	ENSMUSG00000028709	MOB kinase activator 3C	261.125	2.07602	0.126503	16.4109	1.59793e-60	1.78362e-58
Mt1	chr8	94182721	94183081	361	*	114.668	1.75406	0.254588	6.88982	5.58619e-12	8.25403e-10	Enhancer	Outside	Distal Intergenic	8	94179211	94180327	1117	1	17748	ENSMUST00000212291.1	3510	ENSMUSG00000031765	metallothionein 1	9063.18	1.15159	0.0741766	15.5249	2.352e-54	2.27267e-52
Mt1	chr8	94179154	94180212	1059	*	261.792	1.12347	0.153969	7.29677	2.9475e-13	5.88465e-11	Enhancer	Outside	Promoter (<=1kb)	8	94179211	94180327	1117	1	17748	ENSMUST00000212291.1	0	ENSMUSG00000031765	metallothionein 1	9063.18	1.15159	0.0741766	15.5249	2.352e-54	2.27267e-52
Mt2	chr8	94175163	94175465	303	*	57.1742	1.17964	0.320535	3.68023	0.000233019	0.00361002	Enhancer	TE	Promoter (2-3kb)	8	94172860	94173564	705	1	17750	ENSMUST00000212806.1	2303	ENSMUSG00000031762	metallothionein 2	1939.88	1.09598	0.203304	5.39083	7.01317e-08	4.44549e-07
Mt2	chr8	94173905	94174876	972	*	243.065	1.86517	0.166653	11.1919	4.46548e-29	1.24814e-25	Enhancer	TE	Promoter (1-2kb)	8	94172860	94173564	705	1	17750	ENSMUST00000212806.1	1045	ENSMUSG00000031762	metallothionein 2	1939.88	1.09598	0.203304	5.39083	7.01317e-08	4.44549e-07
Mycn	chr12	12929167	12929381	215	*	91.2299	-1.25257	0.263278	-4.75761	1.959e-06	6.8875e-05	Enhancer	SE	Distal Intergenic	12	12936096	12940616	4521	2	18109	ENSMUST00000130990.1	11235	ENSMUSG00000037169	v-myc avian myelocytomatosis viral related oncogene, neuroblastoma derived	4961.86	-1.5045	0.0431847	-34.8387	6.31172e-266	1.11442e-262
Mycn	chr12	12821491	12821723	233	*	185.534	-1.19905	0.176087	-6.80944	9.79768e-12	1.35795e-09	Enhancer	TE	Distal Intergenic	12	12936096	12940616	4521	2	18109	ENSMUST00000130990.1	118893	ENSMUSG00000037169	v-myc avian myelocytomatosis viral related oncogene, neuroblastoma derived	4961.86	-1.5045	0.0431847	-34.8387	6.31172e-266	1.11442e-262
Neo1	chr9	58979313	58980901	1589	*	52.9338	2.08756	0.396624	5.26332	1.41481e-07	7.07214e-06	Enhancer	Outside	Promoter (1-2kb)	9	58912836	58982108	69273	2	18007	ENSMUST00000215026.1	1207	ENSMUSG00000032340	neogenin	2818.05	1.30867	0.0507851	25.7689	1.98125e-146	1.24128e-143
Neo1	chr9	58976970	58979191	2222	*	72.0379	2.53976	0.348185	7.29428	3.00251e-13	5.95366e-11	Enhancer	Outside	Promoter (2-3kb)	9	58912836	58982108	69273	2	18007	ENSMUST00000215026.1	2917	ENSMUSG00000032340	neogenin	2818.05	1.30867	0.0507851	25.7689	1.98125e-146	1.24128e-143
Npas2	chr1	39237946	39238695	750	*	57.3922	1.70647	0.331223	5.15202	2.57695e-07	1.18078e-05	NA	Outside	Intron (ENSMUST00000173050.7/18143, intron 1 of 2)	1	39194212	39363236	169025	1	18143	ENSMUST00000056815.8	43734	ENSMUSG00000026077	neuronal PAS domain protein 2	13.7508	1.55175	0.466763	3.32449	0.000885809	0.00296726
Npc2	chr12	84766072	84766519	448	*	83.2884	2.07649	0.298747	6.95069	3.63504e-12	5.55715e-10	Enhancer	Outside	Intron (ENSMUST00000021668.9/67963, intron 1 of 3)	12	84756492	84762540	6049	2	67963	ENSMUST00000223200.1	-3532	ENSMUSG00000021242	NPC intracellular cholesterol transporter 2	5328.58	1.13361	0.0869334	13.0399	7.25195e-39	4.11835e-37
Oas1g	chr5	120895139	120895946	808	*	112.557	1.00258	0.224253	4.47076	7.79407e-06	0.00022324	pErk DOWN	Outside	Downstream (<1kb)	5	120876722	120887613	10892	2	23960	ENSMUST00000162096.7	-7526	ENSMUSG00000066861	2'-5' oligoadenylate synthetase 1G	24.2094	-1.18862	0.341529	-3.48029	0.000500874	0.00175817
Paqr8	chr1	20896256	20896663	408	*	223.184	1.09952	0.167298	6.57222	4.95698e-11	5.9168e-09	NA	Outside	Intron (ENSMUST00000189400.6/74229, intron 1 of 2)	1	20890606	20939650	49045	1	74229	ENSMUST00000189400.6	5650	ENSMUSG00000025931	progestin and adipoQ receptor family member VIII	339.218	1.08905	0.104194	10.4522	1.43195e-25	4.08391e-24
Parvb	chr15	84234918	84235793	876	*	171.837	1.25643	0.206299	6.09034	1.12672e-09	9.71495e-08	Enhancer	Outside	Promoter (2-3kb)	15	84232066	84271318	39253	1	170736	ENSMUST00000122818.1	2852	ENSMUSG00000022438	parvin, beta	8808.25	1.46225	0.0489979	29.8431	1.0795e-195	1.31038e-192
Pde8a	chr7	81182875	81183107	233	*	82.9655	1.09804	0.278434	3.94361	8.02627e-05	0.00156517	Enhancer	TE	Distal Intergenic	7	81213596	81334533	120938	1	18584	ENSMUST00000026672.7	-30489	ENSMUSG00000025584	phosphodiesterase 8A	292.869	1.38092	0.104975	13.1547	1.59875e-39	9.40292e-38
Pknox2	chr9	37090462	37091781	1320	*	447.142	1.38719	0.117774	11.7784	5.04345e-32	2.4166e-28	pErk DOWN	TE	Intron (ENSMUST00000039674.12/208076, intron 1 of 12)	9	36890982	37083309	192328	2	208076	ENSMUST00000177218.7	-7153	ENSMUSG00000035934	Pbx/knotted 1 homeobox 2	79.0776	2.02441	0.213531	9.48063	2.52747e-21	5.39435e-20
Pla2g10	chr16	13736208	13740302	4095	*	115.204	-1.24774	0.233898	-5.33456	9.57743e-08	5.02718e-06	Enhancer	Outside	Exon (ENSMUST00000141172.2/76684, exon 2 of 3)	16	13715059	13730983	15925	2	26565	ENSMUST00000023364.6	-5225	ENSMUSG00000022683	phospholipase A2, group X	155.394	-1.38451	0.146295	-9.46377	2.97024e-21	6.2841e-20
Ppp1r14d	chr2	119229955	119230251	297	*	60.4048	1.13679	0.306958	3.70341	0.000212725	0.00336239	Enhancer	Outside	Promoter (<=1kb)	2	119218119	119229906	11788	2	72112	ENSMUST00000076084.5	-49	ENSMUSG00000027317	protein phosphatase 1, regulatory inhibitor subunit 14D	19.4673	1.95927	0.421496	4.64837	3.34569e-06	1.68875e-05
Prdm16	chr4	154357952	154360552	2601	*	131.533	1.17779	0.214028	5.50295	3.73487e-08	2.2016e-06	pErk DOWN	Outside	Intron (ENSMUST00000030902.12/70673, intron 4 of 16)	4	154346139	154348457	2319	2	70673	ENSMUST00000131762.1	-9495	ENSMUSG00000039410	PR domain containing 16	261.895	1.12186	0.111079	10.0997	5.54097e-24	1.43107e-22
Prdm16	chr4	154360659	154361835	1177	*	404.915	1.58162	0.130842	12.0881	1.2213e-33	6.82727e-30	pErk DOWN	TE	Intron (ENSMUST00000030902.12/70673, intron 4 of 16)	4	154346139	154348457	2319	2	70673	ENSMUST00000131762.1	-12202	ENSMUSG00000039410	PR domain containing 16	261.895	1.12186	0.111079	10.0997	5.54097e-24	1.43107e-22
Prok2	chr6	99945226	99945655	430	*	55.5135	-1.45302	0.338794	-4.28881	1.79629e-05	0.000446954	NA	Outside	Intron (ENSMUST00000204298.1/ENSMUST00000204298.1, intron 2 of 2)	6	99722105	99726392	4288	2	50501	ENSMUST00000203738.1	-218834	ENSMUSG00000030069	prokineticin 2	7.58347	-4.91635	1.28352	-3.83036	0.000127958	0.000502265
Pros1	chr16	63061992	63062944	953	*	142.412	-1.63777	0.221202	-7.404	1.32147e-13	2.78764e-11	Enhancer	TE	Intron (ENSMUST00000231727.1/ENSMUST00000231727.1, intron 3 of 4)	16	62921467	62928390	6924	1	19128	ENSMUST00000127502.1	140525	ENSMUSG00000022912	protein S (alpha)	3989.59	1.26727	0.0491281	25.7952	1.00497e-146	6.50619e-144
Ptgr1	chr4	58990842	58991157	316	*	70.3968	1.11674	0.288124	3.87591	0.000106226	0.00194378	NA	Outside	Distal Intergenic	4	58965439	58987119	21681	2	67103	ENSMUST00000030069.6	-3723	ENSMUSG00000028378	prostaglandin reductase 1	2262.96	1.08963	0.0509101	21.403	1.25386e-101	3.86549e-99
R3hdml	chr2	163492858	163493149	292	*	192.902	-1.27155	0.187007	-6.7995	1.04981e-11	1.43137e-09	NA	Outside	Promoter (<=1kb)	2	163492318	163502612	10295	1	100043899	ENSMUST00000109416.2	540	ENSMUSG00000078949	R3H domain containing-like	20.4852	-2.39016	0.450519	-5.30535	1.12457e-07	6.93376e-07
Rab11fip5	chr6	85372713	85372915	203	*	103.784	2.08951	0.274681	7.60706	2.80395e-14	6.81502e-12	pErk DOWN	Outside	Promoter (1-2kb)	6	85334962	85374564	39603	2	52055	ENSMUST00000060837.9	1649	ENSMUSG00000051343	RAB11 family interacting protein 5 (class I)	798.008	1.67995	0.0976382	17.2059	2.39968e-66	3.30543e-64
Rell1	chr5	63930973	63932805	1833	*	52.9378	2.67793	0.400211	6.69131	2.21182e-11	2.78961e-09	Enhancer	TE	Promoter (<=1kb)	5	63924777	63930914	6138	2	100532	ENSMUST00000154532.2	-59	ENSMUSG00000047881	RELT-like 1	2213.59	1.04462	0.0669722	15.5979	7.52408e-55	7.4179e-53
Rell1	chr5	63946236	63946418	183	*	55.7744	1.32992	0.325141	4.09027	4.30871e-05	0.000928783	NA	Outside	Intron (ENSMUST00000154169.3/100532, intron 1 of 6)	5	63924777	63930914	6138	2	100532	ENSMUST00000154532.2	-15322	ENSMUSG00000047881	RELT-like 1	2213.59	1.04462	0.0669722	15.5979	7.52408e-55	7.4179e-53
Rell1	chr5	63928282	63930834	2553	*	162.023	1.23839	0.200298	6.18277	6.29865e-10	5.80393e-08	Enhancer	TE	Promoter (<=1kb)	5	63927032	63930777	3746	2	100532	ENSMUST00000128967.1	0	ENSMUSG00000047881	RELT-like 1	2213.59	1.04462	0.0669722	15.5979	7.52408e-55	7.4179e-53
Rell1	chr5	63935295	63936826	1532	*	241.34	1.21512	0.168269	7.22128	5.15019e-13	9.57444e-11	Enhancer	Outside	3' UTR	5	63924777	63930914	6138	2	100532	ENSMUST00000154532.2	-4381	ENSMUSG00000047881	RELT-like 1	2213.59	1.04462	0.0669722	15.5979	7.52408e-55	7.4179e-53
Rftn1	chr17	50067802	50068358	557	*	88.7114	-1.36761	0.275751	-4.95958	7.06474e-07	2.87222e-05	pErk UP	TE	Intron (ENSMUST00000044503.13/76438, intron 4 of 9)	17	49993260	50094332	101073	2	76438	ENSMUST00000113195.7	25974	ENSMUSG00000039316	raftlin lipid raft linker 1	71.5762	-1.32037	0.21643	-6.10067	1.05623e-09	8.33225e-09
Rftn1	chr17	50068815	50069042	228	*	76.9427	-1.03133	0.278978	-3.69682	0.000218313	0.00343132	pErk UP	TE	Intron (ENSMUST00000044503.13/76438, intron 4 of 9)	17	49993260	50094332	101073	2	76438	ENSMUST00000113195.7	25290	ENSMUSG00000039316	raftlin lipid raft linker 1	71.5762	-1.32037	0.21643	-6.10067	1.05623e-09	8.33225e-09
Rin3	chr12	102326529	102327255	727	*	254.588	1.08388	0.148877	7.28036	3.32938e-13	6.45495e-11	Enhancer	Outside	3' UTR	12	102354745	102361507	6763	1	217835	ENSMUST00000137249.7	-27490	ENSMUSG00000044456	Ras and Rab interactor 3	199.893	1.27685	0.130326	9.79735	1.15579e-22	2.68836e-21
Rusc2	chr4	43383120	43384778	1659	*	45.146	1.9396	0.40573	4.78052	1.7484e-06	6.24528e-05	Enhancer	Outside	Promoter (<=1kb)	4	43383449	43414840	31392	1	100213	ENSMUST00000135216.1	0	ENSMUSG00000035969	RUN and SH3 domain containing 2	489.375	1.09807	0.0945395	11.615	3.4598e-31	1.34662e-29
S100a1	chr3	90513573	90514137	565	*	309.037	1.42286	0.151473	9.39345	5.80639e-21	4.52912e-18	Enhancer	Outside	Promoter (<=1kb)	3	90511037	90514278	3242	2	20193	ENSMUST00000107340.1	141	ENSMUSG00000044080	S100 calcium binding protein A1	143.502	3.01547	0.183161	16.4635	6.70977e-61	7.62088e-59
S100a1	chr3	90512876	90513138	263	*	116.301	2.84942	0.274825	10.3681	3.46348e-25	5.05081e-22	Enhancer	Outside	Promoter (1-2kb)	3	90511037	90514278	3242	2	20193	ENSMUST00000107340.1	1140	ENSMUSG00000044080	S100 calcium binding protein A1	143.502	3.01547	0.183161	16.4635	6.70977e-61	7.62088e-59
Satb2	chr1	56952550	56953787	1238	*	267.52	1.34631	0.161739	8.32397	8.50638e-17	3.1353e-14	pErk DOWN	Outside	Intron (ENSMUST00000042857.13/212712, intron 2 of 9)	1	56948134	56969840	21707	2	212712	ENSMUST00000176759.1	16053	ENSMUSG00000038331	special AT-rich sequence binding protein 2	187.004	1.54111	0.138825	11.1011	1.23932e-28	4.20804e-27
Serpinb1b	chr13	33089344	33091434	2091	*	130.662	1.21698	0.21912	5.55393	2.79312e-08	1.68496e-06	pErk UP	Outside	Exon (ENSMUST00000016951.7/282663, exon 4 of 7)	13	33084125	33094380	10256	1	282663	ENSMUST00000016951.7	5219	ENSMUSG00000051029	serine (or cysteine) peptidase inhibitor, clade B, member 1b	18.0785	2.6073	0.513003	5.08242	3.72663e-07	2.13192e-06
Sh3tc1	chr5	35740267	35740931	665	*	73.1389	1.03701	0.29301	3.53915	0.000401418	0.00562404	Enhancer	Outside	Promoter (<=1kb)	5	35697183	35739987	42805	2	231147	ENSMUST00000201511.1	-280	ENSMUSG00000036553	SH3 domain and tetratricopeptide repeats 1	550.461	1.14219	0.0960662	11.8896	1.34056e-32	5.58721e-31
Sh3tc1	chr5	35741045	35741893	849	*	69.2714	1.2758	0.305923	4.17032	3.04168e-05	0.000690731	Enhancer	Outside	Promoter (1-2kb)	5	35697183	35739987	42805	2	231147	ENSMUST00000201511.1	-1058	ENSMUSG00000036553	SH3 domain and tetratricopeptide repeats 1	550.461	1.14219	0.0960662	11.8896	1.34056e-32	5.58721e-31
Slc16a9	chr10	70293631	70294170	540	*	204.148	1.66575	0.189294	8.7998	1.3706e-18	6.76046e-16	pErk DOWN	Outside	Distal Intergenic	10	70266979	70284080	17102	1	66859	ENSMUST00000155933.1	26652	ENSMUSG00000037762	solute carrier family 16 (monocarboxylic acid transporters), member 9	113.517	2.06488	0.178328	11.5791	5.2582e-31	2.01429e-29
Slc30a2	chr4	134350141	134352672	2532	*	345.374	1.08212	0.130482	8.29324	1.10202e-16	3.97452e-14	pErk DOWN	Outside	3' UTR	4	134343709	134353186	9478	1	230810	ENSMUST00000081094.5	6432	ENSMUSG00000028836	solute carrier family 30 (zinc transporter), member 2	496.144	1.08804	0.108193	10.0564	8.60918e-24	2.203e-22
Slc47a1	chr11	61362935	61363279	345	*	74.1825	-1.2333	0.286879	-4.29904	1.71542e-05	0.000431635	Enhancer	Outside	Promoter (2-3kb)	11	61362709	61365652	2944	2	67473	ENSMUST00000147583.1	2373	ENSMUSG00000010122	solute carrier family 47, member 1	214.274	-1.68467	0.132012	-12.7615	2.69052e-37	1.41231e-35
Slc6a7	chr18	61011703	61012154	452	*	313.06	-1.63119	0.157883	-10.3317	5.06631e-25	7.08038e-22	Enhancer	Outside	Promoter (2-3kb)	18	61009442	61014206	4765	2	240332	ENSMUST00000236893.1	2052	ENSMUSG00000052026	solute carrier family 6 (neurotransmitter transporter, L-proline), member 7	49.3414	1.44913	0.278147	5.20995	1.88887e-07	1.13122e-06
Sox1	chr8	12456955	12457815	861	*	75.0314	-1.97876	0.295857	-6.68824	2.25875e-11	2.83748e-09	pErk DOWN	Outside	Distal Intergenic	8	12396403	12396488	86	1	20664	ENSMUST00000174915.1	60552	ENSMUSG00000096014	SRY (sex determining region Y)-box 1	389.919	1.4844	0.109504	13.5556	7.33733e-42	4.76608e-40
Sox6	chr7	115867846	115868639	794	*	41.6228	1.31768	0.379329	3.47372	0.000513291	0.00688101	Enhancer	TE	Intron (ENSMUST00000206034.1/20679, intron 2 of 15)	7	115777120	115859852	82733	2	20679	ENSMUST00000206123.1	-7994	ENSMUSG00000051910	SRY (sex determining region Y)-box 6	59.6792	2.35986	0.259507	9.09364	9.57775e-20	1.82372e-18
St8sia6	chr2	13768321	13769648	1328	*	85.4362	1.03059	0.266287	3.87021	0.000108741	0.00197791	pErk UP	TE	Intron (ENSMUST00000003509.9/241230, intron 2 of 7)	2	13657154	13793293	136140	2	241230	ENSMUST00000150781.1	23645	ENSMUSG00000003418	ST8 alpha-N-acetyl-neuraminide alpha-2,8-sialyltransferase 6	114.183	2.29871	0.187433	12.2642	1.4107e-34	6.50799e-33
St8sia6	chr2	13766328	13768051	1724	*	51.0347	1.11706	0.332747	3.35709	0.000787672	0.0096774	pErk UP	TE	Intron (ENSMUST00000003509.9/241230, intron 2 of 7)	2	13657154	13793293	136140	2	241230	ENSMUST00000150781.1	25242	ENSMUSG00000003418	ST8 alpha-N-acetyl-neuraminide alpha-2,8-sialyltransferase 6	114.183	2.29871	0.187433	12.2642	1.4107e-34	6.50799e-33
Stard8	chrX	99046896	99047334	439	*	87.0984	1.51167	0.292159	5.17413	2.28981e-07	1.06819e-05	pErk DOWN	Outside	Promoter (2-3kb)	20	99043984	99065823	21840	1	236920	ENSMUST00000145820.1	2912	ENSMUSG00000031216	START domain containing 8	617.235	1.49335	0.0880565	16.9591	1.64983e-64	2.10809e-62
Susd2	chr10	75635952	75636273	322	*	59.279	2.14905	0.356688	6.02501	1.69098e-09	1.41088e-07	Enhancer	Outside	Downstream (<1kb)	10	75637211	75643980	6770	2	71733	ENSMUST00000077610.5	7707	ENSMUSG00000006342	sushi domain containing 2	1233.96	1.48201	0.0721288	20.5468	8.22555e-94	2.02224e-91
Synpo2l	chr14	20663272	20663697	426	*	60.0696	1.09805	0.31755	3.45788	0.000544452	0.00720658	NA	Outside	Promoter (<=1kb)	14	20658948	20664574	5627	2	68760	ENSMUST00000119483.1	877	ENSMUSG00000039376	synaptopodin 2-like	417.888	1.26779	0.0988826	12.8211	1.24864e-37	6.64411e-36
Tbx3	chr5	119684010	119685472	1463	*	69.8991	1.23758	0.312216	3.96385	7.37507e-05	0.00145681	Enhancer	SE	3' UTR	5	119680249	119680832	584	1	21386	ENSMUST00000154680.1	3761	ENSMUSG00000018604	T-box 3	4940.16	1.2805	0.0636789	20.1088	6.18534e-90	1.39688e-87
Tfcp2l1	chr1	118689307	118690230	924	*	103.797	1.65186	0.246868	6.69128	2.21233e-11	2.78961e-09	Enhancer	TE	Distal Intergenic	1	118627946	118685168	57223	1	81879	ENSMUST00000027629.9	61361	ENSMUSG00000026380	transcription factor CP2-like 1	13776.4	1.08461	0.0538866	20.1277	4.2189e-90	9.75471e-88
Tll1	chr8	64347605	64348110	506	*	127.143	-1.23823	0.227842	-5.43462	5.49148e-08	3.11658e-06	Enhancer	Outside	Distal Intergenic	8	64084326	64206008	121683	2	21892	ENSMUST00000209451.1	-141597	ENSMUSG00000053626	tolloid-like	97.4476	2.60603	0.230229	11.3193	1.05292e-29	3.77304e-28
Tmem144	chr3	79852104	79852239	136	*	100.951	1.55648	0.262334	5.93321	2.9706e-09	2.3389e-07	NA	Outside	Promoter (<=1kb)	3	79839140	79852768	13629	2	70652	ENSMUST00000192341.1	529	ENSMUSG00000027956	transmembrane protein 144	759.199	1.0485	0.0751706	13.9483	3.22057e-44	2.25e-42
Txnip	chr3	96557952	96558735	784	*	50.3234	-1.29834	0.341274	-3.8044	0.000142151	0.00245009	Enhancer	Outside	Promoter (<=1kb)	3	96557957	96561883	3927	1	56338	ENSMUST00000074519.12	0	ENSMUSG00000038393	thioredoxin interacting protein	1269.15	-5.50867	0.100523	-54.8003	0	0
Txnip	chr3	96562176	96562489	314	*	78.2595	-3.73341	0.343097	-10.8815	1.41251e-27	2.96107e-24	Enhancer	Outside	Promoter (2-3kb)	3	96560054	96560565	512	1	56338	ENSMUST00000128221.1	2122	ENSMUSG00000038393	thioredoxin interacting protein	1269.15	-5.50867	0.100523	-54.8003	0	0
Wdr45	chrX	7723026	7724786	1761	*	154.519	1.24314	0.193047	6.43957	1.19815e-10	1.29219e-08	Enhancer	Outside	Promoter (<=1kb)	20	7723545	7725880	2336	1	54636	ENSMUST00000155914.1	0	ENSMUSG00000039382	WD repeat domain 45	695.964	1.01882	0.0811994	12.5472	4.12028e-36	2.07855e-34
Xkr4	chr1	3062307	3062775	469	*	79.9916	-1.1773	0.274728	-4.28532	1.82475e-05	0.000453026	NA	Outside	Distal Intergenic	1	3214482	3671498	457017	2	497097	ENSMUST00000070533.4	608723	ENSMUSG00000051951	X-linked Kx blood group related 4	46.4235	1.49803	0.278149	5.38573	7.21518e-08	4.56609e-07

## Sheet: EV3C
# GREAT version 4.0.4	Species assembly: mm10	Association rule: Basal+extension: 5000 bp upstream, 1000 bp downstream, 1000000 bp max extension, curated regulatory domains included
# Term Name	Binom Rank	Binom Raw P-Value	Binom FDR Q-Val	Binom Fold Enrichment	Binom Observed Region Hits	Binom Region Set Coverage	Hyper Rank	Hyper FDR Q-Val	Hyper Fold Enrichment	Hyper Observed Gene Hits	Hyper Total Genes	Hyper Gene Set Coverage
negative regulation of stem cell differentiation	19	7.13989e-33	4.91901e-30	6.38707	70	0.0155142	959	0.0388929	2.3709	11	24	0.00265957
labyrinthine layer development	23	3.84659e-29	2.18921e-26	3.81195	103	0.022828	685	0.0121553	1.95043	23	61	0.00556093
regulation of stem cell population maintenance	37	4.1795e-27	1.47864e-24	4.80196	74	0.0164007	536	0.00361423	2.50806	16	33	0.00386847
regulation of epidermis development	59	1.68223e-24	3.73227e-22	3.04109	116	0.0257092	618	0.00739181	1.88104	28	77	0.00676983
regulation of gene expression, epigenetic	62	3.08829e-24	6.52028e-22	2.66041	142	0.0314716	672	0.0105384	1.48481	62	216	0.0149903
posttranscriptional regulation of gene expression	72	1.96435e-22	3.5713e-20	2.00417	234	0.0518617	340	8.95563e-05	1.49672	114	394	0.0275629
regulation of cellular amide metabolic process	77	1.17993e-21	2.00588e-19	2.00221	226	0.0500886	237	1.22729e-06	1.62454	114	363	0.0275629
positive regulation of stem cell population maintenance	86	7.04073e-21	1.07166e-18	6.80447	41	0.00908688	649	0.00915174	3.44858	8	12	0.00193424
regulation of translation	90	1.35264e-20	1.96734e-18	2.0389	205	0.0454344	311	2.65553e-05	1.57843	101	331	0.0244197
mitochondrial transport	99	9.50642e-20	1.25696e-17	2.60868	118	0.0261525	532	0.00352678	1.59165	56	182	0.0135397
mitochondrial membrane organization	114	4.97693e-19	5.71474e-17	3.09789	86	0.0190603	514	0.00293378	1.87588	33	91	0.00797872
regulation of stem cell differentiation	118	9.51035e-19	1.055e-16	2.7988	99	0.0219415	612	0.0067763	2.06915	22	55	0.00531915
placenta development	128	3.51467e-18	3.5943e-16	2.11779	164	0.0363475	331	6.96329e-05	1.77273	61	178	0.0147485
regulation of epidermal cell differentiation	137	1.24527e-17	1.18982e-15	3.04911	81	0.0179521	818	0.022188	1.95203	20	53	0.00483559
embryonic placenta development	141	1.75399e-17	1.62835e-15	2.32048	129	0.0285904	373	0.000252296	1.92266	42	113	0.0101547
midbrain-hindbrain boundary development	149	3.66792e-17	3.22235e-15	6.8315	33	0.00731383	932	0.0357669	3.44858	6	9	0.00145068
negative regulation of transcription factor import into nucleus	161	1.07384e-16	8.73079e-15	4.39856	48	0.0106383	909	0.0324159	2.24158	13	30	0.00314313
axo-dendritic transport	182	3.30939e-15	2.38022e-13	3.63711	54	0.0119681	834	0.0229707	2.02417	18	46	0.00435203
labyrinthine layer morphogenesis	185	4.40103e-15	3.11403e-13	3.51041	56	0.0124113	632	0.00839607	2.49725	14	29	0.00338491
cell junction assembly	189	1.998e-14	1.3838e-12	2.26223	110	0.0243794	303	1.79925e-05	2.10933	42	103	0.0101547

## Sheet: EV3D
# GREAT version 4.0.4	Species assembly: mm10	Association rule: Basal+extension: 5000 bp upstream, 1000 bp downstream, 1000000 bp max extension, curated regulatory domains included
# Term Name	Binom Rank	Binom Raw P-Value	Binom FDR Q-Val	Binom Fold Enrichment	Binom Observed Region Hits	Binom Region Set Coverage	Hyper Rank	Hyper FDR Q-Val	Hyper Fold Enrichment	Hyper Observed Gene Hits	Hyper Total Genes	Hyper Gene Set Coverage
regulation of leukocyte differentiation	1	2.82786e-11	3.70167e-07	3.0151	48	0.0839161	46	0.00246175	2.55243	27	276	0.0329268
T cell differentiation in thymus	2	9.41809e-11	6.16414e-07	5.81528	22	0.0384615	30	0.000862137	5.30674	12	59	0.0146342
regulation of hemopoiesis	5	4.50554e-10	1.17955e-06	2.57767	54	0.0944056	102	0.0189319	2.07075	30	378	0.0365854
lymphocyte differentiation	9	5.73779e-09	8.3453e-06	2.85998	40	0.0699301	33	0.0010442	2.71996	27	259	0.0329268
leukocyte differentiation	10	6.41062e-09	8.39151e-06	2.54661	48	0.0839161	35	0.00109497	2.41859	33	356	0.0402439
immune system development	18	2.43011e-08	1.76723e-05	2.00019	72	0.125874	38	0.00124423	1.93676	53	714	0.0646342
regulation of smooth muscle cell-matrix adhesion	21	2.92626e-08	1.82404e-05	60.5945	5	0.00874126	117	0.0243875	19.5686	3	4	0.00365854
T cell differentiation	24	4.34815e-08	2.37155e-05	3.13162	31	0.0541958	64	0.0053619	3.04965	18	154	0.0219512
regulation of cell-cell adhesion	27	7.7447e-08	3.75475e-05	2.29455	50	0.0874126	172	0.0488249	1.94816	28	375	0.0341463
regulation of myeloid leukocyte differentiation	50	1.00284e-06	0.000262544	3.20027	24	0.041958	79	0.0101598	3.23448	15	121	0.0182927
leukocyte activation	72	4.10519e-06	0.000746346	2.04962	47	0.0821678	162	0.0439514	1.85165	33	465	0.0402439
lymphocyte activation	81	6.78503e-06	0.0010965	2.11075	42	0.0734266	160	0.0434477	1.94512	29	389	0.0353658
regulation of cell-matrix adhesion	98	1.22892e-05	0.00164148	2.908	22	0.0384615	60	0.00474067	3.72735	14	98	0.0170732
regulation of DNA-templated transcription, initiation	110	1.69607e-05	0.00201833	5.05118	11	0.0192308	144	0.0339745	5.07334	7	36	0.00853658
thymus development	147	3.91345e-05	0.00348484	3.5007	15	0.0262238	131	0.0294408	4.1197	9	57	0.0109756
forebrain neuron development	164	6.04243e-05	0.00482289	3.20886	16	0.027972	20	0.000435257	7.24763	10	36	0.0121951
regulation of fat cell differentiation	209	0.000150659	0.00943602	2.33621	24	0.041958	81	0.0119876	3.18189	15	123	0.0182927
forebrain generation of neurons	243	0.000260948	0.0140568	2.40596	21	0.0367133	66	0.00597928	4.1197	12	76	0.0146342
cell-cell junction organization	284	0.000465394	0.0214507	2.49383	18	0.0314685	164	0.0439372	2.76728	14	132	0.0170732
viral genome replication	356	0.000958875	0.0352575	6.80785	5	0.00874126	156	0.0387213	7.24763	5	18	0.00609756
