# Supplementary material for: Altering metabolism programs cell identity via NAD+-dependent deacetylation
Source: EMBO J. 2025 Apr 25;44(11):3056–84. doi: 10.1038/s44318-025-00417-0 (PMC12130289; doi:10.1038/s44318-025-00417-0)
Supplement: Supplementary file 6 — Data Set EV4 [file 44318_2025_417_MOESM6_ESM.xlsx]

## Sheet: S4
Phenotype	Serum/LIF	Serum/LIF	Serum/LIF	Serum/LIF	Serum/LIF	Serum/LIF	Serum/LIF	Serum/LIF	EMM	EMM	EMM	EMM	EMM	EMM	EMM	EMM	Serum/LIF	Serum/LIF	Serum/LIF	Serum/LIF	Serum/LIF	Serum/LIF	Serum/LIF	Serum/LIF	EMM	EMM	EMM	EMM	EMM	EMM	EMM	EMM	Serum/LIF	Serum/LIF	Serum/LIF	Serum/LIF	Serum/LIF	Serum/LIF	Serum/LIF	Serum/LIF	EMM	EMM	EMM	EMM	EMM	EMM	EMM	EMM
Time	3h	3h	3h	3h	3h	3h	3h	3h	3h	3h	3h	3h	3h	3h	3h	3h	9h	9h	9h	9h	9h	9h	9h	9h	9h	9h	9h	9h	9h	9h	9h	9h	24h	24h	24h	24h	24h	24h	24h	24h	24h	24h	24h	24h	24h	24h	24h	24h
2-Piperidinone	7048.51	7237.96	4936.55	4826.54	5905.71	6753.16	6082.94	6555.44	6609.24	7311.18	7753.74	5909.14	7066.51	7960.27	7269.24	7385.01	5287.92	5227.83	5805.74	7370.2	6184.28	5544.2	6302.09	6256.76	5290.95	5849.45	5933.94	6507.58	5420	6820.56	5880.95	5792.86	9782.3	9014.13	7781.63	8245.52	9797.53	9465.09	11139	10983.4	7470.15	7310.31	8908.05	8628.61	9543.69	8353.27	7954.25	8329.56
3-(4-Hydroxy-3-methoxyphenyl)-2-methyllactic acid	9489.19	4074.92	4384.72	1239.13	2915.92	5448.57	4335.14	2743.47	1257.71	5965.09	1066.81	6617.38	5983.74	3289.38	4902.05	6441.43	7275.77	4826.05	6586.24	8817.79	5008.59	2421.73	4260.26	8619.13	5010.5	2780.61	4072.44	2671.06	1628.52	7196.82	7119.82	7895.44	1310.72	6884.65	5033.98	7019	11897.5	9967.29	4332.02	6592.83	1216.33	9183.63	6793.02	3077.01	6018.98	10136	8022.11	7365.06
3-Indolepropionic acid	11553.5	9546.19	12770.8	9206.49	13650	13056.3	12231.2	14408.6	11635.5	17354.8	11927.1	14711.2	12658	18700.7	8388.18	9927.71	9551.26	20982.2	19057	13327.2	17645.3	19992.5	15779.1	26713.4	10380.9	14994.9	15777.2	11729.7	13084.2	15128.3	14849.3	16293.3	12491.9	13496.5	12108.4	11389.8	11024	17639.3	14129.8	11124.7	13570.7	11740.2	11280.6	15127.7	11892.7	10211.4	15529.8	7391.78
3-Methoxybenzenepropanoic acid	5706.6	5814.89	5023.74	3909.9	4284.61	5175.43	5085.64	5383.08	4661.27	4771.18	5119.74	5026.25	6359.19	4973.45	6289.49	6686.83	4033.67	5874.46	6855.84	7653.11	4554.27	3856.23	5731.04	6235.71	6836.22	5073.67	6278.95	7708.64	4363.7	6296.17	5337.41	6034.42	5038.17	4228.28	5435.52	7009.19	7811.81	5893.14	4287.47	6336.96	4237.71	5248.57	7074.46	6853.24	4758.69	4854.44	4238.69	5436.06
5-Hydroxydantrolene	15435.4	19083.9	10917	8004.5	11325.1	13564.9	18452.8	18494	18580.2	19046.7	18295.5	16182.4	15604.7	18099	16228.4	17038.5	17847.1	16848.2	19934.8	19532.7	21768.5	18620.9	23742.7	21985.2	16384.9	16729.7	22051.8	16726.4	16025.4	18425.1	15363.4	17475	21847.9	21954.2	14381.2	19275.5	16754.1	15486.7	19731.5	20038.2	25000.8	21097.6	29895.5	24830.2	25846.3	23306.6	22644.7	24870.1
5-Methylcytidine	71204	84842.3	51736.4	38049.4	51350.7	61059.4	69121	78267.7	43792.5	44974.8	43026.7	38071.4	40120.7	43399	35253.6	41291.5	27528.8	89360	100622	117824	95374.8	92182.1	123670	95611.5	26900.9	22708.8	30374.1	28706.7	19982.8	23436	24310.9	26193.8	89136.6	84141.7	63976.5	83021.1	89505.5	74774.1	93177.8	100257	34283.8	27145.7	37499.3	37591.5	36379.2	34336.1	34263	38492.8
5'-Methylthioadenosine	18808.9	21944.6	22760.9	17210	19663.5	23152.2	23900.2	24409.5	43167	45310.5	44816.3	40851.8	40131.9	46378.9	36756.1	37008	55104.5	27088.3	33224.2	33134.8	33116.5	33760.4	36505.4	34674.2	48110.1	47509.2	50195	51989.5	48389.8	52070.4	54179.6	50458.5	27633.6	26019.3	24137.8	23440.3	26382.9	23329.7	25438.8	28524	22705.9	16964.1	23483.3	22505.9	24016.5	20714.4	22360.1	23770.8
7-Methylguanine	27782.6	29715.6	25511.7	23832.7	23623.9	26238.7	27895	27500.4	24183.1	19874.7	25246.6	20031.1	20810.7	18206.3	25636.9	22083.6	25165.3	25482.1	29345.1	27333.8	28389.4	27632.6	29812.8	26169.6	22365	19505	20411	24330.9	21698.3	17376.3	19186.5	18374.3	29905.6	31798.7	26779.5	26140.8	31111	28892.8	26236	25246	22178.3	16214	19988.6	21359.1	21556.5	18141.9	17474.6	27498.7
Adenine	10625.4	10326.9	10623.2	9461.55	7891.04	10921.9	10361.7	9657.07	13372	13065.9	12384.7	11809.7	10988.6	15858.9	10981.1	9822.86	11790	8778.6	11216.3	10249.5	11612.8	10532.5	13657.3	10558.1	11233.6	12492.9	12398.1	14118.7	15280.4	15141.4	16290.1	16681.1	10355.7	8757.8	8643.37	9549.46	9014.93	9867.08	10582.1	9579.28	10116.1	9443.4	9036.2	27534.8	11585.1	10732.4	9814.77	24450.6
Adenosine monophosphate	331898	501735	170184	301228	109059	182442	503373	533726	834116	903035	865028	800023	809185	982017	688892	806537	789257	465218	588956	451460	525612	462702	737906	612995	891396	855341	860055	984574	807125	913747	906727	907905	89759.7	54581	32545.5	22096	17831.3	39862.1	40186.4	40869.5	689596	577448	670814	654136	651328	610447	685072	606476
ADP	44035.1	45323.1	33758	36435.1	24926.9	32545.8	50226.5	50802	44213.2	35620.5	50468.8	47203.5	46965.9	41612.1	47815	42051.9	39551.8	48634.9	56907.5	44763.2	50501.4	48724.2	62189.4	58349.3	48109	42769.9	0	54096.2	43904.8	0	40956.1	44938.9	20393.6	14530.6	14435.3	13785.1	13645.7	16712.7	16518	13692.3	33744	33041.8	35893.3	36525.6	35699.9	35627.3	33281.3	35507.5
Benzoyl ecgonine	5917.01	5074.22	4480.28	4060.39	5931.36	4729.29	6221.55	6037.31	5215.07	6577.15	5205.46	5636.99	4456.24	6160.87	4002.3	4849.22	4450.64	8059.18	6796.75	5902.77	7225.89	8469.65	4974.38	8175.89	3755.89	6059.47	5752	4108.11	5183.11	4666.89	6622.8	5268.92	5521.06	6099.24	4855.77	5036.93	3731.34	6146.59	5341.46	4710.08	6163.84	3889.32	5019.31	4922.99	4229.19	3750.07	5746.81	3096.86
Beta-Alanine	101473	114389	87710	80395.8	81962.8	94401.2	95166.8	103458	104414	94986	108728	92370.1	94742	105614	95491.9	104068	95746.7	101299	111461	115838	102306	110115	126284	107324	92525.7	91352.8	89344.1	94489.1	80008	88883.4	91151	89257.5	113126	103235	98253.4	100791	112607	105641	115640	120449	137505	116180	151402	141064	139712	128166	129041	138907
Betaine	157792	164595	134110	110578	126941	142367	161394	172630	129224	150153	144448	137372	139117	143183	141323	144649	113043	129843	159966	158538	138144	134827	151478	132938	107546	107065	121599	117250	89268.7	101158	100024	100147	159081	153133	139787	152644	152929	129769	157108	169239	146527	116967	148727	147707	142426	127140	137317	154777
Beta-Leucine	52188.2	56600.8	49586.4	55924.9	52687.6	58830	58091.1	56170.7	58650.7	71343.9	61764.7	62485.8	60895.6	67702.2	59760.5	56788.5	58995.5	74179.4	62180.2	61551.4	67659.2	69876.5	67785.1	66383.7	60151	58847	60139.2	65725.8	52870.2	58298.4	66837.6	60783.1	51310.1	46985.4	46721.4	53190.9	42667.1	50712.3	57168.6	55962.1	66011.7	71430.1	62477.3	57434.9	68913.5	53101.8	67751.2	65204.8
Carbidopa	17514.9	17652.3	13706	13650.9	13886	14380.4	18428	17632	11095.4	9794.11	12517.9	11702.6	10015.4	12461	9733.97	11069.4	8485.42	17210.2	20789.1	21256.6	19969	20004.3	21882.6	20500	7594.66	9469.06	10183.9	9510.88	9953.08	8974.23	9756.69	8223.19	17659	16764.2	15157.2	14900.4	16659.3	16084.4	16672.7	18085.4	9748.4	8242.4	12202.8	9307.33	10545.5	10103.2	9394.51	8974.49
CDP	12154.3	12558.7	9465.79	10472	7037.4	9362.34	14016.2	15315.9	11068.1	7592.03	12875.8	11523.6	12098.2	10578.3	10399.2	11019.9	7023.8	11683.7	13487.6	10862.9	11945.3	12780.6	15322.7	14329.7	9798.47	8093.22	8503.2	10614.4	8758.3	10118.6	8570.47	9910.69	8037.32	7240.66	5773.91	4491.81	5532.77	6110.05	6424.76	5204	9639.54	7794.19	8862.54	10041.9	9198.31	9287.24	9036.64	9775.14
Choline	520560	469599	730955	667207	574178	687215	582250	577546	626361	612470	644169	558360	542504	683158	541259	513300	785525	500879	606517	593472	717708	712033	945676	744949	568057	756642	628610	686687	816715	753678	844172	746757	691224	673338	702212	617713	716515	699846	737866	814968	796855	587001	724515	799649	875492	769312	784935	750857
Citraconic acid	5271.77	5921.74	4553.14	4243.13	5176.22	5352.32	5589.36	6089.84	6810.52	6835.63	7914.75	6591.66	7721.32	7436.2	5994.68	7558.97	6780.76	3593.31	5691.25	4529.2	4871.18	4794.46	6701.69	4941.09	5730.34	5291.19	6727.13	6760.71	6775.01	6302.15	6051.11	6587.85	5766.47	5283.16	5759.24	4883.21	5558.73	5031.39	5291.05	5885.05	7191.34	7072.49	8075.69	7374.8	8434.35	6636.08	7177.21	7576.55
Creatine	1.42419e+06	1.5625e+06	1.31563e+06	1.14742e+06	1.19813e+06	1.39219e+06	1.46111e+06	1.53544e+06	1.49861e+06	1.41611e+06	1.53371e+06	1.34174e+06	1.44708e+06	1.51382e+06	1.3259e+06	1.40492e+06	1.32581e+06	1.37105e+06	1.54524e+06	1.60501e+06	1.45279e+06	1.4932e+06	1.77061e+06	1.59017e+06	1.27467e+06	1.26329e+06	1.33684e+06	1.49677e+06	1.13903e+06	1.29425e+06	1.34521e+06	1.34617e+06	1.62196e+06	1.60415e+06	1.41942e+06	1.48307e+06	1.54661e+06	1.53751e+06	1.70698e+06	1.74812e+06	2.0502e+06	1.7293e+06	2.11364e+06	1.95305e+06	1.94952e+06	1.84588e+06	1.94498e+06	1.95581e+06
Cytidine	7787.26	9540.11	5015.38	7329.23	4724.77	6154.85	10410.2	9513.8	19400.1	24907.7	17229.9	13945.1	15444.9	19984	14232.7	14719.3	15422.3	9949.9	13593.5	11434	13591.9	12870.1	19816.3	15722.6	14455.9	15276.7	13189.1	14661.8	12604.7	15472.3	18273.3	16807	4912.64	4640.16	4378.65	4766.55	4129.79	4136.63	4647.4	4405.83	12261	10210.8	11702.1	12616.7	12872.8	11535.3	11695	10976.7
Dimethadione	282213	280903	269739	245987	246498	281134	265472	279721	157790	183873	157551	148607	152636	162442	149240	152867	178601	316595	374976	390136	360122	377750	427523	373324	186114	190153	182052	204109	186713	196403	198744	198475	192197	184135	198112	215230	221027	203168	228449	214203	152218	137452	159166	145125	217553	126269	175632	157705
Dimethylglycine	6846.29	8913.58	6257.58	5760.77	6045.25	6799.99	6426.64	8242.35	6293.11	5320.58	5987.32	4364.08	4819.4	5487.24	5228.64	5344.62	4714.87	6314.05	7525.54	7753.58	6731.67	6793.4	7855.37	7606.35	3850.13	4041.79	3849.46	4539.22	3649.58	4492.49	3809.64	4391.14	17794.7	16142	13480	15817.3	16142.8	15410.1	18139.4	17521.5	13387.4	12082.3	15822	12911.6	12541.2	13094.1	11962	13872.5
Erythronic acid	168962	144726	279207	138186	198479	251675	132920	144879	135790	190643	131717	122006	109818	154593	112220	125333	109799	111016	138221	196322	165779	154765	185417	133533	100301	105108	80351.7	94842.5	90900.7	100285	118472	109525	152303	154095	129627	157621	177621	152044	223231	241477	164234	126942	147131	124528	131309	118747	135587	163046
Gamma-Butyrolactone	5386.32	5632.76	4465.94	3767.22	3988.1	4786.52	5924.05	6489.78	6700.21	5855.43	6022.07	5544.84	5687.63	5543.19	5265.9	6331.98	5516.47	6353.75	7216.55	6789.83	6826.97	6064.96	7771.58	6068.47	5896.11	5170.1	7110.96	5737.64	5056.08	5419.42	5434.12	5205.41	6822.73	5798.01	4340.3	6066.12	5410.77	5538.3	5688.49	6177.84	7285.75	5174.48	8172.7	7210.82	7122.6	6591.29	6306.05	6583
Gamma-Glutamylcysteine	12467.6	11118.6	8273.76	8027.95	7249.78	8749.72	8455.04	10422.3	8872.21	8076.54	9505.11	10506.8	9919.27	7037.73	10266.6	15327.6	3963.43	5089.81	6794.29	6813.63	4035.68	4232.16	2697.95	3572.79	7351.69	4636.49	4892.25	7137.77	3262.76	3766.24	3432.59	3872.87	4534.92	4130.79	4724.92	6024.69	4913.69	3758.22	4986.22	4363.82	9276.31	8350.33	8388.28	6330.53	6119.62	5515.32	7391.72	9512.52
Glucose	4033	3898	5845	8884	5360	4806	3716	4399	51469	106853	39087	34964	30100	44498	39672	37712	41566	3372	3529	4197	4344	4103	3612	3570	37458	33999	14782	23851	17900	24484	39133	25993	3986	3748	4652	4220	4774	3968	10528	12244	38115	42804	24832	22443	45852	23322	40947	46092
Glutathione	5.76258e+06	6.02842e+06	5.58476e+06	4.61865e+06	4.89747e+06	5.76507e+06	5.58114e+06	5.95609e+06	5.27173e+06	4.97717e+06	5.37363e+06	5.10922e+06	5.37511e+06	5.43144e+06	5.04482e+06	5.4538e+06	5.33639e+06	4.7583e+06	6.13755e+06	6.56993e+06	5.54188e+06	5.30854e+06	6.35414e+06	5.83849e+06	5.56586e+06	5.30943e+06	5.5755e+06	6.52045e+06	5.44896e+06	5.87904e+06	5.66271e+06	5.43569e+06	5.36072e+06	5.20194e+06	4.98453e+06	5.26808e+06	5.73294e+06	5.40635e+06	5.50804e+06	5.80844e+06	5.60305e+06	4.62909e+06	6.05449e+06	5.75141e+06	5.78125e+06	5.52442e+06	5.52207e+06	5.86221e+06
Guanosine	9749.85	10669.3	7960.82	8552.72	7479.61	8489.58	13239.8	12429.2	24915.4	30946.6	22885.9	17339.5	16389.1	29052.9	17461.3	14805.7	21846.3	11930.4	14945.2	16185.3	20752.4	15968.1	31002.5	23981.5	12676.7	18504.2	15463.3	16048.8	22264.8	21757.7	23718.4	24335	5504.1	6051.05	4459.86	6039.96	5842.96	5013.7	7098.89	8178.98	15673.4	12608.3	15225.6	20325.1	20793.7	19326	16780.8	14386.1
Guanosine monophosphate	45759.2	59722.6	18873.1	38161.8	13283.7	23898.8	64538	65127	99947.1	117022	97567	89957.1	90796.4	105817	87199.1	93113.3	85745	66771.6	82692.4	71541.8	73680.5	62919.1	86588.3	80899.3	93856.4	88713.6	90427.9	98611.7	85168.2	93899.1	92705.7	89120.2	13656.8	8380.98	5299.04	3516.04	2860.48	5223.54	5996.83	6091.27	89836.2	76911	87124.8	84667.9	85589	80968.9	85058.4	82320.6
Homogentisic acid	92669.8	101301	81161	73793.6	75197.3	86456.6	96809.8	89873.2	79379.1	57133.3	82302.7	68537.4	67929.7	66198.5	71939.5	69542.3	65034.8	85897.1	101714	97331.5	95556.5	84727.4	102229	92638.7	68665.3	59634.6	61660.1	72705.3	60969.3	62672.7	61448.8	63051.2	102062	95245.9	93225.1	85506.8	115665	97560.3	98502.8	90364.7	64063.3	50672.8	66996	64815.4	67339.9	65181.1	60154.9	72528
Homovanillic acid	11808.3	10577.1	8689.42	6480.99	7899.25	10768.4	11548.3	9353.83	8641.36	9169.74	9847.97	9977.5	11252.3	9165.95	10135.1	12030.3	7887.84	9726.79	11561	15671.1	9380.02	7495.21	12543.6	11167.4	10442.2	8991.16	10404.6	12779.2	9499.89	10357.5	11441.2	10377.9	8614.08	8508.05	10075.9	9842.73	14072.7	10312.7	7508.06	10028.6	8640.93	10018.8	14592.1	12100.8	8809.47	8931.13	8916.25	9240.6
Hypotaurine	29341.9	36860	22104	15708	22107.4	25609.2	30412.4	31373.2	38162.3	34408.6	38608.9	30457.5	32429.5	36703.8	32049.1	34368.5	34597.2	31945.5	39321.7	42882	38271.4	35640	45669.2	40334.5	33378.4	29145.5	37963.2	37339.5	26708.6	32664.6	31619.3	34143.6	37706.5	35755.3	27279.1	32568.9	33597.7	31289.4	35700.8	38851.8	52915.3	42186.1	61370.7	61584.6	56268.3	52813.4	50667.3	59954.7
Hypoxanthine	32323.8	26392.3	50562.3	29858.3	42683	51140.4	26288	24906.1	24872.2	36346.6	23270.5	25070.2	21325.8	27940.9	21617	24999.6	18788.1	20902.8	24196.7	35513.1	30933.6	30188.5	29701.9	23931.2	20970.8	20982.6	16751.3	18532.6	18427.6	20071.1	21642.2	18712.3	26164.5	25816.6	25927.9	29939.2	31861.1	28895.1	41098.5	43258.9	34213.8	26314.2	30554.2	22854.4	29279.5	21339.2	29978.4	30966.2
Inosine	5809.47	5541.69	10438.1	5159.78	8882.16	10657.8	6325.22	5309.06	8697.09	10944.4	8418.61	7649.2	5231.72	10659.4	5783.17	5267.43	11050.8	5644.73	4843.04	6436.86	6446.89	5546.33	7900.49	6296.52	7100.77	10880.3	6940.12	7220.83	12303.7	13905.1	13998.5	14196.4	4461.41	3743.02	3838.37	3794.05	4792.99	3509.48	6017.94	6420.98	5839.49	5046.42	3594.12	5786.19	6769.21	5673.71	6120	5092.09
Isosorbide Dinitrate	8612.51	8929.36	10645.9	7596.99	10247.8	11270.4	7935.54	8093.12	910.874	1271.12	500.391	664.309	673.799	0	562.207	781.128	1305.54	8120.63	9444.79	11973.4	10285.3	9074.55	10387	9782.77	1162.65	1280.47	749.924	1144.36	1241.7	1304.39	1630.6	1118.2	7987.56	8067.7	7430.84	7663.33	8411.42	8720.05	8849.29	10066.8	3935.57	2939.86	3068.36	2862.92	3138.15	2693.76	2717.45	3553.54
L-Acetylcarnitine	57357.1	52317	59703.2	54919.4	53320.7	60548.2	55163.4	60313.4	40733.5	33926.4	40637.1	39602.5	37556.2	39953.2	37352.3	37491.9	58249.6	57947.6	65454.9	66157.3	67477.4	68462.2	70636.5	58851	53042.3	56987.9	54730	54234.7	54221.8	51596.1	54631.4	53470.6	88691	89855.4	84195.9	78234.9	82682.7	85932	91989	91514.2	83463.5	63415.5	75081.3	73516.9	83663.1	72697.6	74986.5	76945
L-Arginine	32104	35824.3	25420.9	20356.7	22985.7	27034.8	32013.7	33597.4	38122.5	39283.9	38876.4	32401.2	37421	37956.3	32118.1	37513.8	30568	36597.7	43600.9	43749.2	37893.5	37220.4	46275	42158.9	26753.3	25044.7	30813.4	31456.8	23877.3	28400.3	29833.2	31418.4	38046.9	37472.9	30602	37336.5	36842.3	35153.7	39403.2	39731.4	31842.3	28337.5	33707.6	29314.7	34453.3	27857.3	32417.9	29993.6
L-Aspartic acid	56254.8	72639.4	43186.7	35756.9	42463.4	48842.1	57154.6	60365.9	93397	89244.7	100589	80391.1	92131.7	95268.6	81939.8	91783.7	69513.4	29660.6	36395.4	38268.2	32233.4	30918	42163	35237.8	71898.9	60234.7	74116	75445	62881.7	70655.5	69885.8	69321.5	38901.9	38776.4	31523.6	35824.4	41243.3	34936.8	39418.5	42650.4	62702.6	60104.3	78462.2	77938.8	77797.3	68045.2	65807.5	68562
L-Carnitine	41340.7	38676.5	34379	29167.4	31274.8	38936	36750.1	43899.1	43490	51044	49932.5	45611.3	46169.2	48067.6	43457.6	46214.5	44353.6	30773.3	35597.7	38102.9	31072.1	32607	31801.7	29441.9	46921.4	42994.9	45835.2	50623.6	35788.5	38434	42853.6	39775.5	36480.6	35218.5	34399.8	37756.3	35203.1	32548.4	36567.2	37758.3	46243.8	38032.5	43299.5	39033.2	40930.9	40856.4	41020	46961.8
L-Cysteine	6264.17	4458.61	4989.1	3994.92	5429.64	4510.78	6622.72	7660.95	4525.94	5678.64	4986.53	7337.4	8423.05	6714.62	6451.68	5495.55	5493.06	7214.03	9732.86	7540.73	4533.22	5232.16	3388.87	9995.61	7964.8	5701.58	7995.12	9808.83	3200.96	7907.55	5308.03	8165.35	3871.08	4298.39	4915.55	6512.03	5636.6	6989.48	5490.36	3586.02	5594	6039.79	5497.17	6273.59	2190.07	3760.99	5213.82	5474.41
L-Glutamic acid	825945	989746	735947	617649	693379	823589	919396	964977	1.29217e+06	1.20112e+06	1.29404e+06	1.1586e+06	1.22231e+06	1.36153e+06	1.15999e+06	1.18418e+06	1.00789e+06	641839	789270	786961	818228	762982	992888	881389	994186	963397	1.07457e+06	1.09026e+06	947218	1.07943e+06	999649	1.04493e+06	914644	872638	724865	838616	872069	842859	899128	928905	1.16592e+06	1.09566e+06	1.41653e+06	1.38244e+06	1.34897e+06	1.21449e+06	1.21234e+06	1.27353e+06
L-Histidine	25851.5	29142.5	20026.9	16726.3	18455.9	21830.7	24486.1	24568.3	31149.4	30483.4	33957.1	29126.8	30193.6	30195.8	29229.3	29007.7	26769.6	26905.8	31490.8	31224.5	29220.5	29246	32745.3	29475.8	24322.5	22857.8	26644.5	25247.2	21957	24530.1	23096.6	22560.2	24465.9	23995	21860.5	22577.9	25144.7	22110.8	27591.3	24878.1	26260.5	20823.2	29071.5	26426.8	30019.4	23563.3	24876.2	27713.7
L-Isoleucine	2.53681e+06	2.41421e+06	2.60861e+06	2.3221e+06	1.98266e+06	2.53578e+06	2.44886e+06	2.58446e+06	2.46726e+06	2.60553e+06	2.49577e+06	2.34676e+06	2.40497e+06	2.70588e+06	2.40231e+06	2.49557e+06	2.54648e+06	2.05106e+06	2.6618e+06	3.1024e+06	2.63465e+06	2.53489e+06	2.82861e+06	2.60133e+06	2.4358e+06	2.57174e+06	2.43504e+06	2.68642e+06	2.29622e+06	2.67318e+06	2.50939e+06	2.54274e+06	1.96661e+06	2.04441e+06	2.11291e+06	2.32584e+06	2.22581e+06	2.14622e+06	2.2946e+06	2.59144e+06	2.45118e+06	2.01662e+06	2.4255e+06	2.03232e+06	2.80896e+06	2.21959e+06	2.6304e+06	2.55965e+06
L-Lactic acid	7682.06	6857.91	8531.76	7134.76	6892.73	8736.71	6224.93	6819.28	753.945	1029.43	1345.96	461.802	674.917	526.346	596.181	629.05	1192.93	7013.61	7646.19	10958.1	8197.68	8302.45	9052.88	7496.42	893.557	884.008	874.171	1244.56	711.833	875.564	1051.57	599.926	6032.23	6147.44	5438.91	7182.53	7536.66	5998.05	8708.6	9254.66	2363.79	2080.95	2292.28	1689.96	1697.16	1542.41	1839.72	2408.92
L-Lysine	55069.5	58680.8	49404.9	44598.8	42959	50611	53382.9	58113.1	66449.5	69696.8	65814.1	58036	57919.9	62275.5	56434.4	61785.2	50632.7	63024.2	79149.3	75900.5	66051.3	69005.3	78954.6	66524	53521.4	51677.5	51945.5	53889.3	43659.9	46813.4	52347.1	50003.7	65817.4	61016.5	55888.1	59830.5	63165.5	59223.7	65520.8	62795.5	51051.4	48000.9	59162.3	53832.9	67779	48958.4	55921.6	53704
L-Methionine	15874.9	16714.9	15221.7	16620.7	13880.9	16583.7	2143.34	15669.3	17959.3	19716.9	19073.9	19355	2393.5	18128.7	18147.3	19697.6	17094.6	18851.4	19684.8	21107.2	18590.5	19074.5	19989	16494.5	18606.9	21291.2	17151.7	19740.3	15003.4	16890.1	17324.6	17360.4	14515.1	14005.9	13942.4	15935	14764.4	14826.6	16752.4	16411.4	15886.7	16251.5	17715.5	15125.4	18530.4	14004	18102.8	16789.3
L-Norleucine	72457	71507.8	72033.2	72840.8	70605.9	76090.1	77490.4	75046.7	85684.7	102956	93212.9	87481	88391.8	94558.4	81253.7	81707.4	79419.1	91213.8	87324.9	85589.5	85602.5	94197	94799.4	90305.5	79209.8	82391.6	78983.8	83887.9	75062.9	83097.3	84492.7	80866.4	65029.1	62532.6	65979.8	73041	60887.7	63855.5	78846.4	72349.3	85575.1	85299.8	87300.8	74448.4	91664	72257.4	86567.6	86323.9
L-Phenylalanine	102022	112151	96254.9	102692	94547.8	112296	106125	99641.2	112276	129189	116077	114410	111669	121957	110727	111694	104978	130857	132856	127497	129543	137891	144988	111847	114312	105964	109118	115189	96348.1	97729.9	110553	103305	96697.8	82889.7	85259.6	95484.8	87538	94645	100072	98240.7	117698	112821	120937	100436	131808	87346.1	111607	112710
L-Proline	40905.9	53878.5	42461.7	35765.7	38929.9	42800.4	52200.8	56330.7	56114.9	50677	50205.9	49235	47215.1	64072.6	46079.1	41699.4	47291.4	46036.1	50205.6	49875.4	60998.4	52181	75576	56465.2	37825.7	42562	45662.1	47903.8	47442.2	47849	42862.1	42690	60772.4	57243.9	41416.7	48846.2	55601.6	56804.7	64622.8	64211.1	40418.8	38231	50515.3	50304.9	49618	43715.1	40516.6	45236.2
L-Serine	16777.3	21117.7	14451.3	11208.8	12247.5	16810.1	19109.8	19219.8	26875.9	26004.3	28126.1	23488.7	26881.6	25489.5	22889.4	25413.2	18100.2	8412.74	11945.1	11305.8	10834.9	9315.23	13051.5	11125.3	19279	14544.9	21106.6	22602.5	16253.1	19107.1	18137.4	18903.9	13608.1	14227.2	10469.5	12306.7	12584	11480.9	13180.1	13871.8	16782	14244.7	21086.9	18628.3	19265.8	18231.5	15764	17108.8
L-Threonine	38897.7	44235.2	30841.2	25670.9	30474.5	35664.8	37488.2	37518	41965	41842.9	39195	34180.9	34766	38454.1	34248.6	39527.6	30127.7	40139	43608.3	50047.3	44127.7	42618.7	52904.5	45831.1	29725.8	28121.1	28976.3	32646	25109.9	31895.4	28917.5	29068.6	42950.5	41662.8	34388.5	38946.8	43223.9	39596.8	47992.3	45910.5	28133.3	27553.6	34165.1	28981.1	32129.5	26360.8	28932.1	29478.8
L-Tryptophan	34903.6	31714.2	32204	33930.4	30199.6	32915.2	34444.4	33968.7	33396.4	35848.7	35711.9	34649.1	31743.4	35192.1	33423.4	34035.5	34428.9	40946.3	43533.2	39481.8	41728.6	43861.6	41775	41316.8	35708.2	36404	33168.6	33931.4	32602.4	33803	33851	34234.4	32601.6	32201.8	29848.6	31706.5	30285.5	32654.5	32513	33828.5	31435.7	30929.8	31668	27155.6	34210.9	28369.7	30626.3	31812.2
L-Tyrosine	16888.4	19300	13918.6	20431	17200	19975.9	22728.2	20543.8	18185.6	24918.9	19602.1	20258.2	23379.6	24858.1	22337.1	18364.6	19050.1	27045.8	21654.6	25464.5	23164.7	23054.3	25952.1	23093.9	21384	17761.6	22953.7	25132.5	16050.6	18941.1	22687.7	18982.2	17808.3	17917.6	17683.8	19943.9	15169.4	20367.2	21993.1	21298.5	19199.1	21321.7	21373.1	17792.5	22136.3	15151	23747.8	20900.6
L-Valine	408743	430465	390440	341194	330741	368646	422812	450493	480812	509787	490289	465343	477349	496611	453406	479995	468590	437727	496410	528998	479070	460669	552240	489078	412728	435035	456956	487423	390491	442098	417741	428253	400891	395357	353266	399923	404196	349892	402929	447635	448779	395576	451852	442275	524615	420513	459869	476100
Methsuximide	172070	156683	202713	157422	223853	193348	207943	253676	196234	286907	210301	252516	180035	317222	122262	144516	158929	288945	265587	196645	293083	339091	277147	410842	139628	212779	259227	180836	248959	243950	251963	249456	213874	232771	183841	197890	184343	291328	263776	207784	236170	179781	181004	237076	217831	166140	288049	113145
N-(2-Hydroxyethyl)-morpholine N-oxide	85863.2	83584.4	94784.6	84423.9	78056.7	92846.9	89136.8	94166.2	78190.8	89398	77894.2	78062.8	71038.4	82330.3	66793.1	68796.9	106922	80874.5	97596.9	97820.7	105269	105821	113577	102088	90627.3	102720	96718	104178	101210	103628	104027	97967.2	81160.3	82306.9	74602.8	80018.5	83318.6	80504.6	92929.2	96262.5	89374.1	71674.4	83600.1	77886.4	110754	80953.6	91953.3	84661
N(6)-Methyllysine	5046.17	6023.74	5155.13	4336.95	4139.95	5066.17	5562.32	5219.52	5229.85	5120.29	4474.56	4477.66	4622.73	4861.56	4012.16	4701.75	5664.75	4558.52	5942.39	5652.91	6166.55	5646.43	5983.69	5666.17	4852.68	4492.9	6090.36	6326.96	4854.66	5661.9	5704.67	5788.32	6285.55	6444.3	6017.54	5654.01	6436.08	6313.99	5849.11	6184.2	4219.94	3995.43	4922.3	4883.13	4581.43	4618.49	4945.69	3595.38
N4-Acetylsulfamethoxazole	74714.2	73391	97399.1	91894.9	76197.6	94572.9	60528.5	53624.2	37331.1	38749	37443.6	28650	32916.7	26392.6	25200.7	34704.9	29495.5	87935.3	98780	107529	84999.7	95205.5	116878	85854.5	31960.3	30646.7	20206.9	34673.7	22831.3	26559.6	35076.4	29428.1	67012.7	61861.1	56793.8	65363.5	77085	68636.9	77797.1	57694.6	31545.7	28607.4	36504.1	24975.9	23833.5	20835.7	32358.8	24265.9
N-Acetylaspartylglutamic acid	10848.6	11486.5	11226.4	9794.78	9517.26	10268.9	10565.7	11312.9	10719	9706.84	10600.9	10892.5	11441.2	10145.6	10970.2	11926.6	11112.1	13606.5	13791.7	15665.8	12472.7	13096.9	13787.5	12841	11015.6	11303.5	12320.5	14552.4	10488.7	11940.2	11413	11153.6	11821.3	10708.7	11854.6	12845.3	12436.1	10967	12004.2	11789.2	10357.1	10851.1	11960.8	10849.3	9850.18	8738.87	9880.43	9621.75
NADH	5994.16	5462.77	11541.7	10941.1	9887.65	11948.1	12960.3	8735.41	12442.9	15272.5	13170	12103.3	9566.16	11986.1	10794.8	9010.63	14938.4	6949.33	7072.51	7817.03	16499.5	16361	18036.2	12341.6	8043.15	15847.8	11992.1	10519.4	11414.5	10504.4	14183.3	10517.4	12044.1	14889.9	16811.9	11074.7	8437.38	14814.8	17270.6	18825	15293.5	14470.6	13093.8	12125.8	20869.2	15128.1	13121	16178
Niacinamide	350843	285205	350740	397565	266110	323273	303346	337977	263810	286158	285450	287673	244739	350815	243293	257401	251490	423284	417943	337379	383327	458663	441060	411359	299881	315069	262344	295466	316642	336178	303461	343272	413209	365557	329551	385905	374092	428392	436037	420850	413055	365594	356854	367792	389843	329309	385140	360239
NAD	73628.3	103706	49339.2	40248.2	60034.9	64731.2	74487.3	74681.4	69173	52082.4	62916.1	50115.7	62884.6	50004	58100.2	65422.4	50764.3	77145	88173.1	111369	85205.8	72592.1	104835	80120.5	51747.9	49526.9	60955.7	60671.1	42943.5	44921.3	46453.9	41861	74104.6	69384.4	60778.8	71841.7	82216.7	54370.3	64405.9	69191	63977.8	55916.8	84234.9	74399.4	61071.6	65916.2	60950.5	62915.6
Nicotinamide ribotide	4108.71	4859.3	3832.9	3498.49	3150.87	4121.87	5036.06	4794.51	4050.6	3694.75	4552.17	3925.85	3977.99	4594.39	4287.24	4573.86	6978.09	6152.39	7333.5	5270.85	5305.56	5689.03	8400.63	7067.22	6044.85	6725.96	8475.47	8108.11	6619.36	6320.06	6377.96	6694.45	6772.97	6922.99	5499.82	5603.86	6276.44	6179.6	5669.73	6390.43	5214.11	3954.26	5625.32	5145.05	6328.91	5522.97	5078.11	5509.27
Nitroxoline	40993.6	57686.3	54525.4	58786.3	34270.8	55055.4	63762.7	40330.7	81667.1	65730.1	75980.7	46029.1	51206.5	66819.7	59366	57718.3	63005.7	53532.8	59082.9	79851.9	104248	88240.7	147971	86790	26094.8	53915.9	40704.4	34324.3	65219.7	52421.5	58476.5	53614.6	89659	70634.2	73629.4	58502.5	76112.9	60827	66185.6	98617.5	33007.5	36828.7	48939.2	43533.7	66716.6	57798.9	41980.9	45359.4
Pantothenic acid	8832.26	8962.15	7541.58	7676.15	7556.56	8955.22	9026.37	9937.62	8212.65	9234.64	9212.06	7950.28	8044.25	8234.29	7784.32	8940.35	8524.44	13142.4	13056.8	11627.1	11467.7	12426	13881.6	11701.9	9578.2	9231.18	9317.47	10367.8	8315.4	9068.59	9178.88	9395.82	9953.07	8784.09	9312.24	9328.14	8724.21	8860.33	9964.24	10373.6	14502.6	14904.2	16376.5	14527.5	14900.5	12866.9	13820.4	13691.2
Phenylpyruvic acid	40572.8	39787.5	41920.6	39455.7	35718.5	42520.7	37055.4	38622.3	42642.8	39479.7	40071.8	40715.7	38913.9	38935.9	38985.2	40390.6	36513.7	41889.8	46895.2	48537.5	44997.5	43891.4	50202.7	43326	39444.8	40622.6	39144.7	43781.1	38098	39628.5	40722.3	40556.8	36168.5	35160.5	36839.5	37440.1	38569.8	36716.9	40262.6	37984.9	36716.5	35357.9	40806	37232.7	43332.6	33982.2	38453.6	34737.1
Phosphocholine	738372	915665	633655	519361	590332	699517	892877	918389	932255	917517	974712	878866	866598	958307	741626	789939	840705	808267	1.04303e+06	926708	964569	873717	1.12186e+06	961284	867631	744968	981869	951856	770750	837956	789161	787423	958539	916693	694394	828019	824280	815603	917150	887928	1.06734e+06	833366	1.17847e+06	1.12472e+06	1.05485e+06	1.02082e+06	964964	1.00615e+06
Phosphoric acid	78406.8	76121.8	84185.3	75643.5	72222.8	99324.3	73440.4	83012.1	79555.4	79608.4	88022.5	85488.1	82307.5	83698.1	84472.5	84116.5	97818.2	55975.6	81247.1	80284.2	64025.7	62051.1	68574	74142	93314.8	89371.6	81730.6	104277	94459.8	95730.3	107145	91400.9	72658.2	71210.4	88490	70740.5	87634	85200	75707.8	81385	81989.4	70472.4	83244.4	78575.4	73994.7	80432.6	78878.2	99237.7
Phosphoserine	15071.9	15482.5	12781.5	10325.4	15655.9	13813.3	14675.5	15798.2	16554.9	13003.2	18853.8	17724.2	14677.2	21315.3	17270.6	14931.3	15224.9	12023.1	14680.5	12479.8	11920.9	15648.6	22140.4	15247.8	12262.3	13521.6	15444.4	15986.8	12546.3	13669.8	15887.4	14990.2	14458.6	13842.7	11568.1	11563.1	14687.9	15188.5	14948.1	17046.7	14755.9	12945.8	16108.3	21184.9	19148	18128.8	16857.4	15634.2
Pindolol	30557.6	29964.5	22405	20946	22434.7	25427.1	27639.2	30604.4	22950.4	23253.9	24255.1	22669	22260	25256.6	23063.6	25496.1	16813.6	24360.9	27338.4	27718.5	25433	24196	26940.8	21840.2	16765.3	15387.1	19427	17771.9	12892	13797.6	12846.5	13586.2	29886.3	29146.7	26171.5	28057.5	29567.8	25235.9	30131.9	31252	26584.8	20313.7	28433.2	25011.2	26180.2	25029.2	23698.6	26427.3
Pipecolic acid	23624.8	21942.1	29368.4	25430.5	20739.8	25814.7	25596.1	23539.2	20392.9	20691.5	21959.3	23729.8	20504.5	23177.5	19898.6	18183.7	20184	21310.3	24691.6	30192	27350	25863.7	28635.9	25767.3	19190.5	22521.3	21134.3	21938	21424.8	22992.8	20628.6	20194.5	24944.3	26383	25713.6	23573.3	24643.7	26080	27301.7	28940.2	23122.5	19493.3	23835.4	24298.4	25073.2	22328.9	23497.2	22002.2
Pirbuterol	4189.36	3652.37	3568.93	4163	4436.46	4465.26	3797.61	4007.76	4060.84	4163.59	4505.83	4194.79	3229.32	4119.43	3697.64	3700.57	3585.48	4022.5	4611.6	3869.52	4691.67	5224.71	5346.91	4214.83	2916.83	3391.37	3807.31	3448.91	4019.23	3908.38	3967.56	3737.92	4620.87	4824.19	5066.69	3754.8	4837.12	4348.83	5367.25	5123.8	5574.01	3887.49	4174.98	4661.07	5436.87	4814.03	4714.77	4729.53
Pseudoephedrine	5361.78	5223.57	5347.43	3773.09	4315.4	5174.13	4704.76	4837.49	5784.79	4935.66	5126.69	5279.12	6110.01	4680.03	6268.66	6795.13	5307.99	5665.53	6209.53	6517.5	4645.13	4460.06	5042.7	5280.24	6890.72	4571.12	5580.05	6821.36	4559.4	5679.82	5352.1	5663.58	4834.61	4693.83	5202.04	6198.04	6245.3	5402.73	4047.13	5181.08	3913.36	6177	7363.09	5617.65	4754.12	4537.66	4159.89	6006.62
Pyridoxal	4485.1	5056.01	4639.14	4248.02	4333.86	5717.82	5530.76	5831.97	5102.49	5393.31	4947.15	5260.9	6965.95	7398.53	5525.63	5729.43	4478.51	4478.16	6090.11	7327.89	5466.23	5481.36	9079.95	9433.09	6287.82	5604.07	6850.26	7832.56	6689.17	9794.85	7631.52	8743.73	4418.43	4820.9	5689.31	6968.85	7565.22	7881.88	6627.59	7765.26	6094.97	7356.96	7890.06	8261.92	7535.45	8300.84	6764.62	6361.05
Pyridoxamine	7518.41	9406.55	7416.17	7165.05	6112.96	8053.85	7855.53	8768.84	9416.92	10570.7	9581.56	8231.01	9614.21	10015.4	8471.46	8833.2	8746.31	6847.23	10971.3	11350.8	7815.39	8703.94	10069.9	8279.98	8585.86	8403.96	9175.47	9543.84	7154.96	7534.86	10046.8	9518.3	9549.34	8604.45	8008.35	9079.56	9410.77	8869.77	9256.11	10236.1	8341.02	7079.81	8693.67	7242.7	10160.1	7335.19	9650.61	7552.15
Pyroglutamic acid	11511.4	14008.4	10307.9	12479.2	11436.9	12364.3	13717.6	13108.5	7325.66	10339	8485.8	0	8695.7	9173.95	8564.62	7814.74	9414.13	17857.8	17369.2	20996.1	16841.9	17079.9	18908.8	18045.2	9717.85	9170.1	8847.1	9943.31	7998.4	10013.4	9853.4	9768.93	9757.42	8315.26	8618.56	11374.5	9297.86	9986.15	10285.5	10619.3	8137.74	9951.98	9068.53	9470.18	10625.6	6949.59	9406.55	8961.71
S-Adenosylhomocysteine	6478.08	8279.76	5255.46	5065.96	4573.95	5617.66	8395.31	8411.88	9402.13	10650.1	9420.55	8865.32	8238.68	10717.6	7682.4	7958.75	9679.47	8183.02	10284.4	9001.55	11545.2	8985.09	13888	12340.4	7822.88	9884.81	9589.26	9687.54	10659.2	9435.3	9808.11	10438	6123.83	6200.02	5302.43	5390.17	5874.11	5676.23	5223.05	5408.95	8635.38	7067	9161.95	9700.21	10393.4	8421	8862.62	8104.12
Sevoflurane	9881.94	9820.6	11344.6	7213.92	12011.5	11274.3	10561.2	12959.3	2124.24	2684.35	2328.21	2390.44	3032.66	3202.6	1952.93	2592.24	2084.84	9514.09	11153.5	13915.5	11321.4	9873.27	11343.5	14943.7	2560.32	2297.35	3598.75	3434.41	2760.36	3510.62	2871.92	3813.9	23355.4	30534.6	21545.8	29909.8	33122.6	46171.3	40275.5	46292.4	5033.05	3915.85	5770.23	6478.58	5037.74	5262.99	5785.11	4702.81
Succinyladenosine	88171.8	98768.2	88057.6	112700	76580.3	102181	155231	131934	115136	134486	126616	105316	103577	125222	93877.6	88643.1	114409	123121	146473	122417	153279	145145	209761	210163	83096.2	113989	98009.3	110150	118172	122195	138847	119096	31681.1	28051.3	63514.1	28885	34277.7	28628.7	24997.9	27133.9	110380	102732	113845	110041	108999	115525	108387	94118.9
Taurine	35295.1	37516.9	34107.9	27067.3	28718	32821.5	34548.1	36616.6	36423.6	32289.4	38840.5	32514.7	33695.6	37345.4	33246.9	36332.8	37586.3	32843.6	42506.5	44518.6	36884	36958.5	43891.6	41916.8	40044.3	32939.7	36981.4	44468	35716.4	40016.7	38451.4	38635.7	33376.3	34164.7	31968	32302.9	39068.1	36725.1	37362.1	37600.4	45105.2	36795.8	46663.7	45443.4	47355.9	44468.8	44040.6	43973
Uracil	5816.48	5689.83	4543.58	5054.24	3269.89	5393.95	7431.82	7660.95	11138.6	13044.6	12200.5	10600	9408.61	12897.2	10733.4	9300.96	11758.7	5529.4	8036.44	6399.84	7097.35	7212.99	10880.7	11105.5	8688.05	10025.2	7965.17	9651.94	11231.4	11073	12670.2	11117.3	4309.87	3693.72	5319.35	3928.15	4027.26	4368.87	2852.45	3923.37	7100.25	5970.27	7382.26	7544.48	8457.23	7272.93	8359.19	7000.17
Uridine 5'-diphosphate	7595.56	7473.51	6569.32	5863.38	5939.57	7555.69	7396.89	8430.98	8283.16	7841.56	8615.53	7745.63	8054.31	8276.53	7848.98	8625.82	5297.95	7041.97	7976.12	8084.08	7861.93	7100.11	9359.67	7974.74	6559.18	5426.2	6727.13	7671.72	5866.33	6797.86	5888.29	6629.81	6991.24	6056.52	6052.51	6130.45	6284.23	6350.53	6785.86	6561.01	7997.78	7543.56	8937.99	8067.19	8246.8	8121.69	8070.26	7914.71
Uridine 5'-monophosphate	45735.8	49904.4	17317.9	31660.3	13625.4	24266.9	49087.2	53070.3	51016.9	55689.8	51280.8	46408.4	46145.8	51328.4	46118.5	51638.6	47309.2	47132.7	63119.5	55393.5	46208.7	43717.8	58150.9	52826.9	55000.9	46610.2	49289.7	59116.7	49322.5	51677.4	53938.5	54304.1	8232.97	5787.05	5881.06	3010.17	3412.07	5087.97	4466.85	4615.87	41456.3	34454.2	43655.2	41500.9	41764.6	39177.5	40745.3	46101.9
Vigabatrin	35146.7	41572.4	30761.1	26859.2	27683.8	32067.1	35596.1	36739.6	44127.9	46112.8	44867.2	40107.1	42444.9	43893.4	36584	38387.1	35289.6	38883.5	49240.4	52929.2	44526.6	45303.5	51610.3	47650.8	32721	32668.6	34071.6	37839.2	31057.5	34242.5	37141.5	32968.7	43062.5	40526.9	38018.2	39053.7	43907.9	43010.8	44353.1	42357.6	36595.4	30981	38560.4	35586	43947.8	32707.4	39398.1	34825.4
