# Supplementary material for: Altering metabolism programs cell identity via NAD+-dependent deacetylation
Source: EMBO J. 2025 Apr 25;44(11):3056–84. doi: 10.1038/s44318-025-00417-0 (PMC12130289; doi:10.1038/s44318-025-00417-0)
Supplement: Supplementary file 7 — Data Set EV5 [file 44318_2025_417_MOESM7_ESM.xlsx]

## Sheet: Sheet1
Modification	EMM_rep1	EMM_rep2	EMM_rep3	EMM+NAM_rep1	EMM+NAM_rep2	EMM+NAM_rep3	EMM+NAM_rep4	Serum/LIF_rep1	Serum/LIF_rep2	Serum/LIF_rep3	Serum/LIF_rep4
H3_K4_precursor	1.40361e+10	1.03517e+10	1.78948e+10	1.2684e+10	1.52694e+10	2.63499e+10	3.9368e+10	8833371824	1.92593e+10	1.08354e+10	1.52879e+10
H3_K4me1_precursor	1.26582e+09	8.33344e+08	1.46852e+09	935563574	1.00095e+09	1.95193e+09	2.75287e+09	6.89478e+08	1.58002e+09	8.08021e+08	1.1008e+09
H3_K4me2_precursor	1980121	2498819	2185797	1550091	2273012	1228125	3330436	2358667	2312051	1841691	1909525
H3_K4me3_precursor	24341832	22058000	24040680	10707616	23067102	17242724	28350468	16751774	27742302	15871976	18822104
H3_K4ac_precursor	7.03639e+06	2.59712e+06	7.53517e+06	5.8969e+06	7.87842e+06	1.74012e+07	3.02373e+07	4950123	1.46842e+07	4.48848e+06	8.19771e+06
H3_K9_K14_precursor	5308843758	3.73633e+09	6.39006e+09	3.47221e+09	3.84874e+09	6.5976e+09	9.33694e+09	3.56808e+09	7.59086e+09	4.11931e+09	5.57872e+09
H3_K9me1_K14_precursor	2.35142e+09	1672394642	2.70195e+09	1.61551e+09	1.5602e+09	3.11586e+09	3.93861e+09	1.41994e+09	2.84223e+09	1.52881e+09	2.05137e+09
H3_K9me2_K14_precursor	1.31457e+09	9.34154e+08	1.61624e+09	1.01202e+09	1.13588e+09	1.93329e+09	2.88838e+09	591907529	1.38329e+09	8.7739e+08	1.33467e+09
H3_K9me3_K14_precursor	6.65287e+08	458085960	7.79957e+08	6.11933e+08	6.96207e+08	1.19306e+09	1.75465e+09	3.93117e+08	8.42688e+08	5.1316e+08	7.69072e+08
H3_K9ac_K14_precursor	591524681	3.16658e+08	5.54029e+08	4.56675e+08	7.90006e+08	1.45898e+09	2.42252e+09	5.27486e+08	6.90029e+08	7.07436e+08	5.5593e+08
H3_K9_K14ac_precursor	1.62354e+09	1189517458	2.04112e+09	2.02944e+09	2.48895e+09	4.28565e+09	6.25511e+09	1.47032e+09	3.05046e+09	1.69525e+09	2.31536e+09
H3_K9ac_K14ac_precursor	9.68253e+07	7.6096e+07	1.32752e+08	1.12931e+08	1.37023e+08	2.3447e+08	3.74402e+08	74176424	1.50127e+08	8.92929e+07	1.22746e+08
H3_K9me1_K14ac_precursor	1047771376	723942439	1022991999	1206111610	1554263660	1964682797	2798102870	720844005	1112935284	434256318	808408754
H3_K9me2_K14ac_precursor	320930473	245648288	299548655	435907630	547378538	744243798	867270140	202642432	375668608	132292776	219620816
H3_K9me3_K14ac_precursor	81908352	60284120	77372080	120079000	156259664	202070928	249784192	57385540	107525984	37639244	61892508
H3_K18_K23_precursor	34066483328	2.79087e+10	3.89424e+10	3.25497e+10	3.37097e+10	5.5192e+10	9.6778e+10	1.94421e+10	4.42855e+10	2.75961e+10	3.53639e+10
H3_K18ac_K23_precursor	2.23192e+09	1.76254e+09	2.32908e+09	2.19383e+09	3947038045	7.05848e+09	1.05259e+10	2.74091e+09	5.17705e+09	3.85215e+09	4.67871e+09
H3_K18_K23ac_precursor	7.84727e+09	6.62468e+09	9.88722e+09	9.76238e+09	10356881472	1.93282e+10	3.5787e+10	7.51581e+09	1.63133e+10	1.00004e+10	1.32092e+10
H3_K18ac_K23ac_precursor	6.41081e+08	5.24326e+08	8.68557e+08	9.82437e+08	1145311183	1.75978e+09	3.09888e+09	6.94361e+08	1.45244e+09	8.63377e+08	1.21162e+09
H3.1_K27_K36_precursor	1.07816e+09	8.63886e+08	1.05548e+09	1.59483e+09	1394425967	2.67574e+09	3.29845e+09	1.09427e+09	2.22699e+09	1.39309e+09	1.78431e+09
H3.1_K27me1_K36_precursor	4.90626e+08	4.18537e+08	4.62035e+08	7.03184e+08	524939914	1.14532e+09	1.37895e+09	4.76758e+08	9.36685e+08	5.7348e+08	6.67488e+08
H3.1_K27_K36me1_precursor	335255868	2.49267e+08	2.89499e+08	4.15311e+08	3.31028e+08	7.18368e+08	8.43941e+08	2.61884e+08	5.72687e+08	3.16163e+08	4.12559e+08
H3.1_K27me1_K36me1_precursor	221728184	169461097	187423125	262262203	210765238	365259257	303159188	173924814	230239724	89071883	142874427
H3.1_K27me2_K36_precursor	3.52291e+09	2.73127e+09	3.59316e+09	3.15485e+09	2887543851	5.58715e+09	6.74089e+09	2.43476e+09	4.47185e+09	2.73007e+09	3.39128e+09
H3.1_K27_K36me2_precursor	1.5419e+09	1.27946e+09	1.51713e+09	1.38247e+09	1229711839	2.32092e+09	2.58523e+09	1.27973e+09	2.35002e+09	1.72798e+09	2.19035e+09
H3.1_K27me2_K36me2_precursor	11406965295	8949748862	10354124163	8950168089	10681447683	11474941658	15787443487	7340845065	11561055411	4857925944	9176542887
H3.1_K27me3_K36_precursor	9.18017e+08	7.34767e+08	9.26126e+08	6.45833e+08	625562336	1.21204e+09	1.36826e+09	5.39833e+08	1.01141e+09	6.13545e+08	7.71657e+08
H3.1_K27_K36me3_precursor	2.67383e+08	6.64186e+08	2.88281e+08	4.28305e+08	434273351	4.59537e+08	8.38849e+08	3.5209e+08	7.00892e+08	2.82363e+08	5.28512e+08
H3.1_K27me2_K36me1_precursor	1859674009	1420635844	1383848762	1626338695	1587287957	2079226856	2583699906	965446006	1127532074	636869193	850980826
H3.1_K27me1_K36me2_precursor	2594614052	2192500403	2088431469	2281954230	2237788349	2741602541	2751382232	1849974201	2643963827	1201359224	1666567142
H3.1_K27ac_K36_precursor	16326586	1.59948e+07	1.84984e+07	3.02541e+07	1.86163e+07	6.28809e+07	7.85333e+07	2.68391e+07	5.12938e+07	3.51034e+07	4.7794e+07
H3.1_K27_K36ac_precursor	3873514	4.40513e+06	7.12751e+06	9.24958e+06	1.19177e+07	2.1912e+07	3.0065e+07	1.10236e+07	1.74286e+07	1.17596e+07	1.3054e+07
H3.1_K27me3_K36me1_precursor	551210552	451185896	433358912	422654480	424126256	529687616	627612016	254784464	343232343	165809580	247329508
H3.1_K27me1_K36me3_precursor	205968428	160732096	156709004	189284776	173104252	239335520	246230896	142970308	260698016	91582698	135183796
H3.1_K27me3_K36me2_precursor	1631557629	1496955864	1305205847	870641916	1273399632	1246380160	1850217944	940137180	1440575768	632128540	932840164
H3.1_K27me2_K36me3_precursor	862075956	786975504	691239576	709394864	746362764	795538952	1511309512	456127624	850197488	323631516	711507832
YRPGTVALR_precursor	642574080	6.12119e+08	6.79488e+08	5.92842e+08	4.00319e+08	8.02803e+08	9.26823e+08	5.3391e+08	9.69998e+08	7.1954e+08	8.0536e+08
H3_K56_precursor	3.46312e+09	3.93632e+09	2.55013e+09	3.09502e+09	1571987280	3.82481e+09	7.00514e+09	1.80267e+09	5.17965e+09	3.71431e+09	3.36175e+09
H3_K56me1_precursor	154860	NA	NA	NA	NA	NA	87765.1	NA	NA	NA	NA
H3_K56me2_precursor	748389	1.46991e+06	983758	981245	1738540	3.06952e+06	4.72247e+06	130377	NA	1.40896e+06	2.79066e+06
H3_K56me3_precursor	1.09646e+06	1.27799e+06	967961	220718	518902	1.19029e+06	1.86026e+06	1.14931e+06	1.22068e+06	2.33367e+06	565884
H3_K56ac_precursor	8.85593e+06	1.54627e+07	1.26118e+07	1.12459e+07	4246573	1.4879e+07	1.4703e+07	9.20657e+06	1.94774e+07	1.06834e+07	1.78359e+07
KLPFQR_precursor	1.34794e+10	1.5028e+10	11846467576	1.39363e+10	9.76366e+09	1.49e+10	1.59001e+10	9.63372e+09	2.02657e+10	1.67464e+10	1.66901e+10
H3_K79_precursor	2.27327e+09	2.40405e+09	1065692512	2.40404e+09	1.22797e+09	1.30475e+09	4.07565e+09	1.05246e+09	2.73713e+09	3.15705e+09	3.18188e+09
H3_K79me1_precursor	3.03894e+07	1.92333e+07	12974764	2.8928e+07	1.48259e+07	1.80621e+07	1.25161e+08	8.82585e+06	3.9703e+07	2.20546e+07	2.47138e+07
H3_K79me2_precursor	6.19951e+07	6.70175e+07	54537895	4.79114e+07	3.03119e+07	5.26414e+07	1.22434e+08	2.42916e+07	4.78402e+07	4.86642e+07	4.84776e+07
H3_K79me3_precursor	3.73812e+07	3.39614e+07	21330270	3.95051e+07	5.24293e+07	1.60356e+07	5.77694e+07	3.06615e+07	9.83338e+06	4.73824e+07	4.0347e+07
H3_K79ac_precursor	4.52051e+06	6.53934e+06	3795661	7.12467e+06	4.02642e+06	5.61321e+06	1.08338e+07	4.69426e+06	1.11848e+07	7.9403e+06	9.39362e+06
H3.3_K27_K36_precursor	1.62782e+08	134458020	1.7031e+08	1.98161e+08	1.94213e+08	3.42696e+08	3.99646e+08	1.05979e+08	2.19677e+08	1.37051e+08	1.72849e+08
H3.3_K27me1_K36_precursor	6.01985e+07	42849091	4.77094e+07	9.0085e+07	5.9315e+07	1.32151e+08	1.58511e+08	3.98533e+07	8.55598e+07	5.24353e+07	6.32223e+07
H3.3_K27_K36me1_precursor	2.54941e+07	1.80592e+07	2.22617e+07	35679493	2.53075e+07	5.14446e+07	6.5259e+07	1.73496e+07	3.75051e+07	2.1812e+07	2.50773e+07
H3.3_K27me2_K36_precursor	1.42225e+08	101304760	1.29985e+08	1.66826e+08	1.51526e+08	2.97332e+08	3.38423e+08	7.76919e+07	1.65151e+08	8.87228e+07	1.17851e+08
H3.3_K27_K36me2_precursor	1.89377e+08	1.6168e+08	1.81144e+08	1.56248e+08	136620952	2.89828e+08	3.21442e+08	1.41732e+08	2.76725e+08	1.67072e+08	2.29307e+08
H3.3_K27me2_K36me2_precursor	553555112	418485920	407460928	451024608	590006064	633644260	784196976	288878460	479592680	183509384	341312432
H3.3_K27me3_K36_precursor	70584588	6.1334e+07	7.42525e+07	7.36017e+07	6.54457e+07	1.13608e+08	1.2761e+08	4.75358e+07	8.16872e+07	6.15239e+07	6.77943e+07
H3.3_K27_K36me3_precursor	1.06322e+08	81533844	1.04508e+08	1.22719e+08	1.0824e+08	2.08485e+08	2.38701e+08	7.89171e+07	1.22998e+08	8.76582e+07	9.07073e+07
H3.3_K27me2_K36me1_precursor	48830494	23043996	28605257	44478225	16796482	54259820	82369478	9269444	14495205	28463391	21060365
H3.3_K27me1_K36me2_precursor	170286388	127132636	132050824	144028264	133222500	191807516	186978648	101700046	159080084	63008874	100992050
H3.3_K27ac_K36_precursor	4.41263e+06	4343877	5.61453e+06	5.46689e+06	6.48907e+06	1.1124e+07	1.2023e+07	2.85411e+06	5.34914e+06	2.76654e+06	5.13941e+06
H3.3_K27_K36ac_precursor	2008676	1.76816e+06	2.11558e+06	5.28519e+06	4.17031e+06	8.68179e+06	2.3331e+07	1.75549e+06	3.38979e+06	2.09239e+06	3.20549e+06
H3.3_K27me3_K36me1_precursor	57409153	51020468	51016916	56061923	62112424	60933286	53809602	37295650	41149124	22192475	26788727
H3.3_K27me1_K36me3_precursor	45773263	35159999	34077508	43927912	41164881	57932682	54850427	26310290	42434790	17599630	26434573
H3.3_K27me3_K36me2_precursor	174602437	154389409	140215417	138725672	121135064	178977710	198111341	103385471	187688728	68310408	133133956
H4_4..17_precursor	23487220224	16709697536	24909050880	17979353088	19763801600	28253265920	33407440896	11674075648	16728278272	6552683904	10723687168
H4_4..17_1ac_precursor	5112512768	4137630208	5920723712	5846109824	6906879488	9163247360	12226200320	5271337472	6260220032	2814625152	4550561280
H4_4..17_2ac_precursor	1309312160	976110432	1298542912	1550120160	1900383936	2430946688	3456725056	1461828672	1970003168	812606208	1355299840
H4_4..17_3ac_precursor	338036528	281700824	372368272	360504136	407904512	589218096	754298464	380880072	520621872	229578616	369620664
H4_4..17_4ac_precursor	5625128	5773552	2165533	6289693	7186860	9512397	16290663	8985392	16075067	4016983	6975480
H4_K20_precursor	5978144	3157047	6131397	2442088	2367404	5948825	9782230	2312709	5623792	1179212	3842141
H4_K20me1_precursor	NA	NA	NA	NA	NA	NA	NA	NA	NA	NA	NA
H4_K20me2_precursor	NA	NA	NA	NA	NA	NA	NA	NA	NA	NA	NA
H4_K20me3_precursor	NA	NA	NA	NA	NA	NA	NA	NA	NA	NA	NA
DNIQGITKPAIR_precursor	3715893359	2996981576	4031550946	2749094501	2719871293	4548106951	4595403062	2256917296	3545993868	1396162837	2325475127
TLYGFGG_precursor	2435710656	1961981104	2722729728	2108056544	2227865536	3026978208	3563944896	1429958480	2315835184	894971624	1553475152
