# Supplementary material for: Altering metabolism programs cell identity via NAD+-dependent deacetylation
Source: EMBO J. 2025 Apr 25;44(11):3056–84. doi: 10.1038/s44318-025-00417-0 (PMC12130289; doi:10.1038/s44318-025-00417-0)
Supplement: Supplementary file 8 — Data Set EV6 [file 44318_2025_417_MOESM8_ESM.xlsx]

## Sheet: EV6A
Gene names	Position	Uniprot ID (Most Annotated)	Site Enrichment	-Log Student's T-test p-value SerumLIF vs EMM	-Log Student's T-test p-value EMM +NAM vs EMM	Proteins (Uniprot IDs)	Positions within proteins
1810022K09Rik	21	Q0VG62	Sirtuin-regulated	1.06083	4.94314	A0A087WNR7;Q0VG62;Q0VG62-1;A0A087WNL9	21;21;63;21
1810022K09Rik	37	Q0VG62	Sirtuin-regulated	0.0366989	1.96142	A0A087WNR7;Q0VG62;Q0VG62-1;A0A087WNL9	37;37;79;37
2310022A10Rik	188	G5E8E3	Sirtuin-regulated	0.90526	1.8615	G5E8E3;A0A0R4J2B5;A0A087WRI8;Q8R3Y5;Q8R3Y5-2;A0A087WPA4	188;182;188;188;182;162
2310022A10Rik	304	G5E8E3	Sirtuin-regulated	NaN	6.30325	G5E8E3;A0A0R4J2B5;A0A087WRI8;Q8R3Y5;Q8R3Y5-2	304;298;304;304;298
2310022A10Rik	365	G5E8E3	Sirtuin-regulated	NaN	1.51706	G5E8E3;Q8R3Y5	365;365
2410004B18Rik	48	Q9CWU4	Sirtuin-regulated	NaN	1.43288	Q9CWU4;F6XV67;D6RCI4	48;5;48
2410004B18Rik	52	Q9CWU4	Sirtuin-regulated	2.1059	3.92525	Q9CWU4;F6XV67;D6RCI4	52;9;52
2410004B18Rik	142	Q9CWU4	Sirtuin-regulated	0.0854506	2.17919	Q9CWU4;A0A087WQ28	142;67
2700029M09Rik	19	Q8CFE2	Sirtuin-regulated	0.35071	4.77015	Q8CFE2;D6RIJ8	19;19
2810474O19Rik	505	Q5DTW7	Sirtuin-regulated	NaN	1.85837	A0A087WP74;Q5DTW7-3;Q5DTW7;A0A087WP47	505;505;505;505
2810474O19Rik	1014	Q5DTW7	Sirtuin-regulated	NaN	3.36196	A0A087WP74;Q5DTW7-3;Q5DTW7;A0A087WP47	1014;1014;1014;1014
2810474O19Rik	1280	Q5DTW7	Sirtuin-regulated	0.134108	2.132	A0A087WP74;Q5DTW7-3;Q5DTW7	1280;1280;1280
3110001I22Rik	181	Q9CZ70	Sirtuin-regulated	0.0842568	1.98836	Q9CZ70	181
Aagab	291	Q8R2R3	Sirtuin-regulated	1.94567	2.89436	Q8R2R3	291
Abce1	343	P61222	Sirtuin-regulated	0.448975	1.42926	P61222	343
Abcf2	623	Q99LE6	Sirtuin-regulated	0.238643	1.94228	Q99LE6	623
Abcf3	457	Q8K268	Serum/LIF enriched; Sirtuin-regulated	2.45164	2.02765	A0A338P774;A0A338P6L5;Q8K268	107;451;457
Acadsb	324	Q9DBL1	Sirtuin-regulated	NaN	1.77309	Q9DBL1;E9Q5L3	324;324
Acadvl	299	P50544	Sirtuin-regulated	0.916311	2.733	B1AR28;P50544	277;299
Acin1	321	Q9JIX8	Sirtuin-regulated	0.200458	2.53059	F6RJ39;Q9JIX8-4;Q9JIX8;B8JJ89	267;281;321;175
Acin1	335	Q9JIX8	Sirtuin-regulated	1.42868	1.60599	F6RJ39;Q9JIX8-4;Q9JIX8;B8JJ89	281;295;335;189
Adrm1	21	Q9JKV1	Sirtuin-regulated	0.111754	1.59086	Q9JKV1;A0A0A6YVU8;D3YUD8	21;21;21
Aebp2	472	Q9Z248	Sirtuin-regulated	0.203847	2.52747	Q9Z248-4;Q9Z248-3;Q9Z248-5;Q9Z248-2;Q9Z248;F6V059	250;250;390;472;472;156
Aff1	577	B1AVP1	Sirtuin-regulated	NaN	1.89393	B1AVP1;A3KMF4;E9Q921	577;569;577
Aff1	752	B1AVP1	Sirtuin-regulated	1.47291	1.58225	B1AVP1;A3KMF4;E9Q921;O88573	752;744;752;743
Aff4	364	Q9ESC8	Sirtuin-regulated	0.832193	2.97028	Q9ESC8;F6WNE9	364;65
Aff4	372	Q9ESC8	Sirtuin-regulated	NaN	3.24017	Q9ESC8;F6WNE9	372;73
Aff4	529	Q9ESC8	Sirtuin-regulated	NaN	1.37269	Q9ESC8	529
Aff4	804	Q9ESC8	Sirtuin-regulated	NaN	1.82873	Q9ESC8	804
Aff4	817	Q9ESC8	Sirtuin-regulated	0.659021	2.16699	Q9ESC8	817
Aff4	902	Q9ESC8	Sirtuin-regulated	0.562373	1.53856	Q9ESC8	902
Ahctf1	1280	Q8CJF7	Sirtuin-regulated	1.52074	4.53299	Q8CJF7	1280
Ahctf1	1470	Q8CJF7	Sirtuin-regulated	0.906907	3.41104	Q8CJF7;F6QTR3	1470;36
Ahctf1	1482	Q8CJF7	Sirtuin-regulated	1.9792	5.43077	Q8CJF7;F6QTR3	1482;48
Ahctf1	2148	Q8CJF7	Sirtuin-regulated	NaN	4.48351	Q8CJF7;F6S6E4	2148;73
Ahdc1	474	Q6PAL7	Sirtuin-regulated	0.136837	2.19452	Q6PAL7	474
Ahdc1	1411	Q6PAL7	Sirtuin-regulated	0.509645	2.19119	Q6PAL7	1411
Ahsa1	3	Q8BK64	Sirtuin-regulated	1.51275	4.96306	Q8BK64	3
Ahsa1	203	Q8BK64	Serum/LIF enriched; Sirtuin-regulated	2.16208	1.37735	Q8BK64;A0A1Y7VM19	203;68
Akap12	501	Q9WTQ5	Sirtuin-regulated	0.303774	4.11722	A0A668KLV9;A0A668KLD3;Q9WTQ5-2;Q9WTQ5	421;421;396;501
Akap12	600	Q9WTQ5	Sirtuin-regulated	0.36308	4.4906	A0A668KLV9;A0A668KLD3;Q9WTQ5-2;Q9WTQ5	520;520;495;600
Akap8	314	Q9DBR0	Sirtuin-regulated	NaN	2.08454	Q9DBR0;A0A494B9I1;A0A494BAG5	314;314;12
Akap8	393	Q9DBR0	Sirtuin-regulated	0.13214	1.69671	Q9DBR0	393
Akap8	521	Q9DBR0	Sirtuin-regulated	0.214504	2.66575	Q9DBR0	521
Akap8	527	Q9DBR0	Sirtuin-regulated	0.115763	3.4047	Q9DBR0	527
Akap8	531	Q9DBR0	Sirtuin-regulated	0.0495837	2.8992	Q9DBR0	531
Akap8l	533	Q5RL57	Sirtuin-regulated	0.0096009	1.77389	A0A494B9L0;Q5RL57;Q9R0L7	499;533;534
Akap8l	538	Q5RL57	Sirtuin-regulated	1.57746	2.66531	A0A494B9L0;Q5RL57;Q9R0L7	504;538;539
Alas1	212	Q8VC19	Serum/LIF enriched	2.45127	0.205759	A0A0R4J0X2;Q8VC19;A0A1W2P873	212;212;212
Alkbh5	13	Q3TSG4	Sirtuin-regulated	0.548433	2.41807	Q3TSG4	13
Alms1	1269	Q8K4E0	Sirtuin-regulated	0.0513155	3.96104	A0A1D5RMI8;Q8K4E0	1738;1269
Alyref	4	O08583	Sirtuin-regulated	0.781993	4.88512	O08583;O08583-2;Q9JJW6-2;G3X9I4;Q9JJW6	4;4;4;4;4
Alyref	233	O08583	Sirtuin-regulated	0.19574	6.01015	O08583;O08583-2;Q9JJW6-2	233;141;195
Ammecr1	9	Q9JHT5	Sirtuin-regulated	NaN	1.82529	Q9JHT5	9
Ank2	9	Q8C8R3-7	Sirtuin-regulated	0.484251	1.67728	Q8C8R3-7	9
Ank3	411	S4R278	Sirtuin-regulated	0.832355	2.97069	S4R278;S4R2J6;S4R2S8;G5E8K3;G5E8K2;S4R1S2;A0A1W2P812;S4R236;S4R208;S4R165;S4R2F5;S4R187;S4R2C1;S4R1X7;G3X971;S4R2K9;G5E8K5-4;G5E8K5-5;G5E8K5-2;G5E8K5-3;G5E8K5-6;G5E8K5	411;1033;1861;1895;1892;1665;1710;1133;509;1033;953;837;837;833;790;2574;1046;1046;1678;1874;850;1913
Ankrd54	111	Q91WK7	Sirtuin-regulated	0.362039	3.17043	Q91WK7;D6REF6;B7ZBY0	111;111;111
Ankrd54	216	Q91WK7	Sirtuin-regulated	0.369364	1.85638	Q91WK7;F6QTQ3	216;18
Anln	7	Q8K298	Sirtuin-regulated	0.373224	3.7056	Q8K298	7
Api5	454	O35841	Sirtuin-regulated	1.94411	6.02082	O35841	454
Arfip1	87	G5E8V9	Sirtuin-regulated	0.060076	2.59073	G5E8V9	87
Arid1a	24	E9QAQ7	Sirtuin-regulated	0.627505	3.60846	E9QAQ7;A2BH40-3;A2BH40	24;24;24
Arid1a	981	E9QAQ7	Sirtuin-regulated	0.0538768	3.49459	E9QAQ7;A2BH40-3;A2BH40;A2BH40-4;A2BH40-2	981;981;981;596;596
Arid1a	1617	E9QAQ7	Sirtuin-regulated	0.0380421	3.24385	E9QAQ7;A2BH40-3;A2BH40;A2BH40-4;A2BH40-2	1617;1396;1613;1232;1233
Arid1a	1667	E9QAQ7	Sirtuin-regulated	1.58345	2.04553	E9QAQ7;A2BH40-3;A2BH40;A2BH40-4;A2BH40-2	1667;1446;1663;1282;1283
Arid1a	1817	E9QAQ7	Sirtuin-regulated	0.779698	1.90263	E9QAQ7;A2BH40-3;A2BH40;A2BH40-4;A2BH40-2	1817;1596;1813;1432;1433
Arid1a	1907	E9QAQ7	Sirtuin-regulated	0.77405	2.25944	E9QAQ7;A2BH40-3;A2BH40;A2BH40-4;A2BH40-2	1907;1686;1903;1522;1523
Arid1a	1955	E9QAQ7	Sirtuin-regulated	0.0867538	3.11824	E9QAQ7;A2BH40-3;A2BH40;A2BH40-4;A2BH40-2	1955;1734;1951;1570;1571
Arid1b	1095	E9Q4N6	Sirtuin-regulated	0.280375	4.78802	E9Q4N6;E9Q6R4;E9Q4N7;A0A338P6U8	1095;1576;1577;1629
Arid4a	870	F8VPQ2	Sirtuin-regulated	NaN	2.51579	F8VPQ2	870
Arid4b	623	A2CG63	Sirtuin-regulated	NaN	2.94949	A2CG63-2;A2CG63	536;623
Armc6	462	Q8BNU0	Sirtuin-regulated	0.429371	1.36081	Q8BNU0	462
Arnt	128	P53762	Sirtuin-regulated	0.413401	1.55029	E9QLT6;Q3ULM2;P53762-2;P53762;Q8CEC2;A0A140LHH4;A0A140LHY4;Q61324-2;Q61324	108;113;108;128;113;98;91;91;102
Arnt	661	P53762	Sirtuin-regulated	0.444492	3.25009	E9QLT6;Q3ULM2;P53762-2;P53762	641;646;641;661
Arpp19	69	P56212	Sirtuin-regulated	NaN	4.66603	E9Q827;P56212-2;P56212;E9Q4B9;P60840-2;P60840	102;53;69;28;74;74
Arpp19	84	P56212	Sirtuin-regulated	0.165882	1.48203	E9Q827;P56212-2;P56212;E9Q4B9;E9PXD7	117;68;84;43;18
Ash2l	53	Q91X20	Serum/LIF enriched	3.03323	1.70042	E9PU93;Q91X20;D3YYA0;D6RI55;D6RET1	122;211;122;211;211
Ash2l	220	Q91X20	Sirtuin-regulated	NaN	1.38008	E9PU93;Q91X20;D3YYA0;D6RI55;D6RET1	131;220;131;220;220
Ash2l	508	Q91X20	Serum/LIF enriched; Sirtuin-regulated	2.78267	3.41859	E9PU93;Q91X20;D3YYA0	419;508;419
Asl	7	Q91YI0	Sirtuin-regulated	0.217247	1.44446	E0CY49;Q91YI0	7;7
Aspscr1	549	Q8VBT9	Sirtuin-regulated	0.162015	2.33079	Q8VBT9-3;Q8VBT9-2;Q8VBT9	451;472;549
Asxl2	1206	Q8BZ32	Sirtuin-regulated	0.677474	4.91619	F6WV21;D6REV1;Q8BZ32	1206;1206;1206
Atp5e	32	P56382	Sirtuin-regulated	1.65727	1.49337	P56382	32
Atp5h	121	Q9DCX2	Sirtuin-regulated	1.78149	1.50773	Q9DCX2;B1ASE2	121;121
Atp5o	97	Q9DB20	Sirtuin-regulated	0.0152296	1.57911	Q9DB20;A0A338P776;F7D3P8	97;99;31
Atp6v1g1	21	Q9CR51	Sirtuin-regulated	0.473224	1.56806	Q9CR51	21
Atpif1	52	O35143	Sirtuin-regulated	2.35835	2.21546	E9PV44;O35143	20;52
Atpif1	72	O35143	Sirtuin-regulated	0.275605	3.8689	E9PV44;O35143	40;72
Atpif1	90	O35143	Sirtuin-regulated	0.081543	1.87053	E9PV44;O35143	58;90
Atrx	455	Q61687	Sirtuin-regulated	NaN	1.44009	Q61687;F6RDB7;A0A0G2JFA5	455;416;400
Atrx	2474	Q61687	Sirtuin-regulated	0.107189	3.8197	Q61687	2474
Atxn7	222	Q8R4I1	Sirtuin-regulated	0.358707	1.77122	A0A286YDW9;Q8R4I1	222;222
Atxn7l1	23	B2RW07	Sirtuin-regulated	NaN	3.60536	B2RW07;D3Z7I2;F6X2K7;F7C0E4;A0A1W2P743	23;23;119;119;96
Atxn7l1	39	B2RW07	Sirtuin-regulated	0.0306092	4.30846	B2RW07;D3Z7I2;F6X2K7;F7C0E4;A0A1W2P743	39;39;135;135;112
Atxn7l1	42	B2RW07	Sirtuin-regulated	1.74191	2.60175	B2RW07;D3Z7I2;F6X2K7;F7C0E4;A0A1W2P743	42;42;138;138;115
Atxn7l1	62	B2RW07	Sirtuin-regulated	1.32204	3.37828	B2RW07;D3Z7I2;F6X2K7;F7C0E4;A0A1W2P743	62;62;158;158;135
Atxn7l2	105	Q8C8K6	Sirtuin-regulated	0.707854	6.78691	B7ZCC4;Q8C8K6;B7ZCC3;A2AE44	70;105;105;105
Bach1	238	P97302	Sirtuin-regulated	0.316209	4.11108	P97302	238
Bahcc1	410	Q3UHR0	Sirtuin-regulated	0.0464554	5.30866	E9Q7G4;Q3UHR0	410;410
Baz1b	335	Q9Z277	Sirtuin-regulated	NaN	4.4685	Q9Z277;Q9Z277-2	335;37
Baz1b	379	Q9Z277	Sirtuin-regulated	0.32803	3.40858	Q9Z277;Q9Z277-2	379;81
Baz1b	502	Q9Z277	Sirtuin-regulated	0.525072	2.21058	Q9Z277;Q9Z277-2	502;204
Baz2a	575	F8VPM0	Sirtuin-regulated	0.177529	3.63428	F8VPM0;E9Q374;A0A5F8MPQ7;A0A1W2P6X9;Q91YE5-2;Q91YE5;Q91YE5-3;A0A1W2P6L0	575;576;577;578;577;577;578;575
Baz2a	585	F8VPM0	Sirtuin-regulated	NaN	4.38331	F8VPM0;E9Q374;A0A5F8MPQ7;A0A1W2P6X9;Q91YE5-2;Q91YE5;Q91YE5-3;A0A1W2P6L0	585;586;587;588;587;587;588;585
Baz2a	677	F8VPM0	Sirtuin-regulated	0.7518	1.65199	F8VPM0;E9Q374;A0A5F8MPQ7;A0A1W2P6X9;Q91YE5-2;Q91YE5;Q91YE5-3;A0A1W2P6L0	677;678;679;680;679;679;680;677
Baz2a	788	F8VPM0	Sirtuin-regulated	0.724014	4.26201	F8VPM0;E9Q374;A0A5F8MPQ7;A0A1W2P6X9;Q91YE5-2;Q91YE5;Q91YE5-3	788;789;790;791;790;790;791
Baz2a	1397	F8VPM0	Serum/LIF enriched	3.68054	1.07292	F8VPM0;E9Q374;A0A5F8MPQ7;A0A1W2P6X9;Q91YE5-2;Q91YE5;Q91YE5-3	1397;1398;1399;1400;1399;1399;1400
Baz2b	885	A2AUY4	Sirtuin-regulated	0.988016	1.99757	A2AUY4;A2AUY3	885;119
Bcas2	177	Q9D287	Sirtuin-regulated	2.02557	6.26876	Q9D287	177
Bcat2	325	O35855	Serum/LIF enriched	3.91224	0.933139	O35855;O88374;A0A1B0GX27	325;285;320
Bcl7b	19	Q921K9	Sirtuin-regulated	0.0598086	1.50113	D3YYL1;Q921K9;Q921K9-2	19;19;19
Bcl7b	20	Q921K9	Sirtuin-regulated	NaN	1.42904	D3YYL1;Q921K9;Q921K9-2	20;20;20
Bcl7b	186	Q921K9	Sirtuin-regulated	0.706485	2.30749	D3YYL1;Q921K9	129;186
Bcl7c	20	D3Z3W8	Sirtuin-regulated	1.67161	2.97977	A0A0U1RNU6;D3Z3W8;A0A0U1RNX8;O08664	20;20;20;20
Bcl9	7	Q9D219	Sirtuin-regulated	0.997574	3.27751	Q9D219	7
Bcl9	171	Q9D219	Sirtuin-regulated	1.88442	6.11999	Q9D219	171
Bclaf1	330	Q8K019	Sirtuin-regulated	0.2508	2.22455	A0A087WRN1;F8WI22;Q8K019-2;Q8K019;A0A087WQA0;Q8K019-3	43;330;328;330;330;328
Bclaf1	333	Q8K019	Sirtuin-regulated	1.11379	5.21517	A0A087WRN1;F8WI22;Q8K019-2;Q8K019;A0A087WQA0;Q8K019-3	46;333;331;333;333;331
Bclaf1	522	Q8K019	Sirtuin-regulated	NaN	2.6333	A0A087WRN1;F8WI22;Q8K019-2;Q8K019;A0A087WQA0;Q8K019-3	235;522;520;522;522;520
Bclaf1	546	Q8K019	Sirtuin-regulated	0.54037	2.94699	A0A087WRN1;F8WI22;Q8K019-2;Q8K019;A0A087WQA0;Q8K019-3	259;546;544;546;546;544
Bclaf1	578	Q8K019	Sirtuin-regulated	0.133868	3.09215	A0A087WRN1;F8WI22;Q8K019-2;Q8K019;A0A087WQA0;Q8K019-3	291;578;576;578;578;576
Bcorl1	1120	A2AQH4	Sirtuin-regulated	NaN	1.44155	A2AQH4;F8WJL9;F6ZBD9	1120;1106;562
Bend3	39	Q6PAL0	Sirtuin-regulated	1.06512	3.07189	Q6PAL0;A0A1L1SSB5;A0A1L1SU50	39;39;39
Birc6	2271	S4R1L5	Sirtuin-regulated	NaN	1.32127	S4R1L5;S4R2P8;O88738-3;O88738-2;O88738	2271;2287;2285;2291;2300
Blm	602	O88700	Sirtuin-regulated	NaN	4.81992	O88700;E9PZ97	602;605
Bloc1s6	114	Q9R0C0	Sirtuin-regulated	NaN	2.02061	Q9R0C0	114
Bod1	149	Q5SQY2	Sirtuin-regulated	0.533656	6.13237	Q5SQY2	149
Bod1l	860	E9Q6J5	Sirtuin-regulated	NaN	1.72804	E9Q6J5-2;E9Q6J5;E9Q6J5-3	860;860;860
Bod1l	1246	E9Q6J5	Sirtuin-regulated	1.83615	3.06307	E9Q6J5-2;E9Q6J5;E9Q6J5-3	1246;1246;1246
Bod1l	1386	E9Q6J5	Sirtuin-regulated	0.103768	3.00196	E9Q6J5-2;E9Q6J5;E9Q6J5-3	1386;1386;1386
Bod1l	2845	E9Q6J5	Sirtuin-regulated	0.50476	1.80016	E9Q6J5-2;E9Q6J5;E9Q6J5-3	2845;2845;2848
Bop1	18	P97452	Sirtuin-regulated	0.111964	3.32143	P97452	18
Bop1	229	P97452	Sirtuin-regulated	NaN	1.36227	P97452	229
Bop1	250	P97452	Sirtuin-regulated	0.412032	3.31807	P97452	250
Bop1	332	P97452	Sirtuin-regulated	0.192816	2.0829	P97452	332
Bptf	1248	E9Q6A7	Serum/LIF enriched	4.61384	0.225697	E9Q6A7;A2A655;A2A654	1248;1300;1363
Bptf	1346	E9Q6A7	Sirtuin-regulated	NaN	3.66941	E9Q6A7;A2A655;A2A654	1346;1398;1461
Bptf	1981	E9Q6A7	Sirtuin-regulated	2.00625	4.00643	E9Q6A7;A2A655;A2A654;A2A653	1981;2033;2096;143
Brca1	1569	P48754	Sirtuin-regulated	0.745055	4.12309	P48754	1569
Brca2	434	P97929	Sirtuin-regulated	NaN	3.74469	P97929;A0A0J9YVI7	434;434
Brd1	23	G5E8P1	Sirtuin-regulated	1.34745	4.12265	G5E8P1;G5E8P1-2	23;23
Brd1	368	G5E8P1	Sirtuin-regulated	0.179635	5.29442	G5E8P1;G5E8P1-2	368;368
Brd1	407	G5E8P1	Sirtuin-regulated	0.996782	2.32733	G5E8P1;G5E8P1-2	407;407
Brd1	413	G5E8P1	Sirtuin-regulated	1.39415	6.51613	G5E8P1;G5E8P1-2	413;413
Brd1	418	G5E8P1	Sirtuin-regulated	1.1345	2.95272	G5E8P1;G5E8P1-2	418;418
Brd1	425	G5E8P1	Sirtuin-regulated	0.622627	7.48792	G5E8P1;G5E8P1-2	425;425
Brd1	516	G5E8P1	Sirtuin-regulated	0.0138682	1.88661	G5E8P1;G5E8P1-2	516;516
Brd1	585	G5E8P1	Sirtuin-regulated	0.614373	3.59428	G5E8P1;G5E8P1-2	585;585
Brd1	742	G5E8P1	Sirtuin-regulated	0.117864	3.60453	G5E8P1;G5E8P1-2	742;742
Brd1	817	G5E8P1	Sirtuin-regulated	NaN	1.75035	G5E8P1;G5E8P1-2	817;948
Brd1	887	G5E8P1-2	Sirtuin-regulated	2.47522	4.95525	G5E8P1-2	887
Brd1	898	G5E8P1-2	Sirtuin-regulated	0.775955	3.09639	G5E8P1-2	898
Brd1	903	G5E8P1	Sirtuin-regulated	0.675474	3.82064	G5E8P1;G5E8P1-2	903;1034
Brd2	344	Q7JJ13	Sirtuin-regulated	1.21576	2.43856	Q7JJ13;Q7JJ13-2;I7HPW1;A0A494BAP4;S4R1Z1	344;298;344;63;8
Brd3	306	Q8K2F0	Sirtuin-regulated	0.628561	1.89786	Q8K2F0;Q8K2F0-2;A2AKA9	306;306;306
Brd4	588	Q3UH70	Sirtuin-regulated	NaN	5.35327	Q3UH70;Q9ESU6;Q9ESU6-2	588;587;587
Brd4	687	Q3UH70	Sirtuin-regulated	0.43818	2.81501	Q3UH70;Q9ESU6;Q9ESU6-2	687;686;686
Brd4	1151	Q3UH70	Sirtuin-regulated	NaN	1.85067	Q3UH70;Q9ESU6	1151;1150
Brd4	1232	Q3UH7	Sirtuin-regulated	0.242666	3.02014	A0A2R8VHW4;Q3UH70;Q9ESU6	141;1232;1231
Brd4	1271	Q3UH70	Sirtuin-regulated	0.504456	1.80826	Q3UH70;Q9ESU6	1271;1270
Brd4	1287	Q3UH70	Sirtuin-regulated	0.261808	5.46679	Q3UH70;Q9ESU6	1287;1286
Brd7	328	O88665	Sirtuin-regulated	1.5586	3.48083	O88665	328
Brd8	7	Q8R3B7	Sirtuin-regulated	1.60299	3.03426	D3YZC7;D3YZC8;Q8R3B7-2;Q8R3B7	7;7;7;7
Brd8	9	Q8R3B7	Sirtuin-regulated	0.992752	2.52834	D3YZC7;D3YZC8;Q8R3B7-2;Q8R3B7	9;9;9;9
Brd8	85	Q8R3B7	Sirtuin-regulated	1.52758	4.77303	D3YZC7;D3YZC8;Q8R3B7-2;Q8R3B7	85;85;85;85
Brd8	174	Q8R3B7	Sirtuin-regulated	0.672012	2.04711	D3YZC7;D3YZC8;Q8R3B7-2;Q8R3B7	174;174;174;174
Brd8	457	Q8R3B7	Sirtuin-regulated	1.76177	6.48932	D3YZC7;D3YZC8;Q8R3B7-2;Q8R3B7	387;457;384;457
Brd8	554	Q8R3B7	Sirtuin-regulated	0.0826168	4.77418	D3YZC7;D3YZC8;Q8R3B7-2;Q8R3B7	484;554;481;554
Brd9	235	Q3UQU0	Sirtuin-regulated	0.627143	2.78885	Q3UQU0;A0A0R4J175;A0A1Y7VJ63	235;235;150
Brix1	276	Q9DCA5	Sirtuin-regulated	2.62135	5.22753	Q9DCA5	276
Brpf1	8	B2RRD7	Sirtuin-regulated	0.424118	3.04892	B2RRD7;A0A0N4SVG7;E9PXP1;Q80XK2;Q3U109;A0A0N4SUT9;A0A0N4SUS4	8;8;8;8;8;8;8
Brpf1	798	B2RRD7	Sirtuin-regulated	NaN	2.74912	B2RRD7;A0A0N4SVG7;E9PXP1;Q80XK2;Q3U109;A0A0N4SUT9;A0A0N4SUS4	798;804;805;798;799;804;799
Brpf3	540	B2KF05	Sirtuin-regulated	0.252721	1.45511	B2KF05;A0A3B2W3T2;A0A3B2WD39;B2KF05-2;A0A3B2WCX7;A0A3B2WCP8;A0A3B2WD38;A0A3B2WD05	540;540;540;540;540;512;540;46
Brpf3	545	B2KF05	Sirtuin-regulated	0.0510402	1.74341	B2KF05;A0A3B2W3T2;A0A3B2WD39;B2KF05-2;A0A3B2WCX7;A0A3B2WCP8;A0A3B2WD38;A0A3B2WD05	545;545;545;545;545;517;545;51
Brpf3	553	B2KF05	Sirtuin-regulated	0.3285	2.74364	B2KF05;A0A3B2W3T2;A0A3B2WD39;B2KF05-2;A0A3B2WCX7;A0A3B2WCP8;A0A3B2WD38;A0A3B2WD05	553;553;553;553;553;525;553;59
Brpf3	670	B2KF05	Sirtuin-regulated	0.956853	3.53406	B2KF05;A0A3B2W3T2;A0A3B2WD39;B2KF05-2;A0A3B2WCX7;A0A3B2WD05	670;670;670;670;670;176
Brpf3	938	B2KF05	Sirtuin-regulated	0.444051	3.27961	B2KF05;B2KF05-2;A0A3B2WD05	938;938;444
Btaf1	640	E9QAE3	Sirtuin-regulated	0.139899	2.59914	E9QAE3	640
Btf3	55	Q64152	Sirtuin-regulated	1.45826	3.40326	Q64152-2;Q64152	13;55
Btf3	91	Q64152	Sirtuin-regulated	2.17559	4.70405	Q64152-2;Q64152	49;91
Btf3l4	8	Q9CQH7	Sirtuin-regulated	1.45826	3.40326	Q9CQH7	8
Btf3l4	37	Q9CQH7	Sirtuin-regulated	0.342862	1.99186	Q9CQH7	37
Bysl	3	O54825	Sirtuin-regulated	1.11646	2.22967	O54825	3
Bzw1	60	Q9CQC6	Sirtuin-regulated	0.132346	3.02986	Q9CQC6;A0A087WQS2;A0A087WS48	60;92;60
C330007P06Rik	187	Q8VDP2	Sirtuin-regulated	1.76313	5.87015	Q8VDP2;Z4YLD0;Q8VDP2-2	187;187;187
Cacybp	21	Q9CXW3	Sirtuin-regulated	0.351222	1.40969	Q9CXW3;A0A0A6YY29	21;21
Cacybp	177	Q9CXW3	Serum/LIF enriched	2.46891	0.16384	Q9CXW3	177
Cacybp	221	Q9CXW3	Sirtuin-regulated	0.47359	4.61817	Q9CXW3	221
Capzb	235	P47757	Sirtuin-regulated	0.673972	2.35869	A2AMW0;P47757-2;P47757-4;P47757	223;235;264;235
Casc5	1588	Q66JQ7	Sirtuin-regulated	0.720807	2.55546	A3KGI3;Q66JQ7	1588;1588
Casp3	19	P70677	Sirtuin-regulated	NaN	1.42916	P70677;A0A1B0GRX1	19;19
Casp8ap2	1041	Q9WUF3	Serum/LIF enriched	3.28351	NaN	Q9WUF3	1041
Casp8ap2	1177	Q9WUF3	Sirtuin-regulated	0.821634	5.22675	Q9WUF3	1177
Casp8ap2	1323	Q9WUF3	Sirtuin-regulated	0.35876	3.72452	Q9WUF3	1323
Casp8ap2	1536	Q9WUF3	Sirtuin-regulated	NaN	2.51522	Q9WUF3	1536
Casp8ap2	1582	Q9WUF3	Sirtuin-regulated	0.0140346	5.77764	Q9WUF3	1582
Casp8ap2	1839	Q9WUF3	Sirtuin-regulated	NaN	2.0697	Q9WUF3	1839
Cbl	72	P22682	Serum/LIF enriched	2.35885	0.265414	A0A0U1RP47;A0A0X1KG61;A0A0U1RQ85;P22682	72;72;72;72
Cbx1	84	P83917	Sirtuin-regulated	0.814298	2.88828	P83917;Q7TPM0;Q9CYJ8	84;84;84
Cbx2	26	P30658	Sirtuin-regulated	0.565232	2.01763	P30658	26
Cbx3	21	Q9DCC5	Sirtuin-regulated	0.798546	1.65332	Q9DCC5;P23198;D3Z1A9;D3Z313	21;21;21;21
Cbx3	44	Q9DCC5	Sirtuin-regulated	NaN	5.15454	Q9DCC5;P23198;D3Z1A9;D3Z313	44;44;44;44
Cbx8	213	Q9QXV1	Sirtuin-regulated	NaN	1.84074	Q9QXV1	213
Ccar1	143	Q8CH18	Sirtuin-regulated	0.235346	1.77272	Q8CH18;Q8CH18-3;A0A1W2P7Q7;A0A1W2P765;Q8CH18-2	143;143;143;143;143
Ccar1	643	Q8CH18	Sirtuin-regulated	0.0174123	2.03726	Q8CH18	643
Ccar2	908	Q8VDP4	Sirtuin-regulated	1.37584	2.68082	Q8VDP4	908
Ccdc101	112	Q9DA08	Sirtuin-regulated	1.55015	4.35388	Q9DA08;A0A0U1RNH1;A0A0U1RPT9	112;112;112
Ccdc12	53	Q8R344	Sirtuin-regulated	0.00755202	4.05516	Q8R344	53
Ccdc18	1350	Q640L5	Sirtuin-regulated	0.468818	1.76551	Q640L5	1350
Ccdc59	9	Q8R2N0	Sirtuin-regulated	0.134782	1.29693	Q8R2N0-2;Q8R2N0	9;9
Ccdc86	290	Q9JJ89	Sirtuin-regulated	5.22628	4.41052	Q9JJ89	290
Ccdc86	425	Q9JJ89	Sirtuin-regulated	NaN	3.0665	Q9JJ89	425
Ccna2	87	P51943	Sirtuin-regulated	0.0177535	1.39915	D6RIK7;P51943	87;87
Ccnl1	457	Q52KE7	Sirtuin-regulated	NaN	2.70518	Q52KE7	457
Ccnt1	404	Q9QWV9	Sirtuin-regulated	0.504019	1.37648	Q9QWV9	404
Ccnt1	456	Q9QWV9	Sirtuin-regulated	NaN	2.15031	Q9QWV9	456
Ccnt1	470	Q9QWV9	Sirtuin-regulated	NaN	1.87238	Q9QWV9	470
Ccnt1	491	Q9QWV9	Sirtuin-regulated	1.40223	1.44176	Q9QWV9	491
Ccnt2	415	Q7TQK0	Sirtuin-regulated	NaN	1.8875	Q7TQK0-2;Q7TQK0	415;415
Ccnt2	516	Q7TQK0	Sirtuin-regulated	0.137305	5.78774	Q7TQK0-2;Q7TQK0	516;516
Cct5	265	P80316	Serum/LIF enriched	2.32765	0.756565	P80316	265
Cct6a	5	P80317	Sirtuin-regulated	0.890239	3.80251	P80317;A0A571BEL9	5;5
Cct6a	287	P80317	Serum/LIF enriched	3.88407	0.777671	P80317;A0A571BEL9	287;287
Cd2bp2	334	Q9CWK3	Sirtuin-regulated	0.318474	4.51938	Q9CWK3	334
Cdc16	553	Q8R349	Sirtuin-regulated	NaN	4.62708	Q8R349	553
Cdc42	153	P60766	Serum/LIF enriched	2.56598	1.05276	P60766	153
Cdca7l	298	Q922M5	Sirtuin-regulated	1.30495	3.1561	Q922M5;H3BJN2	298;252
Cdk1	279	P11440	Sirtuin-regulated	NaN	3.71447	P11440	279
Cdk1	283	P11440	Sirtuin-regulated	0.367033	3.89863	P11440	283
Cdk11b	225	P24788	Sirtuin-regulated	1.55596	2.24993	P24788;A2A9P6	225;191
Cdk11b	456	P24788	Sirtuin-regulated	1.02736	3.15455	P24788;A2A9P6;P24788-2	456;422;111
Cdk12	452	Q14AX6	Sirtuin-regulated	NaN	3.93594	Q14AX6;Q14AX6-3;Q14AX6-2	452;452;452
Cdk13	640	Q69ZA1	Sirtuin-regulated	0.296772	4.21018	Q69ZA1-2;Q69ZA1;A0A1Y7VLM0	640;640;26
Cdk4	35	P30285	Sirtuin-regulated	1.70078	2.79118	E9Q9E4;E9PZX7;P30285;D6RHS5;D3YWB0	35;35;35;35;35
Cdk9	3	Q99J95	Sirtuin-regulated	NaN	5.72692	Q99J95;D6RHP4;D6RGN3	3;3;3
Cdkn2aip	231	Q8BI72	Sirtuin-regulated	NaN	2.1151	Q8BI72	231
Cdkn2aip	381	Q8BI72	Sirtuin-regulated	NaN	6.00679	Q8BI72	381
Cebpg	3	P53568	Sirtuin-regulated	1.16705	2.27522	P53568	3
Cebpz	13	P53569	Sirtuin-regulated	0.035795	2.23364	P53569;A0A0R4J046;P53569-2;A0A3B2WCE8	13;13;13;13
Cebpz	118	P53569	Sirtuin-regulated	0.0667413	1.45569	P53569;A0A0R4J046;P53569-2;A0A3B2WCE8	118;118;118;118
Cebpz	376	P53569	Serum/LIF enriched	2.82866	1.36379	P53569;A0A0R4J046;P53569-2;A0A3B2WCE8	376;376;376;376
Cecr2	346	E9Q2Z1	Sirtuin-regulated	0.421256	1.56532	E9Q2Z1-2;E9Q2Z1;A0A5H1ZRM0	346;346;114
Cecr2	408	E9Q2Z1	Sirtuin-regulated	0.437204	2.78829	E9Q2Z1-2;E9Q2Z1;A0A5H1ZRM0	408;408;176
Cecr2	1444	E9Q2Z1	Sirtuin-regulated	NaN	5.56355	E9Q2Z1-2;E9Q2Z1	1416;1444
Cenpo	114	Q8K015	Sirtuin-regulated	0.402627	4.1592	B8JK51;Q8K015-2;Q8K015	115;114;114
Cenpv	247	Q9CXS4	Sirtuin-regulated	0.243632	2.4938	Q9CXS4;Q9CXS4-2	247;85
Cep192	348	E9Q4Y4	Sirtuin-regulated	1.56659	6.00065	E9Q4Y4	348
Cfap36	335	Q8C6E0	Sirtuin-regulated	0.144429	2.76063	Q8C6E0	335
Cfdp1	158	O88271	Sirtuin-regulated	0.436515	3.6007	O88271	158
Cfdp1	183	O88271	Sirtuin-regulated	0.677056	2.05753	O88271	183
Cfl1	112	P18760	Sirtuin-regulated	0.0400783	1.44428	P18760;F8WGL3;A0A494B9A7	112;112;112
Cfl1	114	P18760	Sirtuin-regulated	1.02629	4.60526	P18760;F8WGL3;A0A494B9A7	114;114;114
Cfl2	114	P45591	Sirtuin-regulated	0.167416	4.19626	P45591;Q9R0P5	114;114
Chaf1a	446	Q9QWF0	Sirtuin-regulated	0.964696	1.8843	Q9QWF0;A0A3B2WD19	446;118
Chaf1b	501	Q9D0N7	Sirtuin-regulated	0.024445	1.41237	Q9D0N7	501
Chd1	1436	P40201	Sirtuin-regulated	NaN	2.41524	P40201	1436
Chd2	97	E9PZM4	Sirtuin-regulated	NaN	3.40272	E9PZM4;G3UZG2;F7CDZ7	97;110;97
Chd4	188	E9PZM4	Sirtuin-regulated	0.43129	2.08388	E9QAS4;E9QAS5;Q6PDQ2	188;195;188
Chd6	1781	A3KFM7	Sirtuin-regulated	NaN	1.7835	A3KFM7-2;A3KFM7	1780;1781
Chd8	544	Q09XV5	Sirtuin-regulated	0.159675	2.38344	Q09XV5;Q09XV5-2	544;544
Chd9	498	Q8BYH8	Sirtuin-regulated	1.20445	4.00984	Q8BYH8;Q8BYH8-2;A0A1B0GR76;A0A1B0GS03;A0A1B0GS89	498;498;498;25;498
Chd9	521	Q8BYH8	Sirtuin-regulated	NaN	2.83605	Q8BYH8;Q8BYH8-2;A0A1B0GR76;A0A1B0GS03;A0A1B0GS89	521;521;521;48;521
Chd9	2342	Q8BYH8	Sirtuin-regulated	NaN	5.60961	Q8BYH8	2342
Cherp	901	G5E8I8	Sirtuin-regulated	0.398988	2.4856	G5E8I8;A0A1D5RL92;Q8CGZ0	901;890;888
Chordc1	107	Q9D1P4	Sirtuin-regulated	0.402378	2.52517	Q9D1P4;A0A1L1SU22;A0A1L1STZ1	107;107;107
Chtf18	103	Q8BIW9	Sirtuin-regulated	0.717755	5.20168	A0A0R4J0I4;E9PVJ3;Q8BIW9;E9Q2M3	103;104;103;104
Chtop	16	Q9CY57	Sirtuin-regulated	0.236596	2.03496	E9PW20;Q9CY57;D3YZA1;D3Z7T7;Q9CY57-3	16;16;16;16;16
Cic	2081	Q924A2	Sirtuin-regulated	0.483076	1.99482	E9QP01;Q924A2-2;Q924A2	1175;1174;2081
Cks2	4	P56390	Sirtuin-regulated	NaN	1.62196	P56390	4
Clspn	805	Q80YR7	Sirtuin-regulated	0.48711	6.1283	Q80YR7;F6S522	805;294
Cltc	1209	Q68FD5	Serum/LIF enriched	2.83825	0.416994	Q68FD5;Q5SXR6	1209;1213
Cmtr1	107	Q9DBC3	Sirtuin-regulated	0.466909	3.17189	Q9DBC3;A0A3Q4EHZ1;A0A3Q4EBV9;A0A3Q4EH87;E0CXC2	107;107;107;107;547
Coa3	48	Q9D2R6	Sirtuin-regulated	0.546007	3.73914	E9Q6W2;Q9D2R6	48;48
Coil	115	Q5SU73	Sirtuin-regulated	NaN	5.42946	E9Q284;Q5SU73	118;115
Coil	477	Q5SU73	Sirtuin-regulated	NaN	1.28182	E9Q284;Q5SU73	480;477
Copa	671	Q8CIE6	Serum/LIF enriched	2.89684	NaN	Q8CIE6;F8WHL2	671;680
Copg1	600	Q9QZE5	Sirtuin-regulated	NaN	2.89926	Q9QZE5	600
Cops4	251	O88544	Serum/LIF enriched	2.85964	NaN	D3YV99;F6QTS1;O88544;D3Z1R9	200;166;251;200
Coro1c	337	Q9WUM4	Serum/LIF enriched	4.37209	1.62991	Q9WUM4	337
Coro1c	464	Q9WUM4	Serum/LIF enriched	2.54648	0.486564	Q9WUM4	464
Cox17	17	P56394	Sirtuin-regulated	1.04768	3.87267	P56394	17
Cox6b1	13	P56391	Sirtuin-regulated	0.343066	2.17617	P56391	13
Cpne1	170	Q8C166	Sirtuin-regulated	0.114722	2.13204	Q8C166;B7ZCP6;B7ZCP5;E9Q806;A3KGK7;B7ZCP4;B7ZCP7	170;170;146;170;146;170;170
Cramp1l	4	Q6PG95	Sirtuin-regulated	NaN	2.76983	A0A3B2W7C5;Q6PG95	4;4
Crebbp	365	P45481	Sirtuin-regulated	0.813758	4.02078	A0A0U1RQB6;F8VPR5;P45481;B2RWS6	365;365;365;351
Crebbp	1377	P45481	Sirtuin-regulated	0.448315	2.05312	A0A0U1RPL2;A0A0U1RQB6;F8VPR5;P45481;A0A0U1RP46	923;1339;1377;1377;70
Crebbp	1742	P45481	Sirtuin-regulated	1.11286	3.50469	A0A0U1RQB6;F8VPR5;P45481	1704;1742;1742
Crebbp	1745	P45481	Sirtuin-regulated	0.507265	2.81772	A0A0U1RQB6;F8VPR5;P45481	1707;1745;1745
Crebbp	1763	P45481	Sirtuin-regulated	0.415621	2.7375	A0A0U1RQB6;F8VPR5;P45481	1725;1763;1763
Crebbp	1850	P45481	Sirtuin-regulated	0.203475	5.30313	A0A0U1RQB6;F8VPR5;P45481	1812;1850;1850
Crebbp	2092	P45481	Sirtuin-regulated	NaN	3.96014	A0A0U1RQB6;F8VPR5;P45481	2054;2092;2092
Cs	52	Q9CZU6	Sirtuin-regulated	0.898287	1.75103	Q9CZU6	52
Cs	459	Q9CZU6	Sirtuin-regulated	1.24165	1.72877	Q9CZU6	459
Csnk1a1	329	Q8BK63	Sirtuin-regulated	0.0616245	1.60323	E9Q4G7;E9PWB2;Q8BK63;E9Q3W1;F6YBC9	329;329;329;357;142
Csrp2bp	218	Q8CID0	Sirtuin-regulated	0.10086	2.98845	Q8CID0	218
Csrp2bp	291	Q8CID0	Sirtuin-regulated	1.38988	3.89791	Q8CID0;E9QA90	291;80
Cstf3	203	Q99LI7	Sirtuin-regulated	0.284738	5.5687	Q99LI7	203
Ctdp1	770	Q7TSG2	Sirtuin-regulated	0.0615749	2.08423	Q7TSG2	770
Ctr9	210	Q62018	Serum/LIF enriched	3.4052	0.660132	Q62018;Q62018-3;Q62018-2	210;210;210
Ctr9	884	Q62018	Sirtuin-regulated	NaN	4.7486	Q62018;Q62018-3	884;839
Cul4b	171	A2A432	Sirtuin-regulated	0.908987	2.23882	A2A432;E9PXY1;A2A432-2;J3QJX0	171;97;171;97
Cwc22	2	Q8C5N3	Sirtuin-regulated	NaN	1.45293	B1AYU7;Q8C5N3-2;Q8C5N3;B1AYU4;A2AK44;A2AK42;B1AYU8;B1AYU9	2;2;2;2;2;2;2;2
Cwc22	136	Q8C5N3	Sirtuin-regulated	0.140739	1.87645	B1AYU7;Q8C5N3-2;Q8C5N3;B1AYU4;A2AK44;A2AK42;B1AYU8	137;136;136;136;137;137;137
Cwc27	330	Q3TKY6	Sirtuin-regulated	0.213174	1.73788	Q3TKY6	330
Cwf19l2	617	Q8BG79	Sirtuin-regulated	0.591696	2.13263	Q8BG79	617
D030056L22Rik	17	Q3U2A5	Sirtuin-regulated	0.255939	1.37842	Q3U2A5;Q8VCE4	17;17
D8Ertd738e	91	Q8R1F0	Sirtuin-regulated	0.264277	1.97889	Q8R1F0	91
Dbi	14	P31786	Sirtuin-regulated	0.572088	3.73995	P31786;Q4VWZ5;M0QWU8	14;62;14
Dbi	51	P31786	Sirtuin-regulated	1.54437	4.82139	P31786;Q4VWZ5;D3Z563	51;99;27
Dbnl	288	Q62418	Sirtuin-regulated	0.32244	3.40394	Q62418-3;Q62418-2;Q62418	284;285;288
Dbt	82	P53395	Sirtuin-regulated	0.394135	2.78	P53395	82
Dcaf13	49	Q6PAC3	Sirtuin-regulated	0.401442	3.66385	Q6PAC3	49
Dcaf13	388	Q6PAC3	Sirtuin-regulated	0.91156	2.44374	Q6PAC3	388
Dctpp1	140	Q9QY93	Sirtuin-regulated	0.485522	1.94249	Q9QY93	140
Ddb1	570	Q3U1J4	Serum/LIF enriched	4.02499	1.10197	Q3U1J4	570
Ddx10	281	Q80Y44	Sirtuin-regulated	0.13623	2.09448	Q80Y44	281
Ddx18	19	Q8K363	Sirtuin-regulated	0.28518	2.46885	Q8K363	19
Ddx18	26	Q8K363	Sirtuin-regulated	0.978469	5.771	Q8K363	26
Ddx21	10	Q9JIK5	Sirtuin-regulated	0.131722	3.86084	Q9JIK5	10
Ddx23	8	D3Z0M9	Serum/LIF enriched	5.02869	0.659115	D3Z0M9;E0CXN3	8;8
Ddx24	24	Q9ESV0	Sirtuin-regulated	0.87158	3.12133	Q9ESV0;F8WJA0;A0A1Y7VKX7;A0A1Y7VMS6	24;70;24;46
Ddx24	28	Q9ESV0	Serum/LIF enriched; Sirtuin-regulated	3.41419	1.59616	Q9ESV0;F8WJA0;A0A1Y7VKX7;A0A1Y7VMS6	28;74;28;50
Ddx24	601	Q9ESV0	Serum/LIF enriched; Sirtuin-regulated	3.81562	4.53884	Q9ESV0;F8WJA0;A0A1Y7VKX7	601;647;601
Ddx27	722	Q921N6	Sirtuin-regulated	NaN	4.4006	Q921N6	722
Ddx31	93	Q6NZQ2	Sirtuin-regulated	NaN	4.00925	Q6NZQ2	93
Ddx31	370	Q6NZQ2	Serum/LIF enriched	4.60171	0.3214	Q6NZQ2	370
Ddx31	373	Q6NZQ2	Serum/LIF enriched	2.9077	1.68441	Q6NZQ2	373
Ddx3y	216	Q62095	Serum/LIF enriched	3.432	0.152697	Q62095;Q62167	216;217
Ddx41	108	Q91VN6	Sirtuin-regulated	0.363514	3.30099	A0A1S6GWJ4;Q91VN6	119;108
Ddx42	65	Q810A7	Sirtuin-regulated	0.010401	3.2594	Q810A7	65
Ddx42	145	Q810A7	Sirtuin-regulated	0.239161	4.68619	Q810A7;Q810A7-2	145;26
Ddx46	779	Q569Z5	Sirtuin-regulated	0.824311	3.31823	F8WHR6;Q569Z5-2;Q569Z5;A0A2R8VHK2	775;774;779;46
Ddx46	848	Q569Z5	Sirtuin-regulated	0.247035	4.46848	F8WHR6;Q569Z5-2;Q569Z5;A0A2R8VHK2	844;843;848;115
Ddx46	895	Q569Z5	Sirtuin-regulated	NaN	4.77403	F8WHR6;Q569Z5-2;Q569Z5	891;890;895
Ddx46	904	Q569Z5	Sirtuin-regulated	0.0567923	1.79404	F8WHR6;Q569Z5-2;Q569Z5	900;899;904
Ddx5	351	Q8BTS0	Serum/LIF enriched	3.14642	0.370604	Q8BTS0;Q61656;S4R1I6	351;351;351
Ddx5	437	Q8BTS0	Sirtuin-regulated	0.79081	4.12914	Q8BTS0;Q61656	437;437
Ddx50	4	Q99MJ9	Sirtuin-regulated	NaN	2.96134	Q99MJ9	4
Ddx52	579	Q8K301	Sirtuin-regulated	NaN	5.97848	Q8K301	579
Ddx54	382	Q8K4L0	Sirtuin-regulated	0.344182	2.41338	Q8K4L0	382
Ddx55	406	Q6ZPL9	Sirtuin-regulated	0.0340172	2.1845	E9Q9T6;Q6ZPL9	402;406
Dek	61	Q7TNV0	Sirtuin-regulated	0.524902	1.80118	E9Q8Y1;D3YVJ6;Q7TNV0	61;61;61
Dek	91	Q7TNV0	Serum/LIF enriched	2.28786	0.350103	E9Q8Y1;D3YVJ6;Q7TNV0	91;91;91
Dgcr8	356	Q9EQM6	Sirtuin-regulated	0.12479	2.11025	Q9EQM6	356
Dgcr8	734	Q9EQM6	Sirtuin-regulated	0.458582	2.54019	Q9EQM6;A0A338P691	734;69
Dhx15	17	O35286	Sirtuin-regulated	0.0794642	1.63574	O35286;Q497W9;A0A0G2JG10;A0A0G2JGQ5	17;17;17;17
Dhx16	213	Q05BH3	Sirtuin-regulated	0.198783	4.5751	G3X8X0;Q05BH3	213;213
Dhx36	125	Q8VHK9	Sirtuin-regulated	NaN	3.45643	Q8VHK9	125
Dhx36	131	Q8VHK9	Sirtuin-regulated	0.285585	3.65716	Q8VHK9	131
Dhx37	817	Q6NZL1	Sirtuin-regulated	0.0584958	1.97692	Q6NZL1	817
Dhx9	14	Q3UR42	Sirtuin-regulated	1.00623	2.64776	A0A087WPL5;E9QNN1;O70133;O70133-2;Q3UR42;A0A0R4J2C3	14;14;14;14;14;14
Dhx9	33	Q3UR42	Serum/LIF enriched; Sirtuin-regulated	3.17244	4.68826	A0A087WPL5;E9QNN1;O70133;O70133-2;Q3UR42;A0A0R4J2C3	33;33;33;33;33;33
Dido1	4	Q8C9B9	Sirtuin-regulated	0.1114	2.76288	Q8C9B9;Q8C9B9-3;Q8C9B9-2	4;4;4
Dido1	1369	Q8C9B9	Sirtuin-regulated	NaN	4.78883	Q8C9B9	1369
Dlat	168	Q8BMF4	Sirtuin-regulated	1.40046	1.53349	Q8BMF4	168
Dmap1	201	Q9JI44	Sirtuin-regulated	0.370993	4.05765	Q9JI44;Q9JI44-2	201;201
Dmap1	336	Q9JI44	Sirtuin-regulated	0.66674	1.93529	Q9JI44	336
Dnaja3	110	Q99M87	Sirtuin-regulated	0.962079	1.46114	Q99M87-3;Q99M87;Q99M87-2	110;110;110
Dnajb1	88	Q3TYL7	Sirtuin-regulated	NaN	5.04355	Q3TYL7;Q9QYJ3	88;188
Dnajb6	207	O54946	Sirtuin-regulated	NaN	4.04894	O54946-2;A0A0G2JER9;O54946;F6YRQ2	207;207;207;66
Dnajc2	282	P54103	Serum/LIF enriched	3.46821	0.526129	E9Q9H2;E9Q9H3;P54103	208;282;282
Dnmt1	1124	P13864	Sirtuin-regulated	1.35254	4.42995	P13864;J3QNW0;P13864-2	1124;1005;1006
Dnmt1	1457	P13864	Sirtuin-regulated	0.0514216	1.45363	P13864;J3QNW0;P13864-2	1457;1338;1339
Dnmt3b	783	O88509	Sirtuin-regulated	0.345754	1.98008	O88509-2;O88509;Q3KR45	763;783;784
Dnttip1	147	Q99LB0	Sirtuin-regulated	0.248155	3.47632	Q99LB0;F7B2G8	147;147
Dnttip2	617	Q8R2M2	Serum/LIF enriched	3.83336	3.21271	Q8R2M2	617
Dnttip2	741	Q8R2M2	Sirtuin-regulated	NaN	2.68709	Q8R2M2	741
Dot1l	333	Q6XZL8	Sirtuin-regulated	NaN	1.35811	Q6XZL8;F7CVL0	333;116
Dot1l	842	Q6XZL8	Sirtuin-regulated	NaN	4.27788	Q6XZL8;F7CVL0	842;625
Dot1l	1241	Q6XZL8	Sirtuin-regulated	0.732104	2.26329	Q6XZL8;F6SJX8	1241;120
Dpf2	130	Q61103	Sirtuin-regulated	NaN	4.01767	A0A494BBF7;D3Z5N6;Q61103;F8WIP7	90;130;130;86
Dr1	128	Q91WV0	Sirtuin-regulated	NaN	5.67524	Q91WV0	128
Dus3l	64	Q91XI1	Sirtuin-regulated	0.386609	3.0127	A0A0R4IZY9;Q91XI1;Q91XI1-2	64;64;64
Dus3l	403	Q91XI1	Sirtuin-regulated	0.827182	1.93484	A0A0R4IZY9;Q91XI1	403;403
Dusp19	29	Q99N12	Sirtuin-regulated	NaN	5.27196	Q99N12;Q8K4T5	29;29
Dut	161	Q9CQ43	Sirtuin-regulated	0.356268	1.34869	Q9CQ43;Q8VCG1	161;199
Dync1li1	428	Q8R1Q8	Sirtuin-regulated	0.580887	1.47514	Q8R1Q8	428
Ebna1bp2	131	Q9D903	Sirtuin-regulated	0.581593	5.98705	Q9D903;A2ACZ1	131;94
Eci1	283	P42125	Sirtuin-regulated	0.0584999	1.80513	A0A3Q4EC00;A0A452J8A5;P42125	242;280;283
Ecm29;AI314180	1051	Q6PDI5	Sirtuin-regulated	NaN	5.13293	Q6PDI5-2;Q6PDI5;A2ALV7	1051;1051;1051
Ect2	226	Q07139	Serum/LIF enriched	4.28911	NaN	Q07139-2;Q07139	195;226
Edf1	60	Q9JMG1	Sirtuin-regulated	0.515582	2.70635	Q9JMG1	60
Eef1b	78	O70251	Serum/LIF enriched	2.78605	0.920567	O70251;A0A087WS46	78;37
Eef1b	176	O70251	Sirtuin-regulated	0.274143	1.30161	O70251;A0A087WS46	176;135
Eef1b	185	O70251	Sirtuin-regulated	0.117625	3.25622	O70251;A0A087WS46	185;144
Eef1d	185	Q80T06	Sirtuin-regulated	1.28013	3.49973	E9QN08;Q80T06;P57776;A0A0R4J1E2;P57776-3;A0A0R4J1L2;Q91VK2;P57776-2;F6ZFU0;D3YY68;D3YUQ9;D3YZT9	185;185;185;564;564;161;180;161;456;94;185;204
Eef1g	219	Q9D8N0	Sirtuin-regulated	0.831274	1.33089	Q9D8N0	219
Eef1g	294	Q9D8N0	Serum/LIF enriched	2.83256	0.657148	Q9D8N0	294
Eef2	284	P58252	Serum/LIF enriched	2.62715	0.191752	P58252	284
Efhd2	233	Q8C845	Sirtuin-regulated	NaN	1.94103	Q8C845;Q9D8Y0	233;233
Egln1	385	Q91YE3	Sirtuin-regulated	0.986806	2.59969	Q91YE3	385
Eif3d	431	O70194	Serum/LIF enriched	2.69629	0.0314915	O70194	431
Eif3e	424	P60229	Sirtuin-regulated	0.0300279	1.85917	P60229	424
Eif3g	212	Q9Z1D1	Serum/LIF enriched; Sirtuin-regulated	4.13217	4.18382	Q9Z1D1	212
Eif3l	558	Q8QZY1	Sirtuin-regulated	0.232918	5.06029	Q8QZY1	558
Eif4b	486	Q8BGD9	Sirtuin-regulated	NaN	4.42796	Q8BGD9	486
Eif4e	212	P63073	Sirtuin-regulated	1.58689	1.52649	P63073;A0A0G2JFB4;A0A0G2JH04	212;127;180
Eif4g1	1222	Q6NZJ6	Sirtuin-regulated	1.4126	2.79651	Q6NZJ6;E9PVC5;E9PVC6;E9Q9E1;Q6NZJ6-2;A0A0J9YUS5	1222;1216;1175;1215;1208;925
Elac2	420	Q80Y81	Serum/LIF enriched	3.1487	0.053674	B1ATP7;Q80Y81-2;Q80Y81	419;420;420
Elf2	353	Q9JHC9	Sirtuin-regulated	NaN	3.48307	A0A0B4J1G5;Q9JHC9-3;Q9JHC9-4;Q9JHC9-2;Q9JHC9	264;281;293;341;353
Ell	5	O08856	Sirtuin-regulated	0.0197857	2.29393	O08856	5
Elmsan1	506	E9Q2I4	Sirtuin-regulated	0.0963518	3.80956	E9Q2I4;A0A1Y7VP67	506;506
Elp3	280	Q9CZX0	Sirtuin-regulated	0.217068	1.3594	A0A286YDB8;Q9CZX0;Q9CZX0-2	280;280;299
Enah	432	E9QKR1	Sirtuin-regulated	0.59295	3.69204	A0A0A6YXC8;E9QKR1;A0A0A6YW06;J3QNM3;E9QKQ9;E9QLZ9;Q03173-6;Q03173-3;Q03173-4;Q03173-5;Q03173;Q03173-2	415;432;676;680;680;695;398;432;674;678;693;281
Engase	22	Q8BX80	Sirtuin-regulated	1.23004	2.04076	E9PY27;E9Q017;Q8BX80-2;Q8BX80	22;22;22;22
Eno1	406	P17182	Serum/LIF enriched	2.37161	0.0574959	P17182;Q6PHC1	406;338
Eny2	19	Q9JIX0	Sirtuin-regulated	0.35303	3.29601	Q9JIX0;A0A2I3BRK6;A0A2I3BRR5;A0A2I3BQK0;A0A2I3BQ37;A0A2I3BQB4	19;14;19;19;19;14
Ep300	1554	B2RWS6	Serum/LIF enriched	3.08103	0.793604	B2RWS6	1554
Ep300	1557	B2RWS6	Serum/LIF enriched	3.18237	1.06331	B2RWS6	1557
Ep400	732	Q8CHI8	Sirtuin-regulated	0.0580527	4.37209	Q8CHI8-5;Q8CHI8-2;Q8CHI8-4;Q8CHI8;Q8CHI8-3	732;695;732;732;659
Ep400	1050	Q8CHI8	Sirtuin-regulated	1.38996	3.77643	Q8CHI8-5;Q8CHI8-2;Q8CHI8-4;Q8CHI8;Q8CHI8-3	1050;1013;1050;1050;977
Ep400	1456	Q8CHI8	Sirtuin-regulated	NaN	5.52617	F6R9G0;Q8CHI8-5;Q8CHI8-2;Q8CHI8-4;Q8CHI8;Q8CHI8-3	119;1456;1419;1456;1456;1383
Ep400	1552	Q8CHI8	Sirtuin-regulated	NaN	1.65607	F6R9G0;Q8CHI8-5;Q8CHI8-2;Q8CHI8-4;Q8CHI8;Q8CHI8-3	296;1552;1515;1552;1552;1479
Ep400	2335	Q8CHI8	Sirtuin-regulated	NaN	4.30735	Q8CHI8-5;Q8CHI8-2;Q8CHI8-4;Q8CHI8;Q8CHI8-3	2179;2298;2335;2335;2262
Ep400	2907	Q8CHI8	Sirtuin-regulated	NaN	1.80781	Q8CHI8-5;Q8CHI8-2;Q8CHI8-4;Q8CHI8;Q8CHI8-3	2744;2870;2900;2907;2834
Ep400	2931	Q8CHI8	Sirtuin-regulated	NaN	1.7985	Q8CHI8-5;Q8CHI8-2;Q8CHI8-4;Q8CHI8;Q8CHI8-3	2768;2894;2924;2931;2858
Epb41l2	229	O70318	Serum/LIF enriched	3.40832	NaN	O70318;Q80UE4;Q80UE5;A0A1W2P6I5;Q8C928	229;229;229;229;221
Epc2	556	Q8C0I4	Sirtuin-regulated	0.822909	2.69392	Q8C0I4	556
Eprs	844	Q8CGC7	Sirtuin-regulated	1.01569	1.52239	Q8CGC7	844
Eps15l1	757	Q60902	Sirtuin-regulated	1.94123	3.47315	A0A1D5RLS1;Q60902-3;Q60902-4;Q60902-2;Q60902	544;544;544;544;544
Erich1	12	E9PY43	Sirtuin-regulated	0.275358	4.47674	E9PY43;A0A1B0GRP9	12;12
Esco1	45	Q69Z69	Sirtuin-regulated	NaN	3.99531	Q69Z69;Q69Z69-3	45;45
Esco2	271	Q8CIB9	Sirtuin-regulated	NaN	2.96783	Q8CIB9	271
Esf1	28	Q3V1V3	Sirtuin-regulated	NaN	3.73208	Q3V1V3	28
Esf1	830	Q3V1V3	Sirtuin-regulated	NaN	2.72144	Q3V1V3	830
Etv6	11	P97360	Sirtuin-regulated	NaN	1.30008	P97360	11
Exoc3	38	Q6KAR6	Sirtuin-regulated	1.7794	2.26455	Q6KAR6;A0A1Y7VP30;A0A1Y7VKY4	38;38;38
Exosc10	178	P56960	Sirtuin-regulated	1.18342	4.70402	P56960;Q8K366;F6VYQ6	178;178;178
Exosc10	710	P56960	Sirtuin-regulated	0.288718	2.45324	P56960	710
Exosc8	6	Q9D753	Sirtuin-regulated	0.389013	2.6718	Q9D753;D3YYN3	6;6
Exosc9	281	Q9JHI7	Sirtuin-regulated	0.430573	2.59246	Q9JHI7;A0A0G2JFV9	281;84
Eya3	13	Q6P4T3	Sirtuin-regulated	0.576469	1.61523	Q6P4T3;A2A953	13;13
Fabp5	72	Q05816	Serum/LIF enriched	5.04753	NaN	Q05816	72
Fam136a	127	Q9CR98	Sirtuin-regulated	1.88209	2.93315	Q9CR98	127
Fam175a	267	Q8BPZ8	Sirtuin-regulated	1.03901	3.66072	Q8BPZ8	267
Fam178a	495	Q6P9P0	Sirtuin-regulated	0.280783	3.45522	E9Q839;Q6P9P0;Q3UH46	380;495;380
Fam192a	133	Q91WE2	Sirtuin-regulated	NaN	2.47331	Q91WE2;A0A1D5RLW0;A0A1D5RLU2;A0A1D5RLX7	133;133;133;133
Fam192a	168	Q91WE2	Sirtuin-regulated	0.841694	4.14569	Q91WE2;A0A1D5RLW0;A0A1D5RLU2;A0A1D5RM67	168;168;168;46
Fam208a	673	Q69ZR9	Sirtuin-regulated	NaN	1.57082	Q69ZR9;Q69ZR9-2	673;673
Fam208b	480	Q5DTT3	Sirtuin-regulated	NaN	1.51222	Q5DTT3	480
Fam208b	1170	Q5DTT3	Sirtuin-regulated	NaN	2.18284	Q5DTT3;A0A1Y7VLA4	1170;489
Fam208b	1404	Q5DTT3	Sirtuin-regulated	NaN	1.35305	Q5DTT3;A0A1Y7VLA4	1404;723
Fam32a	57	Q9CR80	Sirtuin-regulated	1.72908	1.67208	Q9CR80	57
Fasn	1386	P19096	Serum/LIF enriched	2.56731	1.7636	A0A0U1RNJ1;P19096	1384;1386
Fasn	1584	P19096	Serum/LIF enriched	2.52073	1.07021	A0A0U1RNJ1;P19096	1582;1584
Fasn	1745	P19096	Sirtuin-regulated	0.312343	1.412	A0A0U1RNJ1;P19096	1743;1745
Fasn	2419	P19096	Serum/LIF enriched	3.47789	0.95971	A0A0U1RNJ1;P19096	2417;2419
Fasn	2431	P19096	Serum/LIF enriched	3.27199	0.306692	A0A0U1RNJ1;P19096	2429;2431
Fbrsl1	242	E9Q9T0	Sirtuin-regulated	NaN	4.08196	A0A0G2JE44;A0A0G2JDI2;E9Q9T0	242;242;242
Fen1	109	Q91Z50	Sirtuin-regulated	1.04307	3.5449	Q91Z50;P39749	109;107
Fip1l1	134	Q9D824	Sirtuin-regulated	0.0664801	4.04639	Q9D824;D3Z3F1;Q9D824-4;Q9D824-3;Q9D824-2	134;119;134;134;134
Fip1l1	209	Q9D824	Sirtuin-regulated	0.875372	1.25269	Q9D824;Q9D824-3;Q9D824-2	209;209;209
Fis1	46	Q9CQ92	Serum/LIF enriched	3.77116	0.260725	G3X9U9;Q9CQ92	39;46
Fkbp4	331	P30416	Sirtuin-regulated	1.28912	1.7224	P30416	331
Fkbp4	408	P30416	Sirtuin-regulated	0.0281472	1.32231	P30416	408
Fkbp4	409	P30416	Sirtuin-regulated	NaN	3.63204	P30416	409
Fkbp5	283	Q64378	Sirtuin-regulated	0.245292	3.51882	Q64378;A0A3B2WBD2	283;75
Fkbp5	414	Q64378	Sirtuin-regulated	2.19233	5.6544	Q64378;A0A3B2WBD2	414;206
Flna	602	B7FAV1	Serum/LIF enriched	2.35325	0.39268	B7FAV1;B7FAU9;Q8BTM8;Q8VHX6-2;Q8VHX6	602;626;626;622;622
Flna	2323	B7FAV1	Sirtuin-regulated	0.813339	1.51437	B7FAV1;B7FAU9;Q8BTM8	2323;2379;2387
Flnb	6	Q80X90	Sirtuin-regulated	0.425602	1.91114	Q80X90	6
Foxi3	253	D3Z120	Sirtuin-regulated	NaN	2.97724	D3Z120;E0CZH3	253;279
Foxo6	4	Q70KY4	Sirtuin-regulated	1.18643	2.88396	Q70KY4	4
Frg1	179	P97376	Serum/LIF enriched	3.95472	0.425475	P97376	179
Ftsj3	20	Q9DBE9	Sirtuin-regulated	0.431057	5.21672	Q9DBE9	20
Ftsj3	218	Q9DBE9	Sirtuin-regulated	0.696149	3.24437	Q9DBE9	218
Ftsj3	669	Q9DBE9	Sirtuin-regulated	0.380472	5.19292	Q9DBE9	669
Ftsj3	731	Q9DBE9	Sirtuin-regulated	0.406478	3.7606	Q9DBE9	731
Fubp1	28	Q3TUE1	Sirtuin-regulated	NaN	5.00237	Q3TUE1;A0A0G2JGW9;A0A0G2JFY5;Q3UUU2;Q91WJ8;A0A0G2JG00;Q91WJ8-2;A0A0G2JFK2;A0A0G2JGV9	28;28;28;28;28;28;28;28;28
Fubp1	40	Q3TUE1	Sirtuin-regulated	0.0528779	1.48549	Q3TUE1;A0A0G2JGW9;A0A0G2JFY5;Q3UUU2;Q91WJ8;A0A0G2JG00;Q91WJ8-2;A0A0G2JFK2;A0A0G2JGV9	40;40;40;40;40;40;40;40;40
Fubp1	60	Q3TUE1	Sirtuin-regulated	NaN	5.58895	Q3TUE1;A0A0G2JGW9;A0A0G2JFY5;Q3UUU2;Q91WJ8;A0A0G2JG00;Q91WJ8-2;A0A0G2JFK2;A0A0G2JGV9	60;60;60;60;60;60;60;60;60
Fubp1	156	Q3TUE1	Sirtuin-regulated	0.421064	1.73585	Q3TUE1;A0A0G2JGW9;A0A0G2JFY5;Q3UUU2;Q91WJ8;A0A0G2JG00;Q91WJ8-2;A0A0G2JFK2	156;157;157;157;157;156;178;177
Fubp3	32	Q3TIX6	Sirtuin-regulated	5.09853	2.44594	A2AJ72;Q3TIX6;A2AJ71;A0A0A6YX76;A0A0A6YY39	32;32;32;32;32
Fus	309	P56959	Sirtuin-regulated	NaN	3.31852	P56959;Q8CFQ9;G3UXT7	309;308;7
Fus	325	P56959	Sirtuin-regulated	1.02	4.60511	P56959;Q8CFQ9;G3UXT7	325;324;23
Fus	358	P56959	Sirtuin-regulated	NaN	1.40547	P56959;Q8CFQ9;G3UXT7	358;357;56
Fxr1	634	Q61584	Sirtuin-regulated	0.767907	2.31381	Q61584-5;Q61584-6;Q61584-4;Q61584-7;Q61584-3;Q61584	578;605;607;608;634;634
Gabarapl2	2	P60521	Sirtuin-regulated	0.427673	3.55637	P60521	2
Gadd45gip1	184	Q9CR59	Sirtuin-regulated	NaN	3.19768	Q9CR59	184
Gars	89	Q9CZD3	Sirtuin-regulated	2.05776	1.89553	Q9CZD3	89
Gatad1	105	Q920S3	Serum/LIF enriched; Sirtuin-regulated	2.3378	1.86944	Q920S3-2;Q920S3	105;105
Glg1	944	Q61543	Serum/LIF enriched	4.25056	0.670173	F8WHM5;Q61543;F6RSH1	933;944;337
Gli3	773	Q61602	Sirtuin-regulated	0.446728	2.52576	Q61602	773
Glrx3	153	Q9CQM9	Sirtuin-regulated	0.371682	4.70507	A0A1B0GS58;Q9CQM9	153;153
Gltscr1l	614	Q8CHH5	Sirtuin-regulated	0.0451891	4.14708	Q8CHH5	614
Gltscr1l	688	Q8CHH5	Sirtuin-regulated	0.235113	2.11073	Q8CHH5	688
Gltscr2	11	Q8BK35	Sirtuin-regulated	0.254206	5.43201	Q8BK35	11
Gltscr2	143	Q8BK35	Sirtuin-regulated	NaN	4.95494	Q8BK35	143
Gltscr2	338	Q8BK35	Sirtuin-regulated	NaN	3.67752	Q8BK35	338
Glyr1	236	Q922P9	Sirtuin-regulated	1.33166	2.36351	D3YYT1;Q922P9	236;236
Gm14124	82	A2AU83	Sirtuin-regulated	0.0898783	1.36946	A2AU83	82
Gm21992	195	F7BGR7	Sirtuin-regulated	NaN	2.69669	F7BGR7;F6TBN8;A0A494B9W4;Q8VE92;Q8C7Q4;A0A494BAP6;Q5CZX8;S4R1A6;A0A494B9C0;A0A494BB78;Q8C7Q4-2	195;79;79;79;79;79;79;79;79;79;79
Gm28036	425	F6YJB6	Sirtuin-regulated	0.694858	2.41527	F6YJB6;V9GXJ1;Q8R4X3	425;513;513
Gm340	1017	F6RGI3	Sirtuin-regulated	0.151186	1.82352	F6RGI3;A0A571BE94;A0A571BF12	1017;1338;1471
Gmnn	6	O88513	Sirtuin-regulated	NaN	1.92218	H3BJJ1;H3BLK4;O88513;H3BJH3	6;6;6;6
Gnl2	131	Q99LH1	Sirtuin-regulated	0.904467	4.42313	Q99LH1	131
Gnl2	603	Q99LH1	Sirtuin-regulated	0.154997	4.79524	Q99LH1	603
Gnl2	631	Q99LH1	Sirtuin-regulated	1.4417	6.37672	Q99LH1	631
Gnl2	635	Q99LH1	Sirtuin-regulated	1.44332	4.58902	Q99LH1	635
Gnl2	653	Q99LH1	Sirtuin-regulated	NaN	1.5931	Q99LH1	653
Gnl2	677	Q99LH1	Sirtuin-regulated	0.0513284	1.60984	Q99LH1	677
Gnl3	362	Q8CI11	Sirtuin-regulated	0.580577	2.6521	Q8CI11-2;Q8CI11	362;362
Gnl3l	220	Q6PGG6	Serum/LIF enriched	5.44848	NaN	Q6PGG6;S4R2Q1	220;161
Golph3l	19	Q8R088	Sirtuin-regulated	0.231629	5.30488	H3BJN5;H3BJ12;K3W4Q3;H3BJ82;H3BJ07;Q8R088-3;Q8R088	73;75;77;77;77;19;19
Gpatch1	86	Q9DBM1	Sirtuin-regulated	NaN	4.10995	D6RET6;Q9DBM1	86;86
Gpatch1	119	Q9DBM1	Sirtuin-regulated	0.125733	3.79048	D6RET6;Q9DBM1	119;119
Gpatch8	311	A2A6A1	Sirtuin-regulated	0.456478	1.40985	A2A6A1	311
Gps2	9	Q921N8	Sirtuin-regulated	0.160723	2.71471	Q921N8	9
Gspt1	375	Q8R050	Serum/LIF enriched	2.56742	0.113259	Q8R050-2;Q8R050	374;375
Gtf2e1	330	Q9D0D5	Sirtuin-regulated	0.880476	2.16952	Q9D0D5	330
Gtf2e2	24	Q9D902	Sirtuin-regulated	0.220459	3.82291	Q9D902;A0A087WSE8;A0A087WQX6;A0A087WSS5	24;24;24;24
Gtf2e2	115	Q9D902	Sirtuin-regulated	NaN	1.89885	Q9D902;A0A087WSE8	115;115
Gtf2f1	421	Q3THK3	Sirtuin-regulated	0.0936795	1.4637	Q3THK3	421
Gtf2f1	501	Q3THK3	Sirtuin-regulated	NaN	4.11731	Q3THK3	501
Gtf2h1	352	Q9DBA9	Sirtuin-regulated	NaN	4.0981	G3X8R4;E9QKD9;Q9DBA9	352;358;352
Gtf3c5	328	Q8R2T8	Sirtuin-regulated	0.30357	1.36867	Q8R2T8-2;Q8R2T8	328;328
Gtpbp4	7	Q99ME9	Sirtuin-regulated	0.772316	1.55885	Q99ME9;A0A217FL53	7;7
Gtpbp4	584	Q99ME9	Sirtuin-regulated	NaN	2.9775	Q99ME9	584
Gtpbp4	625	Q99ME9	Sirtuin-regulated	0.00433266	1.70175	Q99ME9	625
H2afy	123	Q9QZQ8	Sirtuin-regulated	1.69677	2.11233	Q9QZQ8-2;Q9QZQ8	123;123
Hadha	289	Q8BMS1	Sirtuin-regulated	1.57153	1.38894	Q8BMS1	289
Hadha	350	Q8BMS1	Sirtuin-regulated	2.43868	1.86109	Q8BMS1	350
Hadhb	202	Q99JY0	Sirtuin-regulated	0.519156	2.09515	Q99JY0	202
Hat1	12	Q8BY71	Sirtuin-regulated	0.281601	1.56712	A2ATU9;Q8BY71	12;12
Haus6	526	Q6NV99	Sirtuin-regulated	NaN	2.03341	Q6NV99	526
Hcfc1	665	Q61191	Sirtuin-regulated	0.180514	2.87836	B1AUX2;Q61191	665;665
Hcfc1	836	Q61191	Sirtuin-regulated	0.337303	4.49788	B1AUX2;Q61191	836;836
Hcfc1	2070	Q61191	Sirtuin-regulated	0.481383	1.66044	B1AUX2;Q61191;F6SJS2	2070;2025;592
Hdgf	44	P51859	Sirtuin-regulated	NaN	1.69458	P51859;E0CXA0;E0CYW7	44;12;12
Hdgf	105	P51859	Sirtuin-regulated	0.360338	1.69978	P51859;E0CXA0	105;73
Hdgfrp2	14	Q3UMU9	Sirtuin-regulated	NaN	3.95962	Q3UMU9-4;Q3UMU9-2;Q3UMU9;Q3UMU9-3	14;14;14;14
Hdgfrp2	39	Q3UMU9	Sirtuin-regulated	NaN	1.50558	Q3UMU9-4;Q3UMU9-2;Q3UMU9;Q3UMU9-3	39;39;39;39
Hdgfrp2	520	Q3UMU9	Sirtuin-regulated	0.16247	1.45721	Q3UMU9-4;Q3UMU9-2;Q3UMU9;Q3UMU9-3	467;519;520;529
Hdlbp	605	Q8VDJ3	Sirtuin-regulated	0.0257474	2.75936	Q8VDJ3;A0A087WP83	605;536
Hells	58	Q60848	Sirtuin-regulated	0.701592	4.50668	Q60848;Q60848-2;D3Z414	58;45;58
Hells	64	Q60848	Sirtuin-regulated	0.217066	1.86957	Q60848;Q60848-2;D3Z414	64;51;64
Hells	179	Q60848	Sirtuin-regulated	0.571965	2.10068	Q60848;Q60848-2;D3Z414	179;166;179
Higd1a	55	Q8R472	Sirtuin-regulated	0.454686	2.35346	A0A1L1ST61;A0A1L1SV00;Q8R472;Q9JLR9	55;55;55;55
Hira	114	Q61666	Sirtuin-regulated	0.00533716	3.33734	Q61666;Q61666-3;Q61666-2	114;70;114
Hira	599	Q61666	Sirtuin-regulated	0.523511	6.39472	Q61666	599
Hirip3	32	Q8BLH7	Sirtuin-regulated	0.113163	4.70079	Q8BLH7	32
Hirip3	47	Q8BLH7	Sirtuin-regulated	NaN	2.67793	Q8BLH7	47
Hist1h1a	22	P43275	Serum/LIF enriched	2.7408	2.9128	P43275	22
Hist1h1a	87	P43275	Sirtuin-regulated	0.580698	2.39697	P43275	87
Hist1h1b	63	P43276	Sirtuin-regulated	0.7809	2.70784	P43276	63
Hist1h1c	85	P15864	Sirtuin-regulated	0.929852	6.05697	P15864	85
Hist1h1e	85	P43274	Sirtuin-regulated	0.929852	6.05697	P43274;P43276;P43277	85;85;86
Hist1h2ba	17	P70696	Serum/LIF enriched	2.732	1.92715	P70696	17
Hist1h3b	37	P84228	Sirtuin-regulated	0.887845	1.79807	P84228;P68433;A0A1W2P768	37;37;82
Hist1h4a	78	P62806	Sirtuin-regulated	0.662991	5.06472	P62806	78
Hmbox1	217	Q8BJA3	Sirtuin-regulated	0.160005	4.40546	H3BJ31;H3BK67;H3BK13;H3BL55;H3BKM3;H3BKF8;Q8BJA3-4;Q8BJA3-2;Q8BJA3-3;Q8BJA3	217;217;217;217;217;219;217;217;217;217
Hmbs	74	P22907	Sirtuin-regulated	0.442204	1.63876	P22907-2;P22907	57;74
Hmga1	7	Q3TE85	Sirtuin-regulated	0.0558076	2.61993	Q3TE85;P17095;A0A338P6G6;A0A384DV79;A0A338P6E8;P17095-1;A0A338P6F6;A0A338P6D0	7;7;7;7;7;7;7;7
Hmga1	15	Q3TE85	Sirtuin-regulated	0.471014	1.27817	Q3TE85;P17095;A0A338P6G6;A0A384DV79;A0A338P6E8;P17095-1;A0A338P6F6;A0A338P6D0	15;15;15;15;15;15;15;15
Hmga1	46	Q3TE85	Sirtuin-regulated	NaN	4.24181	Q3TE85;P17095;A0A338P6F6	46;46;46
Hmgb1	55	P63158	Sirtuin-regulated	NaN	1.81785	P63158;A0A0J9YUZ4;A0A0J9YUD8;D3YZ18;D3YVC6	55;69;55;55;55
Hmgb1	57	P63158	Sirtuin-regulated	0.582541	2.23436	P63158;A0A0J9YUZ4;A0A0J9YUD8;D3YZ18;D3YVC6	57;71;57;57;57
Hmgb1	59	P63158	Sirtuin-regulated	0.278917	4.43433	P63158;A0A0J9YUZ4;A0A0J9YUD8;D3YZ18;D3YVC6	59;73;59;59;59
Hmgb1	68	P63158	Sirtuin-regulated	0.230478	2.25106	P63158;A0A0J9YUZ4;A0A0J9YUD8;D3YZ18;D3YVC6	68;82;68;68;68
Hmgb1	87	P63158	Sirtuin-regulated	0.268927	3.00091	P63158;A0A0J9YUZ4;A0A0J9YUD8;D3YZ18;D3YVC6	87;101;87;87;87
Hmgb1	127	P63158	Sirtuin-regulated	0.0510535	4.17848	P63158;A0A0J9YUZ4;A0A0J9YUD8	127;141;127
Hmgb1	146	P63158	Sirtuin-regulated	0.332836	2.61256	P63158;A0A0J9YUZ4;A0A0J9YUD8	146;160;146
Hmgb2	12	P30681	Sirtuin-regulated	0.333316	3.73469	P30681;A0A1B0GQX9;P63158;A0A0J9YUZ4;A0A0J9YUD8;D3YZ18;D3YVC6	12;12;12;26;12;12;12
Hmgb2	57	P30681	Sirtuin-regulated	2.04262	4.73091	P30681;A0A1B0GQX9	57;57
Hmgb2	59	P30681	Sirtuin-regulated	2.11779	4.65366	P30681;A0A1B0GQX9	59;59
Hmgb2	68	P30681	Sirtuin-regulated	0.00735925	1.53621	P30681;A0A1B0GQX9	68;68
Hmgb2	127	P30681	Sirtuin-regulated	NaN	3.8729	P30681	127
Hmgb2	139	P30681	Sirtuin-regulated	NaN	4.4242	P30681	139
Hmgb3	12	O54879	Sirtuin-regulated	1.00711	4.34162	O54879;A2AP78	12;16
Hmgb3	59	O54879	Sirtuin-regulated	0.570673	2.508	O54879;A2AP78	59;63
Hmgb3	165	O54879	Sirtuin-regulated	0.033495	2.50359	O54879	165
Hmgcl	324	P38060	Serum/LIF enriched; Sirtuin-regulated	3.20715	3.07989	P38060	324
Hmgn1	5	P18608	Sirtuin-regulated	1.06832	5.51944	P18608;A0A3B2W3M7	5;5
Hmgn3	17	Q9DCB1	Sirtuin-regulated	NaN	1.51086	A0A087WSB8;Q9DCB1-2;Q9DCB1-3;Q9DCB1	17;17;17;17
Hmgxb4	133	Q80Y32	Sirtuin-regulated	NaN	3.18022	Q80Y32;A0A1D5RLZ2	133;24
Hn1	8	P97825	Sirtuin-regulated	0.430097	2.56327	P97825	8
Hnrnpa0	137	Q9CX86	Sirtuin-regulated	0.794933	4.4858	Q9CX86	137
Hnrnpa0	159	Q9CX86	Sirtuin-regulated	0.409404	2.16428	Q9CX86	159
Hnrnpa0	171	Q9CX86	Sirtuin-regulated	0.203048	4.30314	Q9CX86	171
Hnrnpa1	3	Q5EBP8	Sirtuin-regulated	1.02281	4.12748	Q5EBP8;P49312;P49312-2	3;3;3
Hnrnpa2b1	3	O88569	Sirtuin-regulated	0.238805	2.74646	O88569	3
Hnrnpa2b1	151	O88569	Sirtuin-regulated	0.105488	3.76432	O88569;A0A0N4SUM2;O88569-3;O88569-2	151;50;139;139
Hnrnpa3	134	Q8BG05	Sirtuin-regulated	NaN	1.4532	A2AL12;Q8BG05;Q8BG05-2	134;134;112
Hnrnpa3	165	Q8BG05	Sirtuin-regulated	1.62342	3.78104	A2AL12;Q8BG05;Q8BG05-2	165;165;143
Hnrnpab	107	Q99020	Serum/LIF enriched	3.00418	0.0738054	Q99020;Q20BD0;Q80XR6	107;107;107
Hnrnpab	131	Q99020	Sirtuin-regulated	0.744018	2.58669	Q99020;Q20BD0;Q80XR6	131;131;131
Hnrnpc	8	Q9Z204	Sirtuin-regulated	1.02004	3.44128	Q9Z204-2;Q9Z204;Q9Z204-4;Q9Z204-3;Q9Z204-5;A0A2I3BRM6;A0A2I3BQH3;A0A2I3BQW7	8;8;8;8;8;8;8;8
Hnrnpc	29	Q9Z204	Sirtuin-regulated	0.0548725	5.88521	Q9Z204-2;Q9Z204;Q9Z204-4;Q9Z204-3;Q9Z204-5;A0A2I3BRM6;A0A2I3BQH3	29;29;29;29;29;29;29
Hnrnpc	94	Q9Z204	Sirtuin-regulated	0.172866	1.57043	Q9Z204-2;Q9Z204;Q9Z204-4;Q9Z204-3;Q9Z204-5;A0A2I3BRM6	94;94;94;94;94;94
Hnrnpc	188	Q9Z204	Sirtuin-regulated	0.980795	3.60419	Q9Z204-2;Q9Z204;Q9Z204-4;Q9Z204-3;Q9Z204-5	175;188;175;175;188
Hnrnpc	251	Q9Z204	Sirtuin-regulated	0.900464	2.89921	Q9Z204-2;Q9Z204;Q9Z204-4;Q9Z204-3;Q9Z204-5	238;251;230;231;244
Hnrnpdl	61	Q9Z130	Serum/LIF enriched	2.76072	0.920381	D3YTQ3;F6VQH5;Q9Z130	180;83;61
Hnrnpf	200	Q9Z2X1	Sirtuin-regulated	1.03586	1.41571	Q9Z2X1;Q9Z2X1-2;J3QM80	200;180;200
Hnrnpf	224	Q9Z2X1	Sirtuin-regulated	0.503872	3.01862	Q9Z2X1;Q9Z2X1-2;J3QM80	224;204;224
Hnrnpk	66	P61979	Sirtuin-regulated	1.05469	2.82862	P61979-2;P61979;P61979-3;B2M1R6;H3BKD0;H3BK96;A0A286YDM3;H3BKI8;A0A286YCM2;A0A286YEC4;A0A286YDH1;Q8BT23;H3BJ43	66;66;66;66;66;66;66;63;66;66;66;66;66
Hnrnpll	25	Q921F4	Sirtuin-regulated	0.296162	3.64564	Q921F4;V9GXB6;Q921F4-4	25;25;25
Hnrnpm	68	Q9D0E1	Sirtuin-regulated	0.369514	1.47299	Q9D0E1-2;Q9D0E1;B8JK33;B8JK32;A0A3Q4EH91	68;68;68;68;66
Hnrnpm	387	Q9D0E1	Sirtuin-regulated	3.86361	6.58467	Q9D0E1-2;Q9D0E1;B8JK33;B8JK32;F6W322	348;387;348;387;194
Hnrnpu	9	Q8VEK3	Sirtuin-regulated	0.069821	3.01342	Q8VEK3;Q8VEK3-2	9;9
Hnrnpu	21	Q8VEK3	Sirtuin-regulated	0.642742	1.88279	Q8VEK3;Q8VEK3-2	21;21
Hnrnpu	28	Q8VEK3	Sirtuin-regulated	0.434316	6.03571	Q8VEK3;Q8VEK3-2	28;28
Hnrnpu	218	Q8VEK3	Serum/LIF enriched	2.7299	0.707776	Q8VEK3;Q8VEK3-2	218;218
Hnrnpu	328	Q8VEK3	Sirtuin-regulated	2.45616	1.67667	Q8VEK3;Q8VEK3-2	328;328
Hnrnpu	470	Q8VEK3	Serum/LIF enriched	2.62465	1.57335	Q8VEK3;Q8VEK3-2	470;470
Hnrnpu	500	Q8VEK3	Sirtuin-regulated	0.474184	2.71691	Q8VEK3;Q8VEK3-2	500;500
Hnrnpu	519	Q8VEK3	Sirtuin-regulated	1.5673	1.64229	Q8VEK3;Q8VEK3-2	519;519
Hnrnpul2	26	Q00PI9	Sirtuin-regulated	0.192055	1.89664	Q00PI9	26
Hnrnpul2	199	Q00PI9	Sirtuin-regulated	0.798832	2.34932	Q00PI9	199
Hp1bp3	29	Z4YKB8	Sirtuin-regulated	1.51464	2.51855	Z4YKB8;Q3TEA8-2;Q3TEA8;A2AM70;A2AM69	29;29;29;29;29
Hsbp1	75	Q9CQZ1	Sirtuin-regulated	0.463209	3.02298	Q9CQZ1	75
Hsp90ab1	438	P11499	Serum/LIF enriched	3.79927	0.754606	P11499;E9Q0C3	438;76
Hsp90ab1	526	P11499	Sirtuin-regulated	0.369588	1.71453	P11499	526
Hspa8	601	P63017	Serum/LIF enriched	3.1197	0.875784	P63017;Q504P4	601;582
Hspa9	653	P38647	Sirtuin-regulated	0.719937	3.19975	P38647	653
Hspe1	28	Q64433	Sirtuin-regulated	NaN	4.59583	Q64433;Q9JI95	28;28
Hspe1	36	Q64433	Sirtuin-regulated	0.38168	2.71409	Q64433;Q9JI95	36;36
Huwe1	3680	Q7TMY8	Sirtuin-regulated	0.0760589	1.3117	A2AFQ0;Q7TMY8-3;Q7TMY8;Q7TMY8-4	3681;3680;3680;3680
Ice1	1198	E9Q286	Sirtuin-regulated	0.0530162	1.96617	E9Q286	1198
Idh2	106	P54071	Sirtuin-regulated	0.697633	1.3344	P54071;D6RIL6;A0A0U1RP68	106;106;28
Ik	137	Q9Z1M8	Sirtuin-regulated	0.198677	4.31132	Q9Z1M8;A0A494BAW7	137;97
Ik	151	Q9Z1M8	Sirtuin-regulated	NaN	3.56795	Q9Z1M8;A0A494BAW7	151;111
Ikzf5	4	Q8BU00	Sirtuin-regulated	NaN	4.62302	Q8BU00;D3YVZ8;A0A087WNW9;D3YYG0;A0A140LHX6;Q8BU00-3	4;4;4;4;4;4
Ilf3	734	Q9Z1X4	Sirtuin-regulated	NaN	2.07522	Q9Z1X4-3;A0A1L1STE4;Q9Z1X4	747;747;734
Ilf3	774	Q9Z1X4	Sirtuin-regulated	NaN	3.92366	Q9Z1X4-3;A0A1L1STE4;Q9Z1X4	787;787;774
Incenp	297	Q9WU62	Sirtuin-regulated	0.0979949	2.99441	Q9WU62-2;Q9WU62	297;297
Ing3	51	Q8VEK6	Sirtuin-regulated	1.34822	4.61416	Q8VEK6;D3YX13;D3YUP8;S4R1J3;A0A0N4SW64	51;27;51;51;36
Ing4	127	Q8C0D7	Sirtuin-regulated	0.368694	2.26515	Q8C0D7-4;Q8C0D7-3;Q8C0D7-2;Q8C0D7	127;127;127;127
Ing4	129	Q8C0D7	Sirtuin-regulated	0.824541	2.45062	Q8C0D7-4;Q8C0D7-3;Q8C0D7-2;Q8C0D7	129;129;129;129
Ing4	130	Q8C0D7	Sirtuin-regulated	0.254466	5.0985	Q8C0D7-4;Q8C0D7-3;Q8C0D7-2;Q8C0D7	130;130;130;130
Ino80	255	Z4YL66	Sirtuin-regulated	0.193185	5.70442	Z4YL66;Q6ZPV2-2;Q6ZPV2	255;255;255
Ino80	488	Z4YL66	Sirtuin-regulated	1.09744	3.23458	Z4YL66;Q6ZPV2-2;Q6ZPV2	488;488;488
Ino80c	108	Q8BHA0	Sirtuin-regulated	NaN	2.06055	D3Z3N1;F8WIA0;Q8BHA0	51;108;108
Ino80d	23	Q66JY2	Sirtuin-regulated	1.47254	4.09729	Q66JY2	23
Ints1	127	K3W4P2	Sirtuin-regulated	0.672458	1.40484	K3W4P2;A0A0G2JH17;Q6P4S8;A0A0G2JDG8	127;127;100;100
Ints10	378	E9Q361	Sirtuin-regulated	NaN	3.47322	E9Q361;E9Q360;A0A0R4J0V1;Q8K2A7	378;378;378;378
Ints12	98	Q9D168	Sirtuin-regulated	0.509728	1.78238	Q9D168	98
Ints12	262	Q9D168	Sirtuin-regulated	0.186589	4.28556	Q9D168	262
Ints12	308	Q9D168	Sirtuin-regulated	0.0848876	2.71778	Q9D168	308
Ints12	369	Q9D168	Sirtuin-regulated	0.654781	5.17597	Q9D168	369
Ints5	48	Q9D937	Sirtuin-regulated	NaN	4.00314	Q9D937;A0A087WRC2;A0A087WQJ5	48;48;48
Isg20l2	23	Q3U1G5	Sirtuin-regulated	1.0145	4.13755	A0A0R4J0R3;Q3U1G5	23;23
Isy1	7	Q69ZQ2	Sirtuin-regulated	0.474349	2.10274	Q69ZQ2;A0A0N4SV52;A0A0N4SV90;A0A0N4SUJ7	7;7;7;7
Isy1	24	Q69ZQ2	Sirtuin-regulated	NaN	2.71164	Q69ZQ2;A0A0N4SUM8;A0A0N4SV52;A0A0N4SV90;A0A0N4SUJ7	24;16;24;24;24
Isy1	121	Q69ZQ2	Sirtuin-regulated	0.404722	2.08441	Q69ZQ2;A0A0N4SUM8	121;113
Jade1	106	Q6ZPI0	Sirtuin-regulated	NaN	2.63253	Q6ZPI0;Q6ZPI0-2	106;106
Jade1	277	Q6ZPI0	Sirtuin-regulated	1.26701	3.44826	Q6ZPI0;Q6ZPI0-2	277;277
Jade1	303	Q6ZPI0	Sirtuin-regulated	0.0398151	1.80532	Q6ZPI0;Q6ZPI0-2	303;303
Jade1	522	Q6ZPI0	Sirtuin-regulated	0.0141774	8.05065	Q6ZPI0	522
Jade1	533	Q6ZPI0	Sirtuin-regulated	0.203849	7.96162	Q6ZPI0	533
Jade1	613	Q6ZPI0	Sirtuin-regulated	2.1474	5.51537	Q6ZPI0	613
Jade1	675	Q6ZPI0	Sirtuin-regulated	NaN	1.8902	Q6ZPI0	675
Jade1	680	Q6ZPI0	Sirtuin-regulated	NaN	2.79347	Q6ZPI0	680
Jade2	47	Q6ZQF7	Sirtuin-regulated	1.47989	2.02264	A2AA59;Q6ZQF7-2;Q6ZQF7	47;47;47
Jade2	498	Q6ZQF7	Sirtuin-regulated	0.144962	3.08357	A2AA59;Q6ZQF7-2;Q6ZQF7	498;519;498
Jade3	32	Q6IE82	Sirtuin-regulated	0.393695	3.38747	Q6IE82;A0A140T8R5;A0A286YCK1	32;33;33
Jade3	35	Q6IE82	Sirtuin-regulated	0.229271	3.23104	Q6IE82;A0A140T8R5;A0A286YCK1	35;36;36
Jade3	38	Q6IE82	Sirtuin-regulated	0.28824	3.15307	Q6IE82;A0A140T8R5;A0A286YCK1	38;39;39
Jade3	273	Q6IE82	Sirtuin-regulated	0.977855	2.88761	Q6IE82;A0A140T8R5	273;274
Jade3	542	Q6IE82	Sirtuin-regulated	2.39581	2.03048	Q6IE82;A0A140T8R5	542;543
Jade3	601	Q6IE82	Sirtuin-regulated	0.89012	4.77153	Q6IE82;A0A140T8R5	601;602
Jade3	810	Q6IE82	Sirtuin-regulated	0.269755	1.42445	Q6IE82;A0A140T8R5	810;811
Jarid2	323	Q62315	Sirtuin-regulated	0.103352	4.27791	Q62315;Q62315-2;G3UZT8;G3UZW3	323;285;285;184
Jarid2	475	Q62315	Sirtuin-regulated	0.549642	2.2076	Q62315;Q62315-2;G3UZT8;G3UZW3	475;437;437;336
Jarid2	581	Q62315	Serum/LIF enriched	2.7513	0.0710023	Q62315;Q62315-2;G3UZT8;G3UZW3	581;543;543;442
Jarid2	792	Q62315	Sirtuin-regulated	NaN	1.23351	Q62315;Q62315-2;G3UZT8	792;754;754
Jarid2	1201	Q62315	Sirtuin-regulated	0.149849	1.37749	Q62315;Q62315-2	1201;1163
Jmjd6	98	Q9ERI5	Serum/LIF enriched	3.13178	NaN	G3UVU9;F6VRF7;F6VMC4;Q9ERI5-2;Q9ERI5	98;50;55;98;98
Kank2	405	Q8BX02	Sirtuin-regulated	4.6186	2.3652	Q8BX02;Q8BX02-2	405;405
Kansl1	159	Q80TG1	Sirtuin-regulated	0.019652	2.80981	A2A5Y4;Q80TG1;Q80TG1-3;Q80TG1-2;Q80TG1-4	159;159;159;159;159
Kansl1	180	Q80TG1	Sirtuin-regulated	0.019879	4.33333	A2A5Y4;Q80TG1;Q80TG1-3;Q80TG1-2;Q80TG1-4	180;180;180;180;180
Kansl1	266	Q80TG1	Sirtuin-regulated	0.729285	1.58454	A2A5Y4;Q80TG1;Q80TG1-3;Q80TG1-2;Q80TG1-4	266;266;266;266;266
Kansl1	311	Q80TG1	Sirtuin-regulated	0.0279486	1.59262	A2A5Y4;Q80TG1;Q80TG1-3;Q80TG1-2;Q80TG1-4	311;311;311;311;311
Kansl1l	927	Q5DTI6	Sirtuin-regulated	NaN	3.98871	F6ULJ7;Q5DTI6-3;Q5DTI6-5;Q5DTI6	583;883;892;927
Kansl1l	988	Q5DTI6	Sirtuin-regulated	NaN	4.26342	F6ULJ7;Q5DTI6-3;Q5DTI6-5;Q5DTI6	644;944;953;988
Kansl3	544	A2RSY1	Sirtuin-regulated	NaN	5.20754	A2RSY1-3;A2RSY1-2;A2RSY1	445;544;544
Kars	74	Q8R2P8	Sirtuin-regulated	0.125419	3.5347	Q8R2P8;Q99MN1	74;45
Kat2a	438	Q6P3Z8	Sirtuin-regulated	0.983599	2.90651	Q6P3Z8;Q9JHD2	438;439
Kat2b	734	Q9JHD1	Sirtuin-regulated	4.9629	3.49148	Q9JHD1	734
Kat5	52	Q8CHK4	Sirtuin-regulated	0.330959	4.17932	A0A494BAP7;Q8CHK4-2;Q8CHK4;Q8CHK4-3;A0A494B9U8;A0A494BA68	85;52;52;85;52;52
Kat6b	44	Q8BRB7	Sirtuin-regulated	1.85516	3.78955	A0A5F8MQ39;Q8BRB7-2;S4R2Q8;Q14AW2;Q8BRB7	44;44;44;44;44
Kat6b	158	Q8BRB7	Sirtuin-regulated	0.643488	1.69648	A0A5F8MQ39;Q8BRB7-2;Q8BRB7	158;158;158
Kat6b	380	Q8BRB7	Sirtuin-regulated	0.720369	6.21357	A0A5F8MQ39;Q8BRB7	380;380
Kat6b	394	Q8BRB7	Sirtuin-regulated	0.20338	5.23834	A0A5F8MQ39;Q8BRB7	394;394
Kat6b	413	Q8BRB7	Sirtuin-regulated	0.944581	3.41265	A0A5F8MQ39;Q8BRB7	413;413
Kat6b	441	Q8BRB7	Sirtuin-regulated	0.65467	3.76567	A0A5F8MQ39;Q8BRB7	441;441
Kat6b	472	Q8BRB7	Sirtuin-regulated	NaN	1.33453	Q8BRB7	472
Kat6b	491	Q8BRB7	Sirtuin-regulated	0.492584	3.10594	A0A5F8MQ39;Q8BRB7-2;Q8BRB7	673;382;491
Kat6b	1003	Q8BRB7	Sirtuin-regulated	NaN	1.83955	A0A5F8MQ39;Q8BRB7-2;Q8BRB7	1185;894;1003
Kat7	162	Q5SVQ0	Sirtuin-regulated	1.58036	3.88292	Q5SVQ0;Q5SVQ0-3;Q5SVQ0-2;Q5SVQ0-4;Q5SVQ0-5	162;160;162;160;101
Kat7	201	Q5SVQ0	Sirtuin-regulated	1.70599	4.15374	Q5SVQ0;Q5SVQ0-3;Q5SVQ0-2;Q5SVQ0-4;Q5SVQ0-5	201;199;201;199;140
Kat7	223	Q5SVQ0	Sirtuin-regulated	0.698345	6.44169	Q5SVQ0;Q5SVQ0-3	223;221
Kat7	223	Q5SVQ0-2	Sirtuin-regulated	0.53447	4.1215	Q5SVQ0-2;Q5SVQ0-4;Q5SVQ0-5	223;221;162
Kat7	263	Q5SVQ0	Sirtuin-regulated	0.0171273	3.7055	Q5SVQ0;Q5SVQ0-3;Q5SVQ0-2;Q5SVQ0-4;Q5SVQ0-5	263;261;233;231;172
Kat7	279	Q5SVQ0	Sirtuin-regulated	0.815153	4.36207	Q5SVQ0;Q5SVQ0-3;Q5SVQ0-2;Q5SVQ0-4;Q5SVQ0-5	279;277;249;247;188
Kat8	113	Q9D1P2	Sirtuin-regulated	0.406294	1.797	Q9D1P2;A0A0U1RNW7;Q9D1P2-2	113;87;113
Kat8	125	Q9D1P2	Sirtuin-regulated	NaN	4.6911	Q9D1P2;A0A0U1RNW7;Q9D1P2-2	125;99;125
Kat8	137	Q9D1P2	Sirtuin-regulated	0.0357168	2.20688	Q9D1P2;A0A0U1RNW7;Q9D1P2-2	137;111;137
Kat8	154	Q9D1P2	Sirtuin-regulated	NaN	1.30453	Q9D1P2;A0A0U1RNW7	154;128
Kat8	168	Q9D1P2	Sirtuin-regulated	0.620489	4.34241	Q9D1P2;A0A0U1RNW7	168;142
Kctd5	223	Q8VC57	Sirtuin-regulated	1.79516	3.74957	A0A0R4J000;Q8VC57	223;223
Kdm2b	569	Q6P1G2	Sirtuin-regulated	0.838212	1.31312	D3YVU7;E9QL25;Q6P1G2-2;Q6P1G2;D3YVU4;Q6P1G2-3	514;563;36;569;569;569
Kdm3a	470	Q6PCM1	Sirtuin-regulated	0.72798	2.82192	Q6PCM1;A0A0U1RNV6	470;470
Kdm3b	596	Q6ZPY7	Sirtuin-regulated	0.256507	2.52175	B9EKS2;Q6ZPY7;A0A286YDJ6;Q6ZPY7-2	796;596;596;596
Kdm3b	645	Q6ZPY7	Sirtuin-regulated	NaN	6.13927	B9EKS2;Q6ZPY7;A0A286YDJ6;Q6ZPY7-2	845;645;645;645
Kdm5b	158	Q80Y84	Sirtuin-regulated	0.419521	1.99518	Q80Y84;Q80Y84-2	158;158
Kdm5d	40	Q62240	Sirtuin-regulated	0.0943699	1.94144	Q62240-4;P41230-3;Q62240;P41230-2;P41230;A0A087WR43;Q8BQM3;Q62240-3	40;40;40;40;40;40;40;40
Khdrbs1	96	Q60749	Sirtuin-regulated	0.886038	1.51978	Q60749	96
Khsrp	88	Q3U0V1	Sirtuin-regulated	0.0870565	1.73515	A0A3B2WCD8;Q3U0V1	88;88
Khsrp	110	Q3U0V1	Sirtuin-regulated	2.46899	4.6203	A0A3B2WCD8;Q3U0V1	110;110
Khsrp	204	Q3U0V1	Sirtuin-regulated	0.659997	4.9722	A0A3B2WCD8;Q3U0V1	204;204
Khsrp	267	Q3U0V1	Sirtuin-regulated	0.113671	3.01873	A0A3B2WCD8;Q3U0V1	267;267
Kiaa0907	75	Q3TCX3	Sirtuin-regulated	NaN	1.71213	Q3TCX3;Q3TCX3-2;A0A0G2JEG2;Q3TCX3-3;Q3TCX3-4	75;75;75;75;75
Kiaa0907	77	Q3TCX3	Sirtuin-regulated	0.205996	1.79731	Q3TCX3;Q3TCX3-2;A0A0G2JEG2;Q3TCX3-3;Q3TCX3-4	77;77;77;77;77
Kiaa0907	87	Q3TCX3	Sirtuin-regulated	0.0238642	2.663	Q3TCX3;Q3TCX3-2;A0A0G2JEG2;Q3TCX3-3;Q3TCX3-4	87;87;87;87;87
Kiaa0907	93	Q3TCX3	Sirtuin-regulated	0.142172	2.2965	Q3TCX3;Q3TCX3-2;A0A0G2JEG2;Q3TCX3-3	93;93;93;93
Kiaa0907	558	Q3TCX3	Sirtuin-regulated	0.205378	4.11917	Q3TCX3	558
Kif20a	825	P97329	Sirtuin-regulated	NaN	3.68782	P97329	825
Kif22	382	Q3V300	Sirtuin-regulated	1.06453	4.56035	Q3V300	382
Kif23	651	E9Q5G3	Sirtuin-regulated	0.484158	1.72305	E9Q5G3	651
Kif4	713	P33174	Sirtuin-regulated	0.286468	3.74617	P33174	713
Kin	171	Q8K339	Sirtuin-regulated	NaN	6.21363	Q8K339	171
Klf15	307	Q9EPW2	Sirtuin-regulated	NaN	2.00846	A0A0N4SVC6;Q9EPW2	83;307
Klf4	23	B7ZCH2	Sirtuin-regulated	0.316045	3.82282	B7ZCH2	23
Klf4	32	Q60793	Sirtuin-regulated	0.119166	4.77824	Q60793	32
Kmt2a	287	P55200	Sirtuin-regulated	1.37549	3.43305	P55200-2;P55200;D3Z5H5	287;287;320
Kmt2a	371	P55200	Sirtuin-regulated	1.78456	4.41128	P55200-2;P55200;D3Z5H5	371;371;404
Kmt2a	634	P55200	Sirtuin-regulated	1.33186	3.54162	P55200-2;P55200;D3Z5H5	634;634;667
Kmt2a	925	P55200	Sirtuin-regulated	0.40138	2.35825	P55200-2;P55200;D3Z5H5;S4R2S5	925;925;958;137
Kmt2a	1033	P55200	Sirtuin-regulated	NaN	1.87442	P55200-2;P55200;D3Z5H5;S4R2S5;A0A1L1SQS9	1033;1033;1066;245;167
Kmt2a	1144	P55200	Sirtuin-regulated	0.924267	2.54395	P55200-2;P55200;D3Z5H5;S4R2S5	1144;1144;1177;356
Kmt2a	1232	P55200	Sirtuin-regulated	0.189626	3.76084	P55200-2;P55200;D3Z5H5;S4R2S5	1232;1232;1265;444
Kmt2a	2302	P55200	Sirtuin-regulated	NaN	2.42622	P55200-2;P55200	2302;2305
Kmt2a	2488	P55200	Sirtuin-regulated	0.907909	2.90113	P55200-2;P55200	2485;2488
Kmt2a	2814	P55200	Sirtuin-regulated	NaN	5.07235	P55200-2;P55200	2811;2814
Kmt2a	2954	P55200	Sirtuin-regulated	0.227773	5.91138	P55200-2;P55200	2951;2954
Kmt2c	705	Q8BRH4	Sirtuin-regulated	NaN	3.32436	F8WI37;Q8BRH4;Q8BRH4-2;G3UZC8;G3UWI5	706;705;705;706;705
Kmt2c	1497	Q8BRH4	Sirtuin-regulated	NaN	4.34717	F8WI37;Q8BRH4;Q8BRH4-2;G3UZC8	1498;1497;1422;1423
Kmt2c	1755	Q8BRH4	Sirtuin-regulated	NaN	1.80294	F8WI37;Q8BRH4;Q8BRH4-2;G3UZC8	1756;1755;1680;1681
Kmt2c	1992	Q8BRH4	Sirtuin-regulated	NaN	2.72242	F8WI37;Q8BRH4	1993;1992
Kmt2c	2379	Q8BRH4	Sirtuin-regulated	0.692851	2.78637	F8WI37;Q8BRH4	2380;2379
Kmt2c	2761	Q8BRH4	Sirtuin-regulated	0.546345	2.40834	F8WI37;Q8BRH4	2762;2761
Kmt2c	3098	Q8BRH4	Sirtuin-regulated	1.01456	3.34361	F8WI37;Q8BRH4;Q8BRH4-2;G3UY45	3099;3098;1733;18
Kmt2c	3214	Q8BRH4	Sirtuin-regulated	NaN	2.00923	F8WI37;Q8BRH4;Q8BRH4-2;G3UY45	3215;3214;1849;134
Kmt2c	3785	Q8BRH4	Sirtuin-regulated	NaN	4.58828	F8WI37;Q8BRH4;Q8BRH4-2;G3UY45;G3UWZ3	3786;3785;2420;705;375
Kmt2c	3801	Q8BRH4	Sirtuin-regulated	0.876652	1.97789	F8WI37;Q8BRH4;Q8BRH4-2;G3UY45;G3UWZ3	3802;3801;2436;721;391
Kmt2c	3853	Q8BRH4	Sirtuin-regulated	0.0690311	1.84461	F8WI37;Q8BRH4;G3UWZ3	3854;3853;443
Kmt2c	4322	Q8BRH4	Sirtuin-regulated	NaN	5.56687	F8WI37;Q8BRH4;Q8BRH4-2;G3UY45;G3UWZ3	4323;4322;2886;1171;943
Kmt2d	2014	Q6PDK2	Sirtuin-regulated	0.217731	6.77566	Q6PDK2;A0A0A0MQ73	2014;2014
Kmt2d	2046	Q6PDK2	Sirtuin-regulated	1.56567	4.97078	Q6PDK2;A0A0A0MQ73	2046;2046
Kmt2d	2285	Q6PDK2	Sirtuin-regulated	NaN	2.77719	Q6PDK2;A0A0A0MQ73	2285;2285
Kmt2d	2466	Q6PDK2	Sirtuin-regulated	NaN	9.41272	Q6PDK2;A0A0A0MQ73	2466;2466
Kmt2d	2601	Q6PDK2	Sirtuin-regulated	0.50867	4.27735	Q6PDK2;A0A0A0MQ73	2601;2601
Kmt2d	2713	Q6PDK2	Sirtuin-regulated	0.703502	4.68216	Q6PDK2;A0A0A0MQ73	2713;2713
Kmt2d	3071	Q6PDK2	Sirtuin-regulated	2.36144	1.50321	Q6PDK2;A0A0A0MQ73	3071;3071
Kmt2d	3176	Q6PDK2	Sirtuin-regulated	0.845042	5.43383	Q6PDK2;A0A0A0MQ73	3176;3176
Kmt2d	3423	Q6PDK2	Sirtuin-regulated	0.0194252	2.42552	Q6PDK2;A0A0A0MQ73	3423;3423
Kmt2d	3425	Q6PDK2	Sirtuin-regulated	NaN	1.60919	Q6PDK2;A0A0A0MQ73	3425;3425
Kmt2d	3430	Q6PDK2	Sirtuin-regulated	3.20805	1.74747	Q6PDK2;A0A0A0MQ73	3430;3430
Kmt2d	3548	Q6PDK2	Sirtuin-regulated	NaN	1.40427	Q6PDK2;A0A0A0MQ73	3548;3548
Kmt2d	3560	Q6PDK2	Sirtuin-regulated	0.0605381	1.38841	Q6PDK2;A0A0A0MQ73	3560;3560
Kmt2d	3573	Q6PDK2	Sirtuin-regulated	0.183408	2.93405	Q6PDK2;A0A0A0MQ73	3573;3573
Kmt2d	4516	Q6PDK2	Sirtuin-regulated	0.430089	6.37601	Q6PDK2;A0A0A0MQ73	4516;4516
Kmt2d	4604	Q6PDK2	Sirtuin-regulated	0.311337	2.06363	Q6PDK2;A0A0A0MQ73	4604;4604
Kmt2d	4819	Q6PDK2	Sirtuin-regulated	0.536122	6.23098	Q6PDK2;A0A0A0MQ73	4819;4819
Kmt2d	4827	Q6PDK2	Sirtuin-regulated	NaN	4.1901	Q6PDK2;A0A0A0MQ73	4827;4827
Kmt2d	4894	Q6PDK2	Sirtuin-regulated	NaN	2.92677	Q6PDK2;A0A0A0MQ73	4894;4894
Kri1	555	V9GXJ9	Sirtuin-regulated	0.719894	3.35915	V9GXJ9;F6WIU1;Q8VDQ9	555;673;672
L3mbtl3	877	Q8BLB7	Sirtuin-regulated	NaN	3.62359	Q8BLB7;Q8BLB7-2	877;852
Lactb2	282	Q99KR3	Sirtuin-regulated	1.67708	4.4897	Q99KR3	282
Lad1	198	P57016	Sirtuin-regulated	1.17334	1.79016	P57016	198
Lad1	245	P57016	Sirtuin-regulated	2.12185	1.5985	P57016	245
Larp7	556	Q05CL8	Sirtuin-regulated	0.088941	2.91287	Q05CL8	556
Leo1	489	Q5XJE5	Sirtuin-regulated	0.47902	2.36309	Q5XJE5	489
Lig3	909	Q3UC82	Sirtuin-regulated	NaN	2.70271	B1AT03;Q3UC82;Q80ZH7;K4DI59;P97386-2;P97386;G3UYI8	910;909;910;914;913;913;100
Lin52	106	Q8CD94	Sirtuin-regulated	0.198013	4.71602	Q8CD94	106
Lin54	357	Q571G4	Sirtuin-regulated	NaN	1.62041	E9PV28;E9Q8B7;Q571G4-2;Q571G4	136;268;27;357
Lin54	659	Q571G4	Sirtuin-regulated	NaN	3.77651	E9PV28;E9Q8B7;Q571G4-2;Q571G4	438;570;329;659
Lipt1	361	Q8VCM4	Sirtuin-regulated	NaN	1.29928	Q8VCM4	361
Lonp1	221	Q8CGK3	Sirtuin-regulated	NaN	3.40171	Q8CGK3	221
Lonp1	382	Q8CGK3	Sirtuin-regulated	NaN	3.36958	Q8CGK3	382
Lrpprc	565	Q6PB66	Serum/LIF enriched	3.62407	0.395187	Q6PB66	565
Luc7l3	60	Q5SUF2	Serum/LIF enriched	4.59506	NaN	Q5SUF2;Q5SUF2-3;Q5SUF2-2	60;60;60
Lyar	50	Q08288	Sirtuin-regulated	0.384884	1.52672	Q08288;D3Z7N3;D3Z345;D3Z5X8;D3YU83	50;50;50;50;50
Lyar	113	Q08288	Sirtuin-regulated	0.576452	2.15564	Q08288;D3Z7N3;D3Z345;D3Z5X8	113;113;113;113
Lyar	317	Q08288	Sirtuin-regulated	0.828077	3.09695	Q08288	317
Lyar	339	Q08288	Sirtuin-regulated	0.313778	2.30171	Q08288	339
Lyar	378	Q08288	Sirtuin-regulated	1.77283	2.35056	Q08288	378
M6pr	39	P24668	Serum/LIF enriched	4.3352	NaN	P24668	39
Mad1l1	79	Q9WTX8	Sirtuin-regulated	0.131086	1.70419	Q9WTX8;Q9WTX8-2	79;79
Mad2l1	200	Q9Z1B5	Sirtuin-regulated	0.184862	3.45718	Q9Z1B5	200
Mafg	110	O54790	Sirtuin-regulated	0.356916	2.12711	O54790	110
Mak16	151	Q8BGS0	Sirtuin-regulated	NaN	4.104	Q8BGS0-2;Q8BGS0	151;151
Mak16	292	Q8BGS0	Sirtuin-regulated	NaN	4.18298	Q8BGS0-2;Q8BGS0	286;292
Maml1	73	Q6T264	Sirtuin-regulated	0.711933	1.78464	Q6T264	73
Maml1	119	Q6T264	Sirtuin-regulated	NaN	5.31256	Q6T264;F6UY95	119;34
Maml1	412	Q6T264	Sirtuin-regulated	0.634028	2.14452	Q6T264;F6UY95	412;327
Manf	140	Q80ZP8	Serum/LIF enriched	2.30233	NaN	Q80ZP8;Q3TMX5;Q9CXI5	140;154;154
Map4k4	1261	E9PVG7	Serum/LIF enriched	2.93865	0.625341	A0A0A6YWR8;E9PVG7;A0A0A6YW53;B7ZNR9;B2RUE8;F8VPL5;A0A0A6YWM8;Q5SXG1;Q5SXG3;Q9JM52-2;E0CZF8;E0CZD7;E0CXD6;E0CY98;E9PUL9;B9EKN8;B2RQ80;P83510-2;P83510;G3X9G2;Q9JM52;Q9JM52-3;F7AMS7	1207;1261;1261;1181;1194;1211;1245;1307;1310;1273;1241;1249;1270;1278;1304;1325;1333;1262;1296;1317;1281;1318;1171
Mapre2	270	Q8R001	Sirtuin-regulated	0.057379	1.5878	D3YYK8;E9Q6X0;Q8R001-2;Q8R001;Q61166	228;228;261;270;220
Marcks	165	P26645	Sirtuin-regulated	0.0456121	2.32315	P26645	165
Marcksl1	106	P28667	Sirtuin-regulated	0.796501	1.61042	P28667	106
Mavs	297	Q8VCF0	Sirtuin-regulated	0.0942089	2.73733	Q8VCF0	297
Max	66	P28574	Sirtuin-regulated	0.230529	3.26762	A0A1W2P7P4;P28574-2;P28574	30;57;66
Mbtd1	115	Q5NC75	Sirtuin-regulated	0.275642	2.73498	Q5NC75;A2ABG6;Q6P5G3-2;Q6P5G3;Q5NC76	115;115;137;115;115
Mbtd1	131	Q5NC75	Sirtuin-regulated	1.10501	4.1189	Q5NC75;A2ABG6;Q6P5G3-2;Q6P5G3;Q5NC76	131;131;153;131;131
Mcm10	879	Q0VBD2	Sirtuin-regulated	0.494505	4.13135	Q0VBD2	879
Mcm3	314	P25206	Serum/LIF enriched	2.60807	0.819513	P25206	314
Mcm3	547	P25206	Sirtuin-regulated	0.254244	1.69373	P25206	547
Mcm4	818	P49717	Sirtuin-regulated	0.0521959	2.60059	P49717	818
Mcrs1	19	Q3TJY1	Sirtuin-regulated	0.0375482	2.96873	A0A2R8VH87;Q3TJY1;Q99L90;A0A2R8VHY8;A0A2R8VHY5	19;19;32;14;32
Mcrs1	55	Q3TJY1	Sirtuin-regulated	0.0611053	2.7209	A0A2R8VH87;Q3TJY1;Q99L90;A0A2R8VHY8	55;55;68;50
Mdc1	149	Q5PSV9	Sirtuin-regulated	1.17154	2.97598	Q5PSV9;E9QK89	149;149
Mdc1	769	Q5PSV9	Sirtuin-regulated	0.453947	5.8274	Q5PSV9;E9QK89;A0A286YCY4	769;770;179
Meaf6	69	Q2VPQ9	Serum/LIF enriched; Sirtuin-regulated	3.44344	4.78651	Q2VPQ9;V9GX42;Q2VPQ9-2;B1ASC8;V9GXH6	69;69;69;41;25
Meaf6	74	Q2VPQ9	Serum/LIF enriched; Sirtuin-regulated	4.28768	5.27849	Q2VPQ9;V9GX42;Q2VPQ9-2;B1ASC8;V9GXH6	74;74;74;46;30
Meaf6	186	Q2VPQ9	Sirtuin-regulated	0.587703	1.92964	Q2VPQ9;B1ASC8	186;168
Mecp2	331	Q9Z2D6	Sirtuin-regulated	0.298776	2.72197	Q9Z2D6;Q9Z2D6-2	331;348
Med1	2	Q925J9	Sirtuin-regulated	0.756551	2.48454	Q925J9;B1AQH6;Q925J9-3;Q925J9-2	2;2;2;2
Med1	1115	Q925J9	Sirtuin-regulated	1.12269	2.43842	Q925J9;Q925J9-4	1115;1100
Med11	95	Q9D8C6	Sirtuin-regulated	0.101465	2.16847	G3UZ31;Q9D8C6	105;95
Med12	15	A2AGH8	Sirtuin-regulated	0.225685	1.5806	A2AGH8;A2AGH9;A2AGH6-2;A2AGH6	15;15;15;15
Med12	68	A2AGH8	Sirtuin-regulated	NaN	1.97828	A2AGH8;A2AGH9;A2AGH6-2;A2AGH6	68;68;68;68
Med12	1763	A2AGH8	Sirtuin-regulated	1.18641	4.80093	A2AGH8;A2AGH9;A2AGH6-2;A2AGH6;A2AGH6-3	1763;1763;1763;1763;442
Med12l	683	Q8BQM9	Sirtuin-regulated	1.13794	1.90549	A0A0G2JET8;Q8BQM9-4;Q8BQM9-3;Q8BQM9;Q8BQM9-2	718;694;694;683;718
Med15	542	Q924H2	Sirtuin-regulated	NaN	2.55139	A0A338P730;E9Q7C1;Q3TE00;Q924H2	392;502;542;542
Med17	401	Q8VCD5	Sirtuin-regulated	0.388325	1.92105	Q8VCD5	401
Med28	176	Q920D3	Sirtuin-regulated	NaN	2.08819	Q920D3;D3YWT4	176;116
Med6	227	Q921D4	Sirtuin-regulated	0.81142	1.54132	A0A0R4IZX3;Q921D4	176;227
Med6	236	Q921D4	Sirtuin-regulated	1.01382	1.62913	A0A0R4IZX3;Q921D4	185;236
Med6	241	Q921D4	Serum/LIF enriched	2.80538	1.27414	A0A0R4IZX3;Q921D4	190;241
Mef2d	504	Q63943	Sirtuin-regulated	NaN	1.71752	E9QKT0;E9Q5E0;Q921S6;Q63943-2;Q63943	496;497;497;504;504
Mga	795	E9QLG3	Serum/LIF enriched	3.4764	2.02665	E9QLG3;A2AWL7;H7BX50;A2AWL7-2	795;795;795;795
Mga	2844	E9QLG3	Serum/LIF enriched	3.55709	0.847915	E9QLG3;A2AWL7;H7BX50;A2AWL7-3	2844;2805;2635;2726
Mga	2986	E9QLG3	Sirtuin-regulated	NaN	5.265	E9QLG3;A2AWL7;H7BX50;A2AWL7-3	2986;2947;2777;2868
Mga	2997	E9QLG3	Sirtuin-regulated	0.816588	2.38302	E9QLG3;A2AWL7;H7BX50;A2AWL7-3	2997;2958;2788;2879
Mga	3018	E9QLG3	Sirtuin-regulated	0.318834	3.83371	E9QLG3;A2AWL7;H7BX50;A2AWL7-3	3018;2979;2809;2900
Mina	4	Q8CD15	Sirtuin-regulated	0.235697	2.00692	Q8CD15;D3YTU3;Q8CCK9;D3Z287	4;4;4;4
Mitd1	76	Q8VDV8	Sirtuin-regulated	0.105032	2.0246	Q8VDV8	76
Mki67	11	E9PVX6	Sirtuin-regulated	NaN	5.69479	E9PVX6;E9PVX6-2	11;11
Mki67	46	E9PVX6	Serum/LIF enriched; Sirtuin-regulated	3.28071	2.57677	E9PVX6;E9PVX6-2	46;46
Mki67	118	E9PVX6	Sirtuin-regulated	0.371893	3.83976	E9PVX6;E9PVX6-2;A0A1B0GQV9	118;118;23
Mki67	508	E9PVX6	Sirtuin-regulated	0.224452	1.8811	E9PVX6;E9PVX6-2;A0A1B0GQV9	508;508;135
Mki67	546	E9PVX6	Sirtuin-regulated	0.132853	2.25826	E9PVX6;E9PVX6-2;A0A1B0GQV9	546;546;173
Mki67	567	E9PVX6	Sirtuin-regulated	0.299203	1.77915	E9PVX6;E9PVX6-2	567;567
Mki67	585	E9PVX6	Sirtuin-regulated	0.171341	4.31509	E9PVX6;E9PVX6-2	585;585
Mki67	954	E9PVX6	Sirtuin-regulated	NaN	2.54204	E9PVX6;E9PVX6-2	954;954
Mki67	1050	E9PVX6	Serum/LIF enriched	3.47911	1.55816	E9PVX6;E9PVX6-2	1050;1050
Mki67	1148	E9PVX6	Sirtuin-regulated	1.49176	1.74814	E9PVX6;E9PVX6-2	1148;1148
Mki67	1368	E9PVX6	Sirtuin-regulated	0.0136204	5.88655	E9PVX6;E9PVX6-2	1368;1837
Mki67	1461	E9PVX6	Sirtuin-regulated	NaN	5.32008	E9PVX6;E9PVX6-2	1461;1220
Mki67	2189	E9PVX6	Sirtuin-regulated	NaN	5.2319	E9PVX6;E9PVX6-2	2189;1948
Mki67	2195	E9PVX6	Sirtuin-regulated	0.205832	3.45247	E9PVX6;E9PVX6-2	2195;1954
Mki67	2204	E9PVX6	Sirtuin-regulated	NaN	2.30111	E9PVX6;E9PVX6-2	2204;1963
Mkl1	86	D3YUG5	Sirtuin-regulated	NaN	2.35516	D3YUG5;D3YUI2;A0A5F8MQ33;Q8K4J6-2;Q8K4J6	86;186;186;86;121
Mkl2	871	Q5DTZ3	Sirtuin-regulated	NaN	3.47506	G3X8R8;Q5DTZ3	882;871
Mkrn1	183	Q9QXP6-2	Serum/LIF enriched	2.9699	0.720887	Q9QXP6-2	183
Mllt1	339	Q9ERL0	Sirtuin-regulated	0.360141	3.15249	Q9ERL0	339
Mllt10	451	O54826	Sirtuin-regulated	NaN	1.50096	O54826;A2AS70	451;373
Mllt10	1059	O54826	Sirtuin-regulated	0.193283	4.63679	O54826;A2AS70;A2AS72	1059;981;516
Mllt10	1067	O54826	Sirtuin-regulated	NaN	2.35732	O54826;A2AS70;A2AS72	1067;989;524
Mllt3	254	A2AM29	Sirtuin-regulated	3.6327	2.22938	A2AM29	254
Mllt3	325	A2AM29	Sirtuin-regulated	0.175772	3.23191	A2AM29	325
Mnat1	214	P51949	Sirtuin-regulated	0.195825	1.65944	P51949;A0A087WSG5	214;214
Morc2a	714	Q69ZX6	Sirtuin-regulated	1.01684	5.204	Q69ZX6	714
Morc3	293	F7BJB9	Serum/LIF enriched	4.0092	NaN	F7BJB9;A0A0J9YU83	293;222
Morc3	558	F7BJB9	Sirtuin-regulated	0.282754	4.55134	F7BJB9	558
Morc3	828	F7BJB9	Sirtuin-regulated	NaN	2.0009	F7BJB9	828
Morc3	894	F7BJB9	Sirtuin-regulated	0.0964309	1.47798	F7BJB9	894
Mphosph10	198	Q810V0	Sirtuin-regulated	0.200802	1.52925	Q810V0	198
Mphosph10	351	Q810V0	Sirtuin-regulated	NaN	2.69859	Q810V0	351
Mphosph10	371	Q810V0	Sirtuin-regulated	NaN	3.53526	Q810V0	371
Mphosph10	467	Q810V0	Sirtuin-regulated	1.79192	4.82096	Q810V0	467
Mphosph10	570	Q810V0	Sirtuin-regulated	0.0417478	4.77024	Q810V0	570
Mphosph10	678	Q810V0	Sirtuin-regulated	NaN	4.29567	Q810V0	678
Mphosph8	298	Q3TYA6	Sirtuin-regulated	NaN	5.41095	Q3TYA6	298
Mphosph8	367	Q3TYA6	Sirtuin-regulated	0.268652	2.90693	Q3TYA6	367
Mphosph8	396	Q3TYA6	Sirtuin-regulated	NaN	3.81766	Q3TYA6	396
Mphosph8	441	Q3TYA6	Sirtuin-regulated	NaN	1.64693	Q3TYA6	441
Mrfap1	56	Q9CQL7	Sirtuin-regulated	NaN	4.22024	Q9CQL7	56
Mrgbp	185	Q9DAT2	Sirtuin-regulated	0.196734	1.88142	Q9DAT2	185
Mroh8	430	E9PYI4	Sirtuin-regulated	0.103218	1.42659	E9PYI4	430
Mrpl12	147	Q9DB15	Sirtuin-regulated	0.409006	1.48138	Q9DB15	147
Mrpl12	150	Q9DB15	Sirtuin-regulated	0.0208192	2.31767	Q9DB15	150
Mrpl24	32	Q9CQ06	Sirtuin-regulated	1.29292	3.82691	Q9CQ06;A0A0A6YXP0	32;32
Mrpl28	251	Q9D1B9	Sirtuin-regulated	NaN	2.72592	A0A494BBN2;Q9D1B9	244;251
Mrpl30	44	Q9D7N6	Sirtuin-regulated	1.49804	2.55184	A0A0A6YXW4;Q9D7N6	44;44
Mrpl9	162	Q99N94	Serum/LIF enriched	2.77171	0.0985317	Q99N94;Q3UK02	162;162
Mrps27	118	Q8BK72	Serum/LIF enriched	3.84394	1.44739	Q8BK72;A0A338P7I7	118;118
Mrps27	413	Q8BK72	Sirtuin-regulated	0.620826	1.50626	Q8BK72	413
Mrps36	32	Q9CQX8	Sirtuin-regulated	0.316423	3.29539	Q9CQX8	32
Msantd3	194	Q9CR78	Sirtuin-regulated	0.828648	1.86229	Q9CR78	194
Msantd4	44	Q91YU3	Sirtuin-regulated	NaN	4.69095	Q91YU3	44
Msh2	537	P43247	Sirtuin-regulated	0.501704	2.73499	P43247	537
Msh2	845	P43247	Sirtuin-regulated	0.017207	1.60422	P43247	845
Msh2	890	P43247	Sirtuin-regulated	0.308791	2.19581	P43247	890
Msh6	145	P54276	Sirtuin-regulated	0.16031	1.84342	P54276;A0A3Q4EGF1	145;66
Msh6	169	P54276	Sirtuin-regulated	0.791152	1.39519	P54276;A0A3Q4EGF1	169;90
Msh6	323	P54276	Sirtuin-regulated	0.245923	2.62906	P54276	323
Msl2	518	Q69ZF8	Sirtuin-regulated	NaN	4.14556	Q69ZF8	518
Msl3	387	Q9WVG9	Sirtuin-regulated	0.311029	5.22399	Q9WVG9-2;Q9WVG9	328;387
Mta2	460	Q9R190	Serum/LIF enriched	2.34179	0.435739	Q9R190	460
Mtf2	23	Q02395	Sirtuin-regulated	1.3761	4.10135	Q02395;E9QAD3;E9PZE8;E9Q8G7;E9PZQ6	23;23;23;23;23
Mum1	19	Q6DID5	Sirtuin-regulated	0.486815	4.28404	Q6DID5;D3Z468	19;19
Mybbp1a	5	Q7TPV4	Sirtuin-regulated	NaN	1.42605	Q7TPV4	5
Mybbp1a	1297	Q7TPV4	Sirtuin-regulated	0.139731	3.74573	Q7TPV4	1297
Mybbp1a	1332	Q7TPV4	Sirtuin-regulated	1.96103	5.12756	Q7TPV4	1332
Mybl1	620	E9QLX9	Sirtuin-regulated	NaN	4.44414	E9QLX9;A0A0R4J132;P51960-2;P51960	620;620;620;620
Mybl2	111	P48972	Sirtuin-regulated	0.497315	1.78639	P48972	111
Myc	163	F6PX41	Serum/LIF enriched	2.88137	0.248687	F6PX41;A0A087WSQ0;F8WID3;B2RSN1;P01108	163;163;164;164;149
Mycn	134	P03966	Sirtuin-regulated	0.464455	2.18473	P03966	134
Myef2	85	Q8C854	Sirtuin-regulated	0.687966	2.82099	A2ATP5;A2ATP6;Q8C854-3;Q8C854;G8JL68;Q8C854-2;F6XJA1;Q8C854-1	85;85;85;85;41;85;51;85
N4bp2	745	F8VQG7	Sirtuin-regulated	1.8641	1.60454	F8VQG7;A0A0J9YUP5	745;745
N4bp2l2	24	Q8JZS6	Sirtuin-regulated	0.204249	3.38532	Q8JZS6;Q8JZS6-2;D3YTM6	24;24;24
Naa10	78	Q9CQX6	Sirtuin-regulated	0.35399	2.89541	B1AUY9;B1AUZ1;Q9CQX6;B1AUY8;Q3V4D5;B1AUY7;Q3UX61;Q9QY36	78;78;78;78;78;78;78;78
Naa15;Naa16	94	Q80UM3	Serum/LIF enriched	3.12196	1.00894	G3X8Y3;Q80UM3;A0A0A6YW80;A0A0A6YXF4;A0A0A6YX86;E9PZ53;Q9DBB4	94;94;44;44;13;60;94
Naa30	102	Q8CES0	Sirtuin-regulated	0.10433	2.64587	E9QMB7;Q8CES0	102;102
Nae1	341	Q8VBW6	Sirtuin-regulated	0.461174	3.49623	E0CZE0;Q8VBW6	317;341
Nanog	75	Q80Z64	Sirtuin-regulated	1.08946	2.29419	Q80Z64-2;Q80Z64	50;75
Napg	5	Q9CWZ7	Sirtuin-regulated	0.245388	3.11698	D3Z4B2;Q9CWZ7;A0A494BAX2;A0A494BA49	5;5;5;5
Napg	49	Q9CWZ7	Sirtuin-regulated	NaN	1.66091	D3Z4B2;Q9CWZ7;A0A494BAX2	49;49;49
Nasp	203	Q99MD9	Sirtuin-regulated	1.5227	1.44824	B1AU75;Q99MD9	203;203
Nasp	251	Q99MD9	Sirtuin-regulated	0.0704466	3.88088	B1AU75;Q99MD9	251;251
Nasp	284	Q99MD9	Sirtuin-regulated	1.811	2.5791	B1AU75;Q99MD9	284;284
Nasp	436	Q99MD9	Sirtuin-regulated	0.501561	3.17825	B1AU75;Q99MD9	436;436
Nasp	516	Q99MD9	Sirtuin-regulated	NaN	1.80116	B1AU75;Q99MD9;B1AU76;Q99MD9-2	516;516;191;164
Nat10	992	Q8K224	Sirtuin-regulated	NaN	4.49234	Q8K224	992
Nat6	251	Q9R123	Sirtuin-regulated	0.364106	1.78257	Q9R123	251
Ncl	3	P09405	Sirtuin-regulated	0.345663	2.07599	P09405	3
Ncl	9	P09405	Sirtuin-regulated	0.464888	1.87053	P09405	9
Ncl	88	P09405	Sirtuin-regulated	0.506058	1.7317	P09405;A0A087WRM5	88;72
Ncl	116	P09405	Sirtuin-regulated	2.88764	4.9193	P09405	116
Ncl	350	P09405	Sirtuin-regulated	0.292141	3.64599	P09405	350
Ncl	379	P09405	Sirtuin-regulated	0.116759	1.54007	P09405	379
Ncl	429	P09405	Sirtuin-regulated	1.775	2.00993	P09405	429
Ncl	451	P09405	Serum/LIF enriched	3.91141	NaN	P09405	451
Ncl	478	P09405	Sirtuin-regulated	1.77685	4.6359	P09405	478
Ncl	487	P09405	Sirtuin-regulated	0.633971	3.54526	P09405	487
Ncl	569	P09405	Sirtuin-regulated	0.186728	1.70653	P09405	569
Ncoa1	81	P70365	Sirtuin-regulated	0.680334	1.7324	P70365-4;P70365-2;P70365-3;P70365	81;81;81;81
Ncoa1	636	P70365	Sirtuin-regulated	0.636243	1.32718	P70365-4;P70365-2;P70365-3;P70365;A0A1W2P7C1	636;636;636;636;525
Ncoa2	636	Q61026	Sirtuin-regulated	0.401587	1.76479	Q61026;E9PV80	636;636
Ncoa2	640	Q61026	Sirtuin-regulated	0.220184	2.28806	Q61026;E9PV80	640;640
Ncoa2	684	Q61026	Sirtuin-regulated	NaN	2.69736	Q61026;E9PV80	684;684
Ncoa2	705	Q61026	Sirtuin-regulated	NaN	4.02781	Q61026;E9PV80	705;705
Ncoa2	780	Q61026	Sirtuin-regulated	1.36518	3.50929	Q61026;E9PV80	780;780
Ncoa2	785	Q61026	Sirtuin-regulated	0.138026	2.95194	Q61026;E9PV80	785;785
Ncoa3	673	Q05BA5	Sirtuin-regulated	NaN	5.17459	Q05BA5;A2A468;O09000	673;673;674
Ncoa3	679	Q05BA5	Sirtuin-regulated	0.331591	7.08567	Q05BA5;A2A468;O09000	679;679;680
Ncoa5	304	Q91W39	Serum/LIF enriched	2.27327	0.0403967	Q91W39;B7ZC23;B7ZC24	304;24;304
Ncoa6	82	Q5XJV5	Sirtuin-regulated	NaN	4.67645	Q5XJV5;Q9JL19;A2AQM9;A2AQN0;Q9JL19-2	82;82;82;82;82
Ncoa6	1822	Q5XJV5	Sirtuin-regulated	NaN	2.68217	Q5XJV5;Q9JL19	1822;1820
Ncoa6	1824	Q5XJV5	Sirtuin-regulated	0.662771	2.68177	Q5XJV5;Q9JL19	1824;1822
Ndufa5	40	Q9CPP6	Sirtuin-regulated	0.0553974	1.56604	Q9CPP6	40
Ndufb11	43	O09111	Sirtuin-regulated	0.467454	1.74112	O09111	43
Ndufs3	42	Q9DCT2	Sirtuin-regulated	1.1061	1.45745	Q9DCT2	42
Ndufv3	66	Q3U422	Sirtuin-regulated	0.0868296	3.71301	Q3U422	66
Nek1	347	B2RXQ4	Sirtuin-regulated	2.84443	2.81765	B2RXQ4;B7ZWK0;B2RXX0;P51954	347;347;347;347
Nelfe	95	P19426	Sirtuin-regulated	0.149352	2.25146	P19426;P19426-2;G3UY39	95;95;95
Nelfe	101	P19426	Sirtuin-regulated	NaN	6.454	P19426;P19426-2;G3UY39	101;101;101
Nfat5	122	Q9WV30	Sirtuin-regulated	0.1114	2.37284	A0A1U6URG8;Q9WV30-4;Q9WV30;Q9WV30-2	46;122;122;140
Nfrkb	1022	Q6PIJ4	Sirtuin-regulated	NaN	2.22885	Q6PIJ4	1022
Nfrkb	1176	Q6PIJ4	Sirtuin-regulated	0.243151	4.56522	Q6PIJ4	1176
Nifk	149	Q91VE6	Sirtuin-regulated	0.708162	2.5754	Q91VE6;Q91VE6-2	149;101
Nifk	227	Q91VE6	Sirtuin-regulated	0.736884	3.93688	Q91VE6;Q91VE6-2	227;179
Nipbl	357	Q6KCD5	Sirtuin-regulated	0.0449453	3.45865	Q6KCD5;Q6KCD5-2;Q6KCD5-4	357;357;94
Nipbl	775	Q6KCD5	Sirtuin-regulated	0.0716811	3.13672	Q6KCD5;Q6KCD5-2	775;775
Nipbl	863	Q6KCD5	Sirtuin-regulated	0.528538	3.09651	Q6KCD5;Q6KCD5-2	863;863
Nipbl	959	Q6KCD5	Sirtuin-regulated	0.109792	2.36432	Q6KCD5;Q6KCD5-2	959;959
Nipbl	1009	Q6KCD5	Sirtuin-regulated	NaN	4.40749	Q6KCD5;Q6KCD5-2	1009;1009
Nipbl	1023	Q6KCD5	Sirtuin-regulated	0.254646	2.06854	Q6KCD5;Q6KCD5-2	1023;1023
Nipbl	1241	Q6KCD5	Sirtuin-regulated	3.79834	2.10101	Q6KCD5;Q6KCD5-2	1241;1241
Nipbl	2777	Q6KCD5	Sirtuin-regulated	0.133922	1.94602	Q6KCD5;Q6KCD5-3	2777;83
Nmt1	325	O70310	Sirtuin-regulated	0.277972	1.4805	O70310	325
Nmt2	121	O70311	Sirtuin-regulated	0.128384	2.77105	O70311;A2AJH3;F7APP3	121;90;77
Noc3l	21	Q8VI84	Sirtuin-regulated	0.32739	3.17032	Q8VI84	21
Noc3l	147	Q8VI84	Sirtuin-regulated	0.967054	5.18504	Q8VI84	147
Nol10	413	Q5RJG1	Sirtuin-regulated	0.0974324	1.6019	Q5RJG1	413
Nol10	609	Q5RJG1	Sirtuin-regulated	NaN	4.11097	Q5RJG1	609
Nol10	647	Q5RJG1	Sirtuin-regulated	NaN	1.96252	Q5RJG1	647
Nol10	660	Q5RJG1	Sirtuin-regulated	1.19453	1.63306	Q5RJG1	660
Nol7	205	Q9D7Z3	Sirtuin-regulated	0.0111905	2.45945	A0A1Y7VMS4;Q9D7Z3;Q9D7Z3-2	33;205;205
Nol7	212	Q9D7Z3	Sirtuin-regulated	1.73523	4.98059	A0A1Y7VMS4;Q9D7Z3;Q9D7Z3-2	40;212;212
Nol7	232	Q9D7Z3	Sirtuin-regulated	NaN	1.4783	A0A1Y7VMS4;Q9D7Z3	60;232
Nol7	237	Q9D7Z3	Sirtuin-regulated	NaN	5.59774	A0A1Y7VMS4;Q9D7Z3	65;237
Nol8	613	Q3UHX0	Sirtuin-regulated	0.875917	2.90068	E9QKD1;Q3UHX0	631;613
Nol8	715	Q3UHX0	Sirtuin-regulated	0.156858	2.54679	E9QKD1;Q3UHX0	733;715
Nol8	847	Q3UHX0	Sirtuin-regulated	0.160716	3.62328	E9QKD1;Q3UHX0	865;847
Nol8	921	Q3UHX0	Sirtuin-regulated	NaN	4.08532	E9QKD1;Q3UHX0;Q3UHX0-2	939;921;73
Nol9	75	Q3TZX8	Sirtuin-regulated	1.18326	1.75909	Q3TZX8-2;Q3TZX8;Q3TZX8-3;A0A0U1RPV7	75;75;75;73
Nolc1	33	E9Q5C9	Sirtuin-regulated	0.881056	3.10686	A0A286YDA2;A0A286YDT3;E9Q5C9;A0A286YDV7;E9Q5C9-2;A0A286YCD1;A0A286YDZ1	33;33;33;33;33;33;25
Nolc1	605	E9Q5C9	Sirtuin-regulated	0.102686	4.61227	A0A286YDA2;A0A286YDT3;E9Q5C9;A0A286YDV7;E9Q5C9-2	603;604;605;605;605
Nolc1	650	E9Q5C9	Sirtuin-regulated	NaN	4.159	A0A286YDA2;A0A286YDT3;E9Q5C9;A0A286YDV7;E9Q5C9-2	648;649;650;650;650
Nolc1	666	E9Q5C9	Serum/LIF enriched	3.17935	0.82913	A0A286YDA2;A0A286YDT3;E9Q5C9;A0A286YDV7	664;665;666;666
Nono	5	Q99K48	Sirtuin-regulated	0.186815	4.23173	Q99K48;Q99K48-2;B1AXT0	5;5;5
Nono	11	Q99K48	Sirtuin-regulated	0.220052	2.43309	Q99K48;Q99K48-2;B1AXT0	11;11;11
Nono	373	Q99K48	Sirtuin-regulated	0.0461754	3.55049	Q99K48	373
Nop14	115	Q8R3N1	Sirtuin-regulated	NaN	1.69312	Q8R3N1	115
Nop14	332	Q8R3N1	Sirtuin-regulated	0.765204	1.6632	Q8R3N1	332
Nop2	42	Q922K7	Sirtuin-regulated	NaN	3.32462	E9QN31;Q922K7;A0A0N4SW16	42;42;42
Nop2	72	Q922K7	Sirtuin-regulated	0.365822	4.428	E9QN31;Q922K7;A0A0N4SW16	72;72;72
Nop56	320	Q9D6Z1	Sirtuin-regulated	0.509219	4.41995	Q9D6Z1;F7CHQ7	320;65
Nop56	375	Q9D6Z1	Sirtuin-regulated	NaN	2.55602	Q9D6Z1;F7CHQ7;A2APD7;F6U250;F6V095	375;120;91;58;71
Nop56	552	Q9D6Z1	Serum/LIF enriched	3.27436	0.0626137	Q9D6Z1;A2APD7	552;268
Nop58	365	Q6DFW4	Sirtuin-regulated	NaN	4.23211	Q6DFW4;A0A0A0MQ76;A0A087WP00	365;365;77
Npat	121	Q8BMA5	Sirtuin-regulated	0.203	4.35961	Q8BMA5	121
Npat	243	Q8BMA5	Sirtuin-regulated	0.297086	2.80375	Q8BMA5	243
Npat	253	Q8BMA5	Sirtuin-regulated	NaN	4.93359	Q8BMA5	253
Npat	258	Q8BMA5	Sirtuin-regulated	NaN	3.5416	Q8BMA5	258
Npat	263	Q8BMA5	Sirtuin-regulated	NaN	5.50542	Q8BMA5	263
Npat	270	Q8BMA5	Sirtuin-regulated	0.966522	2.91425	Q8BMA5	270
Npat	342	Q8BMA5	Sirtuin-regulated	0.231906	2.8246	Q8BMA5	342
Npat	430	Q8BMA5	Sirtuin-regulated	1.4781	3.55104	Q8BMA5	430
Npat	1024	Q8BMA5	Sirtuin-regulated	NaN	5.36743	Q8BMA5	1024
Npat	1032	Q8BMA5	Sirtuin-regulated	NaN	3.83986	Q8BMA5	1032
Npat	1143	Q8BMA5	Sirtuin-regulated	0.238961	6.61704	Q8BMA5	1143
Npat	1194	Q8BMA5	Sirtuin-regulated	NaN	5.50956	Q8BMA5	1194
Npm1	141	Q61937	Sirtuin-regulated	0.596474	1.90445	Q61937;Q5SQB5;Q5SQB0;Q9DAY9	141;141;141;141
Npm1	246	Q61937	Sirtuin-regulated	0.10269	5.06039	Q61937;Q5SQB5;Q5SQB0;Q9DAY9	246;246;218;246
Npm1	248	Q61937	Sirtuin-regulated	0.144844	1.71784	Q61937;Q5SQB5;Q5SQB0	248;248;220
Npm1	248	Q9DAY9	Sirtuin-regulated	0.144844	1.71784	Q9DAY9	248
Npm1	255	Q61937	Serum/LIF enriched	3.07604	1.15016	Q61937;Q5SQB5;Q5SQB0	255;255;227
Npm1	255	Q9DAY9	Sirtuin-regulated	1.48953	3.28171	Q9DAY9	255
Nr2c2	231	P49117	Sirtuin-regulated	0.522065	3.66516	P49117;G3X9W4;Q3ZAR9	231;264;231
Nrf1	471	Q99K73	Sirtuin-regulated	NaN	1.61203	Q99K73	471
Nrf1	505	Q99K73	Serum/LIF enriched	3.29575	1.55433	Q99K73	505
Nsd1	836	E9QAE4	Sirtuin-regulated	0.309868	2.10398	E9QAE4;A0A286YE36;O88491	836;733;733
Nsd1	2378	E9QAE4	Sirtuin-regulated	NaN	5.02667	E9QAE4;A0A286YE36;O88491	2378;2275;2275
Nsd1	2438	E9QAE4	Sirtuin-regulated	0.363285	4.7115	E9QAE4;A0A286YE36;O88491	2438;2335;2335
Nsd1	2601	E9QAE4	Sirtuin-regulated	0.511104	2.54353	E9QAE4;A0A286YE36;O88491	2601;2498;2498
Nsfl1c	259	Q9CZ44	Sirtuin-regulated	0.188125	2.52392	Q9CZ44;Q9CZ44-3;A2AT02	259;261;228
Nsrp1	483	Q5NCR9	Sirtuin-regulated	0.29716	2.90596	Q5NCR9	483
Nsrp1	534	Q5NCR9	Sirtuin-regulated	NaN	2.85656	Q5NCR9	534
Nucks1	183	Q80XU3	Sirtuin-regulated	0.698877	1.3479	A0A087WRY3;Q80XU3	183;184
Nudc	276	O35685	Sirtuin-regulated	1.53813	2.38006	O35685	276
Nudc	328	O35685	Sirtuin-regulated	NaN	3.68963	O35685	328
Numa1	1553	E9Q7G0	Sirtuin-regulated	1.08301	2.33501	E9Q7G0;F6ZQA3	1553;200
Numa1	1681	E9Q7G0	Sirtuin-regulated	0.600005	2.97969	E9Q7G0;F6ZQA3	1681;328
Nup107	786	Q8BH74	Sirtuin-regulated	1.47135	2.3779	Q8BH74;E9Q4V9	786;784
Nup153	447	E9Q3G8	Sirtuin-regulated	0.392282	1.56073	E9Q3G8;A0A286YCY7	447;65
Nup153	597	E9Q3G8	Sirtuin-regulated	NaN	2.02283	E9Q3G8	597
Nup153	1075	E9Q3G8	Sirtuin-regulated	NaN	1.44447	E9Q3G8	1075
Nup153	1109	E9Q3G8	Sirtuin-regulated	0.480753	3.26026	E9Q3G8	1109
Nup214	1082	Q80U93	Sirtuin-regulated	1.00866	1.81062	Q80U93	1082
Nup50	8	Q9JIH2	Sirtuin-regulated	0.27953	6.18247	Q9JIH2	8
Nup50	59	Q9JIH2	Sirtuin-regulated	0.994694	2.98835	Q9JIH2	59
Nup50	132	Q9JIH2	Sirtuin-regulated	NaN	4.90181	Q9JIH2	132
Nup50	273	Q9JIH2	Sirtuin-regulated	0.263353	4.97529	Q9JIH2	273
Nup98	542	Q6PFD9	Sirtuin-regulated	1.47566	3.61254	A0A1B0GSX7;Q6PFD9;B2RQL0;A0A140T8J8;A0A1B0GRB5;A0A1B0GRA7	542;542;525;542;525;542
Nup98	551	Q6PFD9	Sirtuin-regulated	2.60551	2.88101	A0A1B0GSX7;Q6PFD9;B2RQL0;A0A140T8J8;A0A1B0GRB5;A0A1B0GRA7	551;551;534;551;534;551
Nup98	1039	Q6PFD9	Sirtuin-regulated	NaN	1.57856	A0A1B0GSX7;Q6PFD9;B2RQL0;A0A140T8J8	1039;1039;1022;1039
Nup98	1121	Q6PFD9	Sirtuin-regulated	0.51397	1.82426	A0A1B0GSX7;Q6PFD9;B2RQL0;A0A140T8J8	1121;1121;1104;1121
Nvl	2	Q9DBY8	Sirtuin-regulated	0.726832	3.24562	Q9DBY8	2
Nvl	70	Q9DBY8	Sirtuin-regulated	0.277325	5.88825	Q9DBY8	70
Nvl	85	Q9DBY8	Sirtuin-regulated	0.653586	1.94469	Q9DBY8	85
Nvl	155	Q9DBY8	Sirtuin-regulated	0.737743	5.13019	Q9DBY8	155
Ogdh	693	Z4YJV4	Sirtuin-regulated	2.183	1.38952	Z4YJV4;Q60597-2;Q60597;Q60597-4;Q60597-3	693;687;697;708;712
Ogt	16	Q8CGY8	Sirtuin-regulated	1.83078	2.87953	Q8CGY8	16
Orc2	146	Q60862	Sirtuin-regulated	NaN	1.57357	Q60862;Q59IX1	146;98
Orc3	701	Q9JK30	Sirtuin-regulated	0.233096	2.01368	Q9JK30;Q9JK30-2	701;700
Otud5	565	Q3U2S4	Sirtuin-regulated	0.779203	3.49471	A2AES3;A2AES5;A2AES4;Q3U2S4-2;Q3U2S4	516;566;570;522;565
Pa2g4	287	P50580	Serum/LIF enriched	2.58297	0.10222	P50580;P50580-2	287;233
Pa2g4	288	P50580	Serum/LIF enriched	2.25484	0.235797	P50580;P50580-2	288;234
Pabpc1	277	P29341	Sirtuin-regulated	1.51945	2.16966	P29341	277
Paf1	160	Q8K2T8	Sirtuin-regulated	1.33813	6.35548	Q8K2T8	160
Paf1	188	Q8K2T8	Sirtuin-regulated	NaN	3.19678	Q8K2T8	188
Paf1	352	Q8K2T8	Sirtuin-regulated	NaN	5.39631	Q8K2T8	352
Pagr1b	63	F6V0H0	Sirtuin-regulated	0.0404564	1.37489	G3UZB0;F6V0H0;Q99L02	46;63;208
Paics	11	Q9DCL9	Sirtuin-regulated	0.132606	1.69935	Q9DCL9;D3Z6P1;D6RCU8	11;11;11
Paics	228	Q9DCL9	Serum/LIF enriched	2.51199	0.375403	Q9DCL9	228
Paics	246	Q9DCL9	Sirtuin-regulated	0.600829	1.61397	Q9DCL9	246
Palb2	191	Q3U0P1	Sirtuin-regulated	NaN	3.32265	D3YVU6;Q3U0P1-4;Q3U0P1	191;191;191
Papola	644	Q61183	Sirtuin-regulated	2.15719	6.23352	Q61183;E9PWC8;E9QAN2;E9PZR3;Q61183-3;Q61183-4;F7CXD5;F6VTN8;F7AB38	644;644;644;644;586;562;315;333;53
Parp1	15	Q921K2	Sirtuin-regulated	1.20031	1.71284	Q921K2;A0A0A6YY63	15;15
Parp1	105	Q921K2	Sirtuin-regulated	0.615605	4.6803	Q921K2;P11103;A0A0A6YX03	105;105;63
Parp1	108	Q921K2	Sirtuin-regulated	0.0385299	1.64744	Q921K2;P11103;A0A0A6YX03	108;108;66
Parp1	165	Q921K2	Sirtuin-regulated	0.121362	1.72933	Q921K2;P11103	165;165
Parp1	196	Q921K2	Sirtuin-regulated	0.0784234	3.61249	Q921K2;P11103	196;196
Parp1	207	Q921K2	Sirtuin-regulated	NaN	5.85208	Q921K2;P11103	207;207
Parp1	347	Q921K2	Sirtuin-regulated	0.321107	3.25039	Q921K2;P11103	347;346
Parp1	401	Q921K2	Sirtuin-regulated	1.2496	6.0433	Q921K2;P11103	401;400
Parp1	419	Q921K2	Sirtuin-regulated	1.43658	5.80995	Q921K2;P11103	419;418
Parp1	434	Q921K2	Sirtuin-regulated	1.09218	7.22702	Q921K2	434
Parp1	521	Q921K2	Sirtuin-regulated	0.315332	2.40426	Q921K2;P11103	521;520
Parp1	600	Q921K2	Sirtuin-regulated	0.361488	2.04667	Q921K2	600
Parp1	653	Q921K2	Sirtuin-regulated	NaN	7.19363	Q921K2;P11103;P11103-2	653;652;131
Paxbp1	280	P58501	Sirtuin-regulated	0.275145	3.70951	P58501;F6YY19;P58501-2	280;217;280
Pbk	63	Q9JJ78	Sirtuin-regulated	NaN	4.76104	D3YVF2;Q9JJ78	63;63
Pbrm1	414	Q8BSQ9	Sirtuin-regulated	2.01081	1.54927	E9Q7L3;D3Z1W6;E9Q7L2;D3Z1N4;E9Q4Y5;F8VQD1;Q8BSQ9-2;Q8BSQ9;D3YYF2;F6THL5;D6RIL0;D6RI94;D3Z3R4	414;414;414;414;414;414;382;414;414;358;414;414;403
Pcbp1	37	P60335	Sirtuin-regulated	1.2735	2.45093	P60335	37
Pcbp1	351	P60335	Sirtuin-regulated	1.70855	4.54441	P60335	351
Pcmt1	4	P23506	Sirtuin-regulated	NaN	2.77939	P23506;P23506-2;F6TXE3;F7D432;E9PWE0;E0CYV0	4;4;49;48;62;62
Pcnp	51	Q6P8I4	Sirtuin-regulated	NaN	5.79294	Q6P8I4;F8WI88;Q3TM89	51;62;51
Pcnp	152	Q6P8I4	Sirtuin-regulated	0.545726	2.86186	Q6P8I4;F8WI88;D3YWA4	152;163;85
Pcnp	167	Q6P8I4	Sirtuin-regulated	0.0024904	3.21179	Q6P8I4;F8WI88;D3YWA4	167;178;100
Pdap1	172	Q3UHX2	Sirtuin-regulated	0.331752	3.40832	Q3UHX2	172
Pdcd5	66	P56812	Sirtuin-regulated	NaN	1.70226	D3Z7Q5;P56812	145;66
Pdhx	75	Q8BKZ9	Serum/LIF enriched	2.354	0.264519	Q8BKZ9;A2AWH8	75;75
Pdhx	194	Q8BKZ9	Sirtuin-regulated	2.34647	1.86076	Q8BKZ9;A2AWH7;A2AWH8	194;129;194
Pes1	81	Q5SQ20	Sirtuin-regulated	0.37752	3.53046	Q5SQ20;Q9EQ61	81;81
Pes1	564	Q5SQ20	Sirtuin-regulated	0.713281	3.17247	Q5SQ20;Q9EQ61	564;560
Pes1	568	Q5SQ20	Sirtuin-regulated	0.4229	3.42765	Q5SQ20;Q9EQ61	568;564
Pex19	52	Q8VCI5	Sirtuin-regulated	NaN	1.85673	Q8VCI5	52
Pex5	456	O09012	Sirtuin-regulated	0.283646	2.49898	D3Z600;O09012-2;O09012	449;419;456
Pfdn6	7	Q03958	Sirtuin-regulated	0.210715	4.1973	Q03958;A0A3Q4EBT3	7;7
Phax	148	Q9JJT9	Sirtuin-regulated	NaN	4.39824	Q9JJT9;G5E8V8;F6RPD4	148;126;131
Phc1	594	Q3V116	Sirtuin-regulated	0.545066	2.52465	Q3V116;E0CXV8;Q7TT35;Q64028-3;Q64028-2;Q64028	594;601;646;596;641;648
Phc1	636	Q3V116	Sirtuin-regulated	NaN	3.34864	Q3V116;E0CXV8;Q7TT35;Q64028-3;Q64028-2;Q64028	636;643;688;638;683;690
Phf10	238	Q9D8M7	Sirtuin-regulated	0.0246731	4.21765	K4DI61;Q9D8M7-2;Q9D8M7	238;236;238
Phf14	93	Q9D4H9	Sirtuin-regulated	0.0459316	4.69007	G5E8S0;Q9D4H9-3;Q9D4H9;Q9D4H9-2	93;93;93;93
Phf20	464	Q8BLG0	Sirtuin-regulated	0.721335	2.22533	Q8BLG0-2;Q8BLG0	464;470
Phf20	501	Q8BLG0	Sirtuin-regulated	0.885575	2.08083	Q8BLG0-2;Q8BLG0	501;507
Phf20l1	737	Q8CCJ9	Sirtuin-regulated	0.212803	3.43177	A0A2R8VHV1;A0A5S8DHC4;Q8CCJ9-8;Q8CCJ9	711;738;43;737
Phf3	498	B2RQG2	Sirtuin-regulated	0.626467	1.61376	B2RQG2	498
Phf3	782	B2RQG2	Sirtuin-regulated	NaN	1.70414	B2RQG2	782
Phf6	227	Q9D4J7	Sirtuin-regulated	0.284843	3.73101	Q9D4J7;E9QAG2;Q9D4J7-2	227;227;147
Phf6	323	Q9D4J7	Serum/LIF enriched	3.80678	0.514116	Q9D4J7;Q9D4J7-2	323;243
Phip	764	Q8VDD9	Sirtuin-regulated	0.754986	1.8487	F8VQ93;Q8VDD9	764;764
Phip	773	Q8VDD9	Sirtuin-regulated	0.314304	1.48199	F8VQ93;Q8VDD9	773;773
Phip	1542	Q8VDD9	Sirtuin-regulated	NaN	1.60848	F8VQ93;Q8VDD9	1542;1542
Phip	1571	Q8VDD9	Sirtuin-regulated	0.619034	2.6598	F8VQ93;Q8VDD9	1571;1571
Phip	1736	Q8VDD9	Sirtuin-regulated	0.701597	2.06323	F8VQ93;Q8VDD9	1736;1736
Phrf1	1587	A6H619	Sirtuin-regulated	NaN	1.80726	A6H619-2;A6H619;F6WXS6;F7ANA1	1428;1587;236;678
Pin1;Pin1rt1	65	Q9QUR7	Sirtuin-regulated	0.00405702	2.88028	Q9QUR7;Q3ULQ2	65;59
Pin4	47	Q9CWW6	Sirtuin-regulated	0.115203	1.47436	Q9CWW6	47
Pin4	119	Q9CWW6	Sirtuin-regulated	0.0192499	3.21626	Q9CWW6	119
Pkm	162	P52480	Serum/LIF enriched; Sirtuin-regulated	3.73576	4.32938	P52480;A0A1L1SU37;A0A1L1SQV8;A0A1L1SSN6;A0A1L1STV8;P52480-2	162;162;162;162;162;162
Pkn2	77	Q8BWW9	Sirtuin-regulated	0.330196	1.52353	G3UXH4;G3UZM9;Q8BWW9-3;Q8BWW9-2;Q8BWW9	77;77;77;66;77
Pkn3	133	Q8K045	Sirtuin-regulated	0.47142	1.6794	Q8K045;A2BE96	133;137
Pkp4	1173	Q68FH0	Sirtuin-regulated	NaN	2.34097	A2AS45;Q68FH0-2;Q68FH0;A2AS47	1146;1130;1173;832
Plin3	65	Q9DBG5	Sirtuin-regulated	0.387383	3.45931	Q9DBG5;A0A3B2WCW2	65;65
Plin3	116	Q9DBG5	Sirtuin-regulated	NaN	1.45745	Q9DBG5;A0A3B2WCW2	116;116
Plk1	9	Q07832	Serum/LIF enriched	3.01175	0.104344	Q07832;A0A0U1RNM9	9;9
Pnisr	730	A2AJT4	Sirtuin-regulated	0.662917	1.67942	A2AJT4;A2AJT5	730;730
Pnn	136	O35691	Sirtuin-regulated	NaN	4.81869	O35691;Q3TUQ5	136;137
Pnn	253	O35691	Sirtuin-regulated	0.640662	1.27993	O35691;Q3TUQ5	253;254
Pola1	230	P33609	Sirtuin-regulated	0.365738	1.65266	P33609	230
Polb	72	Q8K409	Sirtuin-regulated	0.592748	3.1753	Q8K409;A0A1B0GT62	72;72
Polb	81	Q8K409	Sirtuin-regulated	0.298693	3.39299	Q8K409;A0A1B0GT62	81;81
Polb	141	Q8K409	Sirtuin-regulated	NaN	4.09062	Q8K409	141
Poldip2	114	Q91VA6	Sirtuin-regulated	NaN	1.47886	F6SQH7;Q91VA6	80;114
Poldip3	218	Q8BG81	Sirtuin-regulated	NaN	2.02613	Q8BG81;Q3UDD3	218;189
Polr1d	44	Q9D1M1	Sirtuin-regulated	NaN	3.15102	Q9D1M1	44
Polr2a	803	P08775	Sirtuin-regulated	0.0775061	3.12484	A0A0R4J0V5;P08775	803;803
Polr2e	186	Q80UW8	Sirtuin-regulated	NaN	1.57071	Q80UW8	186
Pop4	12	Q9CR08	Sirtuin-regulated	NaN	1.55726	Q9CR08;A0A0U1RQ13;A0A0U1RP33	12;12;12
Pou5f1	118	P20263	Sirtuin-regulated	0.553698	2.53278	P20263	118
Pphln1	144	Q3UBL8	Sirtuin-regulated	0.366579	4.80471	Q3UBL8;G3X959;Q8K2H1-2;Q8K2H1;G3UWD4	144;213;144;213;125
Pphln1	172	Q3UBL8	Sirtuin-regulated	0.000340226	2.51024	Q3UBL8;G3X959;Q8K2H1-2;Q8K2H1;G3UWD4	172;241;172;241;153
Ppia	49	P17742	Sirtuin-regulated	1.76985	2.28511	P17742;A0A1L1SST0	49;41
Ppia	154	P17742	Sirtuin-regulated	0.0278268	1.76301	P17742;A0A1L1SST0	154;146
Ppid	367	Q9CR16	Sirtuin-regulated	0.0545744	3.07132	Q9CR16	367
Ppig	4	A2AR02	Sirtuin-regulated	0.46354	1.97897	A2AR02;A2AR01	4;4
Ppil2	491	Q9D787	Sirtuin-regulated	1.19206	3.8447	Q9D787	491
Ppil4	321	Q9CXG3	Sirtuin-regulated	0.716774	4.28431	Q9CXG3	321
Ppil4	330	Q9CXG3	Sirtuin-regulated	0.414215	3.40449	Q9CXG3	330
Ppm1g	516	Q61074	Sirtuin-regulated	0.254741	2.7327	Q61074;A0A0J9YVG0	516;409
Ppm1g	536	Q61074	Sirtuin-regulated	0.785955	1.32155	Q61074;A0A0J9YVG0	536;429
Ppp1ca	305	P62137	Sirtuin-regulated	0.927553	5.68589	P62137	305
Ppp1cb	146	P62141	Serum/LIF enriched	2.24996	0.0623794	P62141	146
Ppp1r10	207	Q80W00	Sirtuin-regulated	1.21198	5.28786	Q80W00;Q80W00-2	207;207
Ppp1r10	224	Q80W00	Sirtuin-regulated	NaN	6.03872	Q80W00;Q80W00-2	224;224
Ppp1r10	235	Q80W00	Sirtuin-regulated	0.425224	2.65348	Q80W00;Q80W00-2	235;235
Ppp1r10	261	Q80W00	Sirtuin-regulated	0.0998713	2.71985	Q80W00;Q80W00-2	261;261
Ppp1r10	609	Q80W00	Sirtuin-regulated	0.0257296	3.16563	Q80W00;Q80W00-2	609;609
Ppp1r8	342	Q8R3G1	Sirtuin-regulated	NaN	5.81229	A2ADR8;Q8R3G1	342;343
Ppp4r2	246	Q0VGB7	Sirtuin-regulated	NaN	4.0505	A0A0R4J0U2;Q0VGB7;A0A0N4SVH3;A0A0N4SV05	246;246;129;166
Pprc1	161	Q6NZN1	Sirtuin-regulated	0.0987778	3.30248	Q6NZN1;Q6NZN1-5;Q6NZN1-2;Q6NZN1-3;D3Z1R3;D3Z2D9	161;162;162;161;84;84
Pprc1	1102	Q6NZN1	Sirtuin-regulated	0.601875	3.82908	Q6NZN1;Q6NZN1-5;Q6NZN1-2;Q6NZN1-3;Q6NZN1-4	1102;1103;1103;1099;177
Pprc1	1625	Q6NZN1	Sirtuin-regulated	0.346837	4.89586	Q6NZN1;Q6NZN1-5;Q6NZN1-2;Q6NZN1-4	1625;1626;1627;700
Prcc	434	Q9EQC8	Sirtuin-regulated	NaN	1.36955	Q9EQC8	434
Prdm15	376	E9Q8T2	Sirtuin-regulated	0.160285	2.06718	D6RIL7;E9Q8T2-2;E9Q8T2	316;350;376
Prdm5	42	Q9CXE0	Sirtuin-regulated	NaN	4.36076	E9Q707;G3UWU3;Q9CXE0	42;42;42
Prdx1	197	P35700	Sirtuin-regulated	0.335348	5.2186	P35700	197
Prdx3	254	P20108	Sirtuin-regulated	1.42164	2.16167	P20108	254
Prdx6	215	Q6GT24	Sirtuin-regulated	0.0843103	1.62491	D3Z0Y2;Q6GT24;O08709	191;215;215
Prdx6	216	Q6GT24	Sirtuin-regulated	0.307954	1.62566	D3Z0Y2;Q6GT24;O08709	192;216;216
Prkrip1	44	Q9CWV6	Sirtuin-regulated	NaN	1.63021	D3YXD3;Q9CWV6	44;44
Prkrip1	51	Q9CWV6	Sirtuin-regulated	NaN	1.72092	D3YXD3;Q9CWV6	51;51
Prpf3	139	Q922U1	Sirtuin-regulated	NaN	6.28382	Q922U1	139
Prpf3	332	Q922U1	Sirtuin-regulated	0.102817	3.29477	Q922U1	332
Prpf31	298	Q8CCF0	Sirtuin-regulated	0.328046	2.41201	Q8CCF0-2;Q8CCF0	298;298
Prpf31	432	Q8CCF0	Sirtuin-regulated	0.285233	1.57451	Q8CCF0-2;Q8CCF0	432;438
Prpf31	464	Q8CCF0	Sirtuin-regulated	3.43833	3.49259	Q8CCF0-2;Q8CCF0	464;470
Prpf40a	433	Q9R1C7	Sirtuin-regulated	NaN	2.94517	A0A1B0GRU8;Q9R1C7-2;Q9R1C7	406;391;433
Prpf40b	320	E9QMI6	Sirtuin-regulated	NaN	3.67784	E9QMI6;D3Z4N6;E9QP07;A0A0R4J1S2;Q80W14;Q80W14-3;Q80W14-2	320;314;320;320;320;320;320
Prpf40b	836	E9QMI6	Sirtuin-regulated	NaN	2.90419	E9QMI6;D3Z4N6;E9QP07;A0A0R4J1S2;Q80W14;Q80W14-3;F6XW22	836;824;837;840;837;840;224
Prpf4b	608	Q61136	Sirtuin-regulated	NaN	3.15969	Q61136;A0A1Y7VLT3	608;112
Prpf6	53	Q91YR7	Sirtuin-regulated	0.92672	1.49465	Q91YR7;Q91YR7-2	53;53
Prr14l	293	E9Q7C4	Sirtuin-regulated	NaN	5.27962	E9Q7C4	293
Prrc2c	27	S4R2J9	Sirtuin-regulated	0.412528	1.25569	S4R2J9;A0A0A0MQ79;Q3TLH4-5;Q3TLH4;S4R2E2;S4R298;S4R294	27;27;27;27;27;27;27
Psip1	152	Q99JF8	Sirtuin-regulated	0.0610239	2.32788	Q99JF8;A2BI12;Q99JF8-2	152;152;152
Psip1	155	Q99JF8	Sirtuin-regulated	0.984492	2.81187	Q99JF8;A2BI12;Q99JF8-2	155;155;155
Psip1	200	Q99JF8	Sirtuin-regulated	0.673573	3.56553	Q99JF8;A2BI12;Q99JF8-2	200;200;200
Psip1	453	Q99JF8	Sirtuin-regulated	0.310707	3.23628	Q99JF8	453
Psip1	522	Q99JF8	Sirtuin-regulated	NaN	3.8921	Q99JF8	522
Psmc5	94	P62196	Sirtuin-regulated	0.44219	2.21731	P62196;Q8K1K2	94;94
Psmc6	206	P62334	Serum/LIF enriched	3.71143	0.728961	P62334	206
Psmd10	221	Q9Z2X2	Sirtuin-regulated	0.0251276	1.78205	Q9Z2X2	221
Psmd4	74	O35226	Serum/LIF enriched; Sirtuin-regulated	3.83509	3.92198	O35226;O35226-2;O35226-5;O35226-4;O35226-3	74;74;74;74;74
Psmd6	117	Q99JI4	Serum/LIF enriched; Sirtuin-regulated	4.54622	2.40025	Q99JI4	117
Ptbp1	13	Q8BGJ5	Sirtuin-regulated	1.61495	3.86869	Q8BGJ5;Q922I7;Q8CB58;P17225;E9QMW9;E9Q279	13;13;13;13;13;13
Ptbp1	396	Q8BGJ5	Sirtuin-regulated	0.390598	1.56422	Q8BGJ5;Q922I7;Q8CB58	396;422;356
Ptms	4	Q9D0J8	Sirtuin-regulated	0.496794	2.51423	Q9D0J8	4
Ptrf	328	O54724	Sirtuin-regulated	0.53265	2.60626	O54724	328
Pum2	22	Q3TQ29	Sirtuin-regulated	NaN	2.29963	Q3TQ29;Q3UR91;Q80U58-2;Q80U58;E9Q765;E9Q4Q6;E9PW51	22;22;22;22;22;22;22
Pus1	63	Q9WU56	Sirtuin-regulated	0.0526677	2.69115	Q9WU56-2;Q9WU56;D3YWU8;H7BX59;Q9WU56-4;Q9WU56-3;D3Z092	33;63;33;63;33;33;33
Pus10	69	Q9D3U0	Sirtuin-regulated	1.79864	2.30614	Q9D3U0;B0QZU5	69;69
Pycr2	307	Q922Q4	Sirtuin-regulated	0.616629	4.06676	Q922Q4	307
Pygo1	13	Q9D0P5	Sirtuin-regulated	0.332098	1.7874	Q9D0P5	13
Rab14	34	Q91V41	Serum/LIF enriched	3.21237	0.0429428	Q91V41	34
Rad21	481	Q61550	Sirtuin-regulated	NaN	3.53206	Q61550	481
Rad50	126	Q5SV02	Serum/LIF enriched	2.52501	0.916417	Q5SV02;P70388;P70388-2;A8Y5I3;E9PUJ2;P70388-4	126;126;126;126;126;126
Rad51c	17	Q924H5	Sirtuin-regulated	NaN	4.75868	F2Z4A1;F2Z433;Q924H5	17;17;17
Rai1	607	Q61818	Sirtuin-regulated	NaN	1.57175	Q61818-2;Q61818	607;607
Rai1	1070	Q61818	Sirtuin-regulated	0.0178238	1.94104	Q61818-2;Q61818	1070;1070
Rai1	1178	Q61818	Sirtuin-regulated	NaN	1.49135	Q61818-2;Q61818	1178;1178
Raly	4	Q64012	Sirtuin-regulated	0.0838331	5.8107	A2AU61;A2AU62;Q64012-2;Q64012;A2AU60	4;4;4;4;4
Raly	34	Q64012	Sirtuin-regulated	0.0688794	1.47713	A2AU61;A2AU62;Q64012-2;Q64012;A2AU60	34;34;34;34;34
Raly	146	Q64012	Sirtuin-regulated	0.293684	6.07915	A2AU61;A2AU62;Q64012-2;Q64012;A2AU60	130;146;130;146;130
Raly	165	Q64012	Sirtuin-regulated	0.166201	4.18389	A2AU61;A2AU62;Q64012-2;Q64012	149;165;149;165
Raly	179	Q64012	Sirtuin-regulated	0.277061	3.97019	A2AU61;A2AU62;Q64012-2;Q64012	163;179;163;179
Ran	28	P62827	Serum/LIF enriched	3.87251	0.0656901	P62827	28
Ran	37	P62827	Sirtuin-regulated	0.0550229	2.33734	P62827;Q14AA6	37;37
Ranbp2	2809	Q9ERU9	Serum/LIF enriched	2.95625	0.996994	Q9ERU9	2809
Rbbp5	436	Q8BX09	Sirtuin-regulated	NaN	2.4325	A0A0R4J2B6;Q8BX09;A0A087WST2;Q8BX09-2	436;436;309;309
Rbbp6	218	P97868	Sirtuin-regulated	NaN	1.30338	P97868-2;P97868	218;218
Rbbp6	1218	P97868	Sirtuin-regulated	0.479577	1.75376	P97868-2;P97868;A0A338P6W1	1184;1218;1256
Rbbp6	1362	P97868	Sirtuin-regulated	NaN	1.88319	P97868-2;P97868;A0A338P6W1	1328;1362;1400
Rbbp7	4	Q60973	Sirtuin-regulated	1.17216	4.12725	A2AFI9;Q60973;A2AFJ1	4;4;4
Rbm10	915	Q99KG3	Sirtuin-regulated	NaN	2.53291	Q99KG3-2;Q99KG3-3;Q99KG3	838;914;915
Rbm14	140	Q8C2Q3	Sirtuin-regulated	0.157997	1.49059	Q8C2Q3;E9QL13;Q8C2Q3-2	140;140;140
Rbm14	149	Q8C2Q3	Sirtuin-regulated	1.61033	3.16314	Q8C2Q3;E9QL13;Q8C2Q3-2	149;149;149
Rbm14	152	Q8C2Q3	Sirtuin-regulated	0.0373887	1.77093	Q8C2Q3;E9QL13;Q8C2Q3-2	152;152;152
Rbm17	24	Q8JZX4	Sirtuin-regulated	0.157303	5.85003	Q8JZX4;A2AP40	24;24
Rbm17	33	Q8JZX4	Sirtuin-regulated	NaN	2.59747	Q8JZX4;A2AP40	33;33
Rbm17	186	Q8JZX4	Sirtuin-regulated	NaN	6.56222	Q8JZX4	186
Rbm17	269	Q8JZX4	Sirtuin-regulated	NaN	3.76612	Q8JZX4	269
Rbm17	285	Q8JZX4	Sirtuin-regulated	0.456113	2.50892	Q8JZX4	285
Rbm19	533	Q8R3C6	Sirtuin-regulated	NaN	4.40288	Q8R3C6;A0A0J9YUT8	533;533
Rbm22	416	Q8BHS3	Sirtuin-regulated	NaN	7.46713	Q8BHS3	416
Rbm25	294	B2RY56	Sirtuin-regulated	0.171528	4.20719	B2RY56;S4R2B0	294;294
Rbm25	448	B2RY56	Sirtuin-regulated	NaN	4.25925	B2RY56;S4R2B0	448;448
Rbm25	680	B2RY56	Sirtuin-regulated	0.977816	2.84248	B2RY56	680
Rbm25	729	B2RY56	Serum/LIF enriched	2.29837	NaN	B2RY56	729
Rbm25	832	B2RY56	Sirtuin-regulated	0.592952	1.76465	B2RY56	832
Rbm26	691	Q6NZN0	Sirtuin-regulated	NaN	1.3856	E9Q640;E9PYZ7;Q6NZN0-5;Q6NZN0-3;Q6NZN0-4;Q6NZN0-2;Q6NZN0	691;688;691;686;686;691;691
Rbm26	714	Q6NZN0	Sirtuin-regulated	1.60132	4.68503	E9Q640;E9PYZ7;Q6NZN0-5;Q6NZN0-3;Q6NZN0-4;Q6NZN0-2;Q6NZN0;E9PUF4	714;711;714;709;709;714;714;685
Rbm28	152	Q8CGC6	Sirtuin-regulated	0.454132	3.37781	Q8CGC6	152
Rbm33	1004	Q9CXK9	Sirtuin-regulated	1.79296	3.15963	D3Z5I9;Q9CXK9;F6RNF9	1004;1044;197
Rbm33	1200	Q9CXK9	Sirtuin-regulated	0.103473	1.3136	D3Z5I9;Q9CXK9;F6RNF9;F6Y0Q7	1160;1200;352;47
Rbm34	400	Q8C5L7	Sirtuin-regulated	NaN	4.61619	Q8C5L7;A0A1D5RLR3	400;380
Rbm34	407	Q8C5L7	Sirtuin-regulated	1.22822	3.74418	Q8C5L7;A0A1D5RLR3	407;387
Rbm34	418	Q8C5L7	Sirtuin-regulated	0.341794	3.07523	Q8C5L7;A0A1D5RLR3	418;398
Rbm39	119	Q8VH51	Sirtuin-regulated	1.37252	5.48029	Q8VH51-2;Q8VH51;E9Q8F0;B7ZD61	119;119;119;119
Rbm39	232	Q8VH51	Sirtuin-regulated	0.984495	2.95224	Q8VH51-2;Q8VH51;E9Q8F0;Q8VH51-3;F7AA45;B7ZD61	232;232;232;75;94;231
Rbm5	800	Q91YE7	Sirtuin-regulated	NaN	2.48945	Q91YE7-2;Q91YE7	799;800
Rbm6	36	S4R1W5	Sirtuin-regulated	NaN	4.316	S4R1W5;A0A0A6YWN4;S4R1I5	36;36;36
Rbm6	597	S4R1W5	Sirtuin-regulated	0.185476	2.76462	S4R1W5;Q3ULB0	597;465
Rbm6	738	S4R1W5	Sirtuin-regulated	NaN	2.75182	S4R1W5;Q3ULB0;A0A0A6YY54	738;606;144
Rbm7	159	Q9CQT2	Sirtuin-regulated	NaN	5.29634	Q9CQT2	159
Rbmxl1	9	Q91VM5	Sirtuin-regulated	0.906892	2.29629	Q91VM5;A0A2I3BRL8;Q9WV02;A2AFI3;Q9WV02-2;A2AFI4;A0A2I3BQC0	9;9;9;9;9;9;9
Rbmxl1	147	Q91VM5	Sirtuin-regulated	0.349682	2.0387	Q91VM5;A0A2I3BRL8;Q9WV02;A2AFI3;Q9WV02-2;S4R1F6	147;147;150;150;150;22
Rbmxl2	80	Q9DAE2	Sirtuin-regulated	0.416023	1.38163	Q9DAE2	80
Rbpj	16	P31266-2	Sirtuin-regulated	0.376529	2.69752	P31266-2	16
Rcc2	99	Q8BK67	Sirtuin-regulated	NaN	1.64367	Q8BK67;A2AWQ2	99;99
Rdx	253	P26043	Serum/LIF enriched	2.87597	0.414217	A0A5F8MPB9;P26043;P26040;P26041;Q7TSG6	253;253;253;253;253
Rexo1	210	Q7TT28	Sirtuin-regulated	0.44851	1.33787	Q7TT28	210
Rexo1	479	Q7TT28	Sirtuin-regulated	0.372621	1.53542	Q7TT28	479
Rexo1	892	Q7TT28	Sirtuin-regulated	0.0673533	2.25605	Q7TT28;S4R246;A0A571BEI4;A0A571BG10;Q7TT28-2	892;207;208;215;216
Rfc1	238	Q5U4B1	Sirtuin-regulated	NaN	2.89982	G3X8Z6;Q5U4B1;P35601;A0A0N5E9G7;G3UWX1;P35601-2	238;238;238;238;252;238
Rfc1	315	Q5U4B1	Sirtuin-regulated	0.734915	4.30942	G3X8Z6;Q5U4B1;P35601;A0A0N5E9G7;G3UWX1;P35601-2	315;315;315;315;329;315
Rfc1	458	Q5U4B1	Sirtuin-regulated	1.0059	3.23997	G3X8Z6;Q5U4B1;P35601;A0A0N5E9G7;G3UWX1;P35601-2	458;458;458;458;472;458
Rfc2	171	Q9WUK4	Serum/LIF enriched; Sirtuin-regulated	2.95067	1.79862	Q9WUK4	171
Rhox10	130	Q4TU83	Sirtuin-regulated	0.815761	2.72733	Q4TU83	130
Rif1	1022	Q6PR54	Sirtuin-regulated	1.17399	5.38735	Q6PR54;Q6PR54-3;Q6PR54-2	1022;1029;1022
Rif1	1036	Q6PR54	Sirtuin-regulated	1.07846	4.36268	Q6PR54;Q6PR54-3;Q6PR54-2	1036;1043;1036
Rif1	1718	Q6PR54	Sirtuin-regulated	0.358001	2.54496	A0A2I3BRD9;Q6PR54;Q6PR54-3;Q6PR54-2;A0A2I3BQI4	84;1718;1725;1718;243
Rif1	1732	Q6PR54	Sirtuin-regulated	NaN	5.76552	A0A2I3BRD9;Q6PR54;Q6PR54-3;Q6PR54-2;A0A2I3BQI4	98;1732;1739;1732;257
Rif1	2215	Q6PR54	Sirtuin-regulated	NaN	1.65835	A0A2I3BRD9;Q6PR54;Q6PR54-3	581;2215;2222
Rif1	2330	Q6PR54	Sirtuin-regulated	0.00243002	3.31201	A0A2I3BRD9;Q6PR54;Q6PR54-3;Q6PR54-2;A0A2I3BQ21	696;2330;2337;2304;446
Rlf	1405	E9Q532	Sirtuin-regulated	0.418579	1.40737	E9Q532;A2A7F4	1405;1515
Rlf	1771	E9Q532	Sirtuin-regulated	NaN	1.24081	E9Q532;A2A7F4	1771;1881
Rmi1	348	Q9D4G9	Sirtuin-regulated	NaN	1.82673	Q9D4G9	348
Rmi1	445	Q9D4G9	Sirtuin-regulated	NaN	4.23988	Q9D4G9	445
Rnaseh2b	281	Q80ZV0	Sirtuin-regulated	NaN	3.16497	Q80ZV0	281
Rnf114	113	Q9ET26	Sirtuin-regulated	0.167286	1.91307	Q9ET26	113
Rnf216	765	P58283	Sirtuin-regulated	NaN	1.86745	P58283;P58283-2	765;822
Rnf40	517	Q3U319	Sirtuin-regulated	1.7721	1.92318	A0A0U1RPJ4;A0A0X1KG60;Q3U319	417;477;517
Rnmt	126	Q9D0L8	Sirtuin-regulated	NaN	1.61024	Q9D0L8-3;Q9D0L8;D3YYS7;Q9D0L8-2;D3Z478	126;126;126;126;126
Rnps1	15	Q99M28	Sirtuin-regulated	NaN	4.59533	Q99M28	15
Rnps1	186	Q99M28	Sirtuin-regulated	0.730838	6.65372	Q99M28;Q99M28-2	186;163
Rp9;rp9	110	Q3UGI5	Sirtuin-regulated	0.462881	1.62652	A0A1L1SU01;Q3UGI5;P97762	25;110;110
Rpa1	226	Q5SWN2	Sirtuin-regulated	0.508097	2.50361	Q5SWN2;Q8VEE4	226;205
Rpa1	373	Q5SWN2	Sirtuin-regulated	0.184891	3.95438	Q5SWN2;Q8VEE4	373;352
Rpf1	7	Q7TND5	Sirtuin-regulated	1.09924	1.95099	Q7TND5;A0A0G2JFR7	7;7
Rpf1	13	Q7TND5	Sirtuin-regulated	NaN	3.24126	Q7TND5;A0A0G2JFR7	13;13
Rpl10	141	Q6ZWV3	Sirtuin-regulated	0.984582	2.46396	Q6ZWV3;I7HLV2;P86048	141;141;141
Rpl10	156	Q6ZWV3	Sirtuin-regulated	1.2662	1.99197	Q6ZWV3;I7HLV2;P86048	156;156;156
Rpl10a	133	Q5XJF6	Sirtuin-regulated	0.0651928	4.32835	Q5XJF6;A0A3B2WBL1;P53026;A0A3B2WDD2;A0A3B2W824	133;132;133;106;110
Rpl11	19	Q9CXW4	Serum/LIF enriched	2.19032	0.288525	Q9CXW4;A2BH06	19;22
Rpl14	103	Q9CR57	Sirtuin-regulated	0.601624	2.93261	Q9CR57	103
Rpl15	179	Q9CZM2	Sirtuin-regulated	1.01848	1.80079	Q9CZM2	179
Rpl17	46	Q6ZWZ7	Sirtuin-regulated	1.64117	2.28597	Q6ZWZ7;Q9CPR4;B2RY53	46;46;46
Rpl18a	170	P62717	Sirtuin-regulated	0.34633	2.92869	P62717;A0A1D5RLW5	170;141
Rpl19	63	A2A547	Serum/LIF enriched	4.58646	NaN	A2A547;P84099	63;65
Rpl21	36	Q9CQM8	Sirtuin-regulated	0.0763793	2.58524	Q9CQM8;O09167	36;36
Rpl22l1	70	Q9D7S7	Sirtuin-regulated	0.638827	2.88441	Q9D7S7-2;Q9D7S7	69;70
Rpl24	147	Q8BP67	Sirtuin-regulated	0.257734	2.43322	Q8BP67	147
Rpl26	2	P61255	Sirtuin-regulated	0.274729	2.91488	P61255;B1ARA5;B1ARA3	2;2;2
Rpl26	16	P61255	Sirtuin-regulated	NaN	5.14185	P61255;B1ARA5;B1ARA3	16;16;16
Rpl27a	55	P14115	Sirtuin-regulated	0.041804	1.67087	P14115	55
Rpl27a	116	P14115	Sirtuin-regulated	0.222783	3.30031	P14115	116
Rpl27a	125	P14115	Sirtuin-regulated	1.69369	2.16067	P14115	125
Rpl28	19	P41105	Serum/LIF enriched	3.01698	0.248384	P41105	19
Rpl28	33	P41105	Sirtuin-regulated	0.217536	1.32016	P41105	33
Rpl28	101	P41105	Serum/LIF enriched	3.28044	0.232338	P41105;F6Z0X0	101;49
Rpl29	33	P47915	Sirtuin-regulated	0.0213959	1.45095	P47915;W4VSN7;A0A1L1SS27;A0A1L1STJ3	33;33;33;33
Rpl29	73	P47915	Sirtuin-regulated	0.383354	2.01832	P47915;W4VSN7;A0A1L1SS27;A0A1L1SUN1	73;73;73;39
Rpl3	297	P27659	Sirtuin-regulated	0.435884	2.58507	P27659	297
Rpl3	356	P27659	Sirtuin-regulated	0.570538	2.19393	P27659	356
Rpl3	373	P27659	Sirtuin-regulated	0.306007	4.81678	P27659;A0A2R8VHN4	373;104
Rpl3	385	P27659	Sirtuin-regulated	0.304665	1.3182	P27659;A0A2R8VHN4	385;116
Rpl34	72	Q9D1R9	Serum/LIF enriched	3.27124	0.0391217	Q9D1R9;A0A0G2JEY6	72;72
Rpl35a	45	O55142	Serum/LIF enriched	3.05797	0.0476676	O55142	45
Rpl36	71	Q6ZWZ4	Sirtuin-regulated	1.31664	1.43725	Q6ZWZ4;P47964	71;71
Rpl36	84	Q6ZWZ4	Sirtuin-regulated	NaN	3.68277	Q6ZWZ4;P47964	84;84
Rpl36a	38	P83882	Sirtuin-regulated	0.0679006	2.03792	A0A0A6YW33;P83882	38;38
Rpl37a	13	P61514	Serum/LIF enriched; Sirtuin-regulated	3.13735	3.33933	P61514	13
Rpl37a	80	P61514	Sirtuin-regulated	0.246543	1.46478	P61514	80
Rpl38	67	Q9JJI8	Sirtuin-regulated	0.832922	3.44097	Q9JJI8	67
Rpl4	239	Q9D8E6	Serum/LIF enriched	3.97994	3.14191	Q9D8E6	239
Rpl4	367	Q9D8E6	Serum/LIF enriched	3.91071	NaN	Q9D8E6	367
Rpl4	372	Q9D8E6	Serum/LIF enriched	3.27127	0.581826	Q9D8E6	372
Rpl6	293	P47911	Sirtuin-regulated	0.0848027	1.33479	P47911	293
Rpl7	19	P14148	Sirtuin-regulated	0.096887	2.01276	P14148;F6XI62	19;45
Rpl7a	20	P12970	Sirtuin-regulated	0.0173495	3.40553	P12970	20
Rpl7a;Gm14214	185	P12970	Serum/LIF enriched	2.57402	0.185761	P12970;V9GX35	185;144
Rplp2	24	P99027	Sirtuin-regulated	0.00484003	3.24742	P99027;A0A5F8MPY2	24;24
Rpp25	184	Q91WE3	Sirtuin-regulated	NaN	2.10707	Q91WE3	184
Rprd2	881	Q6NXI6	Sirtuin-regulated	NaN	4.55872	A0A0G2JFW6;Q6NXI6-2;Q6NXI6	798;837;881
Rps11	12	P62281	Sirtuin-regulated	0.176755	1.95828	P62281;A0A1B0GRR3	12;12
Rps11	21	P62281	Sirtuin-regulated	1.6568	2.94217	P62281;A0A1B0GRR3	21;21
Rps11	32	P62281	Sirtuin-regulated	1.90017	3.07354	P62281;A0A1B0GRR3;A0A1B0GSE8	32;32;20
Rps11	45	P62281	Sirtuin-regulated	0.520084	4.31801	P62281;A0A1B0GRR3;A0A1B0GSE8	45;45;33
Rps11	58	P62281	Serum/LIF enriched	2.45363	1.00704	P62281;A0A1B0GRR3;A0A1B0GSE8	58;58;46
Rps14	125	P62264	Sirtuin-regulated	0.355725	1.58386	P62264	125
Rps16	131	P14131	Serum/LIF enriched	2.88996	1.52334	P14131	131
Rps17	32	P63276	Serum/LIF enriched	2.97858	0.650924	P63276	32
Rps17	59	P63276	Sirtuin-regulated	1.29544	1.34897	P63276	59
Rps17	129	P63276	Sirtuin-regulated	0.0533983	1.86479	P63276	129
Rps19bp1	67	Q8C6B9	Serum/LIF enriched	4.2393	3.96379	Q8C6B9	67
Rps19bp1	112	Q8C6B9	Sirtuin-regulated	1.16692	1.36813	Q8C6B9	112
Rps2	275	P25444	Sirtuin-regulated	1.14349	4.86804	P25444	275
Rps20	34	P60867	Serum/LIF enriched	3.26203	1.29685	P60867	34
Rps20	75	P60867	Sirtuin-regulated	0.060036	1.50291	P60867	75
Rps25	52	P62852	Sirtuin-regulated	0.737601	3.30994	P62852;A0A1L1SQA8	52;20
Rps25	94	P62852	Sirtuin-regulated	1.04055	3.09753	P62852;A0A1L1SQA8	94;62
Rps25	102	P62852	Sirtuin-regulated	NaN	3.93662	P62852;A0A1L1SQA8	102;70
Rps25	114	P62852	Sirtuin-regulated	1.23106	1.4404	P62852;A0A1L1SQA8	114;82
Rps3a	46	P97351	Sirtuin-regulated	0.67226	4.81493	P97351	46
Rps3a	83	P97351	Serum/LIF enriched	3.08979	0.244216	P97351	83
Rps4x	16	P62702	Sirtuin-regulated	1.14271	3.61094	P62702;V9GWY0	16;16
Rps4x	37	P62702	Serum/LIF enriched	2.62598	0.579051	P62702	37
Rps5	47	Q91V55	Sirtuin-regulated	2.61235	2.94441	Q91V55;P97461;D3YYM6;D3Z1S8	47;47;47;47
Rps6	30	P62754	Sirtuin-regulated	0.26144	3.17248	P62754	30
Rps7	142	P62082	Sirtuin-regulated	NaN	1.52035	P62082	142
Rps7	160	P62082	Sirtuin-regulated	0.923568	1.63345	P62082	160
Rps7	178	P62082	Sirtuin-regulated	0.941993	1.95185	P62082	178
Rrp1	406	P56183	Sirtuin-regulated	0.294428	1.68353	P56183-2;P56183;P56183-3	355;406;406
Rrp15	103	Q9CYX7	Sirtuin-regulated	0.156425	3.33916	Q9CYX7	103
Rrp15	114	Q9CYX7	Sirtuin-regulated	0.0557391	2.55277	Q9CYX7	114
Rrp15	179	Q9CYX7	Sirtuin-regulated	0.671825	4.75695	Q9CYX7	179
Rrp15	187	Q9CYX7	Sirtuin-regulated	NaN	3.51614	Q9CYX7	187
Rrp15	200	Q9CYX7	Sirtuin-regulated	0.107966	2.78585	Q9CYX7	200
Rrp15	207	Q9CYX7	Sirtuin-regulated	0.48291	2.14134	Q9CYX7	207
Rrp15	228	Q9CYX7	Sirtuin-regulated	0.303087	1.54828	Q9CYX7	228
Rrp1b	667	Q91YK2	Sirtuin-regulated	0.474724	1.3596	Q91YK2	667
Rrp36	76	Q3UFY0	Sirtuin-regulated	0.0912887	1.91562	A0A0R4J045;A0A3B2WB30;Q3UFY0;A0A3B2WBC2	58;76;76;76
Rrp36	210	Q3UFY0	Sirtuin-regulated	0.231181	2.49596	A0A0R4J045;A0A3B2WB30;Q3UFY0;A0A3B2WBC2	192;210;210;175
Rrp7a	205	Q9D1C9	Sirtuin-regulated	0.681611	2.75691	Q9D1C9	205
Rrp9	84	Q91WM3	Sirtuin-regulated	1.5829	4.71749	Q91WM3	84
Rrs1	173	Q9CYH6	Sirtuin-regulated	NaN	4.02751	Q9CYH6	173
Rrs1	226	Q9CYH6	Sirtuin-regulated	0.188946	4.40431	Q9CYH6	226
Rrs1	265	Q9CYH6	Sirtuin-regulated	NaN	3.00381	Q9CYH6	265
Rrs1	362	Q9CYH6	Sirtuin-regulated	1.36388	1.96703	Q9CYH6	362
Rsf1	404	E9PWW9	Sirtuin-regulated	NaN	3.72151	E9PWW9	404
Rsf1	430	E9PWW9	Sirtuin-regulated	NaN	1.71622	E9PWW9	430
Rsf1	737	E9PWW9	Sirtuin-regulated	0.137814	3.41962	E9PWW9	737
Rsl24d1	141	Q99L28	Sirtuin-regulated	0.512317	1.47281	Q99L28;E9PY85;G3UW80	141;142;49
Sae1	199	Q9R1T2	Sirtuin-regulated	0.171678	1.45113	Q9R1T2-2;Q9R1T2	199;199
Safb	421	D3YXK2	Sirtuin-regulated	1.07535	3.9662	D3YXK2;S4R1M2	421;421
Safb	453	D3YXK2	Sirtuin-regulated	NaN	1.5045	D3YXK2;S4R1M2	453;453
Safb	497	D3YXK2	Sirtuin-regulated	0.995126	2.7008	D3YXK2;S4R1M2	497;497
Safb	600	D3YXK2	Sirtuin-regulated	1.12227	5.54524	D3YXK2;S4R1M2	600;600
Safb	826	D3YXK2	Sirtuin-regulated	0.130761	5.05084	D3YXK2;S4R1M2	826;826
Safb2	563	Q80YR5	Sirtuin-regulated	0.597257	4.83807	Q80YR5;F6WIZ2	563;50
Samhd1	651	Q60710	Sirtuin-regulated	0.268475	3.64393	Q60710	651
Sap30bp	304	Q02614	Sirtuin-regulated	0.0612111	3.6656	Q02614	304
Sar1a	182	Q99JZ4	Sirtuin-regulated	1.21248	1.80464	Q99JZ4;P36536	182;182
Sarnp	10	Q9D1J3	Sirtuin-regulated	0.0956194	3.9476	Q9D1J3;A0A1W2P6N2	10;10
Sarnp	12	Q9D1J3	Sirtuin-regulated	1.77535	1.40956	Q9D1J3;A0A1W2P6N2	12;12
Sarnp	88	Q9D1J3	Sirtuin-regulated	NaN	4.85079	Q9D1J3;A0A1W2P6N2	88;87
Sarnp	119	Q9D1J3	Sirtuin-regulated	0.553745	3.39818	Q9D1J3;A0A1W2P6N2;A0A1W2P7G2	119;118;36
Sarnp	149	Q9D1J3	Sirtuin-regulated	0.212121	4.89208	Q9D1J3;A0A1W2P7G2	149;66
Sart1	129	Q9Z315	Sirtuin-regulated	0.271365	4.67992	Q9Z315;A0A494B9E9	129;54
Sart1	672	Q9Z315	Sirtuin-regulated	NaN	2.90773	Q9Z315	672
Sart1	786	Q9Z315	Sirtuin-regulated	NaN	3.10059	Q9Z315	786
Sart3	587	Q9JLI8	Sirtuin-regulated	NaN	2.83924	Q9JLI8	587
Scaf11	1438	E9PZM7	Sirtuin-regulated	1.11852	1.78014	A0A2I3BRQ7;E9PZM7	458;1438
Scyl2	714	Q8CFE4	Sirtuin-regulated	1.09709	1.46305	G5E8J9;Q8CFE4-2;Q8CFE4	713;290;714
Sdad1	254	Q80UZ2	Sirtuin-regulated	2.32618	3.21726	Q80UZ2-2;Q80UZ2;A0A0J9YV20;A0A0R4J0B7	254;254;254;254
Sdad1	671	Q80UZ2	Sirtuin-regulated	NaN	4.7859	Q80UZ2-2;Q80UZ2	670;671
Sdhb	43	Q9CQA3	Serum/LIF enriched	2.51409	1.09002	Q9CQA3	43
Senp1	360	P59110	Sirtuin-regulated	NaN	2.75688	M0QWX4;P59110	386;360
Senp3	565	Q9EP97	Serum/LIF enriched	2.45987	0.0217609	Q9EP97;F6Z9L5	565;166
Serf2	54	P84102	Sirtuin-regulated	0.232739	1.563	P84102	54
Setx	981	A2AKX3	Sirtuin-regulated	1.56921	2.89951	A2AKX3;A2AKX3-2	981;600
Sf1	15	Q64213	Sirtuin-regulated	1.0075	1.91053	E9Q4Q2;D3YZC9;D3YZD0;Q64213-2;Q64213-3;Q64213;F8WHF9	15;15;15;15;15;15;15
Sf3a1	228	Q8K4Z5	Sirtuin-regulated	0.175664	3.12555	Q8K4Z5	228
Sf3a1	417	Q8K4Z5	Sirtuin-regulated	0.882903	1.69951	Q8K4Z5	417
Sf3a1	422	Q8K4Z5	Sirtuin-regulated	0.0326443	2.41873	Q8K4Z5	422
Sf3a1	484	Q8K4Z5	Sirtuin-regulated	0.0541849	2.86715	Q8K4Z5	484
Sf3b1	21	Q99NB9	Sirtuin-regulated	0.18609	1.81885	Q99NB9;G5E866;A0A087WNS2	21;21;21
Sf3b1	141	Q99NB9	Sirtuin-regulated	NaN	5.44268	Q99NB9;G5E866	141;141
Sf3b1	175	Q99NB9	Sirtuin-regulated	0.491514	3.27044	Q99NB9;G5E866	175;175
Sf3b2	377	Q3UJB0	Sirtuin-regulated	NaN	1.68927	Q3UJB0	377
Sf3b2	773	Q3UJB0	Sirtuin-regulated	0.0122104	5.75575	Q3UJB0	773
Sf3b6	7	P59708	Sirtuin-regulated	0.256113	3.4211	P59708	7
Sfmbt2	882	Q3UH07	Serum/LIF enriched	3.08221	NaN	Q3UH07;Q3UH63;Q5DTW2;Q5DTW2-2	882;915;878;915
Sfpq	271	Q8VIJ6	Sirtuin-regulated	1.27178	3.30084	Q8VIJ6	271
Sfpq	283	Q8VIJ6	Serum/LIF enriched; Sirtuin-regulated	2.67596	3.08968	Q8VIJ6	283
Sfpq	330	Q8VIJ6	Sirtuin-regulated	1.98834	1.94237	Q8VIJ6	330
Sfr1	149	Q8BP27	Sirtuin-regulated	1.30052	2.64611	Q8BP27;Q8BP27-2	149;133
Sfswap	567	Q3USH5	Sirtuin-regulated	0.632122	2.96595	Q3USH5	567
Sfswap	929	Q3USH5	Sirtuin-regulated	0.470178	6.45065	Q3USH5	929
Sgol1	482	Q9CXH7	Sirtuin-regulated	0.727702	2.22656	Q9CXH7	482
Sh3gl1	67	Q62419	Sirtuin-regulated	0.277706	4.50068	Q62419;A0A3B2W7K0	67;67
Skiv2l2	44	Q9CZU3	Sirtuin-regulated	0.497113	4.41708	Q9CZU3	44
Skiv2l2	49	Q9CZU3	Sirtuin-regulated	0.0334727	1.6172	Q9CZU3	49
Skiv2l2	59	Q9CZU3	Sirtuin-regulated	0.642096	1.31493	Q9CZU3	59
Slc4a1ap	251	E9Q1Q0	Sirtuin-regulated	0.470717	4.28992	E9Q1Q0;E9Q585;E9PX68	251;251;251
Slc7a5	7	Q9Z127	Sirtuin-regulated	NaN	2.59196	Q9Z127	7
Slc7a6os	28	Q7TPE5	Sirtuin-regulated	0.403694	3.10656	Q7TPE5	28
Sltm	20	Q8CH25	Sirtuin-regulated	NaN	1.90947	Q8CH25-2;Q8CH25;A0A1L1STF9;A0A1L1SRL0	20;20;20;20
Sltm	494	Q8CH25	Sirtuin-regulated	0.597645	2.98907	Q8CH25-2;Q8CH25;A0A1L1STF9	476;494;494
Slu7	91	Q8BHJ9	Sirtuin-regulated	NaN	3.5915	Q8BHJ9;Z4YM25;B0QZT9	91;91;91
Slu7	199	Q8BHJ9	Sirtuin-regulated	NaN	3.20787	Q8BHJ9;Z4YM25	199;199
Smap;1110004F10Rik	74	Q9R0P4	Sirtuin-regulated	NaN	4.80811	Q9R0P4;D3YVR9;A0A0U1RPJ7	74;30;30
Smap1	12	Q91VZ6	Sirtuin-regulated	1.50338	1.47195	Q91VZ6	12
Smap2	151	Q7TN29	Sirtuin-regulated	0.782833	3.52873	Q7TN29-2;Q7TN29	151;151
Smarca4	94	Q3TKT4	Sirtuin-regulated	2.69241	3.25456	Q3TKT4-2;Q3TKT4;A0A0R4J170	94;94;94
Smarca4	188	Q3TKT4	Sirtuin-regulated	0.510187	5.01355	Q3TKT4-2;Q3TKT4;A0A0R4J170	188;188;188
Smarca4	405	Q3TKT4	Sirtuin-regulated	NaN	5.18671	Q3TKT4-2;Q3TKT4;A0A0R4J170;G3UX35	405;405;405;210
Smarca4	455	Q3TKT4	Sirtuin-regulated	1.41714	1.56655	Q3TKT4-2;Q3TKT4;A0A0R4J170;G3UX35	455;455;455;260
Smarca4	548	Q3TKT4	Sirtuin-regulated	0.251838	4.83547	Q3TKT4-2;Q3TKT4;A0A0R4J170;G3UX35	548;548;548;353
Smarca4	626	Q3TKT4	Sirtuin-regulated	2.0549	3.47278	Q3TKT4-2;Q3TKT4;A0A0R4J170;G3UX35	626;626;626;431
Smarca4	1237	Q3TKT4	Sirtuin-regulated	NaN	3.9411	Q3TKT4-2;Q3TKT4;A0A0R4J170;G3UX35;Q6DIC0;H3BLH0;F2Z4A9;H3BJK2;E9QAB8;H3BKN5	1237;1237;1237;1042;1212;1218;1218;1160;1218;25
Smarca4	1353	Q3TKT4	Sirtuin-regulated	NaN	5.18311	Q3TKT4-2;Q3TKT4;A0A0R4J170;G3UX35	1353;1353;1353;1191
Smarca5	111	Q91ZW3	Sirtuin-regulated	1.3516	1.75594	Q91ZW3	111
Smarca5	131	Q91ZW3	Sirtuin-regulated	0.528876	2.27262	Q91ZW3	131
Smarca5	263	Q91ZW3	Serum/LIF enriched	3.88331	2.02065	Q91ZW3	263
Smarca5	682	Q91ZW3	Sirtuin-regulated	NaN	6.33561	Q91ZW3	682
Smarcal1	27	Q8BJL0	Sirtuin-regulated	NaN	1.57064	Q8BJL0-2;Q8BJL0;Q8BJL0-4;Q8BJL0-3;D3YUX5;D3Z0J8	27;27;27;27;27;27
Smarcc1	302	Q3UNN4	Sirtuin-regulated	1.01255	5.87341	Q3UNN4;P97496-2;P97496;Q3UZD0	302;302;302;302
Smarcc1	587	Q3UNN4	Sirtuin-regulated	0.660387	1.42528	Q3UNN4;P97496-2;P97496	587;587;587
Smarcc1	738	Q3UNN4	Sirtuin-regulated	1.34194	3.70899	Q3UNN4;P97496-2;P97496	738;738;738
Smarcc1	749	Q3UNN4	Sirtuin-regulated	0.153921	6.2183	Q3UNN4;P97496-2;P97496	749;749;749
Smarcd2	143	Q99JR8	Sirtuin-regulated	0.475848	1.89874	Q99JR8;Q99JR8-2	143;96
Smarce1	3	O54941	Sirtuin-regulated	1.74442	2.34096	O54941	3
Smarce1	146	O54941	Sirtuin-regulated	0.761076	4.8701	O54941	146
Smchd1	676	Q6P5D8	Sirtuin-regulated	1.38466	1.96965	Q6P5D8	676
Smek1	642	Q6P2K6	Sirtuin-regulated	1.57866	4.17857	E9Q481;Q6P2K6;Q6P2K6-2;A0A1Y7VJG9	655;642;81;32
Smg7	463	Q5RJH6	Sirtuin-regulated	1.76275	1.87391	Q5RJH6-3;Q5RJH6;Q5RJH6-2	463;463;471
Smn1	48	P97801	Sirtuin-regulated	0.378329	1.96304	P97801	48
Snca	21	O55042	Sirtuin-regulated	NaN	1.48098	O55042-2;Q91ZZ3;O55042	21;21;21
Snip1	288	Q8BIZ6	Sirtuin-regulated	NaN	2.15625	Q8BIZ6	288
Snrnp40	18	Q6PE01	Sirtuin-regulated	0.443752	2.93341	Q6PE01	18
Snrpa	128	Q62189	Sirtuin-regulated	0.275344	1.55417	Q62189;D3Z0S6	128;128
Snrpa1	191	P57784	Sirtuin-regulated	0.477067	5.21494	P57784	191
Snrpd3	8	P62320	Sirtuin-regulated	0.700632	1.38874	P62320;A0A1W2P7K5	8;8
Snw1	110	Q9CSN1	Sirtuin-regulated	0.690989	6.70137	A0A0B4J1E2;Q9CSN1	110;110
Snw1	153	Q9CSN1	Sirtuin-regulated	0.0382194	2.38831	A0A0B4J1E2;Q9CSN1	153;153
Snw1	170	Q9CSN1	Sirtuin-regulated	0.537569	5.65322	A0A0B4J1E2;Q9CSN1	170;170
Snw1	193	Q9CSN1	Sirtuin-regulated	NaN	3.41167	A0A0B4J1E2;Q9CSN1	193;193
Snw1	330	Q9CSN1	Sirtuin-regulated	0.119541	1.84375	A0A0B4J1E2;Q9CSN1	330;330
Snw1	456	Q9CSN1	Sirtuin-regulated	NaN	5.16017	A0A0B4J1E2;Q9CSN1	456;456
Snw1	476	Q9CSN1	Sirtuin-regulated	1.94454	4.13272	A0A0B4J1E2;Q9CSN1	476;476
Sod1	4	P08228	Sirtuin-regulated	0.215624	1.46524	P08228	4
Son	16	Q9QX47	Sirtuin-regulated	0.0729954	1.54451	H9KV01;H9KV15;H9KV00;Q9QX47-4;Q9QX47-3;Q9QX47;Q9QX47-2;H9KV02	16;16;16;16;16;16;16;16
Son	273	Q9QX47	Sirtuin-regulated	NaN	1.29024	H9KV01;H9KV15;H9KV00;Q9QX47-4;Q9QX47-3;Q9QX47;Q9QX47-2	273;273;273;273;273;273;273
Son	2073	Q9QX47	Sirtuin-regulated	0.358196	2.47509	H9KV01;H9KV15;H9KV00;Q9QX47-4;Q9QX47-3;Q9QX47;Q9QX47-2;F7CU80	2073;2073;2073;2033;2033;2073;2073;215
Son	2126	Q9QX47	Sirtuin-regulated	0.968358	2.36728	H9KV01;H9KV15;H9KV00;Q9QX47-4;Q9QX47-3;Q9QX47;F7CU80;H9KV02	2126;2126;2126;2086;2086;2126;268;136
Sox2	67	Q60I23	Sirtuin-regulated	0.0726431	3.41829	Q60I23;P48432;S4R1I8;Q04892;Q811W0;P53783	67;67;23;32;32;75
Sox2	97	Q60I23	Sirtuin-regulated	NaN	2.44129	Q60I23;P48432	97;97
Sp3	595	O70494	Sirtuin-regulated	NaN	6.31058	O70494-3;O70494-2;O70494	531;551;595
Spag7	166	Q7TNE3	Sirtuin-regulated	0.287203	1.92952	Q7TNE3	166
Spag7	197	Q7TNE3	Sirtuin-regulated	0.553638	2.91018	Q7TNE3	197
Spag7	213	Q7TNE3	Sirtuin-regulated	NaN	3.85751	Q7TNE3	213
Spen	36	Q62504	Sirtuin-regulated	NaN	4.74184	A2ADB1;A2ADB0;Q62504-3;Q62504-2;Q62504	36;36;36;36;36
Spen	960	Q62504	Sirtuin-regulated	0.0920051	3.77668	A2ADB1;A2ADB0;Q62504-3;Q62504-2;Q62504	938;961;960;937;960
Spen	971	Q62504	Sirtuin-regulated	0.065252	5.39005	A2ADB1;A2ADB0;Q62504-3;Q62504-2;Q62504	949;972;971;948;971
Spice1	261	Q8C804	Sirtuin-regulated	NaN	2.06352	Q8C804	261
Spty2d1	262	Q68FG3	Sirtuin-regulated	0.00406303	4.45329	Q68FG3	262
Srebf1	318	Q9WTN3	Sirtuin-regulated	NaN	1.47219	A0A0A0MQK3;F6XZS9;Q9WTN3-4;Q9WTN3-2;Q9WTN3-3;Q9WTN3	294;260;252;276;294;318
Srebf1	327	Q9WTN3	Sirtuin-regulated	0.927539	1.60435	A0A0A0MQK3;F6XZS9;Q9WTN3-4;Q9WTN3-2;Q9WTN3-3;Q9WTN3	303;269;261;285;303;327
Srfbp1	435	Q9CZ91	Sirtuin-regulated	1.79727	4.03	Q9CZ91	435
Srrm1	29	A2A8V8	Serum/LIF enriched	2.82089	0.31584	A2A8V8;A2A8V9;E9PUK6;Q52KI8;E9QKA4;Q52KI8-2;A2A983;F6T4M4	29;29;29;29;29;29;29;22
Srrm2	1116	Q8BTI8	Sirtuin-regulated	NaN	7.04246	Q8BTI8;Q8BTI8-3;Q8BTI8-2	1116;1116;1020
Srrm2	1149	Q8BTI8	Sirtuin-regulated	0.136671	1.69725	Q8BTI8;Q8BTI8-3;Q8BTI8-2	1149;1149;1053
Srsf11	217	Q3UIX4	Sirtuin-regulated	NaN	3.98613	Q3UIX4;F6RDI8;E9Q6E5;A0A0G2JEG1	217;234;252;59
Srsf2	65	Q62093	Sirtuin-regulated	NaN	1.63092	Q62093	65
Srsf3	85	P84104	Sirtuin-regulated	2.06785	3.20681	P84104-2;P84104	85;85
Srsf5	18	O35326	Sirtuin-regulated	0.207477	1.30074	O35326;Q9D8S5;S4R2G3	18;18;18
Srsf5	36	O35326	Sirtuin-regulated	0.549213	2.34834	O35326;Q9D8S5;S4R2G3	36;36;36
Srsf5	175	O35326	Sirtuin-regulated	NaN	5.56817	O35326;Q9D8S5	175;175
Srsf6	16	Q3TWW8	Sirtuin-regulated	0.681042	3.54669	Q3TWW8;A0A0A6YXX6	16;16
Srsf6	101	Q3TWW8	Sirtuin-regulated	2.06013	2.68154	Q3TWW8	101
Ssb	204	P32067	Sirtuin-regulated	0.0657771	1.34094	P32067;F6SXM5	204;20
Ssb	303	P32067	Sirtuin-regulated	3.87049	5.60481	P32067;F6SXM5	303;119
Ssb	311	P32067	Sirtuin-regulated	0.564259	2.1007	P32067;F6SXM5	311;127
Ssbp1	122	Q8R2K3	Sirtuin-regulated	2.00751	1.70242	Q8R2K3;Q9CYR0	122;122
St13	346	Q99L47	Sirtuin-regulated	1.69767	1.42238	F8WJK8;Q99L47	346;355
St13	357	Q99L47	Sirtuin-regulated	0.209783	2.45182	F8WJK8;Q99L47	357;366
Stam	170	Q3UGN9	Serum/LIF enriched	4.31536	NaN	Q3UGN9;P70297;A2ARJ0	170;170;167
Stmn1	52	P54227	Sirtuin-regulated	NaN	2.97031	P54227;D3Z5N2;D3Z1Z8;P55821	52;52;52;86
Stmn1	75	P54227	Sirtuin-regulated	NaN	1.27303	P54227;D3Z5N2;D3Z1Z8	75;75;75
Strbp	440	Q91WM1	Sirtuin-regulated	1.67386	1.95276	Q91WM1-2;Q91WM1;Q9Z1X4-3;A0A1L1STE4;Q9Z1X4;Q9Z1X4-2;Q45VK5;A0A1L1SU19	440;440;467;467;454;467;454;61
Sub1	53	P11031	Sirtuin-regulated	0.613543	5.1503	P11031	53
Sub1	68	P11031	Sirtuin-regulated	0.177549	1.36015	P11031	68
Sugp2	233	Q8CH09	Sirtuin-regulated	0.510667	2.14944	Q8CH09	233
Sumo2	11	P61957	Sirtuin-regulated	3.0363	4.29961	H7BWX9;D3Z794;P61957	11;11;11
Sumo3	11	Q9Z172	Sirtuin-regulated	NaN	7.4316	G3UZ60;G3UWI9;G3UWX9;Q9Z172	11;11;11;11
Supt20h	464	Q7TT00	Sirtuin-regulated	NaN	1.53274	A0A0G2JEY3;A0A0G2JGY6;Q7TT00;Q7TT00-2	463;464;464;465
Supt4h1b;Supt4h1a	109	Q9Z199	Sirtuin-regulated	NaN	5.05358	Q9Z199;P63271	109;109
Supt5h	625	O55201	Sirtuin-regulated	0.717843	3.48193	O55201;O55201-2	625;431
Supt6h	1676	Q62383	Sirtuin-regulated	NaN	3.31339	Q62383	1676
Surf6	16	P70279	Sirtuin-regulated	NaN	1.8725	P70279;A2ALA0	16;16
Surf6	261	P70279	Sirtuin-regulated	NaN	5.15615	P70279	261
Suz12	722	Q80U70	Sirtuin-regulated	NaN	2.73043	Q80U70;E9PW15	722;699
Syap1	84	Q9D5V6	Sirtuin-regulated	0.306457	2.75496	Q9D5V6	84
Syf2	227	Q9D198	Sirtuin-regulated	NaN	2.13051	Q9D198	227
Sympk	1161	Q80X82	Sirtuin-regulated	0.00185109	2.90867	Q80X82	1161
Synrg	735	V9GXD9	Sirtuin-regulated	0.324023	4.19212	V9GXD9;V9GX40;Q5SV85-2;Q5SV85	735;836;657;736
Synrg	993	V9GXD9	Sirtuin-regulated	0.0936934	3.76631	V9GXD9;V9GX40;Q5SV85-2;Q5SV85	993;1094;915;1071
Taco1	127	Q8K0Z7	Sirtuin-regulated	0.206229	1.55507	Q8K0Z7	127
Tada3	15	Q8R0L9	Sirtuin-regulated	0.545115	4.36102	Q8R0L9-2;Q8R0L9;Q8R0L9-3	15;15;15
Tada3	399	Q8R0L9	Sirtuin-regulated	1.25484	1.93974	Q8R0L9-2;Q8R0L9;A0A0R4J1I2	399;418;218
Taf1	1348	S4R1B9	Sirtuin-regulated	NaN	2.79593	S4R1B9;B1Q2W7;D3YZK4;Q80UV9-3;Q80UV9;Q80UV9-2	1348;1348;1359;1327;1348;386
Taf11	82	Q99JX1	Sirtuin-regulated	1.61325	3.56771	Q99JX1	82
Taf12	149	Q8VE65	Sirtuin-regulated	0.00214002	1.79492	E9QNT5;Q8VE65	201;149
Taf1a	212	P97357	Sirtuin-regulated	1.25008	5.58004	A0A0A6YXZ8;J3KMG9;P97357	219;212;212
Taf3	266	Q5HZG4	Sirtuin-regulated	1.49858	6.00131	A2ASY0;Q5HZG4	113;266
Taf3	351	Q5HZG4	Sirtuin-regulated	NaN	3.44411	A2ASY0;Q5HZG4	198;351
Taf3	386	Q5HZG4	Sirtuin-regulated	NaN	6.78082	A2ASY0;Q5HZG4	233;386
Taf3	523	Q5HZG4	Sirtuin-regulated	NaN	5.74103	A2ASY0;Q5HZG4	370;523
Taf3	774	Q5HZG4	Sirtuin-regulated	2.40105	4.14826	A2ASY0;Q5HZG4;Q5HZG4-2	621;774;33
Taf4a	774	E9QAP7	Sirtuin-regulated	NaN	1.40097	A0A2I3BPN6;E9QAP7	762;774
Taf7	283	Q9R1C0	Sirtuin-regulated	0.991683	7.36931	Q9R1C0	283
Tbca	51	P48428	Sirtuin-regulated	0.448169	4.15042	P48428;A0A1Y7VJ48	51;27
Tceal3	98	Q8R0A5	Sirtuin-regulated	1.2775	2.36458	A2AEC2;Q9DB24;Q8R0A5;Q8CCT4	98;98;98;98
Tceb3	692	Q8CB77	Sirtuin-regulated	0.341967	6.05837	Q8CB77	692
Tcerg1	755	Q8CGF7	Sirtuin-regulated	0.126552	2.72009	Q8CGF7-2;Q8CGF7;Q8CGF7-3;A0A494B9W7	734;755;755;751
Tcf20	474	Q9EPQ8	Sirtuin-regulated	NaN	4.7412	Q9EPQ8-2;Q9EPQ8	474;474
Tcf20	631	Q9EPQ8	Sirtuin-regulated	0.379462	3.30487	Q9EPQ8-2;Q9EPQ8	631;631
Tcf20	1043	Q9EPQ8	Sirtuin-regulated	0.708593	2.95126	Q9EPQ8-2;Q9EPQ8	1043;1043
Tcof1	132	O08784	Sirtuin-regulated	2.76286	2.59	H3BIX0;H3BK88;O08784;H3BL37;F6R3V4	132;116;132;132;132
Tcof1	144	O08784	Sirtuin-regulated	NaN	2.70117	H3BIX0;H3BK88;O08784;H3BL37;F6R3V4	144;128;144;144;144
Tcof1	318	O08784	Sirtuin-regulated	NaN	5.48616	H3BIX0;O08784;H3BL37;F6R3V4	318;318;318;318
Tcof1	649	O08784	Sirtuin-regulated	2.78144	4.70941	H3BIX0;O08784;H3BL37;F6R3V4	601;649;649;649
Tcof1	707	O08784	Sirtuin-regulated	0.0349923	1.66564	H3BIX0;O08784;H3BL37;F6R3V4	659;707;707;707
Tcof1	976	O08784	Sirtuin-regulated	1.43436	4.20195	H3BIX0;O08784;H3BL37	928;976;1012
Tcof1	1183	O08784	Sirtuin-regulated	NaN	2.41893	O08784;H3BL37	1183;1219
Tcof1	1219	O08784	Sirtuin-regulated	NaN	2.78294	O08784;H3BL37	1219;1255
Tead1	102	Q6PAQ8	Sirtuin-regulated	0.272531	1.53226	Q6PAQ8;P30051;F6QH05;E9QAK6;Q3UFP5;Q3USK5;E9PZ73;E9Q387;E9PVS2	102;117;106;106;106;127;106;81;85
Tead4	109	Q62296	Sirtuin-regulated	NaN	3.05909	A0A0R4J1U4;A0A0R4IZY5;Q62296-2;Q62296	109;109;109;109
Tefm	150	Q5SSK3	Serum/LIF enriched; Sirtuin-regulated	3.78399	4.41078	Q5SSK3;B7ZCA9	150;164
Terf1	363	Q3V252	Sirtuin-regulated	NaN	3.56789	Q3V252;P70371	363;392
Terf2	337	O35144	Sirtuin-regulated	0.0253633	2.38284	D3YZ08;O35144-2;O35144;E9QM06	336;337;337;336
Tet1	64	Q3URK3	Sirtuin-regulated	0.382759	2.68556	E9Q9Y4;Q3URK3	64;64
Tet1	761	Q3URK3	Sirtuin-regulated	NaN	5.89954	E9Q9Y4;Q3URK3	761;761
Tet1	777	Q3URK3	Sirtuin-regulated	NaN	4.43979	E9Q9Y4;Q3URK3	777;777
Tet1	974	Q3URK3	Sirtuin-regulated	0.0322341	2.67958	E9Q9Y4;Q3URK3	974;974
Tet1	1146	Q3URK3	Sirtuin-regulated	0.107811	2.7307	E9Q9Y4;Q3URK3	1146;1146
Tet1	1673	Q3URK3	Sirtuin-regulated	NaN	2.03136	E9Q9Y4;Q3URK3;G3UZ35;G3UXI7	1705;1673;76;76
Tet2	653	Q4JK59	Sirtuin-regulated	0.111245	4.86053	A0A0G2JF55;Q4JK59	653;653
Tex10	24	Q3URQ0	Sirtuin-regulated	NaN	2.65598	Q3URQ0	24
Tfam	130	P40630	Sirtuin-regulated	NaN	2.71962	A0A0R4J1N9;P40630-2;P40630;D3Z0F3	86;102;130;86
Tfap2c	277	Q3ULB3	Sirtuin-regulated	NaN	4.55707	A2APA8;Q3ULB3;Q61312;P34056-4;A0A286YCU0;A0A0R4J1E6;A0A286YDR3;Q8BPN4;A0A286YD43;P34056-2;P34056;P34056-3;Q8CE69;Q61313;E9Q5N4;Q91ZK0;Q6VUP9	302;277;238;255;222;226;228;220;255;81;226;220;245;245;227;226;233
Tfap2c	478	Q3ULB3	Sirtuin-regulated	NaN	2.95154	A2APA8;Q3ULB3;Q61312	503;478;439
Tfap4	187	Q9JIZ5	Sirtuin-regulated	0.325155	2.34913	A0A2R8W6R9;A0A2R8VI80;Q9JIZ5	127;167;187
Tfdp2	81	Q8BHD2	Sirtuin-regulated	0.821421	1.34369	A0A087WQV5;A0A1B0GXK0;F6QG91;Q8BHD2;A0A087WSK4;A0A1B0GR23;A0A087WPU8;J3QK26;Q64163-2;A0A087WPS0;A0A1B0GRP0;Q64163-3;Q64163-4;Q08639;Q64163;Q9CYZ7;E9PWL5	81;65;81;81;65;68;142;55;65;29;62;65;81;126;142;6;6
Tfe3	338	Q64092	Sirtuin-regulated	0.0627536	3.55185	A2AEW0;A2AEW1;Q64092-3;Q64092-2;Q64092-4;Q64092	303;338;198;233;303;338
Tfip11	87	Q9ERA6	Sirtuin-regulated	1.28114	3.09307	Q9ERA6	87
Tfip11	156	Q9ERA6	Sirtuin-regulated	0.285921	2.05649	Q9ERA6;A0A0G2JEN8	156;16
Tfip11	183	Q9ERA6	Sirtuin-regulated	NaN	1.61002	Q9ERA6;A0A0G2JEN8	183;43
Tfip11	262	Q9ERA6	Sirtuin-regulated	NaN	1.91933	Q9ERA6	262
Thoc2	1384	B1AZI6	Sirtuin-regulated	NaN	1.66137	B1AZI6;F6SBF2	1384;120
Thoc2	1392	B1AZI6	Sirtuin-regulated	0.071862	3.04371	B1AZI6;F6SBF2	1392;128
Thrap3	252	Q569Z6	Sirtuin-regulated	0.147585	2.13604	Q569Z6;Q8BZN7	252;252
Thrap3	417	Q569Z6	Sirtuin-regulated	0.990567	7.98011	Q569Z6;Q8BZN7	417;417
Thrap3	468	Q569Z6	Sirtuin-regulated	0.576623	2.6113	Q569Z6;Q8BZN7	468;468
Thrap3	476	Q569Z6	Sirtuin-regulated	2.44743	1.34124	Q569Z6;Q8BZN7	476;476
Thrap3	524	Q569Z6	Sirtuin-regulated	1.3198	3.80217	Q569Z6;Q8BZN7	524;524
Thrap3	706	Q569Z6	Sirtuin-regulated	0.0619801	3.04302	Q569Z6	706
Thumpd1	15	Q99J36	Sirtuin-regulated	1.21536	2.73104	Q99J36	15
Ticrr	593	Q8BQ33	Sirtuin-regulated	NaN	4.97821	Q8BQ33;Q3UV49;A0A0U1RNX1	593;593;593
Timeless	293	Q9R1X4	Sirtuin-regulated	1.37331	2.78645	Q9R1X4-6;Q9R1X4-2;Q9R1X4;Q9R1X4-3;H7BX89	293;293;293;293;293
Timm8b	80	P62077	Sirtuin-regulated	0.699177	1.65378	P62077	80
Tinf2	225	Q8K1K3	Sirtuin-regulated	0.00405621	2.7537	Q8K1K3;A0A2I3BRL3;Q9QXG9	225;225;225
Tipin	138	Q91WA1	Sirtuin-regulated	0.131273	2.99244	Q91WA1	138
Tjp2	356	Q9Z0U1	Sirtuin-regulated	1.54807	1.63183	A0A3B2WBH9;A0A3B2WCN9;Q9Z0U1	356;379;356
Tkt	609	P40142	Sirtuin-regulated	0.450564	1.78495	P40142;A0A286YE28	609;488
Tle4	218	Q62441	Sirtuin-regulated	0.756188	1.64813	Q62441;F6ZBY9	218;218
Tle4	315	Q62441	Sirtuin-regulated	NaN	1.42284	Q62441;F6ZBY9	315;315
Tma7	59	Q8K003	Sirtuin-regulated	0.218354	3.00579	Q8K003	59
Tmf1	22	B9EKI3	Sirtuin-regulated	NaN	1.73751	B9EKI3;D6RJK7	22;22
Tmod3	93	Q9JHJ0	Sirtuin-regulated	NaN	4.1229	Q9JHJ0;A0A1L1SQ12;A0A1L1SR42	93;93;93
Tmpo	206	Q61029	Sirtuin-regulated	0.745815	1.78222	Q61029;Q61029-2;Q61029-4;Q61033-2;Q61029-3	206;206;206;206;206
Tmpo	332	Q61033	Sirtuin-regulated	NaN	2.40766	Q61033	332
Tmpo	333	Q61029	Sirtuin-regulated	0.451424	3.42063	Q61029;Q61029-2;Q61029-3	333;261;293
Tmpo	388	Q61029	Sirtuin-regulated	1.94689	3.14372	Q61029;Q61029-2;Q61029-4;Q61029-3	388;316;279;348
Tmpo	666	Q61033	Sirtuin-regulated	0.088329	2.41235	Q61033	666
Tmsb10	17	Q6ZWY8	Sirtuin-regulated	0.114044	2.96101	Q6ZWY8;A0A0N4SVF0;CON__P21752	17;17;17
Tmsb10	39	Q6ZWY8	Sirtuin-regulated	0.0900352	6.7657	Q6ZWY8	39
Tmsb4x	18	P20065	Serum/LIF enriched	2.35182	0.102866	P20065-2;P20065	12;18
Tnpo1	818	Q8BFY9	Serum/LIF enriched	3.9827	NaN	Q8BFY9-2;Q8BFY9;Q99LG2;E9PV58	810;818;807;817
Top2a	396	Q01320	Serum/LIF enriched	4.21837	3.17527	Q01320	396
Top2a	734	Q01320	Serum/LIF enriched	3.77847	1.97267	Q01320;Q64511	734;744
Top2a	1137	Q01320	Serum/LIF enriched	3.09786	NaN	Q01320	1137
Top2b	440	Q64511	Serum/LIF enriched	2.4136	1.1938	Q64511	440
Top2b	1414	Q64511	Sirtuin-regulated	0.273591	1.69162	Q64511;F6XX57	1414;288
Tox4	199	Q8BU11	Sirtuin-regulated	3.78934	4.89421	Q8BU11	199
Tp53bp1	1664	P70399	Sirtuin-regulated	0.258581	5.36574	P70399-5;P70399;A0A5H1ZRL7;P70399-6;F6ZRL3	1658;1664;1614;709;133
Tpd52l2	107	Q8BKP1	Sirtuin-regulated	NaN	1.92369	Q8BKP1;Q3TUJ9;F6VQ81	107;107;101
Tpr	1254	Q7M739	Sirtuin-regulated	NaN	1.52263	F6ZDS4;Q7M739	1328;1254
Tpr	1427	Q7M739	Sirtuin-regulated	1.04777	1.82468	F6ZDS4;Q7M739;F6RX08	1501;1427;34
Tpr	1548	Q7M739	Sirtuin-regulated	NaN	1.41166	F6ZDS4;Q7M739;F6RX08	1622;1548;155
Tpr	1551	Q7M739	Sirtuin-regulated	1.26499	2.024	F6ZDS4;Q7M739;F6RX08	1625;1551;158
Tpr	1559	Q7M739	Sirtuin-regulated	0.278596	2.00323	F6ZDS4;Q7M739;F6RX08	1633;1559;166
Tpr	1644	Q7M739	Sirtuin-regulated	0.548772	2.53917	F6ZDS4;Q7M739;F6RX08	1718;1644;251
Tpx2	65	A2APB8	Sirtuin-regulated	1.10821	4.39098	A2APB8	65
Tpx2	207	A2APB8	Sirtuin-regulated	0.103413	1.30662	A2APB8	207
Tpx2	375	A2APB8	Sirtuin-regulated	2.33832	3.01908	A2APB8	375
Tpx2	476	A2APB8	Sirtuin-regulated	0.225863	3.33464	A2APB8	476
Tpx2	581	A2APB8	Sirtuin-regulated	0.010307	1.45909	A2APB8	581
Tra2a	196	Q6PFR5	Sirtuin-regulated	0.421759	3.93486	A0A0N4SVC2;E9QP00;Q6PFR5	196;196;196
Trerf1	597	Q8BXJ2	Sirtuin-regulated	0.0667565	1.49618	Q8BXJ2-2;Q8BXJ2;Q8BXJ2-4	597;597;596
Trerf1	659	Q8BXJ2-2	Sirtuin-regulated	NaN	3.30729	Q8BXJ2-2	659
Trerf1	666	Q8BXJ2-2	Sirtuin-regulated	NaN	3.60288	Q8BXJ2-2	666
Triap1	50	Q9D8Z2	Sirtuin-regulated	NaN	2.04672	Q9D8Z2	50
Trim24	7	Q64127	Sirtuin-regulated	0.229266	3.24935	Q64127;Q64127-2	7;7
Trim28	186	Q62318	Sirtuin-regulated	2.19557	1.407	Q62318;Q62318-2	186;186
Trim28	200	Q62318	Sirtuin-regulated	0.441928	4.36105	Q62318;Q62318-2	200;200
Trim28	408	Q62318	Sirtuin-regulated	4.39663	4.64122	Q62318;Q62318-2	408;408
Trim28	469	Q62318	Sirtuin-regulated	1.16051	2.56239	Q62318;Q62318-2	469;469
Trim28	770	Q62318	Sirtuin-regulated	1.29632	1.3961	Q62318	770
Trim33	778	Q99PP7	Sirtuin-regulated	0.505111	2.05811	E9QME5;E9QP19;Q99PP7-2;Q99PP7;A0A0G2JE09	776;776;778;778;347
Trim33	784	Q99PP7	Sirtuin-regulated	0.111509	1.77991	E9QME5;E9QP19;Q99PP7-2;Q99PP7;A0A0G2JE09	782;782;784;784;353
Trim33	789	Q99PP7	Sirtuin-regulated	NaN	3.6275	E9QME5;E9QP19;Q99PP7-2;Q99PP7;A0A0G2JE09	787;787;789;789;358
Trim33	808	Q99PP7	Sirtuin-regulated	1.44615	3.13573	E9QME5;E9QP19;Q99PP7-2;Q99PP7	806;806;808;808
Trip12	177	G5E870	Serum/LIF enriched	5.05626	NaN	A0A087WNZ7;G5E870;A0A0B4J1N9;A0A087WP92;A0A087WQ02	177;177;177;219;219
Trip12	276	G5E870	Sirtuin-regulated	NaN	4.13852	A0A087WNZ7;G5E870;A0A0B4J1N9;A0A087WP92;A0A087WQ02	276;276;276;318;318
Trip12	1259	G5E870	Sirtuin-regulated	1.69419	1.93542	A0A087WNZ7;G5E870;A0A087WRV6	1259;1292;97
Trip13	195	Q3UA06	Serum/LIF enriched	3.37217	1.51649	Q3UA06	195
Trmt1	606	Q3TX08	Sirtuin-regulated	NaN	1.61339	H3BKS8;E9PWD4;A0A0R4IZW7;Q3TX08;G3V019	577;599;606;606;104
Trmt112	2	Q8VCR4	Sirtuin-regulated	0.260555	2.49637	Q8VCR4;Q9DCG9	2;2
Trmt6	488	Q8CE96	Sirtuin-regulated	NaN	1.26779	Q8CE96;Q8CE96-3	488;305
Trrap	2039	E9PZA7	Sirtuin-regulated	NaN	6.41999	E9PZA7;E9QLK7;E9PWT1;A0A1D5RLL4;F7CGG2;Q80YV3	2039;2039;2057;2058;1779;757
Trrap	2524	E9PZA7	Sirtuin-regulated	NaN	3.13264	E9PZA7;E9QLK7;E9PWT1;A0A1D5RLL4;F7CGG2;Q80YV3	2524;2524;2542;2543;2264;1242
Tsen34	87	Q8BMZ5	Sirtuin-regulated	0.173959	2.0309	H7BX14;Q8BMZ5-2;Q8BMZ5;A0A0U1RPF7;D3YY06;D3YWG5;D6RH65;D3YZ84	87;87;87;87;87;87;87;111
Tsen34	123	Q8BMZ5	Sirtuin-regulated	0.294784	2.53507	H7BX14;Q8BMZ5-2;Q8BMZ5;A0A0U1RPF7;D3YY06;D3YWG5;D6RH65	123;123;123;123;123;123;123
Tsfm	51	Q9CX33	Sirtuin-regulated	1.19001	3.94628	Q9CX33;Q9CZR8;D3Z4M7	51;51;51
Tsfm	64	Q9CX33	Sirtuin-regulated	0.794507	3.21097	Q9CX33;Q9CZR8;D3Z4M7	64;64;64
Tsfm	132	Q9CX33	Sirtuin-regulated	0.199526	1.3524	Q9CX33;Q9CZR8	132;132
Tsr1	72	Q5SWD9	Sirtuin-regulated	0.625939	4.46699	Q5SWD9;Q5SWD9-3;D6RCZ2	72;72;72
Ttc12	205	Q8BW49	Sirtuin-regulated	0.943533	1.59905	Q8BW49	205
Ttc33	13	Q9D6K7	Sirtuin-regulated	0.630886	4.05163	D3Z1T8;D3Z767;Q9D6K7-2;Q9D6K7	13;13;13;13
Ttc4	144	Q8R3H9	Sirtuin-regulated	2.92568	3.13124	A2AVR1;A2AVQ9;Q8R3H9	144;144;144
Tufm	88	Q8BFR5	Sirtuin-regulated	1.77042	2.23975	Q8BFR5;Q8BFR5-2	88;88
Txn2	102	P97493	Sirtuin-regulated	0.168885	2.19332	G3UZY2;P97493;G3UX99;A2A439	66;102;29;102
Tyw1	385	Q8BJM7	Sirtuin-regulated	0.131051	1.54198	Q8BJM7	385
U2surp	4	Q6NV83	Sirtuin-regulated	1.36336	1.38785	Q6NV83-2;Q6NV83;A0A087WRG2;A0A087WR93;Q6NV83-3	4;4;4;4;4
U2surp	36	Q6NV83-3	Sirtuin-regulated	0.0590641	1.74958	Q6NV83-3	36
U2surp	80	Q6NV83	Sirtuin-regulated	0.689945	5.60028	Q6NV83-2;Q6NV83;A0A087WRG2;A0A087WR93	80;80;80;98
U2surp	88	Q6NV83	Sirtuin-regulated	0.0649432	1.66828	Q6NV83-2;Q6NV83;A0A087WRG2;A0A087WR93;A0A087WQT2;Q6NV83-3	88;88;88;106;28;44
U2surp	850	Q6NV83	Sirtuin-regulated	1.33572	4.73369	Q6NV83-2;Q6NV83;Q6NV83-3	849;850;806
Uba1	671	Q02053	Sirtuin-regulated	1.03047	1.71355	Q02053	671
Uba2	271	Q9Z1F9	Sirtuin-regulated	0.440385	1.78035	Q9Z1F9	271
Uba52	88	P62984	Sirtuin-regulated	1.62071	2.81454	P62984;E9QNP0;E9Q9J0	88;192;88
Ubap2	16	Q91VX2	Serum/LIF enriched	2.75801	0.625031	A2AMY5;Q91VX2	15;16
Ubap2l	420	A0A0H2UH17	Sirtuin-regulated	NaN	2.72611	A0A0H2UH17;Q80X50-2;A0A0G2JDV6;Q80X50-3;Q80X50-4;Q80X50-5;Q80X50	420;451;420;420;440;445;440
Ubap2l	976	A0A0H2UH17	Sirtuin-regulated	0.290474	3.75996	A0A0H2UH17;Q80X50-2	976;1007
Ube2d3	144	P61079	Sirtuin-regulated	1.87637	1.58512	P61079;Q6ZWY6	144;144
Ube2f	7	Q9CY34	Sirtuin-regulated	2.14512	1.61221	A0A087WQR9;Q9CY34;Q3UWQ3	7;7;7
Ube2f	15	Q9CY34	Sirtuin-regulated	0.230566	1.99707	A0A087WQR9;Q9CY34	15;15
Ube2q1	403	Q7TSS2	Sirtuin-regulated	1.0814	1.70845	Q7TSS2-2;Q7TSS2	234;403
Ube2v1	110	Q9CZY3	Sirtuin-regulated	0.782006	1.91373	Q9CZY3;B7ZBY7;E9PY39;Q9CZY3-2	110;136;334;68
Ublcp1	65	Q8BGR9	Sirtuin-regulated	0.817903	5.23693	Q8BGR9	65
Ublcp1	71	Q8BGR9	Sirtuin-regulated	NaN	1.75318	Q8BGR9	71
Ubn2	557	Q80WC1-3	Sirtuin-regulated	NaN	1.67144	Q80WC1-3;Q80WC1-2;Q80WC1;Q80WC1-4;F6TB64	557;558;558;560;390
Ubn2	679	Q80WC1-3	Sirtuin-regulated	NaN	3.54002	Q80WC1-3;F6TB64	679;512
Ubtf	45	P25976	Sirtuin-regulated	NaN	5.572	A2AWT6;A2AWT7;A2AWT5;P25976-2;P25976;E9Q4A8;G3UZW9	45;45;45;45;45;45;45
Ubtf	132	P25976	Sirtuin-regulated	0.0100576	2.50446	A2AWT6;A2AWT7;A2AWT5;P25976-2;P25976;E9Q4A8;G3UZW9	132;132;132;132;132;132;104
Ubtf	191	P25976	Sirtuin-regulated	NaN	4.28314	A2AWT6;A2AWT7;A2AWT5;P25976-2;P25976	191;191;191;191;191
Ubtf	559	P25976	Sirtuin-regulated	0.716886	3.91817	A2AWT6;A2AWT7;A2AWT5;P25976-2;P25976	522;522;559;522;559
Uck1	266	P52623	Sirtuin-regulated	NaN	1.91054	A2AN37;P52623	272;266
Uimc1	488	E9Q577	Sirtuin-regulated	NaN	1.3416	E9Q577;A0A0R4J073;Q5U5Q9;A0A0R4J183;Q5U5Q9-3	488;488;488;207;207
Usp10	370	P52479	Sirtuin-regulated	NaN	1.90656	P52479-2;P52479	371;370
Usp36	580	B1AQJ2	Sirtuin-regulated	0.47652	4.49139	B1AQJ2;B0QZF8	580;415
Usp48	962	Q3V0C5	Sirtuin-regulated	0.984081	2.32595	Q3V0C5;Q3V0C5-5;Q3V0C5-2;A2ALR9;F6VSP0;F6TH61;A2ALR5;F7ALR2	962;963;990;946;71;37;193;9
Utp11l	74	Q9CZJ1	Sirtuin-regulated	0.889609	5.29762	Q9CZJ1	74
Utp11l	189	Q9CZJ1	Sirtuin-regulated	0.741225	5.34233	Q9CZJ1	189
Utp11l	218	Q9CZJ1	Sirtuin-regulated	1.70801	2.68344	Q9CZJ1	218
Utp14a	5	Q640M1	Sirtuin-regulated	NaN	4.35756	Q640M1;Q640M1-2	5;5
Utp14a	104	Q640M1	Sirtuin-regulated	1.54364	1.72104	Q640M1;Q640M1-2	104;104
Utp14a	143	Q640M1	Sirtuin-regulated	0.491718	1.76852	Q640M1;Q640M1-2	143;143
Utp14a	209	Q640M1	Sirtuin-regulated	NaN	1.71979	Q640M1	209
Utp14a	221	Q640M1	Sirtuin-regulated	NaN	3.4016	Q640M1;Q6EJB6;E9Q9S3	221;220;244
Utp14a	304	Q640M1	Sirtuin-regulated	0.173422	1.26508	Q640M1	304
Utp14a	307	Q640M1	Sirtuin-regulated	NaN	2.42682	Q640M1	307
Utp14a	329	Q640M1	Sirtuin-regulated	NaN	4.76564	Q640M1	329
Utp14a	669	Q640M1	Sirtuin-regulated	NaN	4.78619	Q640M1;Q6EJB6;E9Q9S3	669;656;680
Utp18	538	Q5SSI6	Sirtuin-regulated	0.549042	2.42988	Q5SSI6	538
Utp20	9	Q5XG71	Sirtuin-regulated	0.227489	1.7362	E9QK83;Q5XG71	9;9
Utp20	2747	Q5XG71	Sirtuin-regulated	NaN	2.90202	E9QK83;Q5XG71	2748;2747
Utp23	172	Q9CX11	Sirtuin-regulated	NaN	4.83431	G3XA22;Q9CX11	66;172
Utp3	367	Q9JI13	Sirtuin-regulated	0.0901394	1.30384	Q9JI13;Q9JI13-2	367;367
Utp3	463	Q9JI13	Sirtuin-regulated	NaN	1.33318	Q9JI13	463
Uty	18	P79457	Sirtuin-regulated	0.610595	1.38346	E9Q504;D3Z2A3;E9PWW8;G3X9F2;P79457;D6RJL0	15;15;18;18;18;15
Uty	468	P79457	Sirtuin-regulated	0.521958	4.67185	E9Q504;D3Z2A3;Q3UQE8;E9PWW8;G3X9F2;P79457	367;420;405;467;468;468
Uty	474	P79457	Sirtuin-regulated	NaN	6.11578	E9Q504;D3Z2A3;Q3UQE8;E9PWW8;G3X9F2;P79457	373;426;411;473;474;474
Uty	561	P79457	Sirtuin-regulated	NaN	3.85402	E9Q504;D3Z2A3;Q3UQE8;E9PWW8;G3X9F2;P79457	460;513;498;560;561;561
Uxt	16	Q9WTZ0	Sirtuin-regulated	0.407764	1.51185	Q9WTZ0	16
Vars	229	Q9Z1Q9	Sirtuin-regulated	NaN	5.25282	G3UY93;Q9Z1Q9;G3UYW2	229;229;107
Vars	951	Q9Z1Q9	Sirtuin-regulated	1.04022	1.48275	G3UY93;Q9Z1Q9;G3UZX1	951;951;70
Vezf1	100	Q5SXC4	Sirtuin-regulated	NaN	1.75427	Q5SXC4	100
Vezf1	359	Q5SXC4	Sirtuin-regulated	NaN	3.79129	Q5SXC4;Q5SXC3	359;177
Vim	445	P20152	Sirtuin-regulated	0.504051	1.4126	P20152	445
Vprbp	270	Q80TR8	Sirtuin-regulated	0.272902	1.6344	Q80TR8-4;Q80TR8;Q80TR8-2;Q80TR8-3	270;270;270;270
Vps72	115	Q62481	Sirtuin-regulated	0.525502	5.62835	Q62481	115
Vrk1	16	Q80X41	Serum/LIF enriched	4.22652	1.03612	Q80X41-3;A0A1Y7VMH3;Q80X41-2;Q80X41-5;Q80X41;A0A1Y7VLL5	16;16;16;16;16;16
Wapal	145	Q65Z40	Sirtuin-regulated	0.0832165	4.1953	B7ZP47;Q65Z40	145;145
Wapal	162	Q65Z40	Sirtuin-regulated	1.0652	6.52401	B7ZP47;Q65Z40	162;162
Wapal	168	Q65Z40	Sirtuin-regulated	0.308113	3.88893	B7ZP47;Q65Z40	168;168
Wapal	321	Q65Z40	Sirtuin-regulated	0.0592386	3.58414	B7ZP47;Q65Z40	321;321
Wapal	607	Q65Z40	Sirtuin-regulated	NaN	2.35788	B7ZP47;Q65Z40	607;613
Wbp11	13	Q923D5	Sirtuin-regulated	1.56563	6.37173	Q923D5;A0A0N4SWF7;A0A0N4SVL7	13;13;13
Wbp4	260	Q61048	Sirtuin-regulated	NaN	2.18139	Q61048;A0A2I3BQA9	260;260
Wdhd1	804	P59328	Sirtuin-regulated	NaN	4.70992	A0A0R4J1F8;A0A2K6EDP7;P59328-3;P59328	767;804;767;804
Wdhd1	979	P59328	Sirtuin-regulated	NaN	2.55662	A0A0R4J1F8;A0A2K6EDP7;P59328-3;P59328	942;979;942;979
Wdhd1	1109	P59328	Sirtuin-regulated	0.0359127	1.8953	A0A0R4J1F8;A0A2K6EDP7;P59328-3;P59328	1072;1109;1072;1109
Wdr1	223	O88342	Sirtuin-regulated	1.34614	2.17963	O88342	223
Wdr33	46	Q8K4P0	Sirtuin-regulated	0.849027	2.169	Q8K4P0;Q8K1G7;A0A3Q4EGD8;Q9D1P6	46;46;46;46
Wdr43	390	Q6ZQL4	Sirtuin-regulated	0.353256	2.46111	Q6ZQL4;A0A3Q4EHN7;A0A3Q4EGD3	390;390;25
Wdr43	415	Q6ZQL4	Sirtuin-regulated	0.409462	1.94831	Q6ZQL4;A0A3Q4EHN7;A0A3Q4EGD3	415;415;50
Wdr5	6	P61965	Sirtuin-regulated	0.168683	4.96982	P61965	6
Wdr62	838	Q3U3T8	Sirtuin-regulated	0.534671	2.53113	E9PUI7;E9QK36;Q3U3T8-2;Q3U3T8-3;Q3U3T8;F6R9F0	839;839;838;838;838;393
Wdr70	512	Q3TWF6	Sirtuin-regulated	1.23735	2.20601	G3X934;Q3TWF6	512;512
Whsc1	78	Q8BVE8	Sirtuin-regulated	NaN	4.39101	Q8BVE8-2;D3Z229;F6Y765;D3Z3E4;D3Z3E0;Q8BVE8	78;78;60;78;78;78
Whsc1l1	471	Q6P2L6	Sirtuin-regulated	0.36951	1.38822	D3Z197;D3Z357;Q6P2L6-4;Q6P2L6-2;Q6P2L6;A0A1B0GSG3	481;481;481;481;471;481
Xpc	643	P51612	Sirtuin-regulated	NaN	4.68889	A0A0U1RP06;P51612	642;643
Xpo1	122	Q6P5F9	Serum/LIF enriched	2.65543	3.79356	Q6P5F9	122
Xrcc1	348	Q60596	Sirtuin-regulated	NaN	6.23169	Q60596	348
Xrcc5	566	P27641	Sirtuin-regulated	NaN	5.5576	P27641	566
Xrn1	1321	P97789	Sirtuin-regulated	0.267399	1.64236	A0A087WQN7;F8VQ87;P97789-3;P97789-2;P97789	1321;1321;1321;1321;1321
Xrn2	493	Q9DBR1	Sirtuin-regulated	NaN	3.69701	Q9DBR1-2;Q9DBR1	493;493
Yap1	265	P46938	Sirtuin-regulated	0.281907	1.23007	P46938;P46938-2;G3UYA6;G3UY62;G3UYV4;G3UYW7	265;265;265;265;265;174
Yars	520	Q91WQ3	Sirtuin-regulated	0.188777	4.12784	Q91WQ3;A2A7S7	520;556
Ybx1	62	P62960	Sirtuin-regulated	0.931468	1.56096	P62960;A0A0A0MQD2;B2RUF0;Q9Z2C8-2;Q9Z2C8;Q9JKB3;Q9JKB3-2	62;23;100;23;101;88;88
Yeats2	113	Q3TUF7	Sirtuin-regulated	0.79077	5.38007	Q3TUF7-2;Q3TUF7;Q3TUF7-3;A0A338P697;A0A338P689;A0A338P6P2	113;113;60;79;60;113
Yeats2	189	Q3TUF7	Sirtuin-regulated	0.212283	2.35078	Q3TUF7-2;Q3TUF7;Q3TUF7-3;A0A338P697;A0A338P689;A0A338P6P2	189;189;136;152;133;189
Yeats2	409	Q3TUF7	Sirtuin-regulated	NaN	3.30998	Q3TUF7-2;Q3TUF7;Q3TUF7-3;A0A338P697;A0A338P689	409;409;356;372;353
Yeats2	415	Q3TUF7	Sirtuin-regulated	NaN	6.82164	Q3TUF7-2;Q3TUF7;Q3TUF7-3;A0A338P697;A0A338P689	415;415;362;378;359
Yeats2	449	Q3TUF7	Sirtuin-regulated	NaN	1.42539	Q3TUF7-2;Q3TUF7;Q3TUF7-3;A0A338P697;A0A338P689	449;449;396;412;393
Yeats2	459	Q3TUF7	Sirtuin-regulated	1.23209	6.39798	Q3TUF7-2;Q3TUF7;Q3TUF7-3;A0A338P697;A0A338P689	459;459;406;422;403
Yeats2	628	Q3TUF7	Sirtuin-regulated	NaN	5.08158	Q3TUF7-2;Q3TUF7;Q3TUF7-3;A0A338P697;A0A338P689	628;628;575;590;572
Yeats2	697	Q3TUF7	Sirtuin-regulated	0.328243	3.17437	Q3TUF7-2;Q3TUF7;Q3TUF7-3;A0A338P697;A0A338P689	697;697;644;659;641
Yeats2	771	Q3TUF7	Sirtuin-regulated	1.21711	1.86833	Q3TUF7-2;Q3TUF7;Q3TUF7-3;A0A338P697;A0A338P689	771;771;718;733;715
Yeats2	1068	Q3TUF7	Sirtuin-regulated	0.597888	3.42692	Q3TUF7-2;Q3TUF7;Q3TUF7-3;A0A338P697;A0A338P7J1	1068;1068;1015;1030;53
Yeats4	187	Q9CR11	Sirtuin-regulated	0.295614	3.00227	Q9CR11	187
Yif1b	18	Q9CX30-2	Sirtuin-regulated	NaN	2.12609	Q9CX30-2	18
Ylpm1	803	D3YWX2	Sirtuin-regulated	0.0329609	3.46646	D3YWX2;F6YTL8	803;345
Ylpm1	1883	D3YWX2	Sirtuin-regulated	0.0503573	1.26509	D3YWX2;E9Q803;Q9R0I7;F6YTL8	1883;1177;1130;1425
Ythdc1	82	E9Q5K9	Sirtuin-regulated	NaN	4.31148	E9Q5K9-2;E9Q5K9;E9Q5K9-3;D6RG95	82;82;82;94
Ythdc1	132	E9Q5K9	Sirtuin-regulated	1.76489	4.01588	E9Q5K9-2;E9Q5K9;E9Q5K9-3;D6RG95	132;132;132;144
Ythdc1	566	E9Q5K9	Sirtuin-regulated	0.511502	1.91909	E9Q5K9-2;E9Q5K9;E9Q5K9-3	566;566;548
Ythdf2	428	Q91YT7	Serum/LIF enriched	2.6279	NaN	Q91YT7	428
Ywhaz	27	P63101	Serum/LIF enriched	4.53855	NaN	P63101;A0A2I3BQ03;D3YXN6;D3YXF4	27;27;27;27
Zc3h11a	124	Q6NZF1	Sirtuin-regulated	0.255476	2.30883	Q6NZF1;A0A0A6YXN6	124;124
Zc3h11a	389	Q6NZF1	Sirtuin-regulated	0.697079	5.43551	Q6NZF1	389
Zc3h11a	457	Q6NZF1	Sirtuin-regulated	NaN	5.82624	Q6NZF1	457
Zc3h11a	482	Q6NZF1	Sirtuin-regulated	2.02082	2.18531	Q6NZF1	482
Zc3h11a	641	Q6NZF1	Sirtuin-regulated	0.240686	4.82995	Q6NZF1	641
Zc3h13	634	E9Q784	Serum/LIF enriched	3.33809	NaN	E9Q784;A0A2I3BPQ5	634;634
Zc3h13	1449	E9Q784	Sirtuin-regulated	0.407517	1.92217	E9Q784;A0A2I3BPQ5	1449;1449
Zc3h14	304	Q8BJ05	Sirtuin-regulated	1.80101	5.64832	Q8BJ05;Q8BJ05-2;Q8BJ05-3	304;304;304
Zc3h14	378	Q8BJ05	Sirtuin-regulated	NaN	4.58839	Q8BJ05;Q8BJ05-2;Q8BJ05-3;A0A1Y7VK20;A0A1Y7VJD9	378;378;378;16;50
Zc3h18	305	Q0P678	Sirtuin-regulated	NaN	5.05792	H3BIW0;G3X8T2;Q0P678	329;329;305
Zc3h18	634	Q0P678	Sirtuin-regulated	NaN	5.22109	H3BIW0;G3X8T2;Q0P678	658;658;634
Zc3h18	810	Q0P678	Sirtuin-regulated	3.03138	7.11951	H3BIW0;G3X8T2;Q0P678;H3BJJ9	812;834;810;168
Zc3hc1	31	Q80YV2	Sirtuin-regulated	NaN	3.54417	H3BKM2;Q80YV2-2;Q80YV2;D3Z3D0;D3Z5A4;D3Z0B2	31;31;31;31;27;31
Zc3hc1	342	Q80YV2	Sirtuin-regulated	1.56255	2.72972	H3BKM2;Q80YV2-2;Q80YV2	300;342;342
Zcchc8	259	Q9CYA6	Sirtuin-regulated	NaN	5.03666	Q9CYA6	259
Zcchc9	25	Q8R1J3	Sirtuin-regulated	0.371886	3.28865	Q8R1J3	25
Zdbf2	1035	Q5SS00	Sirtuin-regulated	NaN	2.16374	Q5SS00	1035
Zfand6	219	Q9DCH6	Sirtuin-regulated	0.0972395	2.56514	Q9DCH6	219
Zfc3h1	883	B2RT41	Sirtuin-regulated	NaN	2.22289	B2RT41	883
Zfhx3	367	E9QMD3	Sirtuin-regulated	NaN	4.28955	E9QMD3	367
Zfp207	31	Q8CCB2	Serum/LIF enriched	6.4484	0.318454	B1AQG7;Q8CCB2;Q9JMD0-4;Q9JMD0-3;Q9JMD0-2;Q9JMD0	20;31;31;31;31;31
Zfp292	816	Q9Z2U2	Sirtuin-regulated	NaN	5.00369	Q9Z2U2-2;Q9Z2U2	811;816
Zfp292	1104	Q9Z2U2	Sirtuin-regulated	1.08111	2.00012	Q9Z2U2-2;Q9Z2U2	1099;1104
Zfp292	1118	Q9Z2U2	Sirtuin-regulated	0.131564	2.04282	Q9Z2U2-2;Q9Z2U2	1113;1118
Zfp292	2261	Q9Z2U2	Sirtuin-regulated	0.17695	4.59413	Q9Z2U2-2;Q9Z2U2	2256;2261
Zfp292	2670	Q9Z2U2	Sirtuin-regulated	NaN	4.51537	Q9Z2U2-2;Q9Z2U2	2665;2670
Zfp346	217	Q9R0B7	Sirtuin-regulated	NaN	1.84982	E9PYN2;E9Q7N8;Q9R0B7;F7CTY2	185;233;217;215
Zfp37	83	Q6P3Z4	Sirtuin-regulated	NaN	6.42309	A0A1Y7VJF3;Q6P3Z4;A0A1Y7VLM5;P17141	46;83;84;87
Zfp37	137	Q6P3Z4	Sirtuin-regulated	NaN	2.93503	A0A1Y7VJF3;Q6P3Z4;A0A1Y7VLM5;P17141	100;137;138;141
Zfp41	29	Q02526	Sirtuin-regulated	NaN	2.46502	Q02526;E0CX66	29;29
Zfp473	189	Q4VA40	Sirtuin-regulated	NaN	4.56415	Q4VA40;Q8BI67	189;190
Zfp473	290	Q4VA40	Sirtuin-regulated	0.141515	5.17748	Q4VA40;Q8BI67	290;291
Zfp64	158	Q99KE8	Sirtuin-regulated	NaN	1.7982	A2AQR3;Q99KE8;A2AQR4;Q99KE8-2;Q99KE8-3	158;158;158;158;158
Zfp652	419	F2Z3V9	Serum/LIF enriched; Sirtuin-regulated	3.64636	6.80017	F2Z3V9;Q5DU09	419;599
Zfp655	105	Q9CZP3	Sirtuin-regulated	NaN	1.93663	Q9CZP3	105
Zfp825	73	Q91VL6	Sirtuin-regulated	0.117564	2.17048	K7N5X2;Q91VL6;A0A1Y7VK00	72;73;91
Zfp961	282	E9Q9F0	Sirtuin-regulated	0.12687	2.50142	E9Q9F0;E9Q4R5	282;301
Zfr	484	O88532	Sirtuin-regulated	NaN	1.3388	O88532	484
Zfr	495	O88532	Sirtuin-regulated	1.51066	3.89199	O88532	495
Zfr	509	O88532	Sirtuin-regulated	0.118673	3.56098	O88532	509
Zfr	1049	O88532	Sirtuin-regulated	NaN	1.62587	O88532	1049
Zgpat	319	Q8VDM1	Sirtuin-regulated	0.426589	2.13823	Q8VDM1;F7C2Y9	319;6
Zic5	448	Q7TQ40	Serum/LIF enriched	4.02288	NaN	A0A0R4J0E2;Q7TQ40;A2AWK6;P46684;Q62521-2;Q62521;F8VPV3;Q62520;G3UYE7;Q61467	448;448;105;300;325;325;330;331;202;209
Zmat2	27	Q9CPW7	Sirtuin-regulated	NaN	1.54511	Q9CPW7	27
Zmat2	61	Q9CPW7	Sirtuin-regulated	NaN	1.88865	Q9CPW7	61
Zmat2	131	Q9CPW7	Sirtuin-regulated	0.0872244	2.85548	Q9CPW7	131
Zmym2	1279	Q9CU65	Sirtuin-regulated	0.364985	5.59214	Q9CU65	1279
Zmym4	12	A2A791	Sirtuin-regulated	0.2059	1.26341	A2A791;A2A791-2	12;12
Zmym4	1439	A2A791	Sirtuin-regulated	3.53082	2.03639	A2A791;A2A791-2;F6VYE2	1439;1350;1099
Znf143	246	O70230	Sirtuin-regulated	NaN	2.06537	O70230-3;O70230-2;O70230	218;245;246
Znf281	474	Q99LI5	Sirtuin-regulated	0.0129611	2.55526	Q99LI5	474
Znf281	658	Q99LI5	Sirtuin-regulated	NaN	4.26956	Q99LI5	658
Znf281	784	Q99LI5	Sirtuin-regulated	1.06609	4.05537	Q99LI5	784
Znf318	905	Q99PP2	Sirtuin-regulated	0.231594	1.66331	Q99PP2;Q99PP2-2	905;905
Znf326	140	O88291	Sirtuin-regulated	0.13964	1.4617	A0A0R4J098;O88291	140;140
Znf445	904	Q8R2V3	Sirtuin-regulated	0.368784	2.5357	Q8R2V3	904
Znf451	77	Q8C0P7	Sirtuin-regulated	1.42486	5.49248	Q8C0P7	77
Znf512	109	Q69Z99	Sirtuin-regulated	0.627681	5.36698	A0A0J9YTU9;Q69Z99;A0A0J9YU29	109;109;32
Znf512	346	Q69Z99	Sirtuin-regulated	1.64533	2.53282	A0A0J9YTU9;Q69Z99;A0A0J9YV10	290;346;192
Znf518a	526	B2RRF6	Sirtuin-regulated	NaN	5.22053	B2RRF6	526
Znf609	1102	Q8BZ47	Sirtuin-regulated	0.119955	2.06563	Q8BZ47	1102
Znf638	86	Q61464	Sirtuin-regulated	0.076595	3.73534	A0A0N4SV80;Q61464-4;A0A0N4SV38;A0A0N4SVI8;E9QKZ7;Q61464-7;Q61464-5;A0A0N4SVM8;Q3TZK9;Q61464-3;E9QML5;Q61464;Q61464-2	86;86;86;86;86;86;86;86;86;86;86;86;86
Znf638	216	Q61464	Sirtuin-regulated	0.596197	3.63136	A0A0N4SV80;Q61464-4;A0A0N4SV38;A0A0N4SVI8;E9QKZ7;Q61464-7;Q61464-5;A0A0N4SVM8;Q3TZK9;Q61464-3;E9QML5;Q61464;Q61464-2	216;216;216;216;216;216;216;216;216;216;216;216;216
Znf638	352	Q61464	Sirtuin-regulated	NaN	3.71024	A0A0N4SV80;Q61464-4;A0A0N4SV38;A0A0N4SVI8;E9QKZ7;Q61464-7;Q61464-5;A0A0N4SVM8;Q3TZK9;Q61464-3;E9QML5;Q61464;Q61464-2	352;352;352;352;352;352;352;352;352;352;352;352;352
Znf638	401	Q61464	Sirtuin-regulated	0.355979	1.64732	A0A0N4SV80;Q61464-4;A0A0N4SV38;A0A0N4SVI8;E9QKZ7;Q61464-7;Q61464-5;A0A0N4SVM8;Q3TZK9;Q61464-3;E9QML5;Q61464;Q61464-2	401;401;401;401;401;401;401;401;401;401;401;401;401
Znf638	622	Q61464	Sirtuin-regulated	NaN	2.17197	A0A0N4SV80;Q61464-4;A0A0N4SV38;A0A0N4SVI8;E9QKZ7;Q61464-7;Q61464-5;A0A0N4SVM8;Q3TZK9;E9QML5;Q61464;Q61464-2	622;622;622;622;622;622;622;622;622;622;622;622
Znf638	1302	Q61464	Sirtuin-regulated	0.105651	5.61527	A0A0N4SV80;Q61464-4;E9QML5;Q61464	1302;1302;1302;1302
Znf638	1567	Q61464	Sirtuin-regulated	0.295472	1.8972	A0A0N4SV80;Q61464-4;E9QML5;Q61464	1567;1567;1567;1567
Znf638	1782	Q61464	Sirtuin-regulated	0.826499	4.87371	A0A0N4SV80;Q61464-4;E9QML5;Q61464	1782;1782;1782;1782
Znf638	1821	Q61464	Sirtuin-regulated	3.79716	7.73286	A0A0N4SV80;Q61464-4;E9QML5;Q61464	1821;1821;1821;1821
Znf638	1891	Q61464	Sirtuin-regulated	NaN	5.44592	A0A0N4SV80;Q61464-4;A0A0N4SV38;A0A0N4SVI8;E9QKZ7;Q61464-7;Q61464-5;E9QML5;Q61464;Q61464-2	1857;1857;1170;1204;1206;1171;1205;1891;1891;1202
Znf638	1906	Q61464	Sirtuin-regulated	0.537266	2.68821	A0A0N4SV80;Q61464-4;A0A0N4SV38;A0A0N4SVI8;E9QKZ7;Q61464-7;Q61464-5;E9QML5;Q61464;Q61464-2	1906;1906;1219;1253;1255;1220;1254;1940;1940;1251
Znf638	1915	Q61464	Sirtuin-regulated	NaN	3.191	A0A0N4SV80;Q61464-4;A0A0N4SV38;A0A0N4SVI8;E9QKZ7;Q61464-7;Q61464-5;E9QML5;Q61464;Q61464-2	1915;1915;1228;1262;1264;1229;1263;1949;1949;1260
Znf706	34	Q9D115	Sirtuin-regulated	0.719585	1.43768	Q9D115	34
Znf830	102	Q8R1N0	Sirtuin-regulated	NaN	2.79795	Q8R1N0	102
Znf830	114	Q8R1N0	Sirtuin-regulated	NaN	3.04239	Q8R1N0	114
Znf830	225	Q8R1N0	Sirtuin-regulated	0.00329248	4.42668	Q8R1N0	225
Zranb2	54	Q9R020	Sirtuin-regulated	0.907563	5.83864	D3Z4U0;Q9R020	54;54
Zyx	24	Q7TQE2	Sirtuin-regulated	0.996835	2.1038	Q7TQE2;Q62523;A0A0N4SVD2;A0A0N4SUX7;A0A0N4SVP4	24;24;24;24;24
Zzz3	168	Q6KAQ7	Sirtuin-regulated	0.302546	3.03204	D3YTT9;Q6KAQ7	168;168
Zzz3	700	Q6KAQ7	Sirtuin-regulated	0.477701	6.40945	D3YTT9;Q6KAQ7;Q6KAQ7-2;Q6KAQ7-3	699;700;199;203
Zzz3	708	Q6KAQ7	Serum/LIF enriched; Sirtuin-regulated	4.65761	4.65908	D3YTT9;Q6KAQ7;Q6KAQ7-2;Q6KAQ7-3	707;708;207;211

## Sheet: EV6B
Gene Name	GO Compartment Enrichment	GO Term
1810022K09Rik
2310022A10Rik	nucleus	GO.0005634
2410004B18Rik	nucleus	GO.0005634
2700029M09Rik	nucleus	GO.0005634
2810474O19Rik
3110001I22Rik	cytoplasm	GO.0005737
Aagab	nucleus; cytoplasm	GO.0005634; GO.0005737
Abce1	cytoplasm; mitochondrion	GO.0005737; GO.0005739
Abcf2
Abcf3
Acadsb	cytoplasm; mitochondrion	GO.0005737; GO.0005739
Acadvl	nucleus; cytoplasm; mitochondrion	GO.0005634;GO.0005737;GO.0005739
Acin1	nucleus; cytoplasm	GO.0005634; GO.0005737
Adrm1	nucleus; cytoplasm	GO.0005634; GO.0005737
Aebp2	nucleus	GO.0005634
Aff1	nucleus	GO.0005634
Aff4	nucleus	GO.0005634
Ahctf1	nucleus; cytoplasm	GO.0005634; GO.0005737
Ahdc1
Ahsa1	cytoplasm	GO.0005737
Akap12	cytoplasm	GO.0005737
Akap8	nucleus; cytoplasm; mitochondrion	GO.0005634;GO.0005737;GO.0005739
Akap8l	nucleus; cytoplasm	GO.0005634; GO.0005737
Alas1	nucleus; cytoplasm; mitochondrion	GO.0005634;GO.0005737;GO.0005739
Alkbh5	nucleus; cytoplasm	GO.0005634; GO.0005737
Alms1	cytoplasm	GO.0005737
Alyref	nucleus; cytoplasm	GO.0005634; GO.0005737
Ammecr1	nucleus	GO.0005634
Ank2	cytoplasm; mitochondrion	GO.0005737; GO.0005739
Ank3	cytoplasm	GO.0005737
Ankrd54	nucleus; cytoplasm	GO.0005634; GO.0005737
Anln	nucleus; cytoplasm	GO.0005634; GO.0005737
Api5	nucleus; cytoplasm	GO.0005634; GO.0005737
Arfip1
Arid1a	nucleus	GO.0005634
Arid1b	nucleus; cytoplasm	GO.0005634; GO.0005737
Arid4a
Arid4b	nucleus	GO.0005634
Armc6	cytoplasm	GO.0005737
Arnt	nucleus; cytoplasm	GO.0005634; GO.0005737
Arpp19	cytoplasm	GO.0005737
Ash2l	nucleus	GO.0005634
Asl	nucleus; cytoplasm; mitochondrion	GO.0005634;GO.0005737;GO.0005739
Aspscr1	nucleus; cytoplasm	GO.0005634; GO.0005737
Asxl2	nucleus	GO.0005634
Atp5e	cytoplasm; mitochondrion	GO.0005737; GO.0005739
Atp5h	nucleus; cytoplasm; mitochondrion	GO.0005634;GO.0005737;GO.0005739
Atp5o	cytoplasm; mitochondrion	GO.0005737; GO.0005739
Atp6v1g1	cytoplasm	GO.0005737
Atpif1	cytoplasm; mitochondrion	GO.0005737; GO.0005739
Atrx	nucleus; cytoplasm	GO.0005634; GO.0005737
Atxn7	nucleus; cytoplasm	GO.0005634; GO.0005737
Atxn7l1
Atxn7l2
Bach1	nucleus	GO.0005634
Bahcc1	nucleus	GO.0005634
Baz1b	nucleus	GO.0005634
Baz2a	nucleus; cytoplasm	GO.0005634; GO.0005737
Baz2b
Bcas2	nucleus	GO.0005634
Bcat2	nucleus; cytoplasm; mitochondrion	GO.0005634;GO.0005737;GO.0005739
Bcl7b
Bcl7c
Bcl9	nucleus; cytoplasm	GO.0005634; GO.0005737
Bclaf1	nucleus; cytoplasm	GO.0005634; GO.0005737
Bcorl1	nucleus	GO.0005634
Bend3	nucleus	GO.0005634
Birc6	cytoplasm	GO.0005737
Blm	nucleus; cytoplasm	GO.0005634; GO.0005737
Bloc1s6	cytoplasm	GO.0005737
Bod1	cytoplasm	GO.0005737
Bod1l	nucleus	GO.0005634
Bop1	nucleus	GO.0005634
Bptf
Brca1	nucleus; cytoplasm; mitochondrion	GO.0005634;GO.0005737;GO.0005739
Brca2	nucleus; cytoplasm	GO.0005634; GO.0005737
Brd1
Brd2	nucleus; cytoplasm	GO.0005634; GO.0005737
Brd3	nucleus	GO.0005634
Brd4	nucleus	GO.0005634
Brd7	nucleus; cytoplasm	GO.0005634; GO.0005737
Brd8	nucleus; cytoplasm; mitochondrion	GO.0005634;GO.0005737;GO.0005739
Brd9
Brix1	nucleus	GO.0005634
Brpf1	nucleus; cytoplasm	GO.0005634; GO.0005737
Brpf3
Btaf1
Btf3	nucleus; cytoplasm	GO.0005634; GO.0005737
Btf3l4
Bysl	nucleus; cytoplasm	GO.0005634; GO.0005737
Bzw1	cytoplasm	GO.0005737
C330007P06Rik	nucleus	GO.0005634
Cacybp	nucleus; cytoplasm	GO.0005634; GO.0005737
Capzb	cytoplasm	GO.0005737
Casc5	nucleus; cytoplasm	GO.0005634; GO.0005737
Casp3	nucleus; cytoplasm	GO.0005634; GO.0005737
Casp8ap2	nucleus; cytoplasm; mitochondrion	GO.0005634;GO.0005737;GO.0005739
Cbl	cytoplasm	GO.0005737
Cbx1	nucleus	GO.0005634
Cbx2	nucleus	GO.0005634
Cbx3	nucleus	GO.0005634
Cbx8	nucleus	GO.0005634
Ccar1	nucleus; cytoplasm	GO.0005634; GO.0005737
Ccar2	nucleus; cytoplasm; mitochondrion	GO.0005634;GO.0005737;GO.0005739
Ccdc101	nucleus	GO.0005634
Ccdc12
Ccdc18
Ccdc59	nucleus	GO.0005634
Ccdc86	nucleus	GO.0005634
Ccna2	nucleus; cytoplasm	GO.0005634; GO.0005737
Ccnl1	nucleus; cytoplasm	GO.0005634; GO.0005737
Ccnt1	nucleus	GO.0005634
Ccnt2	nucleus; cytoplasm	GO.0005634; GO.0005737
Cct5	nucleus; cytoplasm	GO.0005634; GO.0005737
Cct6a	cytoplasm	GO.0005737
Cd2bp2	nucleus; cytoplasm	GO.0005634; GO.0005737
Cdc16	nucleus; cytoplasm	GO.0005634; GO.0005737
Cdc42	cytoplasm	GO.0005737
Cdca7l	nucleus; cytoplasm	GO.0005634; GO.0005737
Cdk1	nucleus; cytoplasm; mitochondrion	GO.0005634;GO.0005737;GO.0005739
Cdk11b	nucleus	GO.0005634
Cdk12	nucleus	GO.0005634
Cdk13	nucleus; cytoplasm	GO.0005634; GO.0005737
Cdk4	nucleus; cytoplasm	GO.0005634; GO.0005737
Cdk9	nucleus; cytoplasm	GO.0005634; GO.0005737
Cdkn2aip	nucleus	GO.0005634
Cebpg	nucleus	GO.0005634
Cebpz	nucleus	GO.0005634
Cecr2	nucleus	GO.0005634
Cenpo	nucleus	GO.0005634
Cenpv	nucleus; cytoplasm	GO.0005634; GO.0005737
Cep192
Cfap36	nucleus; cytoplasm	GO.0005634; GO.0005737
Cfdp1
Cfl1	nucleus; cytoplasm; mitochondrion	GO.0005634;GO.0005737;GO.0005739
Cfl2	nucleus; cytoplasm	GO.0005634; GO.0005737
Chaf1a	nucleus	GO.0005634
Chaf1b	nucleus	GO.0005634
Chd1	nucleus; cytoplasm	GO.0005634; GO.0005737
Chd2	nucleus	GO.0005634
Chd4	nucleus; cytoplasm	GO.0005634; GO.0005737
Chd6	nucleus	GO.0005634
Chd8	nucleus	GO.0005634
Chd9	nucleus; cytoplasm	GO.0005634; GO.0005737
Cherp	cytoplasm	GO.0005737
Chordc1
Chtf18	nucleus; cytoplasm	GO.0005634; GO.0005737
Chtop	nucleus; cytoplasm	GO.0005634; GO.0005737
Cic	nucleus	GO.0005634
Cks2
Clspn	nucleus; cytoplasm	GO.0005634; GO.0005737
Cltc	cytoplasm	GO.0005737
Cmtr1	nucleus; cytoplasm	GO.0005634; GO.0005737
Coa3	cytoplasm; mitochondrion	GO.0005737; GO.0005739
Coil	nucleus	GO.0005634
Copa	cytoplasm	GO.0005737
Copg1	cytoplasm	GO.0005737
Cops4	nucleus; cytoplasm	GO.0005634; GO.0005737
Coro1c	cytoplasm	GO.0005737
Cox17	cytoplasm; mitochondrion	GO.0005737; GO.0005739
Cox6b1	cytoplasm; mitochondrion	GO.0005737; GO.0005739
Cpne1	nucleus; cytoplasm	GO.0005634; GO.0005737
Cramp1l	nucleus	GO.0005634
Crebbp	nucleus; cytoplasm	GO.0005634; GO.0005737
Cs	cytoplasm; mitochondrion	GO.0005737; GO.0005739
Csnk1a1	nucleus; cytoplasm	GO.0005634; GO.0005737
Csrp2bp	nucleus; cytoplasm	GO.0005634; GO.0005737
Cstf3	nucleus	GO.0005634
Ctdp1	nucleus; cytoplasm	GO.0005634; GO.0005737
Ctr9	nucleus	GO.0005634
Cul4b	nucleus; cytoplasm	GO.0005634; GO.0005737
Cwc22	nucleus; cytoplasm	GO.0005634; GO.0005737
Cwc27	nucleus	GO.0005634
Cwf19l2
D030056L22Rik
D8Ertd738e	nucleus	GO.0005634
Dbi	nucleus; cytoplasm	GO.0005634; GO.0005737
Dbnl	cytoplasm	GO.0005737
Dbt	cytoplasm; mitochondrion	GO.0005737; GO.0005739
Dcaf13	nucleus; cytoplasm	GO.0005634; GO.0005737
Dctpp1	cytoplasm	GO.0005737
Ddb1	nucleus; cytoplasm	GO.0005634; GO.0005737
Ddx10	nucleus; cytoplasm	GO.0005634; GO.0005737
Ddx18	nucleus; cytoplasm	GO.0005634; GO.0005737
Ddx21	nucleus; cytoplasm	GO.0005634; GO.0005737
Ddx23
Ddx24	nucleus; cytoplasm	GO.0005634; GO.0005737
Ddx27	nucleus; cytoplasm	GO.0005634; GO.0005737
Ddx31	nucleus; cytoplasm	GO.0005634; GO.0005737
Ddx3y	nucleus; cytoplasm	GO.0005634; GO.0005737
Ddx41	nucleus; cytoplasm	GO.0005634; GO.0005737
Ddx42	nucleus; cytoplasm	GO.0005634; GO.0005737
Ddx46	nucleus; cytoplasm	GO.0005634; GO.0005737
Ddx5	nucleus; cytoplasm	GO.0005634; GO.0005737
Ddx50	nucleus; cytoplasm	GO.0005634; GO.0005737
Ddx52	nucleus; cytoplasm	GO.0005634; GO.0005737
Ddx54	nucleus; cytoplasm	GO.0005634; GO.0005737
Ddx55	nucleus; cytoplasm	GO.0005634; GO.0005737
Dek	nucleus; cytoplasm	GO.0005634; GO.0005737
Dgcr8	nucleus; cytoplasm	GO.0005634; GO.0005737
Dhx15	nucleus; cytoplasm	GO.0005634; GO.0005737
Dhx16
Dhx36	nucleus; cytoplasm	GO.0005634; GO.0005737
Dhx37
Dhx9	nucleus; cytoplasm	GO.0005634; GO.0005737
Dido1	nucleus; cytoplasm	GO.0005634; GO.0005737
Dlat	cytoplasm; mitochondrion	GO.0005737; GO.0005739
Dmap1	nucleus; cytoplasm	GO.0005634; GO.0005737
Dnaja3	nucleus; cytoplasm; mitochondrion	GO.0005634;GO.0005737;GO.0005739
Dnajb1	nucleus; cytoplasm	GO.0005634; GO.0005737
Dnajb6	nucleus; cytoplasm	GO.0005634; GO.0005737
Dnajc2	nucleus; cytoplasm	GO.0005634; GO.0005737
Dnmt1	nucleus; cytoplasm	GO.0005634; GO.0005737
Dnmt3b	nucleus; cytoplasm	GO.0005634; GO.0005737
Dnttip1	nucleus	GO.0005634
Dnttip2	nucleus	GO.0005634
Dot1l
Dpf2	nucleus; cytoplasm	GO.0005634; GO.0005737
Dr1	nucleus	GO.0005634
Dus3l
Dusp19	cytoplasm	GO.0005737
Dut
Dync1li1	cytoplasm	GO.0005737
Ebna1bp2	nucleus	GO.0005634
Eci1	cytoplasm; mitochondrion	GO.0005737; GO.0005739
Ecm29	nucleus; cytoplasm	GO.0005634; GO.0005737
Ect2	nucleus; cytoplasm	GO.0005634; GO.0005737
Edf1	nucleus; cytoplasm	GO.0005634; GO.0005737
Eef1b	cytoplasm	GO.0005737
Eef1d	nucleus; cytoplasm	GO.0005634; GO.0005737
Eef1g	nucleus; cytoplasm	GO.0005634; GO.0005737
Eef2	cytoplasm	GO.0005737
Efhd2
Egln1	nucleus; cytoplasm	GO.0005634; GO.0005737
Eif3d	cytoplasm	GO.0005737
Eif3e	nucleus; cytoplasm	GO.0005634; GO.0005737
Eif3g	nucleus; cytoplasm	GO.0005634; GO.0005737
Eif3l	nucleus; cytoplasm	GO.0005634; GO.0005737
Eif4b	cytoplasm	GO.0005737
Eif4e	cytoplasm	GO.0005737
Eif4g1	nucleus; cytoplasm	GO.0005634; GO.0005737
Elac2	nucleus; cytoplasm; mitochondrion	GO.0005634;GO.0005737;GO.0005739
Elf2	nucleus; cytoplasm	GO.0005634; GO.0005737
Ell	nucleus	GO.0005634
Elmsan1
Elp3	nucleus; cytoplasm	GO.0005634; GO.0005737
Enah	cytoplasm	GO.0005737
Engase	cytoplasm	GO.0005737
Eno1	cytoplasm	GO.0005737
Eny2	nucleus; cytoplasm; mitochondrion	GO.0005634;GO.0005737;GO.0005739
Ep300	nucleus; cytoplasm	GO.0005634; GO.0005737
Ep400	nucleus	GO.0005634
Epb41l2	nucleus; cytoplasm	GO.0005634; GO.0005737
Epc2	nucleus	GO.0005634
Eprs	cytoplasm	GO.0005737
Eps15l1	nucleus; cytoplasm	GO.0005634; GO.0005737
Erich1
Esco1	nucleus	GO.0005634
Esco2	nucleus; cytoplasm	GO.0005634; GO.0005737
Esf1	nucleus	GO.0005634
Etv6	nucleus; cytoplasm	GO.0005634; GO.0005737
Exoc3	cytoplasm	GO.0005737
Exosc10	nucleus; cytoplasm	GO.0005634; GO.0005737
Exosc8	nucleus; cytoplasm	GO.0005634; GO.0005737
Exosc9	nucleus; cytoplasm	GO.0005634; GO.0005737
Eya3	nucleus; cytoplasm	GO.0005634; GO.0005737
Fabp5	nucleus; cytoplasm	GO.0005634; GO.0005737
Fam136a	cytoplasm	GO.0005737
Fam175a	nucleus	GO.0005634
Fam178a	nucleus	GO.0005634
Fam192a	nucleus	GO.0005634
Fam208a	nucleus	GO.0005634
Fam208b	nucleus; cytoplasm	GO.0005634; GO.0005737
Fam32a	nucleus	GO.0005634
Fasn	cytoplasm	GO.0005737
Fbrsl1
Fen1	nucleus; cytoplasm; mitochondrion	GO.0005634;GO.0005737;GO.0005739
Fip1l1	nucleus	GO.0005634
Fis1	cytoplasm; mitochondrion	GO.0005737; GO.0005739
Fkbp4	nucleus; cytoplasm; mitochondrion	GO.0005634;GO.0005737;GO.0005739
Fkbp5	nucleus; cytoplasm	GO.0005634; GO.0005737
Flna	nucleus; cytoplasm	GO.0005634; GO.0005737
Flnb	nucleus; cytoplasm	GO.0005634; GO.0005737
Foxi3
Foxo6	nucleus; cytoplasm	GO.0005634; GO.0005737
Frg1	nucleus; cytoplasm	GO.0005634; GO.0005737
Ftsj3	nucleus	GO.0005634
Fubp1	nucleus	GO.0005634
Fubp3
Fus	nucleus; cytoplasm	GO.0005634; GO.0005737
Fxr1	nucleus; cytoplasm	GO.0005634; GO.0005737
Gabarapl2	cytoplasm	GO.0005737
Gadd45gip1	nucleus; cytoplasm	GO.0005634; GO.0005737
Gars	cytoplasm	GO.0005737
Gatad1	nucleus	GO.0005634
Glg1	cytoplasm	GO.0005737
Gli3	nucleus; cytoplasm	GO.0005634; GO.0005737
Glrx3	nucleus; cytoplasm	GO.0005634; GO.0005737
Gltscr1l
Gltscr2	nucleus; cytoplasm	GO.0005634; GO.0005737
Glyr1	nucleus; cytoplasm	GO.0005634; GO.0005737
Gm14124
Gm21992
Gm28036
Gm340
Gmnn	nucleus; cytoplasm	GO.0005634; GO.0005737
Gnl2	nucleus	GO.0005634
Gnl3	nucleus	GO.0005634
Gnl3l	nucleus; cytoplasm	GO.0005634; GO.0005737
Golph3l	cytoplasm	GO.0005737
Gpatch1	nucleus	GO.0005634
Gpatch8
Gps2	nucleus; cytoplasm; mitochondrion	GO.0005634;GO.0005737;GO.0005739
Gspt1	cytoplasm	GO.0005737
Gtf2e1	nucleus; cytoplasm	GO.0005634; GO.0005737
Gtf2e2	nucleus; cytoplasm	GO.0005634; GO.0005737
Gtf2f1	nucleus	GO.0005634
Gtf2h1	nucleus	GO.0005634
Gtf3c5	nucleus	GO.0005634
Gtpbp4	nucleus; cytoplasm	GO.0005634; GO.0005737
H2afy	nucleus	GO.0005634
Hadha	cytoplasm; mitochondrion	GO.0005737; GO.0005739
Hadhb	cytoplasm; mitochondrion	GO.0005737; GO.0005739
Hat1	nucleus	GO.0005634
Haus6
Hcfc1	nucleus; cytoplasm	GO.0005634; GO.0005737
Hdgf	nucleus; cytoplasm	GO.0005634; GO.0005737
Hdgfrp2	nucleus	GO.0005634
Hdlbp	nucleus; cytoplasm	GO.0005634; GO.0005737
Hells	nucleus	GO.0005634
Higd1a	nucleus; cytoplasm; mitochondrion	GO.0005634;GO.0005737;GO.0005739
Hira	nucleus	GO.0005634
Hirip3	nucleus	GO.0005634
Hist1h1a	nucleus	GO.0005634
Hist1h1b	nucleus	GO.0005634
Hist1h1c	nucleus	GO.0005634
Hist1h1e	nucleus	GO.0005634
Hist1h2ba	nucleus	GO.0005634
Hist1h3b
Hist1h4a
Hmbox1	nucleus; cytoplasm	GO.0005634; GO.0005737
Hmbs	nucleus; cytoplasm	GO.0005634; GO.0005737
Hmga1	nucleus	GO.0005634
Hmgb1	nucleus; cytoplasm	GO.0005634; GO.0005737
Hmgb2	nucleus; cytoplasm	GO.0005634; GO.0005737
Hmgb3	nucleus; cytoplasm	GO.0005634; GO.0005737
Hmgcl	cytoplasm; mitochondrion	GO.0005737; GO.0005739
Hmgn1	nucleus; cytoplasm	GO.0005634; GO.0005737
Hmgn3	nucleus	GO.0005634
Hmgxb4
Hn1	nucleus; cytoplasm	GO.0005634; GO.0005737
Hnrnpa0	nucleus	GO.0005634
Hnrnpa1	nucleus; cytoplasm	GO.0005634; GO.0005737
Hnrnpa2b1	nucleus; cytoplasm	GO.0005634; GO.0005737
Hnrnpa3	nucleus; cytoplasm	GO.0005634; GO.0005737
Hnrnpab	nucleus; cytoplasm	GO.0005634; GO.0005737
Hnrnpc	nucleus; cytoplasm	GO.0005634; GO.0005737
Hnrnpdl	nucleus; cytoplasm	GO.0005634; GO.0005737
Hnrnpf	nucleus; cytoplasm	GO.0005634; GO.0005737
Hnrnpk	nucleus; cytoplasm; mitochondrion	GO.0005634;GO.0005737;GO.0005739
Hnrnpll	nucleus	GO.0005634
Hnrnpm	nucleus	GO.0005634
Hnrnpu	nucleus; cytoplasm	GO.0005634; GO.0005737
Hnrnpul2	nucleus	GO.0005634
Hp1bp3	nucleus	GO.0005634
Hsbp1	nucleus	GO.0005634
Hsp90ab1	nucleus; cytoplasm	GO.0005634; GO.0005737
Hspa8	nucleus; cytoplasm	GO.0005634; GO.0005737
Hspa9	nucleus; cytoplasm; mitochondrion	GO.0005634;GO.0005737;GO.0005739
Hspe1	cytoplasm; mitochondrion	GO.0005737; GO.0005739
Huwe1	nucleus; cytoplasm	GO.0005634; GO.0005737
Ice1	nucleus	GO.0005634
Idh2	cytoplasm; mitochondrion	GO.0005737; GO.0005739
Ik	nucleus; cytoplasm	GO.0005634; GO.0005737
Ikzf5	nucleus	GO.0005634
Ilf3	nucleus; cytoplasm; mitochondrion	GO.0005634;GO.0005737;GO.0005739
Incenp	nucleus; cytoplasm	GO.0005634; GO.0005737
Ing3	nucleus	GO.0005634
Ing4	nucleus; cytoplasm	GO.0005634; GO.0005737
Ino80	nucleus; cytoplasm	GO.0005634; GO.0005737
Ino80c	nucleus	GO.0005634
Ino80d	nucleus	GO.0005634
Ints1	nucleus	GO.0005634
Ints10	nucleus	GO.0005634
Ints12	nucleus	GO.0005634
Ints5	nucleus; cytoplasm	GO.0005634; GO.0005737
Isg20l2	nucleus	GO.0005634
Isy1	nucleus	GO.0005634
Jade1	nucleus; cytoplasm	GO.0005634; GO.0005737
Jade2	nucleus	GO.0005634
Jade3	nucleus	GO.0005634
Jarid2	nucleus; cytoplasm; mitochondrion	GO.0005634;GO.0005737;GO.0005739
Jmjd6	nucleus; cytoplasm	GO.0005634; GO.0005737
Kank2	cytoplasm; mitochondrion	GO.0005737; GO.0005739
Kansl1	nucleus	GO.0005634
Kansl1l	nucleus	GO.0005634
Kansl3	nucleus	GO.0005634
Kars	nucleus; cytoplasm	GO.0005634; GO.0005737
Kat2a	nucleus; cytoplasm	GO.0005634; GO.0005737
Kat2b	nucleus; cytoplasm	GO.0005634; GO.0005737
Kat5	nucleus; cytoplasm	GO.0005634; GO.0005737
Kat6b	nucleus	GO.0005634
Kat7	nucleus; cytoplasm	GO.0005634; GO.0005737
Kat8	nucleus	GO.0005634
Kctd5	cytoplasm	GO.0005737
Kdm2b	nucleus	GO.0005634
Kdm3a	nucleus; cytoplasm	GO.0005634; GO.0005737
Kdm3b	nucleus	GO.0005634
Kdm5b	nucleus; cytoplasm	GO.0005634; GO.0005737
Kdm5d	nucleus	GO.0005634
Khdrbs1	nucleus; cytoplasm	GO.0005634; GO.0005737
Khsrp	nucleus; cytoplasm	GO.0005634; GO.0005737
Kiaa0907	nucleus; cytoplasm	GO.0005634; GO.0005737
Kif20a	nucleus; cytoplasm	GO.0005634; GO.0005737
Kif22	nucleus; cytoplasm	GO.0005634; GO.0005737
Kif23	nucleus; cytoplasm	GO.0005634; GO.0005737
Kif4	nucleus; cytoplasm	GO.0005634; GO.0005737
Kin	nucleus; cytoplasm	GO.0005634; GO.0005737
Klf15	nucleus	GO.0005634
Klf4	nucleus; cytoplasm	GO.0005634; GO.0005737
Kmt2a	nucleus; cytoplasm	GO.0005634; GO.0005737
Kmt2c	nucleus	GO.0005634
Kmt2d	nucleus	GO.0005634
Kri1	nucleus	GO.0005634
L3mbtl3	nucleus	GO.0005634
Lactb2	cytoplasm; mitochondrion	GO.0005737; GO.0005739
Lad1
Larp7	nucleus; cytoplasm	GO.0005634; GO.0005737
Leo1	nucleus	GO.0005634
Lig3	nucleus; cytoplasm; mitochondrion	GO.0005634;GO.0005737;GO.0005739
Lin52	nucleus	GO.0005634
Lin54	nucleus	GO.0005634
Lipt1
Lonp1	nucleus; cytoplasm; mitochondrion	GO.0005634;GO.0005737;GO.0005739
Lrpprc	nucleus; cytoplasm; mitochondrion	GO.0005634;GO.0005737;GO.0005739
Luc7l3	nucleus	GO.0005634
Lyar	nucleus; cytoplasm	GO.0005634; GO.0005737
M6pr	cytoplasm	GO.0005737
Mad1l1	nucleus; cytoplasm	GO.0005634; GO.0005737
Mad2l1	nucleus; cytoplasm	GO.0005634; GO.0005737
Mafg	nucleus	GO.0005634
Mak16	nucleus	GO.0005634
Maml1	nucleus	GO.0005634
Manf	cytoplasm	GO.0005737
Map4k4	cytoplasm	GO.0005737
Mapre2	cytoplasm	GO.0005737
Marcks	nucleus; cytoplasm	GO.0005634; GO.0005737
Marcksl1	cytoplasm	GO.0005737
Mavs	cytoplasm; mitochondrion	GO.0005737; GO.0005739
Max	nucleus; cytoplasm	GO.0005634; GO.0005737
Mbtd1	nucleus	GO.0005634
Mcm10	nucleus	GO.0005634
Mcm3	nucleus; cytoplasm	GO.0005634; GO.0005737
Mcm4	nucleus	GO.0005634
Mcrs1	nucleus; cytoplasm	GO.0005634; GO.0005737
Mdc1	nucleus	GO.0005634
Meaf6	nucleus	GO.0005634
Mecp2	nucleus; cytoplasm; mitochondrion	GO.0005634;GO.0005737;GO.0005739
Med1	nucleus	GO.0005634
Med11	nucleus	GO.0005634
Med12	nucleus	GO.0005634
Med12l	nucleus	GO.0005634
Med15	nucleus; cytoplasm	GO.0005634; GO.0005737
Med17	nucleus	GO.0005634
Med28	nucleus; cytoplasm	GO.0005634; GO.0005737
Med6	nucleus	GO.0005634
Mef2d	nucleus; cytoplasm	GO.0005634; GO.0005737
Mga	nucleus	GO.0005634
Mina	nucleus; cytoplasm	GO.0005634; GO.0005737
Mitd1	cytoplasm	GO.0005737
Mki67	nucleus; cytoplasm	GO.0005634; GO.0005737
Mkl1	nucleus; cytoplasm	GO.0005634; GO.0005737
Mkl2	nucleus; cytoplasm	GO.0005634; GO.0005737
Mkrn1
Mllt1
Mllt10	nucleus; cytoplasm	GO.0005634; GO.0005737
Mllt3	nucleus	GO.0005634
Mnat1	nucleus; cytoplasm	GO.0005634; GO.0005737
Morc2a	nucleus; cytoplasm	GO.0005634; GO.0005737
Morc3	nucleus	GO.0005634
Mphosph10	nucleus	GO.0005634
Mphosph8	nucleus; cytoplasm	GO.0005634; GO.0005737
Mrfap1	nucleus; cytoplasm	GO.0005634; GO.0005737
Mrgbp	nucleus	GO.0005634
Mroh8
Mrpl12	cytoplasm; mitochondrion	GO.0005737; GO.0005739
Mrpl24	cytoplasm; mitochondrion	GO.0005737; GO.0005739
Mrpl28	cytoplasm; mitochondrion	GO.0005737; GO.0005739
Mrpl30	cytoplasm; mitochondrion	GO.0005737; GO.0005739
Mrpl9	cytoplasm; mitochondrion	GO.0005737; GO.0005739
Mrps27	cytoplasm; mitochondrion	GO.0005737; GO.0005739
Mrps36	cytoplasm; mitochondrion	GO.0005737; GO.0005739
Msantd3
Msantd4	nucleus	GO.0005634
Msh2	nucleus	GO.0005634
Msh6	nucleus; cytoplasm	GO.0005634; GO.0005737
Msl2	nucleus	GO.0005634
Msl3	nucleus	GO.0005634
Mta2	nucleus	GO.0005634
Mtf2	nucleus; cytoplasm	GO.0005634; GO.0005737
Mum1	nucleus; cytoplasm	GO.0005634; GO.0005737
Mybbp1a	nucleus; cytoplasm	GO.0005634; GO.0005737
Mybl1	nucleus	GO.0005634
Mybl2	nucleus	GO.0005634
Myc	nucleus; cytoplasm; mitochondrion	GO.0005634;GO.0005737;GO.0005739
Mycn	nucleus	GO.0005634
Myef2	nucleus	GO.0005634
N4bp2
N4bp2l2	nucleus	GO.0005634
Naa10	nucleus; cytoplasm	GO.0005634; GO.0005737
Naa15	nucleus; cytoplasm	GO.0005634; GO.0005737
Naa30	nucleus; cytoplasm	GO.0005634; GO.0005737
Nae1	cytoplasm	GO.0005737
Nanog	nucleus	GO.0005634
Napg	cytoplasm; mitochondrion	GO.0005737; GO.0005739
Nasp	nucleus; cytoplasm	GO.0005634; GO.0005737
Nat10	nucleus	GO.0005634
Nat6	cytoplasm	GO.0005737
Ncl	nucleus; cytoplasm	GO.0005634; GO.0005737
Ncoa1	nucleus; cytoplasm	GO.0005634; GO.0005737
Ncoa2	nucleus; cytoplasm	GO.0005634; GO.0005737
Ncoa3	nucleus; cytoplasm	GO.0005634; GO.0005737
Ncoa5	nucleus	GO.0005634
Ncoa6	nucleus	GO.0005634
Ndufa5	cytoplasm; mitochondrion	GO.0005737; GO.0005739
Ndufb11	cytoplasm; mitochondrion	GO.0005737; GO.0005739
Ndufs3	nucleus; cytoplasm; mitochondrion	GO.0005634;GO.0005737;GO.0005739
Ndufv3	nucleus; cytoplasm; mitochondrion	GO.0005634;GO.0005737;GO.0005739
Nek1	nucleus; cytoplasm	GO.0005634; GO.0005737
Nelfe	nucleus	GO.0005634
Nfat5	nucleus; cytoplasm	GO.0005634; GO.0005737
Nfrkb	nucleus	GO.0005634
Nifk	nucleus; cytoplasm	GO.0005634; GO.0005737
Nipbl	nucleus	GO.0005634
Nmt1	cytoplasm	GO.0005737
Nmt2	cytoplasm	GO.0005737
Noc3l	nucleus; cytoplasm; mitochondrion	GO.0005634;GO.0005737;GO.0005739
Nol10	nucleus	GO.0005634
Nol7	nucleus; cytoplasm; mitochondrion	GO.0005634;GO.0005737;GO.0005739
Nol8	nucleus	GO.0005634
Nol9	nucleus	GO.0005634
Nolc1	nucleus; cytoplasm	GO.0005634; GO.0005737
Nono	nucleus	GO.0005634
Nop14	nucleus	GO.0005634
Nop2	nucleus	GO.0005634
Nop56	nucleus; cytoplasm	GO.0005634; GO.0005737
Nop58	nucleus; cytoplasm	GO.0005634; GO.0005737
Npat	nucleus; cytoplasm	GO.0005634; GO.0005737
Npm1	nucleus; cytoplasm	GO.0005634; GO.0005737
Nr2c2	nucleus	GO.0005634
Nrf1	nucleus; cytoplasm	GO.0005634; GO.0005737
Nsd1	nucleus	GO.0005634
Nsfl1c	nucleus; cytoplasm	GO.0005634; GO.0005737
Nsrp1	nucleus	GO.0005634
Nucks1	nucleus; cytoplasm	GO.0005634; GO.0005737
Nudc	nucleus; cytoplasm	GO.0005634; GO.0005737
Numa1	nucleus; cytoplasm	GO.0005634; GO.0005737
Nup107	nucleus	GO.0005634
Nup153
Nup214	nucleus	GO.0005634
Nup50	nucleus	GO.0005634
Nup98	nucleus	GO.0005634
Nvl	nucleus	GO.0005634
Ogdh	nucleus; cytoplasm; mitochondrion	GO.0005634;GO.0005737;GO.0005739
Ogt	nucleus; cytoplasm; mitochondrion	GO.0005634;GO.0005737;GO.0005739
Orc2	nucleus	GO.0005634
Orc3	nucleus	GO.0005634
Otud5
Pa2g4	nucleus; cytoplasm	GO.0005634; GO.0005737
Pabpc1	nucleus; cytoplasm	GO.0005634; GO.0005737
Paf1	nucleus; cytoplasm	GO.0005634; GO.0005737
Paics	cytoplasm	GO.0005737
Palb2	nucleus	GO.0005634
Papola	nucleus; cytoplasm	GO.0005634; GO.0005737
Parp1	nucleus; cytoplasm; mitochondrion	GO.0005634;GO.0005737;GO.0005739
Paxbp1	nucleus	GO.0005634
Pbk	nucleus	GO.0005634
Pbrm1	nucleus	GO.0005634
Pcbp1	nucleus; cytoplasm	GO.0005634; GO.0005737
Pcmt1	cytoplasm	GO.0005737
Pcnp	nucleus	GO.0005634
Pdap1	cytoplasm	GO.0005737
Pdcd5	nucleus; cytoplasm	GO.0005634; GO.0005737
Pdhx	cytoplasm; mitochondrion	GO.0005737; GO.0005739
Pes1	nucleus; cytoplasm	GO.0005634; GO.0005737
Pex19	nucleus; cytoplasm	GO.0005634; GO.0005737
Pex5	cytoplasm; mitochondrion	GO.0005737; GO.0005739
Pfdn6	nucleus; cytoplasm	GO.0005634; GO.0005737
Phax	nucleus; cytoplasm	GO.0005634; GO.0005737
Phc1	nucleus	GO.0005634
Phf10	nucleus	GO.0005634
Phf14	nucleus	GO.0005634
Phf20	nucleus; cytoplasm	GO.0005634; GO.0005737
Phf20l1	nucleus	GO.0005634
Phf3
Phf6	nucleus	GO.0005634
Phip	nucleus	GO.0005634
Phrf1
Pin1	nucleus; cytoplasm; mitochondrion	GO.0005634;GO.0005737;GO.0005739
Pin4	nucleus; cytoplasm; mitochondrion	GO.0005634;GO.0005737;GO.0005739
Pkm	nucleus; cytoplasm	GO.0005634; GO.0005737
Pkn2	nucleus; cytoplasm	GO.0005634; GO.0005737
Pkn3	nucleus; cytoplasm	GO.0005634; GO.0005737
Pkp4	cytoplasm	GO.0005737
Plin3	cytoplasm	GO.0005737
Plk1	nucleus; cytoplasm	GO.0005634; GO.0005737
Pnisr	nucleus; cytoplasm	GO.0005634; GO.0005737
Pnn	nucleus; cytoplasm	GO.0005634; GO.0005737
Pola1	nucleus; cytoplasm	GO.0005634; GO.0005737
Polb	nucleus; cytoplasm	GO.0005634; GO.0005737
Poldip2	nucleus; cytoplasm; mitochondrion	GO.0005634;GO.0005737;GO.0005739
Poldip3	nucleus; cytoplasm	GO.0005634; GO.0005737
Polr1d	nucleus	GO.0005634
Polr2a	nucleus; cytoplasm	GO.0005634; GO.0005737
Polr2e	nucleus	GO.0005634
Pop4	nucleus	GO.0005634
Pou5f1	nucleus; cytoplasm; mitochondrion	GO.0005634;GO.0005737;GO.0005739
Pphln1	nucleus; cytoplasm	GO.0005634; GO.0005737
Ppia	nucleus; cytoplasm	GO.0005634; GO.0005737
Ppid	nucleus; cytoplasm; mitochondrion	GO.0005634;GO.0005737;GO.0005739
Ppig	nucleus; cytoplasm	GO.0005634; GO.0005737
Ppil2	nucleus; cytoplasm	GO.0005634; GO.0005737
Ppil4	nucleus; cytoplasm	GO.0005634; GO.0005737
Ppm1g	nucleus	GO.0005634
Ppp1ca	nucleus; cytoplasm	GO.0005634; GO.0005737
Ppp1cb	nucleus; cytoplasm	GO.0005634; GO.0005737
Ppp1r10	nucleus	GO.0005634
Ppp1r8	nucleus	GO.0005634
Ppp4r2	nucleus; cytoplasm	GO.0005634; GO.0005737
Pprc1	nucleus	GO.0005634
Prcc
Prdm15	nucleus	GO.0005634
Prdm5	nucleus	GO.0005634
Prdx1	nucleus; cytoplasm; mitochondrion	GO.0005634;GO.0005737;GO.0005739
Prdx3	cytoplasm	GO.0005737
Prdx6	nucleus; cytoplasm	GO.0005634; GO.0005737
Prkrip1	nucleus	GO.0005634
Prpf3	nucleus; cytoplasm	GO.0005634; GO.0005737
Prpf31	nucleus	GO.0005634
Prpf40a	nucleus; cytoplasm	GO.0005634; GO.0005737
Prpf40b	nucleus	GO.0005634
Prpf4b	nucleus	GO.0005634
Prpf6	nucleus	GO.0005634
Prr14l
Prrc2c	cytoplasm	GO.0005737
Psip1	nucleus	GO.0005634
Psmc5	nucleus; cytoplasm	GO.0005634; GO.0005737
Psmc6	nucleus; cytoplasm	GO.0005634; GO.0005737
Psmd10	nucleus; cytoplasm	GO.0005634; GO.0005737
Psmd4	nucleus; cytoplasm	GO.0005634; GO.0005737
Psmd6
Ptbp1	nucleus; cytoplasm	GO.0005634; GO.0005737
Ptms	cytoplasm	GO.0005737
Ptrf	nucleus; cytoplasm; mitochondrion	GO.0005634;GO.0005737;GO.0005739
Pum2	nucleus; cytoplasm	GO.0005634; GO.0005737
Pus1	nucleus; cytoplasm; mitochondrion	GO.0005634;GO.0005737;GO.0005739
Pus10
Pycr2	cytoplasm; mitochondrion	GO.0005737; GO.0005739
Pygo1	nucleus	GO.0005634
Rab14	cytoplasm	GO.0005737
Rad21	nucleus	GO.0005634
Rad50	nucleus; cytoplasm	GO.0005634; GO.0005737
Rad51c	nucleus; cytoplasm; mitochondrion	GO.0005634;GO.0005737;GO.0005739
Rai1	nucleus; cytoplasm; mitochondrion	GO.0005634;GO.0005737;GO.0005739
Raly	nucleus	GO.0005634
Ran	nucleus; cytoplasm	GO.0005634; GO.0005737
Ranbp2	nucleus; cytoplasm; mitochondrion	GO.0005634;GO.0005737;GO.0005739
Rbbp5	nucleus	GO.0005634
Rbbp6	nucleus; cytoplasm	GO.0005634; GO.0005737
Rbbp7	nucleus; cytoplasm	GO.0005634; GO.0005737
Rbm10	nucleus	GO.0005634
Rbm14	nucleus; cytoplasm	GO.0005634; GO.0005737
Rbm17	nucleus	GO.0005634
Rbm19	nucleus; cytoplasm	GO.0005634; GO.0005737
Rbm22	nucleus; cytoplasm	GO.0005634; GO.0005737
Rbm25	nucleus; cytoplasm	GO.0005634; GO.0005737
Rbm26
Rbm28	nucleus	GO.0005634
Rbm33
Rbm34	nucleus	GO.0005634
Rbm39	nucleus	GO.0005634
Rbm5	nucleus	GO.0005634
Rbm6
Rbm7	nucleus	GO.0005634
Rbmxl1	nucleus	GO.0005634
Rbmxl2
Rbpj	nucleus; cytoplasm	GO.0005634; GO.0005737
Rcc2	nucleus; cytoplasm	GO.0005634; GO.0005737
Rdx	cytoplasm	GO.0005737
Rexo1	nucleus	GO.0005634
Rfc1	nucleus; cytoplasm	GO.0005634; GO.0005737
Rfc2	nucleus	GO.0005634
Rhox10
Rif1	nucleus; cytoplasm	GO.0005634; GO.0005737
Rlf
Rmi1	nucleus	GO.0005634
Rnaseh2b	nucleus	GO.0005634
Rnf114	nucleus; cytoplasm	GO.0005634; GO.0005737
Rnf216	nucleus; cytoplasm	GO.0005634; GO.0005737
Rnf40	nucleus; cytoplasm	GO.0005634; GO.0005737
Rnmt	nucleus	GO.0005634
Rnps1	nucleus; cytoplasm	GO.0005634; GO.0005737
Rp9	nucleus; cytoplasm	GO.0005634; GO.0005737
Rpa1	nucleus	GO.0005634
Rpf1	nucleus	GO.0005634
Rpl10	nucleus; cytoplasm	GO.0005634; GO.0005737
Rpl10a	cytoplasm	GO.0005737
Rpl11	nucleus; cytoplasm	GO.0005634; GO.0005737
Rpl14	cytoplasm	GO.0005737
Rpl15	nucleus; cytoplasm	GO.0005634; GO.0005737
Rpl17	nucleus; cytoplasm	GO.0005634; GO.0005737
Rpl18a	cytoplasm	GO.0005737
Rpl19	cytoplasm	GO.0005737
Rpl21	cytoplasm	GO.0005737
Rpl22l1	cytoplasm	GO.0005737
Rpl24	cytoplasm	GO.0005737
Rpl26	nucleus; cytoplasm	GO.0005634; GO.0005737
Rpl27a	cytoplasm	GO.0005737
Rpl28	cytoplasm	GO.0005737
Rpl29	cytoplasm	GO.0005737
Rpl3	nucleus; cytoplasm	GO.0005634; GO.0005737
Rpl34	cytoplasm	GO.0005737
Rpl35a	cytoplasm	GO.0005737
Rpl36	cytoplasm	GO.0005737
Rpl37a	cytoplasm	GO.0005737
Rpl38	cytoplasm	GO.0005737
Rpl4	nucleus; cytoplasm	GO.0005634; GO.0005737
Rpl6	nucleus; cytoplasm	GO.0005634; GO.0005737
Rpl7	cytoplasm	GO.0005737
Rpl7a	cytoplasm	GO.0005737
Rplp2	cytoplasm	GO.0005737
Rpp25	nucleus	GO.0005634
Rprd2	nucleus	GO.0005634
Rps11	cytoplasm	GO.0005737
Rps14	nucleus; cytoplasm	GO.0005634; GO.0005737
Rps16	cytoplasm	GO.0005737
Rps17	cytoplasm	GO.0005737
Rps19bp1	nucleus; cytoplasm	GO.0005634; GO.0005737
Rps2	nucleus; cytoplasm	GO.0005634; GO.0005737
Rps20	cytoplasm	GO.0005737
Rps25	nucleus; cytoplasm	GO.0005634; GO.0005737
Rps3a	nucleus; cytoplasm	GO.0005634; GO.0005737
Rps4x	cytoplasm	GO.0005737
Rps5	cytoplasm	GO.0005737
Rps6	nucleus; cytoplasm	GO.0005634; GO.0005737
Rps7	nucleus; cytoplasm	GO.0005634; GO.0005737
Rrp1	nucleus	GO.0005634
Rrp15
Rrp1b	nucleus	GO.0005634
Rrp36	nucleus	GO.0005634
Rrp7a	nucleus; cytoplasm	GO.0005634; GO.0005737
Rrp9	nucleus	GO.0005634
Rrs1	nucleus; cytoplasm	GO.0005634; GO.0005737
Rsf1
Rsl24d1	nucleus; cytoplasm	GO.0005634; GO.0005737
Sae1	nucleus; cytoplasm	GO.0005634; GO.0005737
Safb	nucleus	GO.0005634
Safb2	nucleus; cytoplasm	GO.0005634; GO.0005737
Samhd1	nucleus	GO.0005634
Sap30bp	nucleus	GO.0005634
Sar1a	cytoplasm	GO.0005737
Sarnp
Sart1	nucleus; cytoplasm	GO.0005634; GO.0005737
Sart3	nucleus; cytoplasm	GO.0005634; GO.0005737
Scaf11
Scyl2	cytoplasm	GO.0005737
Sdad1	nucleus	GO.0005634
Sdhb	nucleus; cytoplasm; mitochondrion	GO.0005634;GO.0005737;GO.0005739
Senp1	nucleus; cytoplasm	GO.0005634; GO.0005737
Senp3	nucleus; cytoplasm	GO.0005634; GO.0005737
Serf2	nucleus; cytoplasm	GO.0005634; GO.0005737
Setx	nucleus; cytoplasm	GO.0005634; GO.0005737
Sf1	nucleus; cytoplasm	GO.0005634; GO.0005737
Sf3a1	nucleus	GO.0005634
Sf3b1	nucleus	GO.0005634
Sf3b2
Sf3b6	nucleus	GO.0005634
Sfmbt2	nucleus	GO.0005634
Sfpq	nucleus; cytoplasm	GO.0005634; GO.0005737
Sfr1	nucleus	GO.0005634
Sfswap	nucleus	GO.0005634
Sgol1	nucleus; cytoplasm	GO.0005634; GO.0005737
Sh3gl1	cytoplasm	GO.0005737
Skiv2l2	nucleus	GO.0005634
Slc4a1ap
Slc7a5	cytoplasm	GO.0005737
Slc7a6os	nucleus; cytoplasm	GO.0005634; GO.0005737
Sltm	nucleus	GO.0005634
Slu7	nucleus; cytoplasm	GO.0005634; GO.0005737
Smap
Smap1	cytoplasm	GO.0005737
Smap2	cytoplasm	GO.0005737
Smarca4	nucleus	GO.0005634
Smarca5	nucleus	GO.0005634
Smarcal1	nucleus	GO.0005634
Smarcc1	nucleus; cytoplasm	GO.0005634; GO.0005737
Smarcd2	nucleus	GO.0005634
Smarce1	nucleus	GO.0005634
Smchd1	nucleus	GO.0005634
Smek1	nucleus; cytoplasm	GO.0005634; GO.0005737
Smg7	nucleus; cytoplasm	GO.0005634; GO.0005737
Smn1	nucleus; cytoplasm	GO.0005634; GO.0005737
Snca	nucleus; cytoplasm; mitochondrion	GO.0005634;GO.0005737;GO.0005739
Snip1	nucleus; cytoplasm	GO.0005634; GO.0005737
Snrnp40	nucleus; cytoplasm	GO.0005634; GO.0005737
Snrpa	nucleus	GO.0005634
Snrpa1	nucleus	GO.0005634
Snrpd3	nucleus; cytoplasm	GO.0005634; GO.0005737
Snw1	nucleus; cytoplasm	GO.0005634; GO.0005737
Sod1	nucleus; cytoplasm; mitochondrion	GO.0005634;GO.0005737;GO.0005739
Son	nucleus	GO.0005634
Sox2	nucleus; cytoplasm	GO.0005634; GO.0005737
Sp3	nucleus	GO.0005634
Spag7	nucleus	GO.0005634
Spen	nucleus	GO.0005634
Spice1	cytoplasm	GO.0005737
Spty2d1	nucleus	GO.0005634
Srebf1	nucleus; cytoplasm	GO.0005634; GO.0005737
Srfbp1	nucleus; cytoplasm	GO.0005634; GO.0005737
Srrm1	nucleus	GO.0005634
Srrm2	nucleus	GO.0005634
Srsf11
Srsf2	nucleus; cytoplasm	GO.0005634; GO.0005737
Srsf3	nucleus; cytoplasm	GO.0005634; GO.0005737
Srsf5	nucleus	GO.0005634
Srsf6	nucleus	GO.0005634
Ssb	nucleus; cytoplasm	GO.0005634; GO.0005737
Ssbp1	cytoplasm; mitochondrion	GO.0005737; GO.0005739
St13	cytoplasm	GO.0005737
Stam	cytoplasm	GO.0005737
Stmn1	cytoplasm	GO.0005737
Strbp	nucleus; cytoplasm	GO.0005634; GO.0005737
Sub1	nucleus	GO.0005634
Sugp2	nucleus	GO.0005634
Sumo2	nucleus	GO.0005634
Sumo3	nucleus; cytoplasm	GO.0005634; GO.0005737
Supt20h	nucleus	GO.0005634
Supt4h1b	nucleus	GO.0005634
Supt5h	nucleus	GO.0005634
Supt6h	nucleus	GO.0005634
Surf6	nucleus; cytoplasm	GO.0005634; GO.0005737
Suz12	nucleus	GO.0005634
Syap1	nucleus; cytoplasm	GO.0005634; GO.0005737
Syf2	nucleus	GO.0005634
Sympk	nucleus; cytoplasm	GO.0005634; GO.0005737
Synrg	cytoplasm	GO.0005737
Taco1	nucleus	GO.0005634
Tada3	nucleus	GO.0005634
Taf1	nucleus	GO.0005634
Taf11	nucleus; cytoplasm	GO.0005634; GO.0005737
Taf12	nucleus	GO.0005634
Taf1a	nucleus	GO.0005634
Taf3	nucleus	GO.0005634
Taf4a
Taf7	nucleus; cytoplasm	GO.0005634; GO.0005737
Tbca	nucleus; cytoplasm	GO.0005634; GO.0005737
Tceal3	nucleus	GO.0005634
Tceb3	nucleus	GO.0005634
Tcerg1	nucleus	GO.0005634
Tcf20	nucleus	GO.0005634
Tcof1	nucleus; cytoplasm	GO.0005634; GO.0005737
Tead1	nucleus	GO.0005634
Tead4	nucleus; cytoplasm	GO.0005634; GO.0005737
Tefm	cytoplasm; mitochondrion	GO.0005737; GO.0005739
Terf1	nucleus; cytoplasm	GO.0005634; GO.0005737
Terf2	nucleus; cytoplasm	GO.0005634; GO.0005737
Tet1	nucleus	GO.0005634
Tet2	nucleus	GO.0005634
Tex10	nucleus; cytoplasm	GO.0005634; GO.0005737
Tfam	nucleus; cytoplasm; mitochondrion	GO.0005634;GO.0005737;GO.0005739
Tfap2c	nucleus; cytoplasm; mitochondrion	GO.0005634;GO.0005737;GO.0005739
Tfap4
Tfdp2	nucleus	GO.0005634
Tfe3	nucleus; cytoplasm	GO.0005634; GO.0005737
Tfip11	nucleus; cytoplasm	GO.0005634; GO.0005737
Thoc2	nucleus	GO.0005634
Thrap3	nucleus	GO.0005634
Thumpd1
Ticrr	nucleus	GO.0005634
Timeless	nucleus	GO.0005634
Timm8b	cytoplasm; mitochondrion	GO.0005737; GO.0005739
Tinf2	nucleus	GO.0005634
Tipin	nucleus; cytoplasm	GO.0005634; GO.0005737
Tjp2	nucleus; cytoplasm	GO.0005634; GO.0005737
Tkt	nucleus; cytoplasm	GO.0005634; GO.0005737
Tle4	nucleus	GO.0005634
Tma7
Tmf1	nucleus; cytoplasm	GO.0005634; GO.0005737
Tmod3	cytoplasm	GO.0005737
Tmpo	nucleus	GO.0005634
Tmsb10	cytoplasm	GO.0005737
Tmsb4x	nucleus; cytoplasm	GO.0005634; GO.0005737
Tnpo1	nucleus; cytoplasm	GO.0005634; GO.0005737
Top2a	nucleus; cytoplasm	GO.0005634; GO.0005737
Top2b	nucleus; cytoplasm	GO.0005634; GO.0005737
Tox4	nucleus	GO.0005634
Tp53bp1	nucleus; cytoplasm	GO.0005634; GO.0005737
Tpd52l2	cytoplasm	GO.0005737
Tpr	nucleus; cytoplasm	GO.0005634; GO.0005737
Tpx2	nucleus; cytoplasm	GO.0005634; GO.0005737
Tra2a	nucleus	GO.0005634
Triap1	nucleus; cytoplasm; mitochondrion	GO.0005634;GO.0005737;GO.0005739
Trim24	nucleus; cytoplasm	GO.0005634; GO.0005737
Trim28	nucleus	GO.0005634
Trim33	nucleus	GO.0005634
Trip12	nucleus; cytoplasm	GO.0005634; GO.0005737
Trip13	nucleus	GO.0005634
Trmt1	nucleus; cytoplasm; mitochondrion	GO.0005634;GO.0005737;GO.0005739
Trmt112	nucleus; cytoplasm	GO.0005634; GO.0005737
Trmt6	nucleus; cytoplasm	GO.0005634; GO.0005737
Trrap	nucleus; cytoplasm	GO.0005634; GO.0005737
Tsen34	nucleus	GO.0005634
Tsfm	nucleus; cytoplasm; mitochondrion	GO.0005634;GO.0005737;GO.0005739
Tsr1	nucleus	GO.0005634
Ttc12
Ttc33
Ttc4
Tufm	cytoplasm; mitochondrion	GO.0005737; GO.0005739
Txn2	nucleus; cytoplasm; mitochondrion	GO.0005634;GO.0005737;GO.0005739
Tyw1
U2surp	nucleus	GO.0005634
Uba1	nucleus; cytoplasm; mitochondrion	GO.0005634;GO.0005737;GO.0005739
Uba2	nucleus; cytoplasm	GO.0005634; GO.0005737
Uba52	nucleus; cytoplasm	GO.0005634; GO.0005737
Ubap2	nucleus; cytoplasm	GO.0005634; GO.0005737
Ubap2l	nucleus; cytoplasm	GO.0005634; GO.0005737
Ube2d3	cytoplasm	GO.0005737
Ube2f	cytoplasm	GO.0005737
Ube2q1	nucleus; cytoplasm	GO.0005634; GO.0005737
Ube2v1	nucleus; cytoplasm	GO.0005634; GO.0005737
Ublcp1	nucleus	GO.0005634
Ubn2	nucleus	GO.0005634
Ubtf	nucleus	GO.0005634
Uck1	cytoplasm	GO.0005737
Uimc1	nucleus	GO.0005634
Usp10	nucleus; cytoplasm	GO.0005634; GO.0005737
Usp36	nucleus; cytoplasm	GO.0005634; GO.0005737
Usp48	nucleus; cytoplasm; mitochondrion	GO.0005634;GO.0005737;GO.0005739
Utp11l	nucleus; cytoplasm	GO.0005634; GO.0005737
Utp14a	nucleus; cytoplasm	GO.0005634; GO.0005737
Utp18	nucleus	GO.0005634
Utp20	nucleus	GO.0005634
Utp23	nucleus	GO.0005634
Utp3	nucleus	GO.0005634
Uty	nucleus	GO.0005634
Uxt	nucleus; cytoplasm	GO.0005634; GO.0005737
Vars
Vezf1
Vim	nucleus; cytoplasm	GO.0005634; GO.0005737
Vprbp	nucleus; cytoplasm	GO.0005634; GO.0005737
Vps72	nucleus	GO.0005634
Vrk1	nucleus; cytoplasm	GO.0005634; GO.0005737
Wapal	nucleus; cytoplasm	GO.0005634; GO.0005737
Wbp11	nucleus; cytoplasm	GO.0005634; GO.0005737
Wbp4	nucleus	GO.0005634
Wdhd1	nucleus	GO.0005634
Wdr1	cytoplasm	GO.0005737
Wdr33	nucleus	GO.0005634
Wdr43	nucleus	GO.0005634
Wdr5	nucleus	GO.0005634
Wdr62	nucleus; cytoplasm	GO.0005634; GO.0005737
Wdr70
Whsc1	nucleus	GO.0005634
Whsc1l1	nucleus	GO.0005634
Xpc	nucleus; cytoplasm; mitochondrion	GO.0005634;GO.0005737;GO.0005739
Xpo1	nucleus; cytoplasm	GO.0005634; GO.0005737
Xrcc1	nucleus	GO.0005634
Xrcc5	nucleus; cytoplasm	GO.0005634; GO.0005737
Xrn1	nucleus; cytoplasm	GO.0005634; GO.0005737
Xrn2	nucleus	GO.0005634
Yap1	nucleus; cytoplasm	GO.0005634; GO.0005737
Yars	nucleus; cytoplasm	GO.0005634; GO.0005737
Ybx1	nucleus; cytoplasm	GO.0005634; GO.0005737
Yeats2	nucleus	GO.0005634
Yeats4	nucleus	GO.0005634
Yif1b	cytoplasm	GO.0005737
Ylpm1	nucleus; cytoplasm	GO.0005634; GO.0005737
Ythdc1	nucleus	GO.0005634
Ythdf2	nucleus; cytoplasm	GO.0005634; GO.0005737
Ywhaz	nucleus; cytoplasm	GO.0005634; GO.0005737
Zc3h11a	nucleus	GO.0005634
Zc3h13	nucleus	GO.0005634
Zc3h14	nucleus; cytoplasm	GO.0005634; GO.0005737
Zc3h18	nucleus	GO.0005634
Zc3hc1	nucleus	GO.0005634
Zcchc8	nucleus	GO.0005634
Zcchc9	nucleus	GO.0005634
Zdbf2
Zfand6	cytoplasm	GO.0005737
Zfc3h1
Zfhx3	nucleus; cytoplasm	GO.0005634; GO.0005737
Zfp207	nucleus; cytoplasm	GO.0005634; GO.0005737
Zfp292	nucleus	GO.0005634
Zfp346	nucleus; cytoplasm	GO.0005634; GO.0005737
Zfp37	nucleus	GO.0005634
Zfp41	nucleus	GO.0005634
Zfp473	nucleus	GO.0005634
Zfp64	nucleus	GO.0005634
Zfp652	nucleus	GO.0005634
Zfp655
Zfp825
Zfp961
Zfr	nucleus; cytoplasm	GO.0005634; GO.0005737
Zgpat	nucleus	GO.0005634
Zic5	nucleus	GO.0005634
Zmat2	nucleus	GO.0005634
Zmym2	nucleus; cytoplasm	GO.0005634; GO.0005737
Zmym4	nucleus; cytoplasm	GO.0005634; GO.0005737
Znf143	nucleus	GO.0005634
Znf281	nucleus	GO.0005634
Znf318	nucleus; cytoplasm	GO.0005634; GO.0005737
Znf326	nucleus	GO.0005634
Znf445	nucleus	GO.0005634
Znf451	nucleus	GO.0005634
Znf512	nucleus	GO.0005634
Znf518a	nucleus	GO.0005634
Znf609	nucleus	GO.0005634
Znf638	nucleus	GO.0005634
Znf706	nucleus; cytoplasm	GO.0005634; GO.0005737
Znf830	nucleus	GO.0005634
Zranb2	nucleus	GO.0005634
Zyx	nucleus; cytoplasm	GO.0005634; GO.0005737
Zzz3	nucleus	GO.0005634
