# Supplementary material for: Altering metabolism programs cell identity via NAD+-dependent deacetylation
Source: EMBO J. 2025 Apr 25;44(11):3056–84. doi: 10.1038/s44318-025-00417-0 (PMC12130289; doi:10.1038/s44318-025-00417-0)
Supplement: Supplementary file 9 — Data Set EV7 [file 44318_2025_417_MOESM9_ESM.xlsx]

## Sheet: EV7
Gene names	Protein group IDs	Position	Enrichment over EMM	Catalytic Domain
Ep300	1058	14
Ep300	1058	292
Crebbp;Ep300	1058;356	365	EMM+NAM
Ep300	1058	637
Ep300	1058	980
Ep300	1058	1179
Ep300	1058	1339		HAT_KAT11
Ep300	1058	1541		HAT_KAT11
Ep300	1058	1545		HAT_KAT11
Ep300	1058	1548		HAT_KAT11
Ep300	1058	1549		HAT_KAT11
Ep300	1058	1550		HAT_KAT11
Ep300	1058	1553		HAT_KAT11
Ep300	1058	1554	Serum/LIF	HAT_KAT11
Crebbp	356	1554		HAT_KAT11
Crebbp	356	1555		HAT_KAT11
Ep300	1058	1557	Serum/LIF	HAT_KAT11
Crebbp	356	1558		HAT_KAT11
Ep300	1058	1559		HAT_KAT11
Crebbp	356	1560		HAT_KAT11
Ep300	1058	1582		HAT_KAT11
Crebbp	356	1583		HAT_KAT11
Ep300	1058	1589		HAT_KAT11
Crebbp	356	1590		HAT_KAT11
Crebbp;Ep300	1058;356	1674		HAT_KAT11
Crebbp	356	1704	EMM+NAM
Ep300	1058	1706
Crebbp	356	1707	EMM+NAM
Crebbp	356	1725	EMM+NAM
Crebbp;Ep300	1058;356	1760
Crebbp;Ep300	1058;356	1769
Ep300	1058	1799
Crebbp	356	1800
Ep300	1058	1811
Crebbp	356	2054	EMM+NAM
