# Supplementary material for: Altering metabolism programs cell identity via NAD+-dependent deacetylation
Source: EMBO J. 2025 Apr 25;44(11):3056–84. doi: 10.1038/s44318-025-00417-0 (PMC12130289; doi:10.1038/s44318-025-00417-0)
Supplement: Supplementary file 10 — Data Set EV8 [file 44318_2025_417_MOESM10_ESM.xlsx]

## Sheet: EV8A
Gene names	Proteins	Positions within proteins	Serum/LIF Enriched	Sirtuin-regulated	Identified in ESCs	p300 Regulated (ESCs)	Identified in MEFs	p300 Regulated (MEFs)	Gene names (mESC)	Gene names (MEFs)	Proteins (mESC)	Positions within proteins (mESC)	Proteins (MEFs)	Positions within proteins (MEFs)	Sequence window	Sequence window (mESC)	Sequence window (MEFs)	id	id (mESC)	id (MEFs)
Magohb;Magoh	A0A023T778;Q9CQL1;P61327	18;16;16													MGSDFYLRYYVGHKGKFGHEFLEFEFRPDGK			0
Srcap	A0A087WP63;A0A087WNX7;A0A087WNL7;A0A087WQ44;A0A0U1RQA7	3018;3037;3133;3194;151			+		+		Srcap	Srcap	A0A087WP63;A0A087WNX7;A0A087WNL7;A0A087WQ44;E9Q8G3	3018;3037;3133;3194;354	A0A087WP63;A0A087WNX7;A0A087WNL7;A0A087WQ44;E9Q8G3	3018;3037;3133;3194;354	PRKRSGAPVGSSGMAKRGRLQPPSPLGPEGS	PRKRSGAPVGSSGMAKRGRLQPPSPLGPEGS	PRKRSGAPVGSSGMAKRGRLQPPSPLGPEGS	2	3	0
1810022K09Rik	A0A087WNR7;Q0VG62;Q0VG62-1;A0A087WNL9	37;37;79;37		+											TFKAKNKAKPVTTNLKKINIMNHEKVNRMNR			4
1810022K09Rik	A0A087WNR7;Q0VG62;Q0VG62-1	46;46;88													PVTTNLKKINIMNHEKVNRMNRAFVNIQKEL			5
1810022K09Rik	A0A087WNR7;Q0VG62;Q0VG62-1;A0A087WNL9	21;21;63;21		+											LKGQKSRNVFHIASHKTFKAKNKAKPVTTNL			6
Agfg1	A0A087WNV1;A0A087WSR7;A0A087WR52;Q8K2K6-3;Q8K2K6-2;Q8K2K6-1;Q8K2K6	12;12;9;12;12;12;12													____MAASAKRKQEEKHLKMLRDMTGLPHNR			7
Ktn1	A0A087WQI3;A0A087WRS1;A0A087WQQ5;A0A087WNW3;A0A087WQ25;F8VQC7;A0A087WQD0;A0A087WP85;A0A087WS23;A0A087WPW5;A0A087WQF8;A0A087WQG4;A0A087WP14;A0A087WS29;A0A087WS04;A0A087WPX0;A0A087WP48	673;673;673;673;673;673;673;673;673;673;673;673;673;673;673;673;673					+			Ktn1			A0A087WNW3;A0A087WQI3;A0A087WQ25;A0A087WRS1;A0A087WQQ5;F8VQC7;A0A087WQF8;A0A087WP48;A0A087WS04;A0A087WS29;A0A087WQG4;A0A087WQD0;A0A087WPW5;A0A087WS23;A0A087WP85;A0A087WP14;A0A087WPX0	673;673;673;673;673;673;673;673;673;673;673;673;673;673;673;673;673	QALANEQAATAHEVEKMQKSIHVKEDKIRLL		QALANEQAATAHEVEKMQKSIHVKEDKIRLL	8		9
Ktn1	A0A087WQI3;A0A087WRS1;A0A087WQQ5;A0A087WNW3;A0A087WQ25;F8VQC7;A0A087WQD0;A0A087WP85;A0A087WS23;A0A087WPW5;A0A087WQF8;A0A087WQG4;A0A087WP14;A0A087WS29;A0A087WS04;A0A087WPX0;A0A087WP48;Q61595-15;Q61595-5;Q61595-9;Q61595-6;Q61595;Q61595-11;Q61595-7;Q61595-2;Q61595-10;Q61595-13;Q61595-8;Q61595-4;Q61595-14;Q61595-3;Q61595-16;Q61595-12	743;743;743;743;743;743;743;743;743;743;743;743;743;743;743;743;743;743;743;743;743;743;743;743;743;743;743;743;743;743;743;743;743			+		+		Ktn1	Ktn1	A0A087WNW3;A0A087WQI3;A0A087WQ25;A0A087WRS1;A0A087WQQ5;F8VQC7;A0A087WQF8;A0A087WP48;A0A087WS04;A0A087WS29;A0A087WQG4;A0A087WQD0;A0A087WPW5;A0A087WS23;A0A087WP85;A0A087WP14;A0A087WPX0;Q61595-6;Q61595-9;Q61595-5;Q61595-15;Q61595;Q61595-2;Q61595-12;Q61595-16;Q61595-3;Q61595-14;Q61595-4;Q61595-8;Q61595-13;Q61595-10;Q61595-7;Q61595-11	743;743;743;743;743;743;743;743;743;743;743;743;743;743;743;743;743;743;743;743;743;743;743;743;743;743;743;743;743;743;743;743;743	A0A087WNW3;A0A087WQI3;A0A087WQ25;A0A087WRS1;A0A087WQQ5;F8VQC7;Q61595;A0A087WQF8;A0A087WP48;A0A087WS04;A0A087WS29;A0A087WQG4;A0A087WQD0;A0A087WPW5;A0A087WS23;A0A087WP85;A0A087WP14;A0A087WPX0;Q61595-6;Q61595-9;Q61595-5;Q61595-15;Q61595-2;Q61595-12;Q61595-16;Q61595-3;Q61595-14;Q61595-4;Q61595-8;Q61595-13;Q61595-10;Q61595-7;Q61595-11	743;743;743;743;743;743;743;743;743;743;743;743;743;743;743;743;743;743;743;743;743;743;743;743;743;743;743;743;743;743;743;743;743	PNKDVVEQMEKCIQEKDEKLRTVEELLETGL	PNKDVVEQMEKCIQEKDEKLRTVEELLETGL	PNKDVVEQMEKCIQEKDEKLRTVEELLETGL	9	13	6
Ktn1	A0A087WQI3;A0A087WRS1;A0A087WQQ5;A0A087WNW3;A0A087WQ25;F8VQC7;A0A087WQD0;A0A087WP85;A0A087WS23;A0A087WPW5;A0A087WQF8;A0A087WQG4;A0A087WP14;A0A087WS29;A0A087WS04;A0A087WPX0;A0A087WP48;Q61595-15;Q61595-5;Q61595-9;Q61595-6;Q61595;Q61595-11;Q61595-7;Q61595-2;Q61595-10;Q61595-13;Q61595-8;Q61595-4;Q61595-14;Q61595-3;Q61595-16;Q61595-12	951;951;951;951;951;951;928;928;928;928;928;928;928;928;928;928;928;951;951;951;951;951;928;928;928;928;928;928;928;928;928;928;928			+		+		Ktn1	Ktn1	A0A087WNW3;A0A087WQI3;A0A087WQ25;A0A087WRS1;A0A087WQQ5;F8VQC7;A0A087WQF8;A0A087WP48;A0A087WS04;A0A087WS29;A0A087WQG4;A0A087WQD0;A0A087WPW5;A0A087WS23;A0A087WP85;A0A087WP14;A0A087WPX0;Q61595-6;Q61595-9;Q61595-5;Q61595-15;Q61595;Q61595-2;Q61595-12;Q61595-16;Q61595-3;Q61595-14;Q61595-4;Q61595-8;Q61595-13;Q61595-10;Q61595-7;Q61595-11	951;951;951;951;951;951;928;928;928;928;928;928;928;928;928;928;928;951;951;951;951;951;928;928;928;928;928;928;928;928;928;928;928	A0A087WNW3;A0A087WQI3;A0A087WQ25;A0A087WRS1;A0A087WQQ5;F8VQC7;Q61595;A0A087WQF8;A0A087WP48;A0A087WS04;A0A087WS29;A0A087WQG4;A0A087WQD0;A0A087WPW5;A0A087WS23;A0A087WP85;A0A087WP14;A0A087WPX0;Q61595-6;Q61595-9;Q61595-5;Q61595-15;Q61595-2;Q61595-12;Q61595-16;Q61595-3;Q61595-14;Q61595-4;Q61595-8;Q61595-13;Q61595-10;Q61595-7;Q61595-11	951;951;951;951;951;951;951;928;928;928;928;928;928;928;928;928;928;928;951;951;951;951;928;928;928;928;928;928;928;928;928;928;928	VSKMSELLKEVQEENKFLKCQLSHQKHQQAS	VSKMSELLKEVQEENKFLKCQLSHQKHQQAS	VSKMSELLKEVQEENKFLKCQLSHQKHQQAS	11	15	7
Ktn1	A0A087WQI3;A0A087WRS1;A0A087WQQ5;A0A087WNW3;A0A087WQ25;F8VQC7;A0A087WQD0;A0A087WP85;A0A087WS23;A0A087WPW5;A0A087WQF8;A0A087WQG4;A0A087WP14;A0A087WS29;A0A087WS04;A0A087WPX0;A0A087WP48;Q61595-15;Q61595-5;Q61595-9;Q61595-6;Q61595;Q61595-11;Q61595-7;Q61595-2;Q61595-10;Q61595-13;Q61595-8;Q61595-4;Q61595-14;Q61595-3;Q61595-16;Q61595-12	471;471;471;471;471;471;471;471;471;471;471;471;471;471;471;471;471;471;471;471;471;471;471;471;471;471;471;471;471;471;471;471;471			+		+		Ktn1	Ktn1	A0A087WNW3;A0A087WQI3;A0A087WQ25;A0A087WRS1;A0A087WQQ5;F8VQC7;A0A087WQF8;A0A087WP48;A0A087WS04;A0A087WS29;A0A087WQG4;A0A087WQD0;A0A087WPW5;A0A087WS23;A0A087WP85;A0A087WP14;A0A087WPX0;Q61595-6;Q61595-9;Q61595-5;Q61595-15;Q61595;Q61595-2;Q61595-12;Q61595-16;Q61595-3;Q61595-14;Q61595-4;Q61595-8;Q61595-13;Q61595-10;Q61595-7;Q61595-11	471;471;471;471;471;471;471;471;471;471;471;471;471;471;471;471;471;471;471;471;471;471;471;471;471;471;471;471;471;471;471;471;471	A0A087WNW3;A0A087WQI3;A0A087WQ25;A0A087WRS1;A0A087WQQ5;F8VQC7;Q61595;A0A087WQF8;A0A087WP48;A0A087WS04;A0A087WS29;A0A087WQG4;A0A087WQD0;A0A087WPW5;A0A087WS23;A0A087WP85;A0A087WP14;A0A087WPX0;Q61595-6;Q61595-9;Q61595-5;Q61595-15;Q61595-2;Q61595-12;Q61595-16;Q61595-3;Q61595-14;Q61595-4;Q61595-8;Q61595-13;Q61595-10;Q61595-7;Q61595-11	471;471;471;471;471;471;471;471;471;471;471;471;471;471;471;471;471;471;471;471;471;471;471;471;471;471;471;471;471;471;471;471;471	QDCGRLVSELNEKTGKLQQEGVQKKNAEQAA	QDCGRLVSELNEKTGKLQQEGVQKKNAEQAA	QDCGRLVSELNEKTGKLQQEGVQKKNAEQAA	12	21	11
Bag2	A0A087WNX9;Q91YN9	9;9					+			Bag2			Q91YN9;A0A087WNX9	9;9	_______MAQAKISAKAHEGRFCRSSSMADR		_______MAQAKISAKAHEGRFCRSSSMADR	13		7656
Trip12	A0A087WNZ7;G5E870;A0A087WRV6	1267;1300;105													NRGSQALKFFNTHQLKCQLQRHPDCANVKQW			15
Trip12	A0A087WNZ7;G5E870;A0A087WRV6	1259;1292;97		+			+			Trip12			G5E870;A0A087WNZ7;A0A087WRV6	1292;1259;97	GAGGSFSLNRGSQALKFFNTHQLKCQLQRHP		GAGGSFSLNRGSQALKFFNTHQLKCQLQRHP	16		12
Trip12	A0A087WNZ7;G5E870;A0A087WRV6;A0A087WRK9	1696;1729;534;10													FGRTAKPAHIAKVKMKFRFLGKLMAKAIMDF			18
Trip12	A0A087WNZ7;G5E870;A0A0B4J1N9;A0A087WP92;A0A087WQ02	177;177;177;219;219	+		+				Trip12		A0A087WNZ7;G5E870;A0A0B4J1N9;A0A087WP92;A0A087WQ02	177;177;177;219;219			GSESTGAEERSAKPIKLASKSATSAKAGCST	GSESTGAEERSAKPIKLASKSATSAKAGCST		19	37
Trip12	A0A087WNZ7;G5E870;A0A087WRV6	1692;1725;530			+				Trip12		A0A087WNZ7;G5E870;A0A087WRV6;A0A087WRK9	1692;1725;530;6			FALPFGRTAKPAHIAKVKMKFRFLGKLMAKA	FALPFGRTAKPAHIAKVKMKFRFLGKLMAKA		21	36
Trip12	A0A087WNZ7;G5E870;A0A0B4J1N9;A0A087WP92;A0A087WQ02	276;276;276;318;318		+											DWAARFSPKVSLPKTKLSLPGSSKSETSKPG			22
2810474O19Rik;Kiaa1551	A0A087WP74;Q5DTW7-3;Q5DTW7	1280;1280;1280		+											GHTKTSKHSAAVSWGKLVEGQSISAETAKEL			24
2810474O19Rik;Kiaa1551	A0A087WP74;Q5DTW7-3;Q5DTW7;A0A087WP47	505;505;505;505		+											TTVVGSANPTNEVHVKSLCSGVGNSQKMMSS			26
2810474O19Rik;Kiaa1551	A0A087WP74;Q5DTW7-3;Q5DTW7;A0A087WP47	1014;1014;1014;1014		+											TQATEEGHFSAVHGEKTKASKTKDNREGQEL			28
Pdlim2	A0A087WPL1;F7C957;Q8R1G6	58;81;279					+			Pdlim2			Q8R1G6;A0A087WPL1;F7C957	279;58;81	SQASLPTSRALATPPKLHTCEKCSVNISNQA		SQASLPTSRALATPPKLHTCEKCSVNISNQA	29		16
Dhx9	A0A087WPL5;E9QNN1;O70133;O70133-2;Q3UR42;A0A0R4J2C3	33;33;33;33;33;33	+	+	+		+		Dhx9	Dhx9	A0A087WPL5;E9QNN1;O70133;O70133-2;Q3UR42	33;33;33;33;33	O70133;O70133-2;A0A087WPL5;E9QNN1;Q3UR42	33;33;33;33;33	TPAYEIRAVGNKNRQKFMCEVRVEGFNYAGM	TPAYEIRAVGNKNRQKFMCEVRVEGFNYAGM	TPAYEIRAVGNKNRQKFMCEVRVEGFNYAGM	30	51	22
Dhx9	A0A087WPL5;E9QNN1;O70133;O70133-2;Q3UR42;A0A0R4J2C3;A0A087WRT3	195;196;195;196;196;195;18			+				Dhx9		A0A087WPL5;E9QNN1;O70133;O70133-2;Q3UR42;A0A087WRT3	195;196;195;196;196;18			LENAKARLNQYFQKEKIQGEYKYTQVGPDHN	LENAKARLNQYFQKEKIQGEYKYTQVGPDHN		33	49
Dhx9	A0A087WPL5;E9QNN1;O70133;O70133-2;Q3UR42;A0A0R4J2C3;A0A087WRT3	201;202;201;202;202;201;24					+			Dhx9			O70133;O70133-2;A0A087WPL5;E9QNN1;Q3UR42;A0A087WRT3	201;202;201;202;202;24	RLNQYFQKEKIQGEYKYTQVGPDHNRSFIAE		RLNQYFQKEKIQGEYKYTQVGPDHNRSFIAE	34		19
Dhx9	A0A087WPL5;E9QNN1;O70133;O70133-2;Q3UR42;A0A0R4J2C3	14;14;14;14;14;14		+			+			Dhx9			O70133;O70133-2;A0A087WPL5;E9QNN1;Q3UR42	14;14;14;14;14	__MGDIKNFLYAWCGKRKMTPAYEIRAVGNK		__MGDIKNFLYAWCGKRKMTPAYEIRAVGNK	35		21
Dhx9	A0A087WPL5;E9QNN1;O70133;O70133-2;O70133-3	859;860;859;860;643			+		+		Dhx9	Dhx9	A0A087WPL5;E9QNN1;O70133;O70133-2;O70133-3	859;860;859;860;643	O70133;O70133-2;A0A087WPL5;E9QNN1;O70133-3	859;860;859;860;643	LDANDELTPLGRILAKLPIEPRFGKMMIMGC	LDANDELTPLGRILAKLPIEPRFGKMMIMGC	LDANDELTPLGRILAKLPIEPRFGKMMIMGC	36	50	18
Dhx9	A0A087WPL5;E9QNN1;O70133;O70133-2;O70133-3	945;946;945;946;729													ARMSGEEAEIRFCEQKRLNMATLRMTWEAKV			37
Dhx9	A0A087WPL5;E9QNN1;O70133;O70133-2;O70133-3	1026;1027;1026;1027;810					+			Dhx9			O70133;O70133-2;A0A087WPL5;E9QNN1;O70133-3	1026;1027;1026;1027;810	KRKILTTEGRNALIHKSSVNCPFSSQDMKYP		KRKILTTEGRNALIHKSSVNCPFSSQDMKYP	38		20
Dhx9	A0A087WPL5;E9QNN1;O70133;O70133-2;O70133-3	1039;1040;1039;1040;823													IHKSSVNCPFSSQDMKYPSPFFVFGEKIRTR			39
Dhx9	A0A087WPL5;E9QNN1;O70133;O70133-2;Q3UR42;O70133-3;A0A0R4J2C3	266;267;266;267;267;50;266					+			Dhx9			O70133;O70133-2;A0A087WPL5;E9QNN1;Q3UR42;O70133-3	266;267;266;267;267;50	QLYHLGVIEAYSGLTKKKEGERVEPYKVFLS		QLYHLGVIEAYSGLTKKKEGERVEPYKVFLS	40		23
Dhx9	A0A087WPL5;E9QNN1;O70133;O70133-2;Q3UR42;A0A0R4J2C3	16;16;16;16;16;16			+		+		Dhx9	Dhx9	A0A087WPL5;E9QNN1;O70133;O70133-2;Q3UR42	16;16;16;16;16	O70133;O70133-2;A0A087WPL5;E9QNN1;Q3UR42	16;16;16;16;16	MGDIKNFLYAWCGKRKMTPAYEIRAVGNKNR	MGDIKNFLYAWCGKRKMTPAYEIRAVGNKNR	MGDIKNFLYAWCGKRKMTPAYEIRAVGNKNR	42	52	24
Dhx9	A0A087WPL5;E9QNN1;O70133;O70133-2;O70133-3	1165;1166;1164;1165;948			+				Dhx9		A0A087WPL5;E9QNN1;O70133;O70133-2;O70133-3	1165;1166;1164;1165;948			LMIGSVRYGDGPRPPKMARYDNGSGYRRGYG	LMIGSVRYGDGPRPPKMARYDNGSGYRRGYG		43	54
Tfdp2;Tfdp1	A0A087WQV5;A0A1B0GXK0;F6QG91;Q8BHD2;A0A087WSK4;A0A1B0GR23;A0A087WPU8;J3QK26;Q64163-2;A0A087WPS0;A0A1B0GRP0;Q64163-3;Q64163-4;Q08639;Q64163;Q9CYZ7;E9PWL5	81;65;81;81;65;68;142;55;65;29;62;65;81;126;142;6;6		+	+		+		Tfdp2;Tfdp1	Tfdp1;Tfdp2	A0A087WQV5;A0A087WPS0;E9PWL5;J3QK26;A0A087WSK4;Q8BHD2;F6QG91;A0A087WPU8;Q64163-2;Q64163-3;Q64163-4;Q08639;Q64163	81;29;6;55;65;81;81;142;65;65;81;126;142	Q08639;A0A087WQV5;A0A087WPS0;E9PWL5;J3QK26;A0A087WSK4;Q8BHD2;F6QG91;A0A087WPU8;Q64163-2;Q64163-3;Q64163-4;Q64163	126;81;29;6;55;65;81;81;142;65;65;81;142	KNGKGLRHFSMKVCEKVQRKGTTSYNEVADE	KNGKGLRHFSMKVCEKVQRKGTTSYNEVADE	KNGKGLRHFSMKVCEKVQRKGTTSYNEVADE	44	61	4959
Xrn1	A0A087WQN7;F8VQ87;P97789-3;P97789-2;P97789	1321;1321;1321;1321;1321		+											LSSKQTSGGSARCSIKLLKRNESPGTSEAQK			46
Ube2f	A0A087WQR9;Q9CY34	15;15		+											_MLTLASKLKRDDGLKGSRTSASTSDSTRRV			48
Ube2f;Ube2fb	A0A087WQR9;Q9CY34;Q3UWQ3	7;7;7		+	+	+	+	+	Ube2f;Ube2fb	Ube2f;Ube2fb	A0A087WQR9;Q9CY34;Q3UWQ3	7;7;7	Q9CY34;A0A087WQR9;Q3UWQ3	7;7;7	_________MLTLASKLKRDDGLKGSRTSAS	_________MLTLASKLKRDDGLKGSRTSAS	_________MLTLASKLKRDDGLKGSRTSAS	49	81	38
Casp8	A0A087WQT6;O89110	246;226			+		+		Casp8	Casp8	A0A087WQT6;O89110	246;226	O89110;A0A087WQT6	226;246	CDSPREQDSESRTSDKVYQMKNKPRGYCLII	CDSPREQDSESRTSDKVYQMKNKPRGYCLII	CDSPREQDSESRTSDKVYQMKNKPRGYCLII	50	82	42
1700113H08Rik	Q9D9A9;A0A087WR28;E9Q9Q5	125;171;291													EPLPLLVGSSTRLFSKKLMKACSSVAPRPPQ			51
Ak6	A0A087WRI5;Q8VCP8	30;30													GKTTLGKELASRSGLKYVNVGDLAREV____			53
Bclaf1	A0A087WRN1;F8WI22;Q8K019-2;Q8K019;A0A087WQA0;Q8K019-3	291;578;576;578;578;576		+			+			Bclaf1			Q8K019;A0A087WRN1;A0A087WQA0;F8WI22;Q8K019-3;Q8K019-2	578;291;578;578;576;576	LTKDRLLASTLVHSVKKEQEFRSIFDHIKLP		LTKDRLLASTLVHSVKKEQEFRSIFDHIKLP	54		31
Bclaf1	A0A087WRN1;F8WI22;Q8K019-2;Q8K019;A0A087WQA0;Q8K019-3	235;522;520;522;522;520		+											FDYSPPLHKSLDAREKSIFREESPLRIKMIA			55
Bclaf1	A0A087WRN1;F8WI22;Q8K019-2;Q8K019;A0A087WQA0;Q8K019-3	395;682;680;682;682;680													AGEERGFKEEIQKGDKKLRCDSADLRHDIDR			58
Bclaf1	A0A087WRN1;F8WI22;Q8K019-2;Q8K019;A0A087WQA0;Q8K019-3	69;356;354;356;356;354			+				Bclaf1		A0A087WRN1;A0A087WQA0;F8WI22;Q8K019-3;Q8K019-2;Q8K019	69;356;356;354;354;356			EESRVFLLDRGNIRDKEAPKEKGSEKGRADG	EESRVFLLDRGNIRDKEAPKEKGSEKGRADG		59	72
Bclaf1	A0A087WRN1;F8WI22;Q8K019-2;Q8K019;A0A087WQA0;Q8K019-3	43;330;328;330;330;328		+	+		+		Bclaf1	Bclaf1	A0A087WRN1;A0A087WQA0;F8WI22;Q8K019-3;Q8K019-2;Q8K019	43;330;330;328;328;330	Q8K019;A0A087WRN1;A0A087WQA0;F8WI22;Q8K019-3;Q8K019-2	330;43;330;330;328;328	RGRSSFYPEGDQETAKTGKFLKRFTDEESRV	RGRSSFYPEGDQETAKTGKFLKRFTDEESRV	RGRSSFYPEGDQETAKTGKFLKRFTDEESRV	60	76	33
Bclaf1	A0A087WRN1;F8WI22;Q8K019-2;Q8K019;A0A087WQA0;Q8K019-3	46;333;331;333;333;331		+			+			Bclaf1			Q8K019;A0A087WRN1;A0A087WQA0;F8WI22;Q8K019-3;Q8K019-2	333;46;333;333;331;331	SSFYPEGDQETAKTGKFLKRFTDEESRVFLL		SSFYPEGDQETAKTGKFLKRFTDEESRVFLL	61		34
Bclaf1	A0A087WRN1;F8WI22;Q8K019-2;Q8K019;A0A087WQA0;Q8K019-3	259;546;544;546;546;544		+											LRIKMIASDSHRPEVKLKMAPVPLDDSNRPA			64
Bclaf1	A0A087WRN1;F8WI22;Q8K019-2;Q8K019;A0A087WQA0;Q8K019-3	148;435;433;435;435;433			+		+		Bclaf1	Bclaf1	A0A087WRN1;A0A087WQA0;F8WI22;Q8K019-3;Q8K019-2;Q8K019	148;435;435;433;433;435	Q8K019;A0A087WRN1;A0A087WQA0;F8WI22;Q8K019-3;Q8K019-2	435;148;435;435;433;433	SFATSSHRNTEEEGPKYKSKVSLKGNRESDG	SFATSSHRNTEEEGPKYKSKVSLKGNRESDG	SFATSSHRNTEEEGPKYKSKVSLKGNRESDG	65	75	32
Bclaf1	A0A087WRN1;F8WI22;Q8K019-2;Q8K019;A0A087WQA0;Q8K019-3	152;439;437;439;439;437													SSHRNTEEEGPKYKSKVSLKGNRESDGFREE			67
Nucks1	A0A087WRY3;Q80XU3	183;184		+	+	+	+		Nucks1	Nucks1	A0A087WRY3;Q80XU3	183;184	Q80XU3;A0A087WRY3	184;183	MPKPRLKATVTPSPVKGKAKVGRPTASKKSK	MPKPRLKATVTPSPVKGKAKVGRPTASKKSK	MPKPRLKATVTPSPVKGKAKVGRPTASKKSK	68	97	61
Nucks1	A0A087WRY3;Q80XU3	166;167													KNKKMVKKSKPERKEKKMPKPRLKATVTPSP			69
Nucks1	A0A087WRY3;Q80XU3	35;35					+	+		Nucks1			Q80XU3;A0A087WRY3	35;35	DDADEDYGRDSGPPAKKIRSSPREAKNKRRS		DDADEDYGRDSGPPAKKIRSSPREAKNKRRS	70		62
Nucks1	A0A087WRY3;Q80XU3	102;102			+		+		Nucks1	Nucks1	A0A087WRY3;Q80XU3	102;102	Q80XU3;A0A087WRY3	102;102	KNVRQQRQAASKAASKQREMLLEDVGSEEEP	KNVRQQRQAASKAASKQREMLLEDVGSEEEP	KNVRQQRQAASKAASKQREMLLEDVGSEEEP	71	101	65
Hmgn3	A0A087WSB8;Q9DCB1-2;Q9DCB1-3;Q9DCB1	17;17;17;17		+			+			Hmgn3			Q9DCB1;A0A087WSB8;Q9DCB1-3;Q9DCB1-2	17;17;17;17	PKRKSPENTEGKDGTKLTKQEPTRRSARLSA		PKRKSPENTEGKDGTKLTKQEPTRRSARLSA	75		66
Myc	F6PX41;A0A087WSQ0;F8WID3;B2RSN1;P01108	340;340;341;341;326			+				Myc		F6PX41;A0A087WSQ0;F8WID3;P01108	340;340;341;326			APPSTRKDYPAAKRAKLDSGRVLKQISNNRK	APPSTRKDYPAAKRAKLDSGRVLKQISNNRK		76	119
Myc	F6PX41;A0A087WSQ0;F8WID3;B2RSN1;P01108	163;163;164;164;149	+		+		+	+	Myc	Myc	F6PX41;A0A087WSQ0;F8WID3;P01108	163;163;164;149	P01108;F6PX41;A0A087WSQ0;F8WID3	149;163;163;164	CMWSGFSAAAKLVSEKLASYQAARKDSTSLS	CMWSGFSAAAKLVSEKLASYQAARKDSTSLS	CMWSGFSAAAKLVSEKLASYQAARKDSTSLS	78	118	72
Kmt2d	Q6PDK2;A0A0A0MQ73	2032;2032													YLQKAKDNRAAHRISKVQKQAESQISKQAKM			79
Kmt2d	Q6PDK2;A0A0A0MQ73	2466;2466		+			+			Kmt2d			Q6PDK2;A0A0A0MQ73	2466;2466	FPAALPSGPAGELHAKVPSGQPTNFARSPGT		FPAALPSGPAGELHAKVPSGQPTNFARSPGT	80		74
Kmt2d	Q6PDK2;A0A0A0MQ73	3425;3425		+											DKFAAEDIIDPIAKAKMVALKGIKKVMAQGS			81
Kmt2d	Q6PDK2;A0A0A0MQ73	3430;3430		+	+	+	+	+	Kmt2d	Kmt2d	A0A0A0MQ73;Q6PDK2	3430;3430	Q6PDK2;A0A0A0MQ73	3430;3430	EDIIDPIAKAKMVALKGIKKVMAQGSIGVAP	EDIIDPIAKAKMVALKGIKKVMAQGSIGVAP	EDIIDPIAKAKMVALKGIKKVMAQGSIGVAP	82	131	75
Kmt2d	Q6PDK2;A0A0A0MQ73	3433;3433					+			Kmt2d			Q6PDK2;A0A0A0MQ73	3433;3433	IDPIAKAKMVALKGIKKVMAQGSIGVAPGMN		IDPIAKAKMVALKGIKKVMAQGSIGVAPGMN	83		76
Kmt2d	Q6PDK2;A0A0A0MQ73	4604;4604		+	+		+	+	Kmt2d	Kmt2d	A0A0A0MQ73;Q6PDK2	4604;4604	Q6PDK2;A0A0A0MQ73	4604;4604	KLRKEDGVRANEALLKQLKQELSQLPLTEPT	KLRKEDGVRANEALLKQLKQELSQLPLTEPT	KLRKEDGVRANEALLKQLKQELSQLPLTEPT	84	124	78
Kmt2d	Q6PDK2;A0A0A0MQ73	2285;2285		+			+			Kmt2d			Q6PDK2;A0A0A0MQ73	2285;2285	GPHLGGLELKAPDVFKAPLTPRASQVEPQSP		GPHLGGLELKAPDVFKAPLTPRASQVEPQSP	85		79
Kmt2d	Q6PDK2;A0A0A0MQ73	4894;4894		+											LEPKKGEAEGPGGKEKGLSGKGPDTGPDWLK			86
Kmt2d	Q6PDK2;A0A0A0MQ73	3423;3423		+	+	+	+		Kmt2d	Kmt2d	A0A0A0MQ73;Q6PDK2	3423;3423	Q6PDK2;A0A0A0MQ73	3423;3423	DLDKFAAEDIIDPIAKAKMVALKGIKKVMAQ	DLDKFAAEDIIDPIAKAKMVALKGIKKVMAQ	DLDKFAAEDIIDPIAKAKMVALKGIKKVMAQ	87	127	80
Kmt2d	Q6PDK2;A0A0A0MQ73	3176;3176		+			+			Kmt2d			Q6PDK2;A0A0A0MQ73	3176;3176	GVGTGSFPSSGHTAEKGPFGATGGTPAHLLN		GVGTGSFPSSGHTAEKGPFGATGGTPAHLLN	88		81
Kmt2d	Q6PDK2;A0A0A0MQ73	2713;2713		+			+			Kmt2d			Q6PDK2;A0A0A0MQ73	2713;2713	TGSQDRSSIVGLPASKLGGPTLGPGAFSSDD		TGSQDRSSIVGLPASKLGGPTLGPGAFSSDD	89		91
Kmt2d	Q6PDK2;A0A0A0MQ73	2203;2203													PGTPRHQPSTPDPFLKPRCPSLDNLAVPESP			90
Kmt2d	Q6PDK2;A0A0A0MQ73	3573;3573		+											AEKLKLVTEQQSKIQKQLDQVRKQQKEHTNL			91
Kmt2d	Q6PDK2;A0A0A0MQ73	3548;3548		+											RKSRKALCAKQRTAKKAGREFPEADAEKLKL			93
Kmt2d	Q6PDK2;A0A0A0MQ73	3560;3560		+	+				Kmt2d		A0A0A0MQ73;Q6PDK2	3560;3560			TAKKAGREFPEADAEKLKLVTEQQSKIQKQL	TAKKAGREFPEADAEKLKLVTEQQSKIQKQL		94	126
Kmt2d	Q6PDK2;A0A0A0MQ73	2008;2008													PDWSSRCKQIMKLWRKVPAADKAPYLQKAKD			95
Kmt2d	Q6PDK2;A0A0A0MQ73	2014;2014		+	+	+	+	+	Kmt2d	Kmt2d	A0A0A0MQ73;Q6PDK2	2014;2014	Q6PDK2;A0A0A0MQ73	2014;2014	CKQIMKLWRKVPAADKAPYLQKAKDNRAAHR	CKQIMKLWRKVPAADKAPYLQKAKDNRAAHR	CKQIMKLWRKVPAADKAPYLQKAKDNRAAHR	96	136	83
Kmt2d	Q6PDK2;A0A0A0MQ73	2926;2926					+			Kmt2d			Q6PDK2;A0A0A0MQ73	2926;2926	PEGLRGLAVPGLPSQKPSALPAPELNNSLHQ		PEGLRGLAVPGLPSQKPSALPAPELNNSLHQ	97		82
Kmt2d	Q6PDK2;A0A0A0MQ73	1244;1244													CDTGTATSGGKAEGDKGRRRSSPARSRIKQG			99
Kmt2d	Q6PDK2;A0A0A0MQ73	3570;3570			+	+	+	+	Kmt2d	Kmt2d	A0A0A0MQ73;Q6PDK2	3570;3570	Q6PDK2;A0A0A0MQ73	3570;3570	EADAEKLKLVTEQQSKIQKQLDQVRKQQKEH	EADAEKLKLVTEQQSKIQKQLDQVRKQQKEH	EADAEKLKLVTEQQSKIQKQLDQVRKQQKEH	100	130	86
Kmt2d	Q6PDK2;A0A0A0MQ73	3111;3111			+	+	+	+	Kmt2d	Kmt2d	A0A0A0MQ73;Q6PDK2	3111;3111	Q6PDK2;A0A0A0MQ73	3111;3111	PDNSEPRLTSVLPEVKPKVEEGGRHPSPCQF	PDNSEPRLTSVLPEVKPKVEEGGRHPSPCQF	PDNSEPRLTSVLPEVKPKVEEGGRHPSPCQF	101	128	84
Kmt2d	Q6PDK2;A0A0A0MQ73	3071;3071		+	+	+	+	+	Kmt2d	Kmt2d	A0A0A0MQ73;Q6PDK2	3071;3071	Q6PDK2;A0A0A0MQ73	3071;3071	DIFNEHLRLVESANEKAEREALLRGVEPVSL	DIFNEHLRLVESANEKAEREALLRGVEPVSL	DIFNEHLRLVESANEKAEREALLRGVEPVSL	102	129	85
Kmt2d	Q6PDK2;A0A0A0MQ73	2043;2043			+	+	+		Kmt2d	Kmt2d	A0A0A0MQ73;Q6PDK2	2043;2043	Q6PDK2;A0A0A0MQ73	2043;2043	HRISKVQKQAESQISKQAKMGDIARKTDRPA	HRISKVQKQAESQISKQAKMGDIARKTDRPA	HRISKVQKQAESQISKQAKMGDIARKTDRPA	103	132	88
Kmt2d	Q6PDK2;A0A0A0MQ73	2046;2046		+	+		+		Kmt2d	Kmt2d	A0A0A0MQ73;Q6PDK2	2046;2046	Q6PDK2;A0A0A0MQ73	2046;2046	SKVQKQAESQISKQAKMGDIARKTDRPALHL	SKVQKQAESQISKQAKMGDIARKTDRPALHL	SKVQKQAESQISKQAKMGDIARKTDRPALHL	104	133	89
Kmt2d;Kmt2c	Q6PDK2;A0A0A0MQ73;F8WI37;Q8BRH4;Q8BRH4-2;G3UY45	3547;3547;3214;3213;1848;133													HRKSKKALSAKQRTAKKAGREFPEEDAEQLK;HRKSRKALCAKQRTAKKAGREFPEADAEKLK			105
Kmt2d	Q6PDK2;A0A0A0MQ73	4578;4578													AATRKPLPAKPKRVQKTSDRLPSSRKKLRKE			106
Kmt2d	Q6PDK2;A0A0A0MQ73	4516;4516		+			+			Kmt2d			Q6PDK2;A0A0A0MQ73	4516;4516	LLAGSRSEAGHLLLQKLLRAKNVQLGAGRGP		LLAGSRSEAGHLLLQKLLRAKNVQLGAGRGP	107		90
Kmt2d	Q6PDK2;A0A0A0MQ73	4819;4819		+											PDTKPYGVLDLEVPGKLPATAWEKGKGSEVS			108
Kmt2d	Q6PDK2;A0A0A0MQ73	4827;4827		+											LDLEVPGKLPATAWEKGKGSEVSVMLTVSAA			109
Kmt2d	Q6PDK2;A0A0A0MQ73	2601;2601		+	+	+	+		Kmt2d	Kmt2d	A0A0A0MQ73;Q6PDK2	2601;2601	Q6PDK2;A0A0A0MQ73	2601;2601	THGASQRVGITSPVEKREDPGATMSSSSLAT	THGASQRVGITSPVEKREDPGATMSSSSLAT	THGASQRVGITSPVEKREDPGATMSSSSLAT	112	135	93
Prrc2c	S4R2J9;A0A0A0MQ79;Q3TLH4-5;Q3TLH4;S4R2E2;S4R294	483;483;485;485;478;485			+		+	+	Prrc2c;Prrc2a	Prrc2c	A0A0A0MQ79;S4R2J9;S4R2E2;Q3TLH4;Q3TLH4-5;S4R294;Q7TSC1;G3UX48	483;483;478;485;485;485;487;432	Q3TLH4;S4R2J9;A0A0A0MQ79;Q3TLH4-5;S4R294;S4R2E2	485;483;483;485;485;478	EERRMEEQRKAACAEKLKQLDEKLGIIEKQP	EERRMEEQRKAACAEKLKQLDEKLGIIEKQP;EERRMQEERRAACAEKLKRLDEKFGAPDKRL	EERRMEEQRKAACAEKLKQLDEKLGIIEKQP	113	137	94
Prrc2c	S4R2J9;A0A0A0MQ79;Q3TLH4-5;Q3TLH4;S4R2L9;S4R209;S4R294	1688;1688;1690;1690;264;406;1690			+		+		Prrc2c	Prrc2c	A0A0A0MQ79;S4R2J9;S4R209;S4R2L9;Q3TLH4;Q3TLH4-5;S4R294	1688;1688;406;264;1690;1690;1690	Q3TLH4;S4R2J9;A0A0A0MQ79;Q3TLH4-5;S4R294;S4R2L9;S4R209	1690;1688;1688;1690;1690;264;406	EEQVVQVWSKKNIGEKGRSQTSKLPPRFAKK	EEQVVQVWSKKNIGEKGRSQTSKLPPRFAKK	EEQVVQVWSKKNIGEKGRSQTSKLPPRFAKK	115	148	100
Prrc2c	S4R2J9;A0A0A0MQ79;Q3TLH4-5;Q3TLH4;S4R294	1111;1111;1113;1113;1113			+		+		Prrc2c	Prrc2c	A0A0A0MQ79;S4R2J9;Q3TLH4;Q3TLH4-5;S4R294	1111;1111;1113;1113;1113	Q3TLH4;S4R2J9;A0A0A0MQ79;Q3TLH4-5;S4R294	1113;1111;1111;1113;1113	QSVAAPTVKEEKPPEKVINKDVGIERSRPDS	QSVAAPTVKEEKPPEKVINKDVGIERSRPDS	QSVAAPTVKEEKPPEKVINKDVGIERSRPDS	118	144	98
Prrc2c	S4R2J9;A0A0A0MQ79;Q3TLH4-5;Q3TLH4;S4R2E2;S4R298;S4R294	27;27;27;27;27;27;27		+	+		+		Prrc2c	Prrc2c	A0A0A0MQ79;S4R2J9;S4R2E2;Q3TLH4;Q3TLH4-5;S4R294;S4R298	27;27;27;27;27;27;27	Q3TLH4;S4R2J9;A0A0A0MQ79;Q3TLH4-5;S4R294;S4R2E2;S4R298	27;27;27;27;27;27;27	KDGKKYATLSLFNTYKGKSLETQKTTARHGL;KDGKKYATLSLFNTYKGKSLETQKTTVAARH	KDGKKYATLSLFNTYKGKSLETQKTTARHGL;KDGKKYATLSLFNTYKGKSLETQKTTVAARH	KDGKKYATLSLFNTYKGKSLETQKTTVAARH	119	159	105
Jmjd1c	A0A0A0MQ98;G3UZM1;Q69ZK6;G3UYW3	359;359;178;72													NKHVVTKRRKPEEAEKRLSMKRLRTDNASDA			122
Jmjd1c	A0A0A0MQ98;G3UZM1;Q69ZK6	1062;1062;881													VPSSSSPKSHAIKQDKDVDRSVSEIYKMKHS			123
Jmjd1c	A0A0A0MQ98;G3UZM1;Q69ZK6;G3UYW3	459;459;278;172			+				Jmjd1c		G3UZM1;Q69ZK6;A0A0A0MQ98;G3UYW3	459;278;459;172			NEGEKPKSTDSHLQDKMTLRSSEQATVADHN	NEGEKPKSTDSHLQDKMTLRSSEQATVADHN		124	2331
Tuba4a;Tuba1b;Tuba1a;Tuba1c	A0A0A0MQA5;P68368;P05213;P68369;P68373	340;311;311;311;311					+			Tuba4a;Tuba1b;Tuba1c;Tuba1a			P68368;A0A0A0MQA5;P05213;P68373;P68369	311;340;311;311;311	FEPANQMVKCDPRHGKYMACCLLYRGDVVPK		FEPANQMVKCDPRHGKYMACCLLYRGDVVPK	127		111
Tuba4a;Tubal3;Tuba1b;Tuba3a;Tuba8;Tuba1a;Tuba1c	A0A0A0MQA5;P68368;Q3UX10;P05213;P05214;Q9JJZ2;P68369;P68373	423;394;401;394;394;394;394;394			+		+		Tuba4a;Tuba1c;Tuba1a;Tuba1b;Tuba3a;Tuba8;Tubal3	Tuba4a;Tuba1b;Tuba1c;Tuba1a;Tuba3a;Tubal3;Tuba8	A0A0A0MQA5;P68368;P68373;P68369;P05213;P05214;Q9JJZ2;Q3UX10	423;394;394;394;394;394;394;401	P68368;A0A0A0MQA5;P05213;P68373;P68369;P05214;Q3UX10;Q9JJZ2	394;423;394;394;394;394;401;394	SNTTAIAEAWARLDHKFDLMYAKRAFVHWYV	SNTTAIAEAWARLDHKFDLMYAKRAFVHWYV	SNTTAIAEAWARLDHKFDLMYAKRAFVHWYV;SNTTAIVEAWARLDHKFDLMYAKKAFLHWYI	128	166	112
Tuba4a;Tubal3;Tuba1b;Tuba3a;Tuba8;Tuba1a;Tuba1c	A0A0A0MQA5;P68368;Q3UX10;P05213;P05214;Q9JJZ2;P68369;P68373	430;401;408;401;401;401;401;401			+		+		Tuba4a;Tuba1c;Tuba1a;Tuba1b;Tuba3a;Tuba8;Tubal3	Tuba4a;Tuba1b;Tuba1c;Tuba1a;Tuba3a;Tuba8	A0A0A0MQA5;P68368;P68373;P68369;P05213;P05214;Q9JJZ2;Q3UX10	430;401;401;401;401;401;401;408	P68368;A0A0A0MQA5;P05213;P68373;P68369;P05214;Q9JJZ2	401;430;401;401;401;401;401	EAWARLDHKFDLMYAKRAFVHWYVGEGMEEG	EAWARLDHKFDLMYAKRAFVHWYVGEGMEEG	EAWARLDHKFDLMYAKRAFVHWYVGEGMEEG	129	165	110
Tuba4a;Tuba1b;Tuba3a;Tuba1a;Tuba1c	A0A0A0MQA5;P68368;P05213;A0A2R8VHF3;P05214;P68369;P68373	192;163;163;163;163;163;163			+		+		Tuba4a;Tuba1c;Tuba1a;Tuba1b;Tuba3a	Tuba4a;Tuba1b;Tuba1c;Tuba1a;Tuba3a	A0A0A0MQA5;P68368;P68373;P68369;P05213;P05214	192;163;163;163;163;163	P68368;A0A0A0MQA5;P05213;P68373;P68369;P05214	163;192;163;163;163;163	GFASLLMERLSVDYGKKSKLEFAIYPAPQVS;GFTSLLMERLSVDYGKKSKLEFSIYPAPQVS	GFTSLLMERLSVDYGKKSKLEFSIYPAPQVS	GFTSLLMERLSVDYGKKSKLEFSIYPAPQVS	130	167	113
Macf1;Plec	Q9QXZ0;A0A571BGC6;Q9QXZ0-2;Q9QXZ0-3;E9PVY8;B1ARU4;E9QA63;A0A0A0MQA6;A0A571BF93;F6XCT0;A0A5F8MP99;Q9QXS1;Q9QXS1-2;Q9QXS1-12;Q9QXS1-16;Q9QXS1-8;Q9QXS1-6;Q9QXS1-14;Q9QXS1-4;Q9QXS1-7;Q9QXS1-3;Q9QXS1-5;Q9QXS1-13;Q9QXS1-11;Q9QXS1-9;Q9QXS1-10;A0A0R4J218;A0A0R4J221;E9Q9J6;A0A0R4J223;A0A0B4J1M7;A0A0B4J1M3	86;35;86;29;86;86;86;86;49;44;30;193;193;28;46;79;79;57;50;79;50;50;41;28;18;18;193;79;79;50;28;18					+			Macf1;Plec			Q9QXZ0;A0A0A0MQA6;E9QA63;B1ARU4;E9PVY8;Q9QXZ0-3;Q9QXZ0-2;F6XCT0;Q9QXS1-12;Q9QXS1-10;Q9QXS1-11;Q9QXS1-13;Q9QXS1-5;Q9QXS1-14;Q9QXS1-9;Q9QXS1-16;Q9QXS1-4;A0A0B4J1M7;A0A0B4J1M3;Q9QXS1-2;Q9QXS1;Q9QXS1-3;Q9QXS1-6;Q9QXS1-7;Q9QXS1-8;E9Q9J6	86;86;86;86;86;29;86;44;28;18;28;41;50;57;18;46;50;28;18;193;193;50;79;79;79;79	PATDERDRVQKKTFTKWVNKHLIKHWRAEAQ;RVADERDRVQKKTFTKWVNKHLMKVRKHIND		GKKDERDRVQKKTFTKWVNKHLIKAQRHISD;PATDERDRVQKKTFTKWVNKHLIKAQRHISD;RIADERDRVQKKTFTKWVNKHLIKAQRHISD;RVADERDRVQKKTFTKWVNKHLMKVRKHIND;SLKDERDRVQKKTFTKWVNKHLIKAQRHISD	133		117
Arhgap21	B7ZCJ0;A0A0A0MQE8;B7ZCJ1;Q6DFV3	1644;1648;1654;1643			+	+			Arhgap21		B7ZCJ0;A0A0A0MQE8;B7ZCJ1;Q6DFV3	1644;1648;1654;1643			PVFPTTLTSDRLFRGKFQEVARVSRRNSEGS	PVFPTTLTSDRLFRGKFQEVARVSRRNSEGS		134	171
Cited1	F6ZC52;A0A0A0MQI7;F6YUL1;P97769	37;65;37;37													ANQEMNSLAYSNLGVKDRKAVTVLHYPGVTA			135
Srebf1	A0A0A0MQK3;F6XZS9;Q9WTN3-4;Q9WTN3-2;Q9WTN3-3;Q9WTN3	294;260;252;276;294;318		+											AAGSKALGSAQSRGEKRTAHNAIEKRYRSSI			136
Srebf1	A0A0A0MQK3;F6XZS9;Q9WTN3-4;Q9WTN3-2;Q9WTN3-3;Q9WTN3	303;269;261;285;303;327		+											AQSRGEKRTAHNAIEKRYRSSINDKIVELKD			138
Srebf1	A0A0A0MQK3;F6XZS9;Q9WTN3-4;Q9WTN3-2;Q9WTN3-3;Q9WTN3	283;249;241;265;283;307													VDTDKLPIHRLAAGSKALGSAQSRGEKRTAH			139
Eif5a;Eif5a2	A0A0A0MQM0;Q8BGY2;P63242	47;47;47			+		+		Eif5a;Eif5a2	Eif5a;Eif5a2	A0A0A0MQM0;Q8BGY2;P63242	47;47;47	P63242;A0A0A0MQM0;Q8BGY2	47;47;47	VLKGRPCKIVEMSTSKTGKHGHAKVHLVGID	VLKGRPCKIVEMSTSKTGKHGHAKVHLVGID	VLKGRPCKIVEMSTSKTGKHGHAKVHLVGID	142	182	4585
Eif5a;Eif5a2	A0A0A0MQM0;Q8BGY2;P63242	34;34;34					+			Eif5a;Eif5a2			P63242;A0A0A0MQM0;Q8BGY2	34;34;34	PMQCSALRKNGFVVLKGRPCKIVEMSTSKTG		PMQCSALRKNGFVVLKGRPCKIVEMSTSKTG	145		4588
Adrm1;Gm9774	Q9JKV1;A0A0A6YVU8;D3YUD8	21;21;21		+			+			Adrm1;Gm9774			Q9JKV1;A0A0A6YVU8;D3YUD8	21;21;21	ALFPSLVPGSRGSSTKYLVEFRAGKMSLKGT		ALFPSLVPGSRGSSTKYLVEFRAGKMSLKGT	146		134
Adrm1;Gm9774	Q9JKV1;A0A0A6YVU8;D3YUD8	42;42;42			+		+		Gm9774;Adrm1	Adrm1;Gm9774	A0A0A6YVU8;Q9JKV1;D3YUD8	42;42;42	Q9JKV1;A0A0A6YVU8;D3YUD8	42;42;42	RAGKMSLKGTTVTPDKRKGLVYIQQTDDSLI	RAGKMSLKGTTVTPDKRKGLVYIQQTDDSLI	RAGKMSLKGTTVTPDKRKGLVYIQQTDDSLI	147	187	135
Enah	A0A0A6YXC8;E9QKR1;A0A0A6YW06;J3QNM3;E9QKQ9;E9QLZ9;Q03173-6;Q03173-3;Q03173-4;Q03173-5;Q03173	89;69;69;69;69;69;69;69;69;69;69					+			Enah			Q03173;Q03173-3;Q03173-4;A0A0A6YXC8;E9QKR1;A0A0A6YW06;J3QNM3;E9QKQ9;E9QLZ9;Q03173-6;Q03173-5	69;69;69;89;69;69;69;69;69;69;69	QDHQVVINCAIPKGLKYNQATQTFHQWRDAR		QDHQVVINCAIPKGLKYNQATQTFHQWRDAR	148		138
Enah	A0A0A6YXC8;E9QKR1;A0A0A6YW06;J3QNM3;E9QKQ9;E9QLZ9;Q03173-6;Q03173-3;Q03173-4;Q03173-5;Q03173;Q03173-2	415;432;676;680;680;695;398;432;674;678;693;281		+	+	+	+	+	Enah	Enah	A0A0A6YXC8;E9QKR1;A0A0A6YW06;J3QNM3;E9QKQ9;E9QLZ9;Q03173-2;Q03173-6;Q03173-3;Q03173-4;Q03173-5;Q03173	415;432;676;680;680;695;281;398;432;674;678;693	Q03173;Q03173-3;Q03173-4;A0A0A6YXC8;E9QKR1;A0A0A6YW06;J3QNM3;E9QKQ9;E9QLZ9;Q03173-6;Q03173-5;Q03173-2	693;432;674;415;432;676;680;680;695;398;678;281	EEMSALLARRRRIAEKGSTIETEQKEDRNED	EEMSALLARRRRIAEKGSTIETEQKEDRNED	EEMSALLARRRRIAEKGSTIETEQKEDRNED	149	191	139
Usp4	A0A0A6YW28;P35123;A0A0A6YVY7	167;167;167			+		+		Usp4	Usp4	A0A0A6YW28;P35123;A0A0A6YVY7	167;167;167	P35123;A0A0A6YW28;A0A0A6YVY7	167;167;167	LSCHFSKADTIATIEKEMRKLFNIPAERETR	LSCHFSKADTIATIEKEMRKLFNIPAERETR	LSCHFSKADTIATIEKEMRKLFNIPAERETR	150	192	140
Gm6525;Rpl36a	A0A0A6YW33;P83882	38;38		+	+		+		Rpl36a;Gm6525	Rpl36a;Gm6525	P83882;A0A0A6YW33	38;38	P83882;A0A0A6YW33	38;38	VTQYKKGKDSLYAQGKRRYDRKQSGYGGQTK	VTQYKKGKDSLYAQGKRRYDRKQSGYGGQTK	VTQYKKGKDSLYAQGKRRYDRKQSGYGGQTK	151	4171	4724
Map4k4;Mink1;Tnik	A0A0A6YWR8;E9PVG7;A0A0A6YW53;B7ZNR9;B2RUE8;F8VPL5;A0A0A6YWM8;Q5SXG1;Q5SXG3;Q9JM52-2;E0CZF8;E0CZD7;E0CXD6;E0CY98;E9PUL9;B9EKN8;B2RQ80;P83510-2;P83510;G3X9G2;Q9JM52;Q9JM52-3;F7AMS7	1207;1261;1261;1181;1194;1211;1245;1307;1310;1273;1241;1249;1270;1278;1304;1325;1333;1262;1296;1317;1281;1318;1171	+												HKRAQRLKFLCERNDKVFFASVRSGGSSQVF;HKRAQRLKFLCERNDKVFFASVRSGGSSQVY			152
Mrpl30	A0A0A6YXW4;Q9D7N6	109;109													AHSPQIHKNIPSVNAKLKVVKHLIRIQPLKL			157
Mrpl30	A0A0A6YXW4;Q9D7N6	44;44		+											TEWIRHKFTKSRIPDKVFQPKPEDHEKYGGD			158
Mrpl30	A0A0A6YXW4;Q9D7N6	65;65													PEDHEKYGGDPQNPHKLHIVTRIRSTKRRPY			159
Taf1a	A0A0A6YXZ8;J3KMG9;P97357	219;212;212		+											MELSKLDEDDYAYAAKTRTMLSQSCKTSTNI			160
Snw1	A0A0B4J1E2;Q9CSN1	170;170		+	+	+	+	+	Snw1	Snw1	A0A0B4J1E2;Q9CSN1	170;170	Q9CSN1;A0A0B4J1E2	170;170	VSQKVAAAMPVRAADKLAPAQYIRYTPSQQG	VSQKVAAAMPVRAADKLAPAQYIRYTPSQQG	VSQKVAAAMPVRAADKLAPAQYIRYTPSQQG	161	219	150
Snw1	A0A0B4J1E2;Q9CSN1	193;193		+											RYTPSQQGVAFNSGAKQRVIRMVEMQKDPME			162
Snw1	A0A0B4J1E2;Q9CSN1	476;476		+			+	+		Snw1			Q9CSN1;A0A0B4J1E2	476;476	DDLEARIKTNRFVPDKEFSGSDRKQRGREGP		DDLEARIKTNRFVPDKEFSGSDRKQRGREGP	163		152
Snw1	A0A0B4J1E2;Q9CSN1	330;330		+	+				Snw1		A0A0B4J1E2;Q9CSN1	330;330			KEKEKHEEKLREMAQKARERRAGIKTHVEKE	KEKEKHEEKLREMAQKARERRAGIKTHVEKE		164	220
Snw1	A0A0B4J1E2;Q9CSN1	456;456		+											KDMAQSIYRPSKNLDKDMYGDDLEARIKTNR			165
Snw1	A0A0B4J1E2;Q9CSN1	110;110		+											KIKYDAIARQGQSKDKVIYSKYTDLVPKEVM			166
Snw1	A0A0B4J1E2;Q9CSN1	339;339													LREMAQKARERRAGIKTHVEKEDGEARERDE			167
Snw1	A0A0B4J1E2;Q9CSN1	153;153		+	+	+	+		Snw1	Snw1	A0A0B4J1E2;Q9CSN1	153;153	Q9CSN1;A0A0B4J1E2	153;153	EAIKEITEKTRVALEKSVSQKVAAAMPVRAA	EAIKEITEKTRVALEKSVSQKVAAAMPVRAA	EAIKEITEKTRVALEKSVSQKVAAAMPVRAA	168	221	154
Elf2	A0A0B4J1G5;Q9JHC9-3;Q9JHC9-4;Q9JHC9-2;Q9JHC9	264;281;293;341;353		+	+	+	+		Elf2	Elf2	A0A0B4J1G5;Q9JHC9-3;Q9JHC9-4;Q9JHC9-2;Q9JHC9	264;281;293;341;353	Q9JHC9;Q9JHC9-3;Q9JHC9-4;Q9JHC9-2;A0A0B4J1G5	353;281;293;341;264	RGGKNSSPLNCSRAEKGVARVVNITSPTHDG	RGGKNSSPLNCSRAEKGVARVVNITSPTHDG	RGGKNSSPLNCSRAEKGVARVVNITSPTHDG	169	239	8896
Fbrsl1	A0A0G2JE44;A0A0G2JDI2;E9Q9T0	242;242;242		+	+	+			Fbrsl1		E9Q9T0	242			KLFAPAPDKGSGRGEKSEAKAGAVPKVSGLE	KLFAPAPDKGSGRGEKSEAKAGAVPKVSGLE		171	1821
Anapc5	A0A0G2JE03;Q3TWF7;A0A0G2JDM7;Q8BTZ4-2;Q8BTZ4;A0A0G2JDE8;A0A0G2JGE5	545;550;558;545;558;558;59			+				Anapc5		Q8BTZ4-2;Q8BTZ4	545;558			TEAHKLLQKLLTYCQKLKNTEMVISVLLSVA	TEAHKLLQKLLTYCQKLKNTEMVISVLLSVA		173	6056
Cnn3	Q9DAW9;A0A0G2JDV8	23;23			+		+		Cnn3	Cnn3	Q9DAW9	23	Q9DAW9	23	PSYGLSAEVKNKIASKYDQQAEEDLRNWIEE	PSYGLSAEVKNKIASKYDQQAEEDLRNWIEE	PSYGLSAEVKNKIASKYDQQAEEDLRNWIEE	176	7784	8665
Cnn3	Q9DAW9;A0A0G2JDV8;A0A0G2JFI6	156;110;59			+	+	+		Cnn3	Cnn3	Q9DAW9	156	Q9DAW9	156	GVKYAEKQTRRFDEGKLKAGQSVIGLQMGTN	GVKYAEKQTRRFDEGKLKAGQSVIGLQMGTN	GVKYAEKQTRRFDEGKLKAGQSVIGLQMGTN	178	7782	8663
Cnn3	Q9DAW9;A0A0G2JDV8	256;210													STISLQMGTNKVASQKGMSVYGLGRQVYDPK			179
Rps27	A0A0G2JDW7;Q6ZWU9;A0A0G2JG29	14;16;16													__LAKDLLHPSPEEEKRKHKKKRLVQSPNSY			180
Nexn	A0A0G2JDZ3;A0A0G2JFI0;A0A0G2JFT2;A0A0G2JDZ8;A0A0G2JDY6;A0A0G2JFD8;A0A0G2JGI1;A0A0G2JEX1;Q7TPW1	28;28;28;28;92;92;92;92;28													MLASDDEEESSPKIEKAYVPKLTGTVKGKFD			181
Sbno1	Q3TMM7;A0A0G2JGC7;A0A0G2JEM3;F7CVW0;B2RRI2;Q689Z5;Q689Z5-2;A0A0G2JG63	377;376;412;411;412;411;412;164													FATYSSLIGESQSGGKYKTRLKQLLHWCGDD			185
Med12l	A0A0G2JET8;Q8BQM9-4;Q8BQM9-3;Q8BQM9;Q8BQM9-2	718;694;694;683;718		+											NINPSLSRRLSVNGEKLLKREKPRELIFPSN			187
Supt20h	A0A0G2JEY3;A0A0G2JGY6;Q7TT00;Q7TT00-2	463;464;464;465		+											SSVLGKGVKHRPPPIKLPSGSGNSSSGNYFT			188
Tyms	A0A0G2JF31;P07607;A0A0G2JGG2;D6RCW9;A0A0G2JF03	40;40;40;40;40													LQYLRQVEHILRCGFKKEDRTGTGTLSVFGM			191
Tet2	A0A0G2JF55;Q4JK59	653;653		+	+				Tet2		Q4JK59	653			VPQYHFQQRVNPSSDKHLSQQATETQRLSGF	VPQYHFQQRVNPSSDKHLSQQATETQRLSGF		192	4744
Sass6	A0A0G2JFC9;Q80UK7-2;Q80UK7	392;427;427					+			Sass6			Q80UK7;Q80UK7-2	427;427	EKLLAEKEEMLQKERKESQDAGQFLRAKEQE		EKLLAEKEEMLQKERKESQDAGQFLRAKEQE	193		6364
Ints3	A0A0G2JFJ6;Q7TPD0;Q7TPD0-2	5;5;5					+			Ints3			Q7TPD0;Q7TPD0-2	5;5	___________MELQKGKGTVAAAASGAAGG		___________MELQKGKGTVAAAASGAAGG	194		6295
Atrx	A0A0G2JFR8;Q61687;A0A0G2JED2	131;1106;227			+		+		Atrx	Atrx	Q61687	1106	Q61687	1106	DTEKSLKGQCCDSTEKRPKRIDLRERRNSSS	DTEKSLKGQCCDSTEKRPKRIDLRERRNSSS	DTEKSLKGQCCDSTEKRPKRIDLRERRNSSS	196	5087	5681
Rprd2	A0A0G2JFW6;Q6NXI6-2;Q6NXI6	798;837;881		+			+			Rprd2			Q6NXI6;Q6NXI6-2	881;837	MNLEKKPAKSILKSSKLSDATEYQPILSSYN		MNLEKKPAKSILKSSKLSDATEYQPILSSYN	198		6040
Fubp1	Q3TUE1;A0A0G2JGW9;A0A0G2JFY5;Q3UUU2;Q91WJ8;A0A0G2JG00;Q91WJ8-2;A0A0G2JFK2;A0A0G2JGV9	28;28;28;28;28;28;28;28;28		+											GSAGGGGGGVVNDAFKDALQRARQIAAKIGG			199
Fubp1	Q3TUE1;A0A0G2JGW9;A0A0G2JFY5;Q3UUU2;Q91WJ8;A0A0G2JG00;Q91WJ8-2;A0A0G2JFK2;A0A0G2JGV9	40;40;40;40;40;40;40;40;40		+			+			Fubp1			Q91WJ8;Q3TUE1;Q91WJ8-2	40;40;40	DAFKDALQRARQIAAKIGGDAGTSLNSNDYG		DAFKDALQRARQIAAKIGGDAGTSLNSNDYG	201		5058
Fubp1	Q3TUE1;A0A0G2JGW9;A0A0G2JFY5;Q3UUU2;Q91WJ8;A0A0G2JG00;Q91WJ8-2;A0A0G2JFK2;A0A0G2JGV9	60;60;60;60;60;60;60;60;60		+			+			Fubp1			Q91WJ8;Q3TUE1;Q91WJ8-2	60;60;60	AGTSLNSNDYGYGGQKRPLEDGDQPDAKKVP		AGTSLNSNDYGYGGQKRPLEDGDQPDAKKVP	202		5054
Fubp1	Q3TUE1;A0A0G2JGW9;A0A0G2JFY5;Q3UUU2;Q91WJ8;A0A0G2JG00;Q91WJ8-2;A0A0G2JFK2	156;157;157;157;157;156;178;177		+	+	+	+		Fubp1	Fubp1	Q3TUE1;Q91WJ8;Q91WJ8-2	156;157;178	Q91WJ8;Q3TUE1;Q91WJ8-2	157;156;178	RSCMLTGTPESVQSAKRLLDQIVEKGRPAPG	RSCMLTGTPESVQSAKRLLDQIVEKGRPAPG	RSCMLTGTPESVQSAKRLLDQIVEKGRPAPG	204	4512	5059
Nub1	A0A0G2JGQ4;P54729	357;333													GENHQRLVHIKGNCGKEKVLFLRLYLLQGIQ			207
Nub1	A0A0G2JGQ4;P54729	359;335			+		+		Nub1	Nub1	P54729	335	P54729	335	NHQRLVHIKGNCGKEKVLFLRLYLLQGIQNY	NHQRLVHIKGNCGKEKVLFLRLYLLQGIQNY	NHQRLVHIKGNCGKEKVLFLRLYLLQGIQNY	208	3729	4126
Ints1	K3W4P2;A0A0G2JH17;Q6P4S8;A0A0G2JDG8	127;127;100;100		+	+	+	+	+	Ints1	Ints1	K3W4P2;Q6P4S8	127;100	Q6P4S8;K3W4P2	100;127	PLSALGRLAEAAVAEKRAISPSIKEPSVVPI	PLSALGRLAEAAVAEKRAISPSIKEPSVVPI	PLSALGRLAEAAVAEKRAISPSIKEPSVVPI	211	2542	2568
Elp6	A0A0H2UH13;Q8BK75-2;Q8BK75	249;246;252													AQRAQSLTYQYKIQDKNVSFFAKGMSPAVL_			212
Ubap2l	A0A0H2UH17;Q80X50-2	976;1007		+											GSHGYNTGRKYPPPYKHFWTAES________			213
Ubap2l	A0A0H2UH17;Q80X50-2;A0A0G2JDV6;Q80X50-3;Q80X50-4;Q80X50-5;Q80X50	420;451;420;420;440;445;440		+											DLKSANDSTVHSPFTKRQAFTPSSTMMEVFL			214
Ube2a;Ube2b	A0A0J9YUR7;A0A0J9YTT1;Q3TQ27;Q9Z255;P63147	14;14;14;14;14													__MSTPARRRLMRDFKRLQEDPPAGVSGAPS			217
Znf512	A0A0J9YTU9;Q69Z99;A0A0J9YU29	97;97;20			+	+	+		Znf512	Znf512	Q69Z99	97	Q69Z99	97	RIKPAATSQVEGAGEKEKERAKGKRNVKQEE	RIKPAATSQVEGAGEKEKERAKGKRNVKQEE	RIKPAATSQVEGAGEKEKERAKGKRNVKQEE	219	5281	5951
Znf512	A0A0J9YTU9;Q69Z99	18;18			+	+	+		Znf512	Znf512	Q69Z99	18	Q69Z99	18	SRLGAVTATPGPTSLKQQRSTRIVGAKNNRA	SRLGAVTATPGPTSLKQQRSTRIVGAKNNRA	SRLGAVTATPGPTSLKQQRSTRIVGAKNNRA	221	5282	5952
Znf512	A0A0J9YTU9;Q69Z99;A0A0J9YU29	109;109;32		+			+			Znf512			Q69Z99	109	AGEKEKERAKGKRNVKQEEDEDYRELPQKKH		AGEKEKERAKGKRNVKQEEDEDYRELPQKKH	222		5953
Znf512	A0A0J9YTU9;Q69Z99;A0A0J9YV10	290;346;192		+											SLEAKGGGRVQRRSAKIAVYHLQELASAELT			224
2021-09-11	A0A0J9YTY0;A0A0J9YUL3;Q8C1B7-3;Q8C1B7-2;Q8C1B7;A0A0J9YVA6	195;195;195;195;195;138			+				2021-09-11		Q8C1B7-3;Q8C1B7-2;Q8C1B7	195;195;195			PIIAKADTIAKNELHKFKSKIMSELVSNGVQ	PIIAKADTIAKNELHKFKSKIMSELVSNGVQ		225	6170
2021-09-11	A0A0J9YTY0;A0A0J9YUL3;Q8C1B7-3;Q8C1B7-2;Q8C1B7	371;371;371;371;371													LKEAEKELHEKFDLLKRTHQEEKKKVEDKKK			226
Med13l	A0A0J9YUA8;E9QLJ3;Q6JPI3	366;366;366													MSTMHSPKRSRKTPPKLHSHMVRRVWRECIL			231
Med13l	A0A0J9YUA8;E9QLJ3;Q6JPI3	673;673;673					+			Med13l			Q6JPI3;E9QLJ3	673;673	NPESTALQRLLAQPNKRFKIWQDEQPQVQPL		NPESTALQRLLAQPNKRFKIWQDEQPQVQPL	232		1940
Med13l	A0A0J9YUA8;E9QLJ3;Q6JPI3	726;726;726					+			Med13l			Q6JPI3;E9QLJ3	726;726	YTFEDGDIKYIFTANKKCKQGTEKDSLKKNK		YTFEDGDIKYIFTANKKCKQGTEKDSLKKNK	234		1942
Nup205	A0A0J9YUD5;B9EJ54	1332;1279			+		+		Nup205	Nup205	B9EJ54	1279	B9EJ54	1279	QYVVGRNKLLQCLHAKRHALESWRQLVEIIL	QYVVGRNKLLQCLHAKRHALESWRQLVEIIL	QYVVGRNKLLQCLHAKRHALESWRQLVEIIL	236	914	836
Nup205	A0A0J9YUD5;B9EJ54	1324;1271													MEEISTILQYVVGRNKLLQCLHAKRHALESW			237
Nup205	A0A0J9YUD5;B9EJ54	1283;1230					+			Nup205			B9EJ54	1230	NCEHKNLQGQTVCNVKLLHRVLVAEVNALQG		NCEHKNLQGQTVCNVKLLHRVLVAEVNALQG	238		837
Nup205	A0A0J9YUD5;B9EJ54;E9Q880	119;66;66			+		+		Nup205	Nup205	B9EJ54;E9Q880	66;66	B9EJ54;E9Q880	66;66	ISLFKNPPKNVQQHEKIQKASSEGVAIQGQQ	ISLFKNPPKNVQQHEKIQKASSEGVAIQGQQ	ISLFKNPPKNVQQHEKIQKASSEGVAIQGQQ	239	915	838
Nup205	A0A0J9YUD5;B9EJ54	549;496					+			Nup205			B9EJ54	496	GVAHQRPPQRQVVLSKFVRQMGDLLPPTIYI		GVAHQRPPQRQVVLSKFVRQMGDLLPPTIYI	240		840
Bre	E9Q8Q1;A0A0J9YV56;E9Q0U3;D3Z7P0;Q8K3W0	26;26;26;26;26													SPMLSPFISSVVRNGKVGLDATNCLRITDLK			241
Tbl1xr1	Q8BHJ5;A0A0J9YV90;A0A0J9YUE3	102;102;102					+			Tbl1xr1			Q8BHJ5	102	VMPDVVQTRQQAYRDKLAQQHAAAAAAAAAA		VMPDVVQTRQQAYRDKLAQQHAAAAAAAAAA	242		6525
Kiaa0020	A0A0N4SUH4;Q8BKS9	579;578			+				Kiaa0020		Q8BKS9	578			QDKKMKESGKEGCFAKTLVERVGMKNLKSWA	QDKKMKESGKEGCFAKTLVERVGMKNLKSWA		243	5955
Kiaa0020	A0A0N4SUH4;Q8BKS9;A0A494BBI7;A0A494BB98;A0A494B9B8	13;12;9;13;13													___MMEVKGKKKFTGKSPQTSQGKNKFHKNS			244
Kiaa0020	A0A0N4SUH4;Q8BKS9;A0A494BBI7;A0A494BB98;A0A494B9B8	21;20;17;21;21													GKKKFTGKSPQTSQGKNKFHKNSESSSSKTF			245
Kiaa0020	A0A0N4SUH4;Q8BKS9;A0A494BBI7;A0A494BB98;A0A494B9B8	23;22;19;23;23													KKFTGKSPQTSQGKNKFHKNSESSSSKTFPR			246
Kiaa0020	A0A0N4SUH4;Q8BKS9;A0A494BBI7;A0A494BB98;A0A494B9B8	55;54;51;55;55			+				Kiaa0020		Q8BKS9	54			AVKEGGPKVTSKNFEKGATKPGKKGVKQFKN	AVKEGGPKVTSKNFEKGATKPGKKGVKQFKN		247	5956
Kiaa0020	A0A0N4SUH4;Q8BKS9	591;590													CFAKTLVERVGMKNLKSWASINRGAIILSSL			248
Kiaa0020	A0A0N4SUH4;Q8BKS9	566;565													HPAGHLVLKWLLEQDKKMKESGKEGCFAKTL			250
Nfu1	Q9QZ23;A0A0N4SUH8	205;206													GDVIYRGFEDGIVRLKLQGSCTSCPSSIITL			251
Brpf1	B2RRD7;A0A0N4SVG7;E9PXP1;Q80XK2;Q3U109;A0A0N4SUT9;A0A0N4SUS4	18;18;18;18;18;18;18													VDFDVKTFCHNLRATKPPYECPVETCRKVYK			252
Brpf1	B2RRD7;A0A0N4SVG7;E9PXP1;Q80XK2;Q3U109;A0A0N4SUT9;A0A0N4SUS4	579;579;579;579;579;579;579					+			Brpf1			Q3U109;B2RRD7;E9PXP1;Q80XK2	579;579;579;579	QSQRNCEQVGRDSDDKNWALKEQLKSWQRLR		QSQRNCEQVGRDSDDKNWALKEQLKSWQRLR	253		707
Brpf1	B2RRD7;A0A0N4SVG7;E9PXP1;Q80XK2;Q3U109;A0A0N4SUT9;A0A0N4SUS4	8;8;8;8;8;8;8		+			+			Brpf1			Q3U109;B2RRD7;E9PXP1;Q80XK2	8;8;8;8	________MGVDFDVKTFCHNLRATKPPYEC		________MGVDFDVKTFCHNLRATKPPYEC	254		708
Brpf1	B2RRD7;A0A0N4SVG7;E9PXP1;Q80XK2;Q3U109;A0A0N4SUT9;A0A0N4SUS4	798;804;805;798;799;804;799		+											QLKLLLERLDEVNASKQSVGRSRRAKMIKKE			255
Brpf1	B2RRD7;A0A0N4SVG7;E9PXP1;Q80XK2;Q3U109;A0A0N4SUT9	894;900;901;894;895;900			+		+		Brpf1	Brpf1	B2RRD7;E9PXP1;Q80XK2;Q3U109	894;895;894;895	Q3U109;B2RRD7;E9PXP1;Q80XK2	895;894;895;894	TPAHEVGRRTSVLFSKKNPKTAGPPKRPGRP	TPAHEVGRRTSVLFSKKNPKTAGPPKRPGRP	TPAHEVGRRTSVLFSKKNPKTAGPPKRPGRP	257	830	709
Brpf1	B2RRD7;A0A0N4SVG7;E9PXP1;Q80XK2;Q3U109;A0A0N4SUT9;A0A0N4SUS4	1159;1165;1166;1193;1194;1199;1065			+				Brpf1		B2RRD7;E9PXP1;Q80XK2;Q3U109	1159;1160;1193;1194			LFFDNKRTWQWLPRTKLVPLGVNQDLDKEKM	LFFDNKRTWQWLPRTKLVPLGVNQDLDKEKM		259	831
Eefsec	Q9JHW4;A0A0N4SUV6;A0A0N4SVA4	307;307;209													PESLHTVHAALISVEKIPYFRGPLQTKAKFH			260
H2afj	A0A0N4SV66;Q8R1M2	6;6			+		+	+	H2afj	H2afj	Q8R1M2	6	Q8R1M2	6	__________MSGRGKQGGKVRAKAKSRSSR	__________MSGRGKQGGKVRAKAKSRSSR	__________MSGRGKQGGKVRAKAKSRSSR	262	6603	7330
H2afj	A0A0N4SV66;Q8R1M2	10;10			+		+	+	H2afj	H2afj	Q8R1M2	10	Q8R1M2	10	______MSGRGKQGGKVRAKAKSRSSRAGLQ	______MSGRGKQGGKVRAKAKSRSSRAGLQ	______MSGRGKQGGKVRAKAKSRSSRAGLQ	263	6604	7331
H2afj;Hist1h2ah;Hist3h2a;Hist1h2af;Hist1h2ak	A0A0N4SV66;Q8R1M2;C0HKE9;C0HKE8;C0HKE7;C0HKE6;C0HKE5;C0HKE4;C0HKE3;C0HKE2;C0HKE1;Q8CGP6;Q8BFU2;Q8CGP5;Q8CGP7	96;96;96;96;96;96;96;96;96;96;96;96;96;96;96			+		+		Hist1h2ah;Hist1h2ak;Hist1h2af;Hist3h2a;Hist1h2ab;Hist1h2aa;H2afj	Hist1h2ab;Hist1h2af;Hist1h2ak;Hist3h2a;Hist1h2ah;Hist1h2aa;H2afj	Q8CGP6;Q8CGP7;Q8CGP5;Q8BFU2;P22752;Q8CGP4;Q8R1M2	96;96;96;96;96;96;96	P22752;Q8CGP5;Q8CGP7;Q8BFU2;Q8CGP6;Q8CGP4;Q8R1M2	96;96;96;96;96;96;96	PRHLQLAIRNDEELNKLLGRVTIAQGGVLPN	PRHLQLAIRNDEELNKLLGRVTIAQGGVLPN	PRHLQLAIRNDEELNKLLGRVTIAQGGVLPN	264	3177	3460
Zfml	A0A0N4SV80;E9QML5	1429;1429													STFPKPVLREQIKAEKKVSAKEFGLLKNTRS			265
Znf638;Zfml	A0A0N4SV80;Q61464-4;E9QML5;Q61464	1331;1331;1331;1331													KETRMDLQVKTEKAEKNEAIIFKEKLEKIIA			266
Znf638;Zfml	A0A0N4SV80;Q61464-4;E9QML5;Q61464	1804;1804;1804;1804			+	+	+		Znf638;Zfml	Znf638;Zfml	Q61464;E9QML5;Q61464-4	1804;1804;1804	Q61464;E9QML5;Q61464-4	1804;1804;1804	KKGNRKRRAVDPKKSKLDSFSQVGPGSETVT	KKGNRKRRAVDPKKSKLDSFSQVGPGSETVT	KKGNRKRRAVDPKKSKLDSFSQVGPGSETVT	269	5036	5640
Znf638;Zfml	A0A0N4SV80;Q61464-4;E9QML5;Q61464	1821;1821;1821;1821		+	+		+		Znf638;Zfml	Znf638;Zfml	Q61464;E9QML5;Q61464-4	1821;1821;1821	Q61464;E9QML5;Q61464-4	1821;1821;1821	DSFSQVGPGSETVTQKDLKTMPERHLAAKTP;DSFSQVGPGSETVTQKDLKTMPERHLAVDDA	DSFSQVGPGSETVTQKDLKTMPERHLAAKTP	DSFSQVGPGSETVTQKDLKTMPERHLAAKTP	270	5034	5638
Znf638;Zfml	A0A0N4SV80;Q61464-4;E9QML5;Q61464	1302;1302;1302;1302		+	+	+	+		Znf638;Zfml	Znf638;Zfml	Q61464;E9QML5;Q61464-4	1302;1302;1302	Q61464;E9QML5;Q61464-4	1302;1302;1302	YIEDEKVVSKKDIAEKVILDEKEEDEFNVKE	YIEDEKVVSKKDIAEKVILDEKEEDEFNVKE	YIEDEKVVSKKDIAEKVILDEKEEDEFNVKE	271	5026	5633
Znf638	A0A0N4SV80;Q61464-4	1824;1824													SQVGPGSETVTQKDLKTMPERHLAVDDAELK			272
Znf638;Zfml	A0A0N4SV80;Q61464-4;E9QML5;Q61464	1567;1567;1567;1567		+			+			Znf638;Zfml			Q61464;E9QML5;Q61464-4	1567;1567;1567	QAKQNPLKGKRKEALKISPSPELNLKKKKGK		QAKQNPLKGKRKEALKISPSPELNLKKKKGK	273		5634
Znf638;Zfml	A0A0N4SV80;Q61464-4;A0A0N4SV38;A0A0N4SVI8;E9QKZ7;Q61464-7;Q61464-5;E9QML5;Q61464;Q61464-2	1915;1915;1228;1262;1264;1229;1263;1949;1949;1260		+	+		+		Znf638;Zfml	Znf638;Zfml	Q61464;E9QML5;Q61464-4;E9QKZ7;Q61464-7;Q61464-2;Q61464-5	1949;1915;1915;1264;1229;1260;1263	Q61464;E9QML5;Q61464-4;E9QKZ7;Q61464-7;Q61464-2;Q61464-5	1949;1915;1915;1264;1229;1260;1263	HKQNTEKFMAKQRKEKEQNETEERSSR____	HKQNTEKFMAKQRKEKEQNETEERSSR____	HKQNTEKFMAKQRKEKEQNETEERSSR____	274	5027	5635
Znf638;Zfml	A0A0N4SV80;Q61464-4;A0A0N4SV38;A0A0N4SVI8;E9QKZ7;Q61464-7;Q61464-5;A0A0N4SVM8;Q3TZK9;Q61464-3;E9QML5;Q61464;Q61464-2	86;86;86;86;86;86;86;86;86;86;86;86;86		+											VQVTQHRTDPRLTKEKLDFPEAQQKKGKPHG			275
Znf638;Zfml	A0A0N4SV80;Q61464-4;A0A0N4SV38;A0A0N4SVI8;E9QKZ7;Q61464-7;Q61464-5;A0A0N4SVM8;Q3TZK9;Q61464-3;E9QML5;Q61464;Q61464-2	216;216;216;216;216;216;216;216;216;216;216;216;216		+											NETVSSNVIDYGHASKYGYTEDPLEVRIYDP			277
Znf638;Zfml	A0A0N4SV80;Q61464-4;A0A0N4SV38;A0A0N4SVI8;E9QKZ7;Q61464-7;Q61464-5;E9QML5;Q61464;Q61464-2	1910;1910;1223;1257;1259;1224;1258;1944;1944;1255													CKSTRHKQNTEKFMAKQRKEKEQNETEERSS			278
Znf638;Zfml	A0A0N4SV80;Q61464-4;A0A0N4SV38;A0A0N4SVI8;E9QKZ7;Q61464-7;Q61464-5;A0A0N4SVM8;Q3TZK9;Q61464-3;E9QML5;Q61464;Q61464-2	401;401;401;401;401;401;401;401;401;401;401;401;401		+	+		+		Znf638;Zfml	Znf638;Zfml	Q61464;E9QML5;Q61464-4;E9QKZ7;Q61464-7;Q61464-2;Q61464-5;Q61464-3	401;401;401;401;401;401;401;401	Q61464;E9QML5;Q61464-4;E9QKZ7;Q61464-7;Q61464-2;Q61464-5;Q61464-3	401;401;401;401;401;401;401;401	VKASWLPKFTQAGAQKMKRLPTPSMMNDYYA	VKASWLPKFTQAGAQKMKRLPTPSMMNDYYA	VKASWLPKFTQAGAQKMKRLPTPSMMNDYYA	280	5028	5636
Znf638;Zfml	A0A0N4SV80;Q61464-4;E9QML5;Q61464	1782;1782;1782;1782		+											EEDGDNDSKVELARGKIEHHTDKKGNRKRRA			281
Znf638;Zfml	A0A0N4SV80;Q61464-4;A0A0N4SV38;A0A0N4SVI8;E9QKZ7;Q61464-7;Q61464-5;A0A0N4SVM8;Q3TZK9;E9QML5;Q61464;Q61464-2	610;610;610;610;610;610;610;610;610;610;610;610			+				Znf638;Zfml		Q61464;E9QML5;Q61464-4;E9QKZ7;Q61464-7;Q61464-2;Q61464-5	610;610;610;610;610;610;610			QKHTETVDKGLSPAQKPKLASGTKPSAKSLS	QKHTETVDKGLSPAQKPKLASGTKPSAKSLS		284	5029
Znf638;Zfml	A0A0N4SV80;Q61464-4;A0A0N4SV38;A0A0N4SVI8;E9QKZ7;Q61464-7;Q61464-5;E9QML5;Q61464;Q61464-2	1906;1906;1219;1253;1255;1220;1254;1940;1940;1251		+	+	+	+		Znf638;Zfml	Znf638;Zfml	Q61464;E9QML5;Q61464-4;E9QKZ7;Q61464-7;Q61464-2;Q61464-5	1940;1906;1906;1255;1220;1251;1254	Q61464;E9QML5;Q61464-4;E9QKZ7;Q61464-7;Q61464-2;Q61464-5	1940;1906;1906;1255;1220;1251;1254	MANHCKSTRHKQNTEKFMAKQRKEKEQNETE	MANHCKSTRHKQNTEKFMAKQRKEKEQNETE	MANHCKSTRHKQNTEKFMAKQRKEKEQNETE	285	5035	5639
Znf638;Zfml	A0A0N4SV80;Q61464-4;A0A0N4SV38;A0A0N4SVI8;E9QKZ7;Q61464-7;Q61464-5;A0A0N4SVM8;Q3TZK9;E9QML5;Q61464;Q61464-2	603;603;603;603;603;603;603;603;603;603;603;603													HGTEVTKQKHTETVDKGLSPAQKPKLASGTK			286
Znf638;Zfml	A0A0N4SV80;Q61464-4;A0A0N4SV38;A0A0N4SVI8;E9QKZ7;Q61464-7;Q61464-5;A0A0N4SVM8;Q3TZK9;Q61464-3;E9QML5;Q61464;Q61464-2	352;352;352;352;352;352;352;352;352;352;352;352;352		+	+	+	+		Znf638;Zfml	Znf638;Zfml	Q61464;E9QML5;Q61464-4;E9QKZ7;Q61464-7;Q61464-2;Q61464-5;Q61464-3	352;352;352;352;352;352;352;352	Q61464;E9QML5;Q61464-4;E9QKZ7;Q61464-7;Q61464-2;Q61464-5;Q61464-3	352;352;352;352;352;352;352;352	FELDAVLRQQERISQKSVISSADAHGGPTES	FELDAVLRQQERISQKSVISSADAHGGPTES	FELDAVLRQQERISQKSVISSADAHGGPTES	287	5033	5637
Znf638;Zfml	A0A0N4SV80;Q61464-4;A0A0N4SV38;A0A0N4SVI8;E9QKZ7;Q61464-7;Q61464-5;A0A0N4SVM8;Q3TZK9;E9QML5;Q61464;Q61464-2	622;622;622;622;622;622;622;622;622;622;622;622		+											PAQKPKLASGTKPSAKSLSSVKSDSHLGAYS			289
Znf638;Zfml	A0A0N4SV80;Q61464-4;A0A0N4SV38;A0A0N4SVI8;E9QKZ7;Q61464-7;Q61464-5;A0A0N4SVM8;Q3TZK9;A0A0N4SUP3;E9QML5;Q61464;Q61464-2	804;804;804;804;804;804;804;804;804;64;804;804;804													SSSSAKSGQIKSSTVKVNKCAGKSAGSVKSV			291
Znf638;Zfml	A0A0N4SV80;Q61464-4;A0A0N4SV38;A0A0N4SVI8;E9QKZ7;Q61464-7;Q61464-5;A0A0N4SVM8;E9QML5;Q61464	825;825;825;825;825;825;825;825;825;825			+	+	+		Znf638;Zfml	Znf638;Zfml	Q61464;E9QML5;Q61464-4;E9QKZ7;Q61464-7;Q61464-5	825;825;825;825;825;825	Q61464;E9QML5;Q61464-4;E9QKZ7;Q61464-7;Q61464-5	825;825;825;825;825;825	GKSAGSVKSVVTVAAKGKASIKTAKSGKKSL	GKSAGSVKSVVTVAAKGKASIKTAKSGKKSL	GKSAGSVKSVVTVAAKGKASIKTAKSGKKSL	293	5038	5641
Znf638;Zfml	A0A0N4SV80;Q61464-4;A0A0N4SV38;A0A0N4SVI8;E9QKZ7;Q61464-7;Q61464-5;E9QML5;Q61464;Q61464-2	1857;1857;1170;1204;1206;1171;1205;1891;1891;1202		+											EPDEKRRKTQDSSVGKSMTSDVPGDLDFLVP			294
Tra2a	A0A0N4SVC2;E9QP00;Q6PFR5	196;196;196		+	+		+		Tra2a	Tra2a	E9QP00;Q6PFR5	196;196	Q6PFR5;E9QP00	196;196	MELDGRRIRVDYSITKRAHTPTPGIYMGRPT	MELDGRRIRVDYSITKRAHTPTPGIYMGRPT	MELDGRRIRVDYSITKRAHTPTPGIYMGRPT	296	1930	1973
Klf15	A0A0N4SVC6;Q9EPW2	83;307		+											SGSLGPGPAGLLVGQKFPKNPAAELLKMHKC			297
Scai	A0A0N4SVJ6;Q8C8N2-2;Q8C8N2;D6RHQ0	25;25;25;25					+	+		Scai			Q8C8N2;Q8C8N2-2;D6RHQ0	25;25;25	QPRSRLAPRLSGTVEKPPRKRKSRTEFTLKE		QPRSRLAPRLSGTVEKPPRKRKSRTEFTLKE	299		6872
Atp6v1e1;Atp6v1e2	A0A0N4SW07;P50518;A0A0N4SWA3;A0A0N4SW34;Q9D593	57;68;54;46;68			+		+		Atp6v1e1;Atp6v1e2	Atp6v1e1;Atp6v1e2	P50518;Q9D593	68;68	P50518;Q9D593	68;68	IMDYFEKKEKQIEQQKKIQLSTMRNQARITV;IMEYYEKKEKQIEQQKKIQMSNLMNQARLKV	IMEYYEKKEKQIEQQKKIQMSNLMNQARLKV	IMEYYEKKEKQIEQQKKIQMSNLMNQARLKV	304	3625	4017
Ndufa9	A0A0R3P9C8;Q9DC69	185;189			+		+		Ndufa9	Ndufa9	Q9DC69	189	Q9DC69	189	MKSSSKSLRSKAVGEKEVRSVFPEAIIIRPS	MKSSSKSLRSKAVGEKEVRSVFPEAIIIRPS	MKSSSKSLRSKAVGEKEVRSVFPEAIIIRPS	306	7859	8751
Trmt1	H3BKS8;E9PWD4;A0A0R4IZW7;Q3TX08;G3V019	577;599;606;606;104		+											EDPAQRAARLKTFPCKRFKEGTCQLGDQCCY			308
Med6	A0A0R4IZX3;Q921D4	176;227		+											EPLPETVKSEEKESTKNIQQTVSTKGPPEKR			309
Med6	A0A0R4IZX3;Q921D4	185;236		+	+	+	+	+	Med6	Med6	Q921D4	236	Q921D4	236	EEKESTKNIQQTVSTKGPPEKRMRLQ_____	EEKESTKNIQQTVSTKGPPEKRMRLQ_____	EEKESTKNIQQTVSTKGPPEKRMRLQ_____	310	6917	7703
Med6	A0A0R4IZX3;Q921D4	190;241	+		+	+	+		Med6	Med6	Q921D4	241	Q921D4	241	TKNIQQTVSTKGPPEKRMRLQ__________	TKNIQQTVSTKGPPEKRMRLQ__________	TKNIQQTVSTKGPPEKRMRLQ__________	311	6918	7704
Med6	A0A0R4IZX3;Q921D4	149;200			+		+		Med6	Med6	Q921D4	200	Q921D4	200	RQKFPPRFVQQKSGEKPVPVDQAKKEAEPLP	RQKFPPRFVQQKSGEKPVPVDQAKKEAEPLP	RQKFPPRFVQQKSGEKPVPVDQAKKEAEPLP	312	6919	7705
Ap1m2;Ap1m1	A0A0R4IZX6;A0A0R4J1L4;Q9WVP1;Q9WVP1-2;A0A1L1SUA0;P35585	237;239;237;239;202;237													LTGRSKNKSVELEDVKFHQCVRLSRFDNDRT;NTGRGKSKSVELEDVKFHQCVRLSRFENDRT			313
Tead4	A0A0R4J1U4;A0A0R4IZY5;Q62296-2;Q62296	109;109;109;109		+	+				Tead4		Q62296-2;Q62296	109;109			HIQVLARRKAREIQAKLKFWQGALPGQPGTS	HIQVLARRKAREIQAKLKFWQGALPGQPGTS		314	5157
Tead4;Tead3;Tead1	A0A0R4J1U4;A0A0R4IZY5;Q62296-2;Q62296;F6TTJ9;F8VPU0;P70210;A0A3F2YNR7;Q6PAQ8;P30051;E9QAK6;Q3UFP5;Q3USK5;E9PZ73;E9Q387;E9PVS2	294;337;294;337;349;375;349;349;321;336;267;325;346;325;300;304			+				Tead4;Tead1;Tead3		Q62296-2;Q62296;E9QAK6;F6TTJ9;E9Q387;E9PVS2;Q6PAQ8;Q3UFP5;E9PZ73;Q3USK5;B8JJC8;F8VPU0;P30051;P70210	294;337;267;284;300;304;321;325;325;346;349;375;336;349			TCSTKVCSFGKQVVEKVETEYARFENGRFVY;TCSTKVCSFGKQVVEKVETEYARYENGHYLY	TCSTKVCSFGKQVVEKVETEYARYENGHYLY		315	5158
Dus3l	A0A0R4IZY9;Q91XI1;Q91XI1-2	64;64;64		+			+			Dus3l			Q91XI1;Q91XI1-2	64;64	ACQEVPTGDPAEPGAKRIRLEDGQENGKTEV		ACQEVPTGDPAEPGAKRIRLEDGQENGKTEV	316		7641
Dus3l	A0A0R4IZY9;Q91XI1;Q91XI1-2	285;285;285													GPLTDEDVIRLRPCEKKRLDISGKLYLAPLT			317
Dus3l	A0A0R4IZY9;Q91XI1	403;403		+											VYKKGGGCALMNRSAKFQQIVRGVNEVLDVP			318
Kctd5	A0A0R4J000;Q8VC57	223;223		+	+		+		Kctd5	Kctd5	Q8VC57	223	Q8VC57	223	ELHNTPYGTTSEPSEKAKILQERGSRM____	ELHNTPYGTTSEPSEKAKILQERGSRM____	ELHNTPYGTTSEPSEKAKILQERGSRM____	319	6691	7383
Hdac2	P70288;A0A0R4J008	413;413													DGEDPDKRISIRASDKRIACDEEFSDSEDEG			320
Actr6	A0A0R4J009;Q9D864	260;260													KKGFCKPREEMVLSGKYKFGEQILRLANERF			323
Auh	F6R307;F6RT60;A0A0R4J023;Q9JLZ3	147;113;186;186					+			Auh			Q9JLZ3;F6R307;F6RT60	186;147;113	IRVAASSAKMGLVETKLAIIPGGGGTQRLPR		IRVAASSAKMGLVETKLAIIPGGGGTQRLPR	324		2022
Auh	F6R307;F6RT60;A0A0R4J023;Q9JLZ3	140;106;179;179			+		+		Auh	Auh	F6R307;F6RT60;Q9JLZ3	140;106;179	Q9JLZ3;F6R307;F6RT60	179;140;106	ELALACDIRVAASSAKMGLVETKLAIIPGGG	ELALACDIRVAASSAKMGLVETKLAIIPGGG	ELALACDIRVAASSAKMGLVETKLAIIPGGG	325	1988	2023
Rrp36	A0A0R4J045;A0A3B2WB30;Q3UFY0;A0A3B2WBC2	192;210;210;175		+											YFLKKSEQRQLALAEKFKELRRSKKLESFLS			327
Rrp36	A0A0R4J045;A0A3B2WB30;Q3UFY0;A0A3B2WBC2	81;99;99;99													AKVRVPFLRQVVPISKKVARDPRFDDLSGDY			328
Rrp36	A0A0R4J045;A0A3B2WB30;Q3UFY0;A0A3B2WBC2	58;76;76;76		+											STRTRSPQQPVCVADKHRPLEMSAKVRVPFL			329
Luc7l	A0A0R4J047;Q9CYI4;D3Z765;Q9CYI4-2	224;224;138;171													HFGGKLHLGFIQIREKLDQLRKTVAEKQEKR			330
Prmt5	A0A0R4J049;Q8CIG8	490;490					+			Prmt5			Q8CIG8	490	ISSSKLYNEVRACREKDRDPEAQFEMPYVVR		ISSSKLYNEVRACREKDRDPEAQFEMPYVVR	332		7051
Acy1	A0A1L1SS90;A0A0R4J050;Q99JW2;A0A1L1SRC1;A0A1L1SRL5;A0A1L1SRW7	253;288;288;223;92;216			+				Acy1		Q99JW2	288			FDFRVAPDVDMKAFEKQLQRWCQEAGEGVTF	FDFRVAPDVDMKAFEKQLQRWCQEAGEGVTF		333	7052
Hagh	A0A0R4J052;G5E8T9;Q99KB8-2;Q99KB8;E9PYA3	252;301;252;301;229													GETDPVTTMRAIRREKDQFKVPRD_______			334
Sap130	A0A0R4J060;J3QNK5;Q8BIH0-2;Q8BIH0	689;690;512;690													SSMRSASGSPRPAGAKPKSEVHVSIATPVTV			335
Uimc1	E9Q577;A0A0R4J073;Q5U5Q9;A0A0R4J183;Q5U5Q9-3	488;488;488;207;207		+			+			Uimc1			Q5U5Q9;E9Q577;Q5U5Q9-3	488;488;207	DSRELPIEVRMAVGDKQVANREDCMKENPPP		DSRELPIEVRMAVGDKQVANREDCMKENPPP	337		1666
Uimc1	E9Q577;A0A0R4J073;Q5U5Q9;A0A0R4J183;Q5U5Q9-3	436;436;436;155;155													DNSVPTTQSIAALTSKRSLVLMPESSAEETT			338
Ndufaf1	A0A0R4J081;A2AQ17;Q9CWX2	156;154;154			+				Ndufaf1		A2AQ17;Q9CWX2	154;154			VTSDKTIGGRSEIFLKMSKNNRSALLYGTLS	VTSDKTIGGRSEIFLKMSKNNRSALLYGTLS		339	515
Fahd2	A0A0R4J094;Q3TC72	233;233													PALVTKDTIADPHNLKICCRVNGEVVQSSNT			340
Znf326;Zfp326	A0A0R4J098;O88291;D3YXQ7;O88291-2	383;383;294;177					+			Znf326;Zfp326			O88291;D3YXQ7;O88291-2	383;294;177	ASIRKQQTLNHPEAYKIIEKDIMEGVTADDH		ASIRKQQTLNHPEAYKIIEKDIMEGVTADDH	341		2810
Znf326	A0A0R4J098;O88291	140;140		+			+			Znf326			O88291	140	RNQGGSSWEAPYSRSKLRPGFMEDRGRENYS		RNQGGSSWEAPYSRSKLRPGFMEDRGRENYS	342		2811
Usb1	A0A0R4J0E0;Q91W78	260;260			+		+		Usb1	Usb1	Q91W78	260	Q91W78	260	LLRVLANQVRCKSGNKFFSMPLK________	LLRVLANQVRCKSGNKFFSMPLK________	LLRVLANQVRCKSGNKFFSMPLK________	346	6833	7600
Zic5;Zic3;Zic1;Zic2;Zic4	A0A0R4J0E2;Q7TQ40;A2AWK6;P46684;Q62521-2;Q62521;F8VPV3;Q62520;G3UYE7;Q61467	448;448;105;300;325;325;330;331;202;209	+												AKYKLINHIRVHTGEKPFPCPFPGCGKVFAR;AKYKLVNHIRVHTGEKPFPCPFPGCGKIFAR			347
Ncapd2	A0A0R4J0H7;Q8K2Z4;Q8K2Z4-2	1278;1278;1278					+			Ncapd2			Q8K2Z4;Q8K2Z4-2	1278;1278	GAKPEGKAIIDEFEQKLRACHTRGMDGIEEF		GAKPEGKAIIDEFEQKLRACHTRGMDGIEEF	349		7187
Ncapd2	A0A0R4J0H7;Q8K2Z4;Q8K2Z4-2	416;416;416			+		+		Ncapd2	Ncapd2	Q8K2Z4;Q8K2Z4-2	416;416	Q8K2Z4;Q8K2Z4-2	416;416	RFQAVVALAVGRLADKSVLVCKNAIQLLASF	RFQAVVALAVGRLADKSVLVCKNAIQLLASF	RFQAVVALAVGRLADKSVLVCKNAIQLLASF	352	6489	7189
Chtf18	A0A0R4J0I4;E9PVJ3;Q8BIW9;E9Q2M3	103;104;103;104		+											APSSPMVKRPRLDVVKKLNFEPDMEELLYPD			354
Acad11;Gm28305	A0A0R4J0I6;Q80XL6;A0A087WSI8;F6U473	81;81;81;101													VLRKKPPGSLLPKAHKIDREFKIQKALFSIG			355
Acad11;Gm28305	A0A0R4J0I6;Q80XL6;A0A087WSI8;F6U473	87;87;87;107			+		+	+	Acad11;Gm28305	Acad11;Gm28305	Q80XL6;F6U473	87;107	Q80XL6;F6U473	87;107	PGSLLPKAHKIDREFKIQKALFSIGFPVAKP	PGSLLPKAHKIDREFKIQKALFSIGFPVAKP	PGSLLPKAHKIDREFKIQKALFSIGFPVAKP	356	5771	6420
Acad11	A0A0R4J0I6;Q80XL6;D3YTQ5	660;660;542													ILQIMCDRAVQREAFKKKLYEHEVVAHWIAK			357
Acad11	A0A0R4J0I6;Q80XL6;A0A087WSI8;D3YTQ5	166;166;166;48			+		+	+	Acad11	Acad11	Q80XL6;D3YTQ5	166;48	Q80XL6;D3YTQ5	166;48	LAWLHSLDIRSLKLDKYGTGVGYCKRQVSTW	LAWLHSLDIRSLKLDKYGTGVGYCKRQVSTW	LAWLHSLDIRSLKLDKYGTGVGYCKRQVSTW	358	5772	6421
Thoc5	Q5SVF9;A0A0R4J0J6;Q8BKT7	562;610;610					+			Thoc5			Q8BKT7;Q5SVF9	610;562	DDNIRAMESEVNVCYKELCGPRPSHQLLTNQ		DDNIRAMESEVNVCYKELCGPRPSHQLLTNQ	361		5436
Thoc5	Q5SVF9;A0A0R4J0J6;Q8BKT7	429;477;477													MPDHSQSASHMETTMKLLKTRVQSRLALHKQ			362
Thoc5	Q5SVF9;A0A0R4J0J6;Q8BKT7	376;424;424					+			Thoc5			Q8BKT7;Q5SVF9	424;376	HGKKTPNPANQYQFDKVGILTLRDYVLELGH		HGKKTPNPANQYQFDKVGILTLRDYVLELGH	363		5439
Thoc5	Q5SVF9;A0A0R4J0J6;Q8BKT7;Q5SVF8	156;204;204;67													ARLDWELEQRKRLAEKYRECLSNKEKILKEI			364
Thoc5	Q5SVF9;A0A0R4J0J6;Q8BKT7	24;24;24			+	+			Thoc5		Q5SVF9;Q8BKT7	24;24			RKPKVIRSDGTPTEGKRNRSDTEQAIEIEER	RKPKVIRSDGTPTEGKRNRSDTEQAIEIEER		365	4854
Ckap5	Z4YL78;A0A0R4J0K2;K3W4R5;A2AGT5-2;A2AGT5-3;A2AGT5	1709;1769;1769;1709;1769;1769					+			Ckap5			A2AGT5;Z4YL78;K3W4R5;A2AGT5-2;A2AGT5-3	1769;1709;1769;1709;1769	EFPIRTLKTLLHTLCKLKGPKILDHLTMIDN		EFPIRTLKTLLHTLCKLKGPKILDHLTMIDN	368		295
Ckap5	Z4YL78;A0A0R4J0K2;K3W4R5;A2AGT5-2;A2AGT5-3;A2AGT5	1711;1771;1771;1711;1771;1771													PIRTLKTLLHTLCKLKGPKILDHLTMIDNKN			369
Mrps35	Q8BJZ4;A0A0R4J0L6	212;212													KATDVLTITTDRCPLKRQNYDYAVYLLTVLY			370
Mrps35	Q8BJZ4;A0A0R4J0L6;A0A0N4SV23	117;117;73					+			Mrps35			Q8BJZ4	117	LLKIPNFLHLTPVAIKRHCAALKDFCTEWPA		LLKIPNFLHLTPVAIKRHCAALKDFCTEWPA	371		6568
Parn	A0A0R4J0P6;Q8VDG3	406;406													GSLLSPPKMCVSARSKLIEPFFNKLFLMRVM			374
Lmnb2	A0A0R4J0Q5;P21619;P21619-2	434;415;293													SSSSGVGMSVGQGRGKRRRLETEDTSGSPSR			375
Lmnb2	A0A0R4J0Q5;P21619	78;59			+				Lmnb2		P21619	59			ALELENDRLLLRISEKEEVTTREVSGIKTLY	ALELENDRLLLRISEKEEVTTREVSGIKTLY		376	3170
Lmnb2	A0A0R4J0Q5;P21619	44;25			+		+		Lmnb1;Lmnb2	Lmnb1;Lmnb2	P14733;P21619	34;25	P14733;P21619	34;25	PATPLSPTRLSRLQEKEELRELNDRLAHYID	PATPLSPTRLSRLQEKEELRELNDRLAHYID;PATPLSPTRLSRLQEKEELRELNDRLAVYID	PATPLSPTRLSRLQEKEELRELNDRLAHYID;PATPLSPTRLSRLQEKEELRELNDRLAVYID	378	3070	3272
Lmnb2	A0A0R4J0Q5;P21619;P21619-2	345;326;204													NHIHELEEALAGERDKFRKMLDAKEQEMTEV			379
Isg20l2	A0A0R4J0R3;Q3U1G5	23;23		+			+			Isg20l2			Q3U1G5	23	LDFGQPSKKAFGGNAKHQRFVKKRRFLEQKG		LDFGQPSKKAFGGNAKHQRFVKKRRFLEQKG	381		5098
Hscb	F6UL52;A0A0R4J0T0;Q8K3A0;F6WN43	67;118;118;13					+			Hscb			Q8K3A0;F6WN43;F6UL52	118;13;67	DFFSQKSQTEKHFSDKHSTLVNDAYKTLQAP		DFFSQKSQTEKHFSDKHSTLVNDAYKTLQAP	383		2052
Celf1;Celf2	A0A0R4J0T5;P28659-2;P28659;P28659-4;P28659-3;Q9Z0H4-9;Q9Z0H4-8;Q9Z0H4-4;Q9Z0H4-6;Q9Z0H4-2;Q9Z0H4;Q9Z0H4-5;Q9Z0H4-7;Q9Z0H4-3	437;432;436;463;433;476;462;440;474;470;458;438;434;188			+				Celf1;Celf2		P28659-2;P28659-3;P28659;P28659-4;Q9Z0H4-3;Q9Z0H4-7;Q9Z0H4-5;Q9Z0H4-4;Q9Z0H4;Q9Z0H4-8;Q9Z0H4-2;Q9Z0H4-6;Q9Z0H4-9	432;433;436;463;188;434;438;440;458;462;470;474;476			FMPFGNVVSAKVFIDKQTNLSKCFGFVSYDN	FMPFGNVVSAKVFIDKQTNLSKCFGFVSYDN		387	3322
Ppp4r2	A0A0R4J0U2;Q0VGB7;A0A0N4SVH3;A0A0N4SV05	246;246;129;166		+			+			Ppp4r2			Q0VGB7	246	KHPDEDAVESEEHEVKRLKFDKEGDVRETAS		KHPDEDAVESEEHEVKRLKFDKEGDVRETAS	388		4964
Ints10	E9Q361;E9Q360;A0A0R4J0V1;Q8K2A7	378;378;378;378		+	+	+			Ints10		E9Q361;E9Q360;Q8K2A7	378;378;378			SKHIHKKRKLAEGREKTMSSDDEECSAKGRN	SKHIHKKRKLAEGREKTMSSDDEECSAKGRN		391	1590
Ints10	E9Q361;E9Q360;A0A0R4J0V1;Q8K2A7	551;551;551;551					+			Ints10			Q8K2A7;E9Q361;E9Q360	551;551;551	EPSKVKPKCRKGLDLKLLPCTSKAIMPYCLH		EPSKVKPKCRKGLDLKLLPCTSKAIMPYCLH	392		1612
Ints10	E9Q361;E9Q360;A0A0R4J0V1;Q8K2A7	239;239;239;239					+			Ints10			Q8K2A7;E9Q361;E9Q360	239;239;239	QDTSDLMSPSKRSSQKYIIEGLTEKSSHIVD		QDTSDLMSPSKRSSQKYIIEGLTEKSSHIVD	393		1613
Polr2a	A0A0R4J0V5;P08775	919;919													QNLATLKPSNKAFEKKFRFDYTNERALRRTL			394
Polr2a	A0A0R4J0V5;P08775	803;803		+											VGQQNVEGKRIPFGFKHRTLPHFIKDDYGPE			396
Alas1	A0A0R4J0X2;Q8VC19;A0A1W2P873	212;212;212	+												STFQYDHFFEKKIDEKKNDHTYRVFKTVNRR			397
Mybl1	E9QLX9;A0A0R4J132;P51960-2;P51960	620;620;620;620		+											EPAYKSCKQEHSASVKKVRKSLALESWDKEE			400
Mybl1	E9QLX9;A0A0R4J132;P51960-2;P51960	393;393;393;393			+		+		Mybl1	Mybl1	E9QLX9;P51960-2;P51960	393;393;393	P51960;E9QLX9;P51960-2	393;393;393	DLSDAAASPVKSTPVKLMRIQHNEGAMECQF	DLSDAAASPVKSTPVKLMRIQHNEGAMECQF	DLSDAAASPVKSTPVKLMRIQHNEGAMECQF	401	1901	1945
Smarca4	Q3TKT4-2;Q3TKT4;A0A0R4J170	188;188;188		+	+	+	+		Smarca4	Smarca4	Q3TKT4;Q3TKT4-2	188;188	Q3TKT4;Q3TKT4-2	188;188	NQNQLHQLRAQIMAYKMLARGQPLPDHLQMA	NQNQLHQLRAQIMAYKMLARGQPLPDHLQMA	NQNQLHQLRAQIMAYKMLARGQPLPDHLQMA	403	4474	5031
Smarca4	Q3TKT4-2;Q3TKT4;A0A0R4J170;G3UX35	405;405;405;210		+	+				Smarca4		Q3TKT4;Q3TKT4-2;G3UX35	405;405;210			GSLAGDLRTKATIELKALRLLNFQRQLRQEV	GSLAGDLRTKATIELKALRLLNFQRQLRQEV		404	4475
Smarca4	Q3TKT4-2;Q3TKT4;A0A0R4J170;G3UX35	455;455;455;260		+	+	+	+		Smarca4	Smarca4	Q3TKT4;Q3TKT4-2;G3UX35	455;455;260	Q3TKT4;Q3TKT4-2;G3UX35	455;455;260	KRSKRQSLREARITEKLEKQQKIEQERKRRQ	KRSKRQSLREARITEKLEKQQKIEQERKRRQ	KRSKRQSLREARITEKLEKQQKIEQERKRRQ	405	4477	5033
Smarca4;Smarca2	Q3TKT4-2;Q3TKT4;A0A0R4J170;G3UX35;Q6DIC0;H3BLH0;F2Z4A9;H3BJK2;E9QAB8	458;458;458;263;439;445;445;445;445													KRQSLREARITEKLEKQQKIEQERKRRQKHQ			406
Smarca4	Q3TKT4-2;Q3TKT4;A0A0R4J170	1571;1570;1574													ESRSVKVKIKLGRKEKAQDRLKGGRRRPSRG			407
Smarca4;Smarca2	Q3TKT4-2;Q3TKT4;A0A0R4J170;Q6DIC0;H3BLH0;F2Z4A9;H3BJK2;A0A140LID0;A0A140LHF4;A0A140LHP6;H3BK47;A0A140LJK1;H3BJM2;A0A140LIM0;A0A140LI14;Q9D007;A0A140LIQ9;A0A140LHE2;H3BLI4;H3BJI1;A0A140LHZ8;A0A140LIV3;H3BKJ3	1485;1484;1488;1447;1471;1453;1395;235;164;148;146;106;106;130;164;106;146;146;146;106;146;124;124													KPVDFKKIKERIRNHKYRSLNDLEKDVMLLC			408
Smarca4	Q3TKT4-2;Q3TKT4;A0A0R4J170;G3UX35	1353;1353;1353;1191		+											SRHRKEVDYSDSLTEKQWLKAIEEGTLEEIE			409
Smarca4	Q3TKT4-2;Q3TKT4;A0A0R4J170	94;94;94		+											MHEKGMPDDPRYNQMKGMGMRSGAHTGMAPP			410
Smarca4	Q3TKT4-2;Q3TKT4;A0A0R4J170	207;207;207													RGQPLPDHLQMAVQGKRPMPGMQQQMPTLPP			411
Smarca4;Smarca2	Q3TKT4-2;Q3TKT4;A0A0R4J170;G3UX35;Q6DIC0;H3BLH0;F2Z4A9;H3BJK2;E9QAB8;H3BKN5	1219;1219;1219;1024;1194;1200;1200;1142;1200;7			+				Smarca2;Smarca4		E9QAB8;H3BJK2;F2Z4A9;H3BLH0;Q6DIC0;Q3TKT4;Q3TKT4-2;G3UX35	1200;1142;1200;1200;1194;1219;1219;1024			LCTVNSVEEKILAAAKYKLNVDQKVIQAGMF	LCTVNSVEEKILAAAKYKLNVDQKVIQAGMF		413	1834
Smarca4;Smarca2	Q3TKT4-2;Q3TKT4;A0A0R4J170;G3UX35;Q6DIC0;H3BLH0;F2Z4A9;H3BJK2;E9QAB8;H3BKN5	1221;1221;1221;1026;1196;1202;1202;1144;1202;9													TVNSVEEKILAAAKYKLNVDQKVIQAGMFDQ			414
Smarca4	Q3TKT4-2;Q3TKT4;A0A0R4J170;G3UX35	548;548;548;353		+											EDEEGYRKLIDQKKDKRLAYLLQQTDEYVAN			416
Smarca4;Smarca2	Q3TKT4-2;Q3TKT4;A0A0R4J170;G3UX35;Q6DIC0;H3BLH0;F2Z4A9;E9QAB8	892;892;892;697;867;873;873;873													YMIVDEGHRMKNHHCKLTQVLNTHYVAPRRL			417
Smarca4	Q3TKT4-2;Q3TKT4;A0A0R4J170;G3UX35	496;496;496;301			+		+		Smarca4	Smarca4	Q3TKT4;Q3TKT4-2;G3UX35	496;496;301	Q3TKT4;Q3TKT4-2;G3UX35	496;496;301	QHAKDFREYHRSVTGKLQKLTKAVATYHANT	QHAKDFREYHRSVTGKLQKLTKAVATYHANT	QHAKDFREYHRSVTGKLQKLTKAVATYHANT	418	4481	5037
Smarca4	Q3TKT4-2;Q3TKT4;A0A0R4J170;G3UX35	626;626;626;431		+			+			Smarca4			Q3TKT4;Q3TKT4-2;G3UX35	626;626;431	QMSDLPVKVIHVESGKILTGTDAPKAGQLEA		QMSDLPVKVIHVESGKILTGTDAPKAGQLEA	419		5038
Smarca4;Smarca2	Q3TKT4-2;Q3TKT4;A0A0R4J170;G3UX35;Q6DIC0;H3BLH0;F2Z4A9;H3BJK2;E9QAB8;H3BKN5	1237;1237;1237;1042;1212;1218;1218;1160;1218;25		+	+		+		Smarca2;Smarca4	Smarca4;Smarca2	E9QAB8;H3BJK2;F2Z4A9;H3BLH0;Q6DIC0;Q3TKT4;Q3TKT4-2;G3UX35	1218;1160;1218;1218;1212;1237;1237;1042	Q3TKT4;Q3TKT4-2;G3UX35;Q6DIC0;E9QAB8;H3BJK2;F2Z4A9;H3BLH0	1237;1237;1042;1212;1218;1160;1218;1218	LNVDQKVIQAGMFDQKSSSHERRAFLQAILE	LNVDQKVIQAGMFDQKSSSHERRAFLQAILE	LNVDQKVIQAGMFDQKSSSHERRAFLQAILE	420	1836	5039
Brd9	Q3UQU0;A0A0R4J175;A0A1Y7VJ63	321;322;257													ADEARDRINRFLPGGKMGYLKKLGDGSLLYS			421
Brd9	Q3UQU0;A0A0R4J175;A0A1Y7VJ63	235;235;150		+											TVYYKLAKKILHAGFKMMSKAALLGSEDPAA			422
Brd9	Q3UQU0;A0A0R4J175;A0A1Y7VJ63	372;373;308			+		+		Brd9	Brd9	Q3UQU0	372	Q3UQU0	372	SLSSKLLPGFTTLGFKDERRNKVTFLSSAST	SLSSKLLPGFTTLGFKDERRNKVTFLSSAST	SLSSKLLPGFTTLGFKDERRNKVTFLSSAST	423	4671	5261
Brd9	Q3UQU0;A0A0R4J175	26;26			+		+		Brd9	Brd9	Q3UQU0	26	Q3UQU0	26	EWRSSYEDYTDTPLEKPLKLVLKVGGSEVTE	EWRSSYEDYTDTPLEKPLKLVLKVGGSEVTE	EWRSSYEDYTDTPLEKPLKLVLKVGGSEVTE	424	4672	5262
Hif1a	A0A0R4J1E9;Q61221-2;Q61221	640;652;666													ASPSSTQVPQETTTAKASAYSGTHSRTASPD			427
Wdhd1	A0A0R4J1F8;A0A2K6EDP7;P59328-3;P59328;P59328-2	200;200;200;200;200			+				Wdhd1		E9QPB3;P59328-3;P59328;P59328-2	200;200;200;200			NAKSICRLAWQPKAGKLLAVPVEKSVKLYRR	NAKSICRLAWQPKAGKLLAVPVEKSVKLYRR		429	1942
Wdhd1	A0A0R4J1F8;A0A2K6EDP7;P59328-3;P59328	1072;1109;1072;1109		+			+			Wdhd1			E9QPB3;P59328;P59328-3	1109;1109;1072	DLSKKQKALNLPANQKLSAFAFKQE______		DLSKKQKALNLPANQKLSAFAFKQE______	430		1979
Wdhd1	A0A0R4J1F8;A0A2K6EDP7;P59328-3;P59328	767;804;767;804		+			+			Wdhd1			E9QPB3;P59328;P59328-3	804;804;767	AIKYASRSRKLILAQKLSELAAEKAAELAET		AIKYASRSRKLILAQKLSELAAEKAAELAET	432		1981
Wdhd1	A0A0R4J1F8;A0A2K6EDP7;P59328-3;P59328	942;979;942;979		+			+			Wdhd1			E9QPB3;P59328;P59328-3	979;979;942	ASAASYFQKRTPQADKTEEVKENPKSSSSDA		ASAASYFQKRTPQADKTEEVKENPKSSSSDA	433		1982
Rad51ap1	A0A0R4J1H1;A0A0R4J1G4;Q8C551;D3Z7I5	226;227;227;168													KESKKKTVQKKPAGEKKERKSKPKCEASVTS			434
Rad51ap1	A0A0R4J1H1;A0A0R4J1G4;Q8C551	76;76;76													VLPTEPPKKRVALDDKVFQRGLEVALALSVK			435
Rad51ap1	A0A0R4J1H1;A0A0R4J1G4;Q8C551;D3Z7I5;A0A0J9YUS9	48;48;48;48;48													PVNKSKTVPKVLKQDKPKPNLKNLQKEEVLP			436
Tfam	A0A0R4J1N9;P40630-2;P40630;D3Z0F3	22;38;66;22			+		+		Tfam	Tfam	D3Z0F3;P40630-2;P40630	22;38;66	P40630;P40630-2;D3Z0F3	66;38;22	KPMSSYLRFSTEQLPKFKAKHPDAKLSELVR	KPMSSYLRFSTEQLPKFKAKHPDAKLSELVR	KPMSSYLRFSTEQLPKFKAKHPDAKLSELVR	437	1089	3808
Tfam	A0A0R4J1N9;P40630-2;P40630;D3Z0F3	86;102;130;86		+											KYKEQLTPSQLMGMEKEARQRRLKKKALVKR			438
Pcbd2	A0A0R4J1R7;Q9CZL5	91;124					+			Pcbd2			Q9CZL5	124	TLTSHDCGGLTKRDVKLAQFIEKAAASL___		TLTSHDCGGLTKRDVKLAQFIEKAAASL___	440		8355
Pcbd2	A0A0R4J1R7;Q9CZL5	59;92					+			Pcbd2			Q9CZL5	92	NQAFGFMSRVALQAEKMNHHPEWFNVYNKVQ		NQAFGFMSRVALQAEKMNHHPEWFNVYNKVQ	442		8357
Prpf40b	E9QMI6;D3Z4N6;E9QP07;A0A0R4J1S2;Q80W14;Q80W14-3;Q80W14-2	320;314;320;320;320;320;320		+											VVTDPRYSALPKLSEKKQAFNAYKAQREKEE			443
Prpf40b	E9QMI6;D3Z4N6;E9QP07;A0A0R4J1S2;Q80W14;Q80W14-3;F6XW22	836;824;837;840;837;840;224		+											PRQAELPNRSPGFGIKKEKTGWDTSESELSE			444
Aasdh	A0A0R4J1T8;Q80WC9	498;498					+			Aasdh			Q80WC9	498	LFIVSKVDLVKDCIFKELQKHLPAHALPDDM		LFIVSKVDLVKDCIFKELQKHLPAHALPDDM	445		6378
Cdc23	G3X8W7;A0A0R4J1W7	467;467			+		+		Cdc23	Cdc23	G3X8W7	467	G3X8W7	467	AKKCYWRAYAVGDVEKMALVKLAKLHEQLTE	AKKCYWRAYAVGDVEKMALVKLAKLHEQLTE	AKKCYWRAYAVGDVEKMALVKLAKLHEQLTE	446	2351	2362
Syncrip	A0A0R4J259;Q7TMK9-2;Q7TMK9;G3UZI2;G3V018;G3UZ48	221;221;221;221;221;123					+			Syncrip			Q7TMK9;Q7TMK9-2;G3UZI2;G3V018;G3UZ48	221;221;221;221;123	AFVTFCTKEAAQEAVKLYNNHEIRSGKHIGV		AFVTFCTKEAAQEAVKLYNNHEIRSGKHIGV	448		6275
Syncrip	A0A0R4J259;Q7TMK9-2;Q7TMK9;G3UZ48	297;297;297;199					+			Syncrip			Q7TMK9;Q7TMK9-2;G3UZ48	297;297;199	KKKNRGFCFLEYEDHKTAAQARRRLMSGKVK		KKKNRGFCFLEYEDHKTAAQARRRLMSGKVK	449		6276
Syncrip;Hnrnpr	A0A0R4J259;Q7TMK9-2;Q7TMK9;G3UZI2;G3V018;G3UXJ6;G3UWM1;Q8VHM5;A2AW41	100;100;100;100;100;100;100;103;103			+		+		Syncrip;Hnrnpr	Syncrip;Hnrnpr	G3UXJ6;G3UZI2;G3V018;Q7TMK9-2;Q7TMK9;G3UWM1;Q8VHM5;A2AW41	100;100;100;100;100;100;103;103	Q7TMK9;Q7TMK9-2;G3UZI2;G3V018;G3UXJ6;G3UWM1;Q8VHM5;A2AW41	100;100;100;100;100;100;103;103	LSHVQNKSAFLCGVMKTYRQREKQGSKVQES;LSHVQNKSAFLCGVMKTYRQREKQGTKVADS	LSHVQNKSAFLCGVMKTYRQREKQGSKVQES;LSHVQNKSAFLCGVMKTYRQREKQGTKVADS	LSHVQNKSAFLCGVMKTYRQREKQGSKVQES;LSHVQNKSAFLCGVMKTYRQREKQGTKVADS	450	2279	6278
Syncrip	A0A0R4J259;Q7TMK9-2;Q7TMK9;G3UZI2;G3V018;G3UZ48;G3UXJ6	363;363;363;328;328;265;249			+		+		Syncrip	Syncrip	G3UXJ6;G3UZI2;G3V018;Q7TMK9-2;Q7TMK9;G3UZ48	249;328;328;363;363;265	Q7TMK9;Q7TMK9-2;G3UZI2;G3V018;G3UZ48;G3UXJ6	363;363;328;328;265;249	TVTEEILEKSFSQFGKLERVKKLKDYAFIHF	TVTEEILEKSFSQFGKLERVKKLKDYAFIHF	TVTEEILEKSFSQFGKLERVKKLKDYAFIHF	451	2280	6279
Syncrip	A0A0R4J259;Q7TMK9-2;Q7TMK9;G3UZI2;G3V018;G3UZ48;G3UXJ6;G3UWM1;G3UXU5	123;123;123;123;123;25;123;123;25			+		+		Syncrip;Hnrnpr	Syncrip;Hnrnpr	G3UXJ6;G3UZI2;G3V018;Q7TMK9-2;Q7TMK9;G3UZ48;G3UWM1;G3UXU5;S4R1E9;Q8VHM5;A2AW41;F7B5B5	123;123;123;123;123;25;123;25;25;126;126;25	Q7TMK9;Q7TMK9-2;G3UZI2;G3V018;G3UZ48;G3UXJ6;G3UWM1;G3UXU5;S4R1E9;Q8VHM5;F7B5B5;A2AW41	123;123;123;123;25;123;123;25;25;126;25;126	QGTKVADSSKGPDEAKIKALLERTGYTLDVT	QGSKVQESTKGPDEAKIKALLERTGYTLDVT;QGTKVADSSKGPDEAKIKALLERTGYTLDVT	QGSKVQESTKGPDEAKIKALLERTGYTLDVT;QGTKVADSSKGPDEAKIKALLERTGYTLDVT	452	2278	6277
Otud4	A0A0R4J260;B2RRE7	41;41					+			Otud4			B2RRE7	41	DAYLRKLGLYRKLVAKDGSCLFRAVAEQVLH		DAYLRKLGLYRKLVAKDGSCLFRAVAEQVLH	455		713
Otud4	A0A0R4J260;B2RRE7	341;342					+			Otud4			B2RRE7;G3UXM1	342;38	NLKPPPPESWNTVSGKKMKKPNSGQNFHSDT		NLKPPPPESWNTVSGKKMKKPNSGQNFHSDT	456		714
Dxo	G3UZP8;G3UX82;G3UZ39;A0A0R4J288	17;17;17;17			+		+		Dxo	Dxo	G3UZP8;G3UX82;G3UZ39	17;17;17	G3UZP8;G3UX82;G3UZ39;O70348	17;17;17;17	EPRGTKRKAEKTEVEKPLHKLPRAVPLLRTQ	EPRGTKRKAEKTEVEKPLHKLPRAVPLLRTQ	EPRGTKRKAEKTEVEKPLHKLPRAVPLLRTQ	457	2271	2307
Eif2d	E9PUG7;A0A0R4J298;Q61211;Q61211-2;Q8C8I3	264;264;264;264;264													EQMDDLLLRCFLHALKSRVKKADLPLLTSTL			459
Rbbp5	A0A0R4J2B6;Q8BX09;A0A087WST2;Q8BX09-2	436;436;309;309		+											DAVPSSLMDEGASSEKKRQSSADGSQPPKKK			460
Rbbp5	A0A0R4J2B6;Q8BX09;A0A087WST2	500;500;373													GRPKGSKGKEKDSPFKPKLYKGDRGLPLEGS			462
Rbbp5	A0A0R4J2B6;Q8BX09;A0A087WST2;Q8BX09-2	255;255;128;128													EPMQKLQDLVNRTPWKKCCFSGDGEYIVAGS			463
Fasn	A0A0U1RNJ1;P19096	1234;1234													LKACVDTALENLSTLKMKVVLAGEGHLYSRI			465
Fasn	A0A0U1RNJ1;P19096	1815;1817													EVAALLKAGIRDGVVKPLKCTVFPKAQVEDA			466
Fasn	A0A0U1RNJ1;P19096	1818;1820			+		+		Fasn	Fasn	P19096	1820	P19096	1820	ALLKAGIRDGVVKPLKCTVFPKAQVEDAFRY	ALLKAGIRDGVVKPLKCTVFPKAQVEDAFRY	ALLKAGIRDGVVKPLKCTVFPKAQVEDAFRY	467	3148	3375
Fasn	A0A0U1RNJ1;P19096	2345;2347													GSHTYVLAYTQSYRAKMTPGCEAEAEAEALC			468
Fasn	A0A0U1RNJ1;P19096	2429;2431	+				+			Fasn			P19096	2431	FYHKLRAADQYKPKAKYHGNVTLLRAKTGGT		FYHKLRAADQYKPKAKYHGNVTLLRAKTGGT	469		3370
Fasn	A0A0U1RNJ1;P19096	1384;1386	+				+			Fasn			P19096	1386	WESLFSRKALHLVGLKRSFYGTALFLCRRAI		WESLFSRKALHLVGLKRSFYGTALFLCRRAI	470		3371
Fasn	A0A0U1RNJ1;P19096	1838;1840													PKAQVEDAFRYMAQGKHIGKVLVQVREEEPE			471
Fasn	A0A0U1RNJ1;P19096	631;631													PPGSMAAVGLSWEECKQRCPAGVVPACHNSE			472
Fasn	A0A0U1RNJ1;P19096	1582;1584	+				+			Fasn			P19096	1584	IMLATGKLSPDAIPGKWASRDCMLGMEFSGR		IMLATGKLSPDAIPGKWASRDCMLGMEFSGR	475		3377
Fasn	A0A0U1RNJ1;P19096	59;59					+			Fasn			P19096	59	LYGLPKRSGKLKDLSKFDASFFGVHPKQAHT		LYGLPKRSGKLKDLSKFDASFFGVHPKQAHT	476		3378
Fasn	A0A0U1RNJ1;P19096	1869;1871													AVLPGAQPTLISAISKTFCPAHKSYIITGGL			477
Fasn	A0A0U1RNJ1;P19096	1143;1143					+			Fasn			P19096	1143	CLSESTALQKELQLCKGLARALQTKATQQGL		CLSESTALQKELQLCKGLARALQTKATQQGL	478		3379
Fasn	A0A0U1RNJ1;P19096	2417;2419	+				+			Fasn			P19096	2419	LDRRELSFAAVSFYHKLRAADQYKPKAKYHG		LDRRELSFAAVSFYHKLRAADQYKPKAKYHG	479		3380
Fasn	A0A0U1RNJ1;P19096	1743;1745		+	+				Fasn		P19096	1745			GGKGVDLVLNSLAEEKLQASVRCLAQHGRFL	GGKGVDLVLNSLAEEKLQASVRCLAQHGRFL		480	3144
Fasn	A0A0U1RNJ1;P19096	1514;1516			+		+		Fasn	Fasn	P19096	1516	P19096	1516	DGAWGAFRHFQLEQDKPKEQTAHAFVNVLTR	DGAWGAFRHFQLEQDKPKEQTAHAFVNVLTR	DGAWGAFRHFQLEQDKPKEQTAHAFVNVLTR	481	3145	3382
Fasn	A0A0U1RNJ1;P19096	993;993			+		+		Fasn	Fasn	P19096	993	P19096	993	PESASVSRLTQGEVYKELRLRGYDYGPQFQG	PESASVSRLTQGEVYKELRLRGYDYGPQFQG	PESASVSRLTQGEVYKELRLRGYDYGPQFQG	483	3147	3385
Fasn	A0A0U1RNJ1;P19096	673;673			+		+		Fasn	Fasn	P19096	673	P19096	673	VNEFVEQLKQEGVFAKEVRTGGLAFHSYFME	VNEFVEQLKQEGVFAKEVRTGGLAFHSYFME	VNEFVEQLKQEGVFAKEVRTGGLAFHSYFME	486	3150	3387
Fasn	A0A0U1RNJ1;P19096	235;235					+			Fasn			P19096	235	SGYCRSEAVVAVLLTKKSLARRVYATILNAG		SGYCRSEAVVAVLLTKKSLARRVYATILNAG	487		3388
Fasn	A0A0U1RNJ1;P19096	786;786			+		+		Fasn	Fasn	P19096	786	P19096	786	LKRGVKSSCTIIPLMKRDHKDNLEFFLTNLG	LKRGVKSSCTIIPLMKRDHKDNLEFFLTNLG	LKRGVKSSCTIIPLMKRDHKDNLEFFLTNLG	488	3151	3389
Fasn	A0A0U1RNJ1;P19096	2397;2399					+			Fasn			P19096	2399	KSLEDRVAASVDLITKSHHSLDRRELSFAAV		KSLEDRVAASVDLITKSHHSLDRRELSFAAV	491		3391
Fasn	A0A0U1RNJ1;P19096	1695;1697			+		+		Fasn	Fasn	P19096	1697	P19096	1697	LSLGCRVFTTVGSAEKRAYLQARFPQLDDTS	LSLGCRVFTTVGSAEKRAYLQARFPQLDDTS	LSLGCRVFTTVGSAEKRAYLQARFPQLDDTS	492	3152	3392
Dock7	A0A0U1RNK7;E9PX48;A2A9M5;A2A9M4;Q8R1A4-2;Q8R1A4	1920;1922;1950;1952;1950;1952					+			Dock7			Q8R1A4;E9PX48;A2A9M5;Q8R1A4-2;A2A9M4	1952;1920;1950;1950;549	FTLDGRAHGELHEQFKRKTILTTSHAFPYIK		FTLDGRAHGELHEQFKRKTILTTSHAFPYIK	494		247
Bckdk	A0A0U1RNL7;A0A0U1RPT4;O55028;D3Z7R0;A0A0U1RQ97	184;184;184;184;175			+		+		Bckdk	Bckdk	D3Z7R0;O55028	184;184	O55028;D3Z7R0	184;184	LAEGLRESRKHIQDEKLVRYFLDKTLTSRLG	LAEGLRESRKHIQDEKLVRYFLDKTLTSRLG	LAEGLRESRKHIQDEKLVRYFLDKTLTSRLG	495	1210	1311
Bckdk	A0A0U1RNL7;A0A0U1RPT4;O55028	245;245;245													IIEKWVDFARRLCEHKYGNAPRVRINGHVAA			497
Bckdk	A0A0U1RNL7;A0A0U1RPT4;O55028;D3Z7R0;A0A0U1RQ97	89;89;89;89;89			+		+		Bckdk	Bckdk	D3Z7R0;O55028	89;89	O55028;D3Z7R0	89;89	MMLYSGRSQDGSHLLKSGRYLQQELPVRIAH	MMLYSGRSQDGSHLLKSGRYLQQELPVRIAH	MMLYSGRSQDGSHLLKSGRYLQQELPVRIAH	498	1211	1312
Bckdk	A0A0U1RNL7;A0A0U1RPT4;O55028;D3Z7R0;A0A0U1RQ97	192;192;192;192;183			+		+		Bckdk	Bckdk	D3Z7R0;O55028	192;192	O55028;D3Z7R0	192;192	RKHIQDEKLVRYFLDKTLTSRLGIRMLATHH	RKHIQDEKLVRYFLDKTLTSRLGIRMLATHH	RKHIQDEKLVRYFLDKTLTSRLGIRMLATHH	499	1212	1313
Bcl7c	A0A0U1RNU6;D3Z3W8;A0A0U1RNX8;O08664	19;19;19;19													RTVRAETRSRAKDDIKKVMATIEKVRRWEKR			501
Bcl7c	A0A0U1RNU6;D3Z3W8;A0A0U1RNX8;O08664	20;20;20;20		+											TVRAETRSRAKDDIKKVMATIEKVRRWEKRW			502
Csnk1g1;Csnk1g2;Csnk1g3	A0A0U1RPD7;A0A0U1RNW0;A0A0U1RPM8;Q6P2B2;A0A0U1RP94;Q8BTH8;Q99K78;A0A494BAP2;Q8BVP5;Q8C4X2;A0A140LHR2;A0A140LIJ6	49;49;49;49;49;49;51;48;51;48;49;49													SSGVLMVGPNFRVGKKIGCGNFGELRLGKNL			504
Xpc	A0A0U1RP06;P51612	642;643		+											PTSISTYKNHPLYALKRHLLKFQAIYPETAA			505
Cbl	A0A0U1RP47;A0A0X1KG61;A0A0U1RQ85;P22682	72;72;72;72	+		+		+		Cbl	Cbl	P22682	72	P22682	72	CWKLMDKVVRLCQNPKLALKNSPPYILDLLP	CWKLMDKVVRLCQNPKLALKNSPPYILDLLP	CWKLMDKVVRLCQNPKLALKNSPPYILDLLP	506	3173	3457
Ino80e	A0A0U1RP78;A0A0U1RQ91;D3Z3H0;A0A0U1RP99	57;50;50;146													ELRKAQRKLLKVSRDKSFLLDRLLQYENVDE			507
Gtf3c1	A0A0U1RPD8;Q8K284-2;Q8K284	535;535;535													PAKGGWKVLNLHPLKKPKAAAEERSRRSSAC			510
Uri1	A0A0U1RPG9;Q3TLD5;A0A0U1RNX4;Q3TLD5-2	165;170;172;96													DFVDIREEIKSDFEFKGKQRIAHKPHSKPKT			511
Rnf40	A0A0U1RPJ4;A0A0X1KG60;Q3U319	20;20;20			+	+	+	+	Rnf40	Rnf40	Q3U319	20	Q3U319	20	SNKRAAGDGGSGPPEKKMNREEKTTTTLIEP	SNKRAAGDGGSGPPEKKMNREEKTTTTLIEP	SNKRAAGDGGSGPPEKKMNREEKTTTTLIEP	512	4574	5116
Rnf40	A0A0U1RPJ4;A0A0X1KG60;Q3U319	417;477;517		+			+			Rnf40			Q3U319	517	QRYKRKLREVQAEIGKLRAQASGSSHCIPTL		QRYKRKLREVQAEIGKLRAQASGSSHCIPTL	514		5117
Atxn2l	A0A0U1RPL0;Q7TQH0-3;Q7TQH0-2;E9Q5Q0;Q3TGG2;Q7TQH0	346;346;346;226;260;346			+				Atxn2l		Q7TQH0-3;Q7TQH0-2;Q3TGG2;Q7TQH0;E9Q5Q0	346;346;260;346;226			QGSGRESPSLVSREGKYIPLPQRVREGPRGG	QGSGRESPSLVSREGKYIPLPQRVREGPRGG		515	5667
Crebbp	A0A0U1RPL2;A0A0U1RQB6;F8VPR5;P45481	753;1179;1217;1217													GRKYEFSPQTLCCYGKQLCTIPRDAAYYSYQ			518
Crebbp	A0A0U1RPL2;A0A0U1RQB6;F8VPR5;P45481	551;977;1015;1015			+	+	+	+	Crebbp	Crebbp	F8VPR5;P45481	1015;1015	P45481;F8VPR5	1015;1015	TEVQTDDAEPEPTESKGEPRSEMMEEDLQGS	TEVQTDDAEPEPTESKGEPRSEMMEEDLQGS	TEVQTDDAEPEPTESKGEPRSEMMEEDLQGS	519	2148	2189
Crebbp	A0A0U1RPL2;A0A0U1RQB6;F8VPR5;P45481;A0A0U1RP46	923;1339;1377;1377;70		+	+		+	+	Crebbp	Crebbp	F8VPR5;P45481	1377;1377	P45481;F8VPR5	1377;1377	VVASSDKTVEVKPGMKSRFVDSGEMSESFPY	VVASSDKTVEVKPGMKSRFVDSGEMSESFPY	VVASSDKTVEVKPGMKSRFVDSGEMSESFPY	520	2150	2191
Dguok	A0A0U1RPX3;Q504N4;Q9QX60-2;Q9QX60	113;135;104;135			+		+		Dguok	Dguok	Q504N4;Q9QX60-2;Q9QX60	135;104;135	Q9QX60;Q504N4;Q9QX60-2	135;135;104	KVQLEPIPGRLLQAEKSVRVFERSVYSDRYI	KVQLEPIPGRLLQAEKSVRVFERSVYSDRYI	KVQLEPIPGRLLQAEKSVRVFERSVYSDRYI	521	4754	5351
Cyfip1;Cyfip2	A0A0U1RQ05;Q7TMB8;A0A0R4J119;Q7TMB8-2;Q5SQX6;G3UZI5	152;182;182;182;182;148					+			Cyfip1;Cyfip2			Q7TMB8;Q7TMB8-2;Q5SQX6;E9PZS0;G3UZI5	182;182;182;182;148	MFAVLDELKNMKCSVKNDHSAYKRAAQFLRK		MFAVLDELKNMKCSVKNDHSAYKRAAQFLRK	522		6272
Crebbp	A0A0U1RQB6;F8VPR5;P45481	13;13;13			+	+	+		Crebbp	Crebbp	F8VPR5;P45481	13;13	P45481;F8VPR5	13;13	___MAENLLDGPPNPKRAKLSSPGFSANDNT	___MAENLLDGPPNPKRAKLSSPGFSANDNT	___MAENLLDGPPNPKRAKLSSPGFSANDNT	526	2138	2171
Crebbp	A0A0U1RQB6;F8VPR5;P45481	1812;1850;1850		+											QENKCPVPFCLNIKHKLRQQQIQHRLQQAQL			528
Crebbp	A0A0U1RQB6;F8VPR5;P45481	1546;1584;1584			+	+	+	+	Crebbp	Crebbp	F8VPR5;P45481	1584;1584	P45481;F8VPR5	1584;1584	STAASETPEGSQGDSKNAKKKNNKKTNKNKS	STAASETPEGSQGDSKNAKKKNNKKTNKNKS	STAASETPEGSQGDSKNAKKKNNKKTNKNKS	529	2139	2172
Crebbp	A0A0U1RQB6;F8VPR5;P45481	1549;1587;1587			+	+	+		Crebbp	Crebbp	F8VPR5;P45481	1587;1587	P45481;F8VPR5	1587;1587	ASETPEGSQGDSKNAKKKNNKKTNKNKSSIS	ASETPEGSQGDSKNAKKKNNKKTNKNKSSIS	ASETPEGSQGDSKNAKKKNNKKTNKNKSSIS	530	2140	2173
Crebbp	A0A0U1RQB6;F8VPR5;P45481	1550;1588;1588					+			Crebbp			P45481;F8VPR5	1588;1588	SETPEGSQGDSKNAKKKNNKKTNKNKSSISR		SETPEGSQGDSKNAKKKNNKKTNKNKSSISR	531		2174
Crebbp	A0A0U1RQB6;F8VPR5;P45481	1551;1589;1589					+			Crebbp			P45481;F8VPR5	1589;1589	ETPEGSQGDSKNAKKKNNKKTNKNKSSISRA		ETPEGSQGDSKNAKKKNNKKTNKNKSSISRA	532		2175
Crebbp;Ep300	A0A0U1RQB6;F8VPR5;P45481;B2RWS6	1674;1712;1712;1673					+			Ep300;Crebbp			B2RWS6;P45481;F8VPR5	1673;1712;1712	HTQGQDRFVYTCNECKHHVETRWHCTVCEDY;HTQSQDRFVYTCNECKHHVETRWHCTVCEDY		HTQGQDRFVYTCNECKHHVETRWHCTVCEDY;HTQSQDRFVYTCNECKHHVETRWHCTVCEDY	533		736
Crebbp	A0A0U1RQB6;F8VPR5;P45481	1800;1838;1838					+			Ep300;Crebbp			B2RWS6;P45481;F8VPR5	1799;1838;1838	LIALCCYHAKHCQENKCPVPFCLNIKHKLRQ		LIALCCYHAKHCQENKCPVPFCLNIKHKLRQ;LIALCCYHAKHCQENKCPVPFCLNIKQKLRQ	534		739
Crebbp	A0A0U1RQB6;F8VPR5;P45481	1583;1621;1621					+			Crebbp			P45481;F8VPR5	1621;1621	KKKPSMPNVSNDLSQKLYATMEKHKEVFFVI		KKKPSMPNVSNDLSQKLYATMEKHKEVFFVI	537		2179
Crebbp	A0A0U1RQB6;F8VPR5;P45481	1590;1628;1628			+	+	+		Ep300;Crebbp	Crebbp	B2RWS6;F8VPR5;P45481	1589;1628;1628	P45481;F8VPR5	1628;1628	NVSNDLSQKLYATMEKHKEVFFVIHLHAGPV	NVSNDLSQKLYATMEKHKEVFFVIHLHAGPV;NVSNDLSQKLYATMEKHKEVFFVIRLIACPA	NVSNDLSQKLYATMEKHKEVFFVIHLHAGPV	538	856	2180
Crebbp;Ep300	A0A0U1RQB6;F8VPR5;P45481;B2RWS6	365;365;365;351		+											RKLIQQQLVLLLHAHKCQRREQANGEVRACS;RKLIQQQLVLLLHAHKCQRREQANGEVRQCN			539
Crebbp	A0A0U1RQB6;F8VPR5;P45481	1554;1592;1592			+	+	+	+	Crebbp	Crebbp	F8VPR5;P45481	1592;1592	P45481;F8VPR5	1592;1592	EGSQGDSKNAKKKNNKKTNKNKSSISRANKK	EGSQGDSKNAKKKNNKKTNKNKSSISRANKK	EGSQGDSKNAKKKNNKKTNKNKSSISRANKK	540	2143	2181
Crebbp	A0A0U1RQB6;F8VPR5;P45481	1555;1593;1593			+	+	+	+	Crebbp	Crebbp	F8VPR5;P45481	1593;1593	P45481;F8VPR5	1593;1593	GSQGDSKNAKKKNNKKTNKNKSSISRANKKK	GSQGDSKNAKKKNNKKTNKNKSSISRANKKK	GSQGDSKNAKKKNNKKTNKNKSSISRANKKK	541	2144	2182
Crebbp	A0A0U1RQB6;F8VPR5;P45481	1558;1596;1596			+		+		Crebbp	Crebbp	F8VPR5;P45481	1596;1596	P45481;F8VPR5	1596;1596	GDSKNAKKKNNKKTNKNKSSISRANKKKPSM	GDSKNAKKKNNKKTNKNKSSISRANKKKPSM	GDSKNAKKKNNKKTNKNKSSISRANKKKPSM	542	2145	2183
Crebbp	A0A0U1RQB6;F8VPR5;P45481	1707;1745;1745		+			+			Crebbp			P45481;F8VPR5	1745;1745	CINCYNTKSHTHKMVKWGLGLDDEGSSQGEP		CINCYNTKSHTHKMVKWGLGLDDEGSSQGEP	543		2186
Crebbp	A0A0U1RQB6;F8VPR5;P45481	1725;1763;1763		+			+			Crebbp			P45481;F8VPR5	1763;1763	LGLDDEGSSQGEPQSKSPQESRRLSIQRCIQ		LGLDDEGSSQGEPQSKSPQESRRLSIQRCIQ	544		2187
Crebbp;Ep300	A0A0U1RQB6;F8VPR5;P45481;B2RWS6	1760;1798;1798;1759			+	+	+		Ep300;Crebbp	Ep300;Crebbp	B2RWS6;F8VPR5;P45481	1759;1798;1798	B2RWS6;P45481;F8VPR5	1759;1798;1798	ACQCRNANCSLPSCQKMKRVVQHTKGCKRKT	ACQCRNANCSLPSCQKMKRVVQHTKGCKRKT	ACQCRNANCSLPSCQKMKRVVQHTKGCKRKT	545	860	750
Crebbp	A0A0U1RQB6;F8VPR5;P45481	1560;1598;1598			+		+		Crebbp	Crebbp	F8VPR5;P45481	1598;1598	P45481;F8VPR5	1598;1598	SKNAKKKNNKKTNKNKSSISRANKKKPSMPN	SKNAKKKNNKKTNKNKSSISRANKKKPSMPN	SKNAKKKNNKKTNKNKSSISRANKKKPSMPN	547	2149	2184
Crebbp;Ep300	A0A0U1RQB6;F8VPR5;P45481;B2RWS6	1769;1807;1807;1768													SLPSCQKMKRVVQHTKGCKRKTNGGCPICKQ;SLPSCQKMKRVVQHTKGCKRKTNGGCPVCKQ			548
Crebbp	A0A0U1RQB6;F8VPR5;P45481	1704;1742;1742		+	+	+	+	+	Crebbp	Crebbp	F8VPR5;P45481	1742;1742	P45481;F8VPR5	1742;1742	YDLCINCYNTKSHTHKMVKWGLGLDDEGSSQ	YDLCINCYNTKSHTHKMVKWGLGLDDEGSSQ	YDLCINCYNTKSHTHKMVKWGLGLDDEGSSQ	549	2146	2188
Crebbp	A0A0U1RQB6;F8VPR5;P45481	2054;2092;2092		+											SPSSPQQQQQVLNILKSNPQLMAAFIKQRTA			550
Bub3	A0A140LHA2;Q9WVA3;A0A140LIM5	216;216;141			+		+		Bub3	Bub3	Q9WVA3	216	Q9WVA3	216	GRVAVEYLDPSPEVQKKKYAFKCHRLKENNI	GRVAVEYLDPSPEVQKKKYAFKCHRLKENNI	GRVAVEYLDPSPEVQKKKYAFKCHRLKENNI	552	8298	9341
Spcs2	A0A140LJ01;A0A140LHG8;Q9CYN2;A0A140LJG6;A0A140LHR3	217;225;191;88;155			+		+		Spcs2	Spcs2	Q9CYN2	191	Q9CYN2	191	FISGRTKQQREAEFTKSIAKFFDHSGTLVMD	FISGRTKQQREAEFTKSIAKFFDHSGTLVMD	FISGRTKQQREAEFTKSIAKFFDHSGTLVMD	555	7489	8322
Tex2	A0A140LHL8;Q6ZPJ0	431;928													MNLTKLGKEPLVEALKVGEIGKEGPRAYCLA			557
Arhgap33	A0A140LHW2;Q80YF9	284;308													QGISSLTSAVPRPRGKLAGLLRTFMRSRPSR			558
Psmc4	A0A140LIZ5;P54775	207;238					+			Psmc4			P54775	238	TTAAFIRVVGSEFVQKYLGEGPRMVRDVFRL		TTAAFIRVVGSEFVQKYLGEGPRMVRDVFRL	561		4127
Pi4ka	A0A140T8I9;E9Q3L2	549;610													LASLSNRLYISQESDKDAHLIPDHTIRALGH			563
Jade3	Q6IE82;A0A140T8R5	735;736													TNTWVKPTEDLQYCVKPTKNVSSKEQLWGRQ			565
Jade3	Q6IE82;A0A140T8R5	810;811		+											DRENPSHDSARECHGKTKTHPHSHSSMQR__			566
Jade3	Q6IE82;A0A140T8R5	371;372													VKFKSFCLKHSQNKPKLGDAEYHHHRVAEQS			569
Jade3	Q6IE82;A0A140T8R5	542;543		+											ALENSLFYPPPRITLKLKMPKSTSEDCKDSS			570
Jade3	Q6IE82;A0A140T8R5	601;602		+											LDMNVKIYPRYPLESKSNCLQTSRSHSRCET			571
Jade3	Q6IE82;A0A140T8R5;A0A286YCK1	32;33;33		+	+		+		Jade3	Jade3	Q6IE82	32	Q6IE82	32	PSTSFTSSSMYRKKSKNPKEQKKSAEVFRKD	PSTSFTSSSMYRKKSKNPKEQKKSAEVFRKD	PSTSFTSSSMYRKKSKNPKEQKKSAEVFRKD	572	5318	5981
Jade3	Q6IE82;A0A140T8R5;A0A286YCK1	35;36;36		+	+		+		Jade3	Jade3	Q6IE82	35	Q6IE82	35	SFTSSSMYRKKSKNPKEQKKSAEVFRKDLIS	SFTSSSMYRKKSKNPKEQKKSAEVFRKDLIS	SFTSSSMYRKKSKNPKEQKKSAEVFRKDLIS	573	5319	5982
Jade3	Q6IE82;A0A140T8R5;A0A286YCK1	38;39;39		+			+			Jade3			Q6IE82	38	SSSMYRKKSKNPKEQKKSAEVFRKDLISAMK		SSSMYRKKSKNPKEQKKSAEVFRKDLISAMK	574		5983
Jade3	Q6IE82;A0A140T8R5	392;393													YHHHRVAEQSQAKSEKTSLRAQKLRELEEEF			575
Jade3	Q6IE82;A0A140T8R5	273;274		+											CPKKGGAMKTTRTGTKWAHVSCALWIPEVSI			576
Tp53;Trp53	A0A158SIS7;P02340;I7HIK9;Q80ZA1	299;302;299;302			+		+	+	Trp53;Tp53	Tp53;Trp53	Q549C9;P02340;I7HIK9;Q80ZA1	302;299;299;302	P02340;Q549C9;Q80ZA1;I7HIK9	299;302;302;299	RKKEVLCPELPPGSAKRALPTCTSASPPQKK	RKKEVLCPELPPGSAKRALPTCTSASPPQKK	RKKEVLCPELPPGSAKRALPTCTSASPPQKK	577	2801	2885
Rnf213	A0A171EBL2;E9Q555	1959;1960													GLCVGIVTSERAGVGKSLYVNTLHTKLKAKL			580
Rnf213	A0A171EBL2;E9Q555	2837;2838					+			Rnf213			F7A6H4;E9Q555	2838;2837	PLLEDGCIEDDPAPYKKVGFVGISNWALDPA		PLLEDGCIEDDPAPYKKVGFVGISNWALDPA	582		2128
Prmt1	A0A171KXD3;Q9JIF0-3;Q9JIF0-2;Q9JIF0;A0A140LJ70;A0A140LHS4;A0A140LI33	81;106;116;134;116;116;113					+			Prmt1			Q9JIF0;D3Z0A2;Q9JIF0-3;Q9JIF0-2;F8WH01;D3Z3N0	134;81;106;116;134;116	CSSISDYAVKIVKANKLDHVVTIIKGKVEEV		CSSISDYAVKIVKANKLDHVVTIIKGKVEEV	583		1201
Taldo1	A0A1B0GR11;Q93092	331;286			+		+		Taldo1	Taldo1	Q93092	286	Q93092	286	APALSVKAAQTSDSEKIHLDEKAFRWLHNED	APALSVKAAQTSDSEKIHLDEKAFRWLHNED	APALSVKAAQTSDSEKIHLDEKAFRWLHNED	584	7017	7815
Taldo1	A0A1B0GR11;Q93092	314;269			+		+		Taldo1	Taldo1	Q93092	269	Q93092	269	TISPKLLGELLKDNSKLAPALSVKAAQTSDS	TISPKLLGELLKDNSKLAPALSVKAAQTSDS	TISPKLLGELLKDNSKLAPALSVKAAQTSDS	585	7018	7816
Taldo1	A0A1B0GR11;Q93092	366;321					+			Taldo1			Q93092	321	EKLSDGIRKFAADAIKLERMLTERMFSAENG		EKLSDGIRKFAADAIKLERMLTERMFSAENG	586		7817
Taldo1	A0A1B0GR11;Q93092	359;314			+		+		Taldo1	Taldo1	Q93092	314	Q93092	314	NEDQMAVEKLSDGIRKFAADAIKLERMLTER	NEDQMAVEKLSDGIRKFAADAIKLERMLTER	NEDQMAVEKLSDGIRKFAADAIKLERMLTER	588	7020	7818
Taldo1	A0A1B0GR11;Q93092	310;265			+		+		Taldo1	Taldo1	Q93092	265	Q93092	265	CDFLTISPKLLGELLKDNSKLAPALSVKAAQ	CDFLTISPKLLGELLKDNSKLAPALSVKAAQ	CDFLTISPKLLGELLKDNSKLAPALSVKAAQ	589	7022	7819
Taldo1	A0A1B0GR11;Q93092	7;7			+	+	+	+	Taldo1	Taldo1	Q93092	7	Q93092	7	_________MSGSPVKRQRMESALDQLKQFT	_________MSGSPVKRQRMESALDQLKQFT	_________MSGSPVKRQRMESALDQLKQFT	590	7024	7820
Zscan4c;Zscan4f	A0A1C7CYU6;A0A1B0GRH6;Q80VJ6;Q3URS2	307;307;307;307			+				Zscan4c;Zscan4f		Q80VJ6;Q3URS2	307;307			GDNIPRNKSDSLFINKRIYHPEPEVGDIPYG	GDNIPRNKSDSLFINKRIYHPEPEVGDIPYG		594	4679
Prosc	A0A1B0GRP7;Q9Z2Y8;A0A1B0GRR5;Q6P8V7;Q80ZV3;A0A1B0GSP5	123;125;117;125;113;54			+		+		Prosc	Prosc	Q80ZV3;Q9Z2Y8	113;125	Q9Z2Y8;Q80ZV3	125;113	NLSMLETVDSVKLADKVNSSWQKKGPTEPLK	NLSMLETVDSVKLADKVNSSWQKKGPTEPLK	NLSMLETVDSVKLADKVNSSWQKKGPTEPLK	595	5798	9497
Prosc	A0A1B0GRP7;Q9Z2Y8;A0A1B0GRR5;Q6P8V7;A0A1B0GQY5;Q80ZV3;A0A1B0GSA1	45;47;39;47;47;47;14			+		+		Prosc	Prosc	Q80ZV3;Q9Z2Y8	47;47	Q9Z2Y8;Q80ZV3	47;47	PRDLPAIQPRLVAVSKTKPADMVIEAYGHGQ	PRDLPAIQPRLVAVSKTKPADMVIEAYGHGQ	PRDLPAIQPRLVAVSKTKPADMVIEAYGHGQ	596	5799	9498
Prosc	A0A1B0GRP7;Q9Z2Y8;A0A1B0GRR5;Q6P8V7;A0A1B0GQY5;Q80ZV3;A0A1B0GSP5	97;99;91;99;99;87;28													SSCPEIKWHFIGHLQKQNVNKLMAVPNLSML			597
Zc3h4	A0A1B0GRU3;E9Q8K8;Q6ZPZ3-2;Q6ZPZ3	944;1019;985;1068			+		+		Zc3h4	Zc3h4	E9Q8K8;Q6ZPZ3-2;Q6ZPZ3	1019;985;1068	Q6ZPZ3;E9Q8K8;Q6ZPZ3-2	1068;1019;985	RILKTVNVNTPGQSEKPSDPRVRKTPTDPRL	RILKTVNVNTPGQSEKPSDPRVRKTPTDPRL	RILKTVNVNTPGQSEKPSDPRVRKTPTDPRL	598	1799	1894
Prpf40a	A0A1B0GRU8;Q9R1C7-2;Q9R1C7	645;630;672													FKFYVEDLKARYHDEKKIIKDILKDKGFVVE			600
Prpf40a	A0A1B0GRU8;Q9R1C7-2;Q9R1C7	406;391;433		+											IINDPRYSALAKLSEKKQAFNAYKVQTEKEE			601
Tsg101	A0A1B0GS09;Q61187	100;238			+	+	+		Tsg101	Tsg101	Q61187	238	Q61187	238	SEDTIRASLISAVSDKLRWRMKEEMDGAQAE	SEDTIRASLISAVSDKLRWRMKEEMDGAQAE	SEDTIRASLISAVSDKLRWRMKEEMDGAQAE	605	5008	5610
Glrx3	A0A1B0GS58;Q9CQM9	153;153		+			+			Glrx3			Q9CQM9	153	RLKKLTHAAPCMLFMKGTPQEPRCGFSKQMV		RLKKLTHAAPCMLFMKGTPQEPRCGFSKQMV	606		8127
Ldha	A0A1B0GSX0;P06151;A0A1B0GSR9;D3YZQ9;A0A1B0GQX5;A0A1B0GT41	155;126;109;126;126;126					+			Ldha			P06151;G5E8N5;D3Z736;D3YZQ9	126;155;126;163	QRNVNIFKFIIPNIVKYSPHCKLLIVSNPVD		QRNVNIFKFIIPNIVKYSPHCKLLIVSNPVD	607		2447
Ldha	A0A1B0GSX0;P06151;A0A1B0GSR9	272;243;226			+		+		Ldha	Ldha	G5E8N5;P06151	272;243	P06151;G5E8N5	243;272	KEVHKQVVDSAYEVIKLKGYTSWAIGLSVAD	KEVHKQVVDSAYEVIKLKGYTSWAIGLSVAD	KEVHKQVVDSAYEVIKLKGYTSWAIGLSVAD	608	2440	2446
Ldha	A0A1B0GSX0;P06151;A0A1B0GSR9;D3YZQ9	253;224;207;224					+			Ldha			P06151;G5E8N5;D3Z736;D3YZQ9	224;253;224;261	VSLKSLNPELGTDADKEQWKEVHKQVVDSAY		VSLKSLNPELGTDADKEQWKEVHKQVVDSAY	609		2450
Ldha	A0A1B0GSX0;P06151;A0A1B0GSR9;D3YZQ9	257;228;211;228					+			Ldha			P06151;G5E8N5;D3Z736;D3YZQ9	228;257;228;265	SLNPELGTDADKEQWKEVHKQVVDSAYEVIK		SLNPELGTDADKEQWKEVHKQVVDSAYEVIK	610		2444
Nup98	A0A1B0GSX7;Q6PFD9;B2RQL0;A0A140T8J8;A0A1B0GRB5;A0A1B0GRA7	551;551;534;551;534;551		+			+			Nup98			Q6PFD9	551	TNPAAQKALTTPTHYKLTPRPATRVRPKALQ		TNPAAQKALTTPTHYKLTPRPATRVRPKALQ	613		6158
Nup98	A0A1B0GSX7;Q6PFD9;B2RQL0;A0A140T8J8	1039;1039;1022;1039		+	+		+		Nup98	Nup98	Q6PFD9	1039	Q6PFD9	1039	EICSPRLPISASHSSKSRSIVGGLLQSKFAS	EICSPRLPISASHSSKSRSIVGGLLQSKFAS	EICSPRLPISASHSSKSRSIVGGLLQSKFAS	615	5499	6160
Nup98	A0A1B0GSX7;Q6PFD9;B2RQL0;A0A140T8J8;A0A1B0GRB5;A0A1B0GRA7	831;831;814;831;814;831													NRKAEVTLDGVWPTDKTSRCLIKSPDRLADI			617
Nup98	A0A1B0GSX7;Q6PFD9;B2RQL0;A0A140T8J8;A0A1B0GRB5;A0A1B0GRA7	542;542;525;542;525;542		+			+			Nup98			Q6PFD9	542	KKKEERLKPTNPAAQKALTTPTHYKLTPRPA		KKKEERLKPTNPAAQKALTTPTHYKLTPRPA	618		6159
Nup98	A0A1B0GSX7;Q6PFD9;B2RQL0;A0A140T8J8	1121;1121;1104;1121		+											KTVGIRRQPGLVPLEKSITYGKGKLLMDMAL			619
Zfp930;Zfp931;Zfp958;Zfp933;AW146154;Gm14412;AI987944;Zfp180;9830147E19Rik;Zfp182;Zfp2;Znf182;Gm2381;Zfp119a;AU041133;Zfp433;Gm10324;Gm14139;Gm14434;Gm4631;Gm14305;Gm14295;Gm14325;Gm14399;Gm14419;Gm14326;Gm6710;Gm14410;Gm14391;Gm14443;Gm10139;Gm10772;Zfp951;2010315B03Rik;2610044O15Rik8;Gm14403;Gm14418;Gm14322;Gm14401;Gm14393;2410141K09Rik;Gm14124;Zfp960;Zfp97;5730507C01Rik;Gm6871	A0A1B0GT13;F6YAM1;A0A1D5RM15;A0A338P6Q3;A2AHM2;Q99LG7;A0A0U1RQ46;A0A1B0GRI2;Q6PEE4;Q3TPQ7;A2ARR7;F6R9A8;Q7TPX5;Q6NZI9;E9Q981;A0A087WSF4;A2AE18;P08043;Q6P560;A2AE19;G3UY53;Q4KL68;A0A0J9YUD4;A0A1W2P6H7;Q9JIC0;A0A0J9YVH3;F8VPU8;F7AFE4;A0A571BGF1;L7N208;A2ANU6;F6ZS36;A2ART4;F7CEW8;A2BE23;A2BG91;A0A087WRL6;A2ARW8;A2ARL5;A2BFG5;A2ART0;A2ARW1;A2ARX1;A2AW67;E9QA51;A2ARX0;A0A1B0GRI9;O88245;F7AIG4;F8VPV1;A…	226;407;408;122;129;269;157;348;185;297;157;268;235;596;493;492;317;238;317;353;125;232;272;272;455;440;439;271;157;157;349;380;185;184;185;185;240;269;185;185;185;185;153;241;181;241;354;30;30;258;258;157;213;157;157;157;156;185;178;129;157;605;292;292;254;278;241;348			+				Zfp931;Gm14412;Gm14305;Gm14410;Gm14406;Gm14444;Gm14419;Gm14295;Zfp119a;Zfp182;Zfp2;Znf182;Gm4631;Gm14434;Gm14325;Gm14391;Gm14326;Gm6710;Gm14399;Gm14393;Gm14401;Gm14322;Gm14418;Zfp951;Gm10139;Gm10772;Zfp125;2010315B03Rik;Gm10323;5730507C01Rik;Gm14403;2610044O15Rik8;2410141K09Rik;AU041133;Zfp433;Gm14443;Gm14124;5430403G16Rik;Gm14139;Zfp960;Zfp97;Zfp958;Zfp930;Gm6871;Gm10324;Zfp640;AW146154;AI987944…		A2AHM2;A2ARR7;A2BE23;A2ARW1;A2BFU6;A2ARW3;A2ARL5;A2BG91;Q9JIC0;A2AE18;A2AE19;P08043;Q6P560;F7CEW8;A2ART4;A0A087WRL6;A2AW67;A2ARX1;A2BFG5;A2ART0;A2ARW8;E9QA51;A2ARW5;A2ARV7;L7N246;A2AW66;A2ARR6;F8VPV1;A0A087WRH0;O88245;F7AIG4;F6SU29;J3KMG5;E9Q1C9;Q3UT17;A2BFU4;A0A087WRJ1;J3QPX0;K7N769;F8VPU8;F7AFE4;A2ARX0;A2AU83;D3Z5L4;A2ANU6;F6ZS36;L7N267;E9PZP6;F6R9A8;F6YAM1;L7N1Z0;L7N248;L7N208;L7N452;Q3TPQ7;Q7…	129;157;185;185;129;129;185;185;455;317;353;238;317;184;185;240;241;153;185;185;185;181;129;185;156;157;157;258;258;30;30;127;178;128;254;157;213;278;157;383;271;157;605;353;349;380;292;292;268;407;241;348;157;128;297;235;596;185			CSRRLRIHKRTHTGEKPYECNQCGKAFSSPS;FSTSLRIHKRTHTGEKPYECNQCGKAFSSPS;QHSTLQIHKRTHTGEKPYECNQCGKAFAQHG;QQGHLQKHKRTHTGEKPYECNQCGKAFSEPS;RLSSLHCHKRTHTGEKPYECNQCGKAFSQPS;RRINLQIHKRTHTGEKPYECNQCGKAFASSG;SHSNLRYHKRTHTGEKPYECNQCGKAFARPA;YHKNLRIHKRTHTGEKPYECNQCGKAFAYQS;YHRTLQIHERTHTGEKPYECNQCGKAFACLR;YQSALVLHKRTHTGEKPYECNQCGKTFAQIN	CHSSLRIHKRTHTGEKPYECNQCGKAFASHS;CSRRLRIHKRTHTGEKPYECNQCGKAFSSPS;QNGHLIIHKRTHTGEKPYECNQCGKAFTDQS;QQGHLQKHKRTHTGEKPYECNQCGKAFSEPS;RRINLQIHKRTHTGEKPYECNQCGKAFASSG;RRRDLQIHKRTHTGEKPYECNQCGKAFARSG;SHSNLKRHKRTHTGEKPYECNQCGKAFSDHH;SHSNLRYHKRTHTGEKPYECNQCGKAFARPA;VRSDLQIHKQTHTGEKPYECNQCGKAFAGSG;YHRTLQIHERTHTGEKPYECNQCGKAFACLR;YQSALVLHKRTHTGEKPYECNQCGKTFAQIN		621	408
Bag6	G3UYQ2;A0A1B0GX81;G3UZT6;Q3UF95;Q9Z1R2;S4R224	1048;1106;1088;1053;1071;86			+				Bag6		G3UYQ2;Q3TDL4;G3UZT6;Q3UF95;Q9Z1R2;S4R224	1048;1106;1088;1053;1071;86			PQPPLSDAYLSGMPAKRRKLRSDIQKRLQED	PQPPLSDAYLSGMPAKRRKLRSDIQKRLQED		623	2313
Zscan4d	A0A1C7CYV3;A7KBS4	307;307													SDNIPRKKTDSLSINKRIYHPEPEVGDIPYG			624
Cherp	G5E8I8;A0A1D5RL92;Q8CGZ0	901;890;888		+											EQGIQDPIKGGDVRDKWDQYKGVGVALDDPY			625
Trrap	E9PZA7;E9QLK7;E9PWT1;A0A1D5RLL4;F7CGG2;Q80YV3	2524;2524;2542;2543;2264;1242		+			+	+		Trrap			E9QLK7;E9PZA7;E9PWT1;F7CGG2;Q80YV3	2524;2524;2542;2264;1242	ADSHDRAAFAMVTHVKQEPRERENSESKEED		ADSHDRAAFAMVTHVKQEPRERENSESKEED	628		1456
Trrap	E9PZA7;E9QLK7;E9PWT1;A0A1D5RLL4;F7CGG2;Q80YV3	2705;2705;2723;2724;2445;1423			+		+		Trrap	Trrap	F7CGG2;E9PZA7;E9QLK7;E9PWT1;Q80YV3	2445;2705;2705;2723;1423	E9QLK7;E9PZA7;E9PWT1;F7CGG2;Q80YV3	2705;2705;2723;2445;1423	MLEHQAFEKGLSLPIKPKQTTEFYEQESITP	MLEHQAFEKGLSLPIKPKQTTEFYEQESITP	MLEHQAFEKGLSLPIKPKQTTEFYEQESITP	629	1373	1458
Trrap	E9PZA7;E9QLK7;E9PWT1;A0A1D5RLL4;F7CGG2;Q80YV3	2039;2039;2057;2058;1779;757		+											VSIKRGLSVDSAQEVKRFRAATGAISAVFGR			630
Trrap	E9PZA7;E9QLK7;E9PWT1;A0A1D5RLL4;F7CGG2;Q80YV3	3048;3048;3077;3078;2788;1766					+			Trrap			E9QLK7;E9PZA7;E9PWT1;F7CGG2;Q80YV3	3048;3048;3077;2788;1766	RIHTIPTVPIVDCFQKIRQQVKCYLQLAGVM		RIHTIPTVPIVDCFQKIRQQVKCYLQLAGVM	631		1459
Trrap	E9PZA7;E9QLK7;E9PWT1;A0A1D5RLL4;F7CGG2;Q80YV3	2027;2027;2045;2046;1767;745					+			Trrap			E9QLK7;E9PZA7;E9PWT1;F7CGG2;Q80YV3	2027;2027;2045;1767;745	MDPNSSGEGVNSVSIKRGLSVDSAQEVKRFR		MDPNSSGEGVNSVSIKRGLSVDSAQEVKRFR	632		1457
Trrap	E9PZA7;E9QLK7;E9PWT1;A0A1D5RLL4;F7CGG2;Q80YV3	3332;3350;3361;3362;3090;2068													CYSVAFEKSGAVSDAKITPHTLNFVKKLVST			634
Atxn1l	A0A1D5RLP5;P0C7T6	2;2			+		+		Atxn1l	Atxn1l	P0C7T6	2	P0C7T6	2	______________MKPVHERSQECLPPKKR	______________MKPVHERSQECLPPKKR	______________MKPVHERSQECLPPKKR	636	2937	3100
Eps15l1	A0A1D5RLS1;Q60902-3;Q60902-4;Q60902-2;Q60902	544;544;544;544;544		+			+			Eps15l1			Q60902;Q60902-3;Q60902-4;Q60902-2	544;544;544;544	RSLKCTQDDINQARSKLSQLQESHLEAHRSL		RSLKCTQDDINQARSKLSQLQESHLEAHRSL	637		5552
Vac14	Q80WQ2;A0A1D5RLY2;A0A1D5RLN5	21;21;21			+		+		Vac14	Vac14	Q80WQ2	21	Q80WQ2	21	DFAPLTPNIVRALNDKLYEKRKVAALEIEKL	DFAPLTPNIVRALNDKLYEKRKVAALEIEKL	DFAPLTPNIVRALNDKLYEKRKVAALEIEKL	638	5755	6384
Sipa1l2	A0A1D5RLY9;Q80TE4-2;Q80TE4	20;20;20													RPSQAEKHKLGRAAAKLKDPSRTMQADDYFA			639
Sipa1l2	A0A1D5RLY9;Q80TE4-2;Q80TE4	1395;1395;1395													PGAVTKPYHRQGAANKYVIGWKKSEGSPPPE			642
Alms1	A0A1D5RMI8;Q8K4E0	2660;2191			+	+	+		Alms1	Alms1	Q8K4E0	2191	Q8K4E0	2191	ALSCVRITLCPKTSSKLDSGTLGERFHSLDP	ALSCVRITLCPKTSSKLDSGTLGERFHSLDP	ALSCVRITLCPKTSSKLDSGTLGERFHSLDP	647	6530	7244
Alms1	A0A1D5RMI8;Q8K4E0	1738;1269		+			+			Alms1			Q8K4E0	1269	HGSSDQKVKPVIFVQKQLRDRDQSEDIPKIS		HGSSDQKVKPVIFVQKQLRDRDQSEDIPKIS	648		7245
Cnot1	B7ZWL1;A0A1D5RMJ8;Q6ZQ08-2;Q6ZQ08;Q6ZQ08-4;A0A1D5RMD8;A0A1D5RML9	1058;1056;1058;1062;1063;1063;531			+	+	+		Cnot1	Cnot1	Q6ZQ08;Q6ZQ08-4;B7ZWL1;Q6ZQ08-2	1062;1063;1058;1058	Q6ZQ08;B7ZWL1;Q6ZQ08-2;Q6ZQ08-4	1062;1058;1058;1063	VAKTVTVTKPTGVSFKKDVPPSINTTNIDTL	VAKTVTVTKPTGVSFKKDVPPSINTTNIDTL	VAKTVTVTKPTGVSFKKDVPPSINTTNIDTL	649	5567	827
Pam16	A0A1L1SQA2;Q9CQV1	54;82													KLSPEEVQKNYEHLFKVNDKSVGGSFYLQSK			651
Gtf3c6	A0A1L1SQC4;A0A1L1STD0;A0A1L1SUI7;Q9DB36;Q9D8P7	47;47;47;110;109													EGTDKTVLKYKCHTMKKLSMTRTLLTEKKEG			652
Dock6	A0A1L1SQR4;Q8VDR9	1935;1904			+		+		Dock6	Dock6	E9QPN7;Q8VDR9	1935;1904	Q8VDR9;E9QPN7	1904;1935	FTPDGRAHGELAEQHKRKTLLSTEHAFPYIK	FTPDGRAHGELAEQHKRKTLLSTEHAFPYIK	FTPDGRAHGELAEQHKRKTLLSTEHAFPYIK	653	1959	1992
Prdm10	A0A1L1SRM4;D3YYD1;A0A1L1SS03;Q3UTQ7	630;599;648;648			+		+	+	Prdm10	Prdm10	D3YYD1;Q3UTQ7	599;648	Q3UTQ7;D3YYD1	648;599	IYQCTECDKAFCRPDKLRLHMLRHSDRKDFL	IYQCTECDKAFCRPDKLRLHMLRHSDRKDFL	IYQCTECDKAFCRPDKLRLHMLRHSDRKDFL	656	1041	1143
Rexo2	A0A1L1SS58;Q9D8S4	120;148					+			Rexo2			Q9D8S4	148	PPGLCPLAGNSVHADKKFLDKHMPQFMKHLH		PPGLCPLAGNSVHADKKFLDKHMPQFMKHLH	657		8632
Eif1;Eif1b	J3QN87;A0A1L1SSA3;Q9CXU9;P48024	42;66;66;66													ADDYDKKKLVKAFKKKFACNGTVIEHPEYGE			659
Higd1a	A0A1L1ST61;A0A1L1SV00;Q8R472;Q9JLR9	55;55;55;55		+											IVAYGLYKLKSRGNTKMSIHLIHMRVAAQGF			661
Idh3a	A0A1L1STE6;Q9D6R2;Q9D6R2-2	368;350;272					+			Idh3a			Q9D6R2;Q9D6R2-2	350;272	IKDGKSLTKDLGGNAKCSDFTEEICRRVKDL		IKDGKSLTKDLGGNAKCSDFTEEICRRVKDL	662		8557
Idh3a	A0A1L1STE6;Q9D6R2;Q9D6R2-2	118;100;22			+		+		Idh3a	Idh3a	Q9D6R2;Q9D6R2-2	100;22	Q9D6R2;Q9D6R2-2	100;22	KESMDKNKMGLKGPLKTPIAAGHPSMNLLLR	KESMDKNKMGLKGPLKTPIAAGHPSMNLLLR	KESMDKNKMGLKGPLKTPIAAGHPSMNLLLR	663	7671	8558
Idh3a	A0A1L1STE6;Q9D6R2;Q9D6R2-2	354;336;258			+		+		Idh3a	Idh3a	Q9D6R2;Q9D6R2-2	336;258	Q9D6R2;Q9D6R2-2	336;258	FDHAAKIEAACFATIKDGKSLTKDLGGNAKC	FDHAAKIEAACFATIKDGKSLTKDLGGNAKC	FDHAAKIEAACFATIKDGKSLTKDLGGNAKC	664	7672	8559
Idh3a	A0A1L1STE6;Q9D6R2;Q9D6R2-2	195;177;99			+		+		Idh3a	Idh3a	Q9D6R2;Q9D6R2-2	177;99	Q9D6R2;Q9D6R2-2	177;99	DGVVQSIKLITEEASKRIAEFAFEYARNNHR	DGVVQSIKLITEEASKRIAEFAFEYARNNHR	DGVVQSIKLITEEASKRIAEFAFEYARNNHR	665	7673	8560
Idh3a	A0A1L1STE6;Q9D6R2;Q9D6R2-2	232;214;136			+		+		Idh3a	Idh3a	Q9D6R2;Q9D6R2-2	214;136	Q9D6R2;Q9D6R2-2	214;136	HKANIMRMSDGLFLQKCREVAENCKDIKFNE	HKANIMRMSDGLFLQKCREVAENCKDIKFNE	HKANIMRMSDGLFLQKCREVAENCKDIKFNE	667	7674	8561
Tbrg1	A0A1L1STM2;Q3UB74	144;144			+				Tbrg1		Q3UB74	144			KKSKKEKKEKGKENSKLEVLKKTSKKKKMEG	KKSKKEKKEKGKENSKLEVLKKTSKKKKMEG		668	4593
Tbrg1	A0A1L1STM2;Q3UB74	18;18			+		+		Tbrg1	Tbrg1	Q3UB74	18	Q3UB74	18	VLSGLASEPRTPLSSKARMKRLPRKSQNEKY	VLSGLASEPRTPLSSKARMKRLPRKSQNEKY	VLSGLASEPRTPLSSKARMKRLPRKSQNEKY	670	4594	5138
Rp9;rp9	A0A1L1SU01;Q3UGI5;P97762	25;110;110		+	+	+	+		rp9	rp9	P97762	110	P97762	110	MQCWRCKRYGHRTGDKECPFFIKGNQKLEQF	MQCWRCKRYGHRTGDKECPFFIKGNQKLEQF	MQCWRCKRYGHRTGDKECPFFIKGNQKLEQF	673	4253	4809
Actn4	A0A1L1SV25;P57780	780;780													QEQMQEFRASFNHFDKDHGGALGPEEFKACL			674
Actn4	A0A1L1SV25;P57780;E9Q2W9	498;498;498					+			Actn4			P57780;E9Q2W9	498;498	ELDYYDSHNVNTRCQKICDQWDNLGSLTHSR		ELDYYDSHNVNTRCQKICDQWDNLGSLTHSR	675		4199
Actn4	A0A1L1SV25;P57780	519;519			+		+		Actn4	Actn4	P57780	519	P57780	519	DNLGSLTHSRREALEKTEKQLETIDQLHLEY	DNLGSLTHSRREALEKTEKQLETIDQLHLEY	DNLGSLTHSRREALEKTEKQLETIDQLHLEY	676	3786	4200
Actn4	A0A1L1SV25;P57780;A0A1L1SVJ6	605;605;21					+			Actn4			P57780	605	AIHKEAQRIAESNHIKLSGSNPYTTVTPQII		AIHKEAQRIAESNHIKLSGSNPYTTVTPQII	678		4202
Actn4;Actn1	A0A1L1SV25;P57780;E9Q2W9;A1BN54;Q7TPR4	418;418;418;398;398					+			Actn1;Actn4			A1BN54;Q7TPR4;P57780;E9Q2W9	398;398;418;418	LNEIRRLERLDHLAEKFRQKASIHEAWTDGK		LNEIRRLERLDHLAEKFRQKASIHEAWTDGK	679		176
Actn4	A0A1L1SV25;P57780;E9Q2W9;D3Z0L8;D3Z761	109;109;109;24;24			+		+		Actn4	Actn4	P57780;E9Q2W9;D3Z761;D3Z0L8	109;109;24;24	P57780;E9Q2W9;D3Z761;D3Z0L8	109;109;24;24	GERLPKPERGKMRVHKINNVNKALDFIASKG	GERLPKPERGKMRVHKINNVNKALDFIASKG	GERLPKPERGKMRVHKINNVNKALDFIASKG	680	3788	4206
Usp47	A0A1L1SV73;Q8BY87-2;Q8BY87	660;640;660													MDLEDVIPLDCCRLVKYDEFHDYLERSYEGE			682
Cep295	E9QPW4;A0A1N9NPH8;Q8BQ48-3;Q8BQ48;Q8BQ48-4;Q8BQ48-6;Q8BQ48-5;Q8BQ48-2	296;296;248;248;248;248;248;248													VKQFERAHVRGSQAMKKIHLAQNQERLMEEL			683
Ddx41	A0A1S6GWJ4;Q91VN6	119;108		+											HLKEKAEARKESAKEKQLKEEEKILESVAEG			686
Nfat5	A0A1U6URG8;Q9WV30-4;Q9WV30;Q9WV30-2	46;122;122;140		+	+		+		Nfat5	Nfat5	Q9WV30-4;Q9WV30-3;Q9WV30;Q9WV30-2	122;46;122;140	Q9WV30;Q9WV30-2;Q9WV30-4;Q9WV30-3	122;140;122;46	SCSSAVGVSNRGVSEKQLTGNTVQQHPSTPK	SCSSAVGVSNRGVSEKQLTGNTVQQHPSTPK	SCSSAVGVSNRGVSEKQLTGNTVQQHPSTPK	687	8282	9322
Sgta	A0A1W2P6P1;Q8BJU0-2;Q8BJU0;A0A1W2P7I5	137;137;138;138					+			Sgta			Q8BJU0;Q8BJU0-2	138;137	PANAVYFCNRAAAYSKLGNYVGAVQDCERAI		PANAVYFCNRAAAYSKLGNYVGAVQDCERAI	688		6552
Baz2a	F8VPM0;E9Q374;A0A5F8MPQ7;A0A1W2P6X9;Q91YE5-2;Q91YE5;Q91YE5-3	788;789;790;791;790;790;791		+	+	+	+		Baz2a	Baz2a	F8VPM0;E9Q374;Q91YE5-2;Q91YE5;Q91YE5-3	788;789;790;790;791	Q91YE5;F8VPM0;E9Q374;Q91YE5-2;Q91YE5-3	790;788;789;790;791	KGKEGPRARPSCRADKTLATQKRLEEQQRQQ	KGKEGPRARPSCRADKTLATQKRLEEQQRQQ	KGKEGPRARPSCRADKTLATQKRLEEQQRQQ	689	1592	1616
Baz2a	F8VPM0;E9Q374;A0A5F8MPQ7;A0A1W2P6X9;Q91YE5-2;Q91YE5;Q91YE5-3	1447;1448;1449;1450;1449;1449;1450													LDVLLKALHPRGIREKALHKHLSKHKDFLQE			690
Baz2a	F8VPM0;E9Q374;A0A5F8MPQ7;A0A1W2P6X9;Q91YE5-2;Q91YE5;Q91YE5-3	1397;1398;1399;1400;1399;1399;1400	+												PTGLGQPKRRGRPPSKFFKQVEQHYLTQLTA			691
Baz2a	F8VPM0;E9Q374;A0A5F8MPQ7;A0A1W2P6X9;Q91YE5-2;Q91YE5;Q91YE5-3;A0A1W2P6L0	575;576;577;578;577;577;578;575		+											SHRWQGETWYYGPCGKRMKQFPEVIKYLSRN			692
Baz2a	F8VPM0;E9Q374;A0A5F8MPQ7;A0A1W2P6X9;Q91YE5-2;Q91YE5;Q91YE5-3;A0A1W2P6L0	677;678;679;680;679;679;680;677		+	+	+			Baz2a		F8VPM0;E9Q374;Q91YE5-2;Q91YE5;Q91YE5-3	677;678;679;679;680			GRGRPPKIKMPELLNKTDNRLPKKLETQEIL	GRGRPPKIKMPELLNKTDNRLPKKLETQEIL		693	1596
Baz2a	F8VPM0;E9Q374;A0A5F8MPQ7;A0A1W2P6X9;Q91YE5-2;Q91YE5;Q91YE5-3;A0A1W2P6L0	641;642;643;644;643;643;644;641			+				Baz2a		F8VPM0;E9Q374;Q91YE5-2;Q91YE5;Q91YE5-3	641;642;643;643;644			LSAEEIPSRIQAITGKRGRPRNNEKAKNKEV	LSAEEIPSRIQAITGKRGRPRNNEKAKNKEV		694	1595
Baz2a	F8VPM0;E9Q374;A0A5F8MPQ7;A0A1W2P6X9;Q91YE5-2;Q91YE5;Q91YE5-3;A0A1W2P6L0	697;698;699;700;699;699;700;697													LPKKLETQEILSEDDKAKMTKNKKKMRQKVQ			695
Baz2a	F8VPM0;E9Q374;A0A5F8MPQ7;A0A1W2P6X9;Q91YE5-2;Q91YE5;Q91YE5-3;A0A1W2P6L0	585;586;587;588;587;587;588;585		+											YGPCGKRMKQFPEVIKYLSRNVVHSVRREHF			697
Baz2a	F8VPM0;E9Q374;A0A5F8MPQ7;A0A1W2P6X9;Q91YE5-2;Q91YE5;Q91YE5-3	995;996;997;998;997;997;998													EIDKTLESVSSCRKNKWIVEGRLRRLKTALA			698
Mia2;Ctage5	Q91ZV0;H3BL19;H3BJS0;H3BKH2;E9Q3S2;H3BK48;E9PY90;H3BK44;H3BJI6;H3BKL6;H3BJ71;A0A1W2P711;Q91ZV0-3;H3BJS5	916;288;325;316;314;305;292;281;316;264;281;917;297;115													DNQPKGALKKLIYAAKLNASLKALEGERNQV			700
Mia2;Ctage5	Q91ZV0;H3BL19;H3BJS0;H3BKH2;E9Q3S2;H3BK48;E9PY90;H3BK44;H3BJI6;H3BKL6;H3BJ71;A0A1W2P711;Q91ZV0-3;H3BJY7;H3BJ84	685;66;94;94;83;83;94;83;94;66;59;686;66;83;88													LELSALIEEKCKLLDKVSIVQKEYEGLESSL			701
Pcnt	A0A1W2P737;F8VPV0;P48725;P48725-3;P48725-2	1316;1316;1316;1316;400													QLDEEVELLQEKLREKLDGFNELVIKKDFAD			702
Pcnt	A0A1W2P737;F8VPV0;P48725;P48725-3;P48725-2	1931;1931;1931;1931;1015													ASGQAPLWAVAPSAGKHHAERTATEKDVEDF			703
Rps12	Q6ZWZ6;A0A1W2P7A1;F7AEH4	78;94;83													KLVEALCAEHQINLIKVDDNKKLGEWVGLCK			707
Max	A0A1W2P7P4;P28574-2;P28574	30;57;66		+											QPRFQSAASRAQILDKATEYIQYMRRKNHTH			708
Ptprk	B2RRF0;A0A1W2P7Y1;P35822	1415;1441;1427													EMVKRQNVVDVFHAVKTLRNSKPNMVEAPEQ			709
Ank3	S4R278;S4R2J6;S4R2S8;G5E8K3;G5E8K2;S4R1S2;A0A1W2P812;S4R236;S4R208;S4R165;S4R2F5;S4R187;S4R2C1;S4R1X7;G3X971;S4R2K9;G5E8K5-4;G5E8K5-5;G5E8K5-2;G5E8K5-3;G5E8K5-6;G5E8K5	411;1033;1861;1895;1892;1665;1710;1133;509;1033;953;837;837;833;790;2574;1046;1046;1678;1874;850;1913		+			+			Ank3			G5E8K5;G5E8K3;G5E8K2;G5E8K5-2;S4R1S2;S4R2S8;S4R2K9;G5E8K5-3;G5E8K5-6;G3X971;S4R1X7;S4R2C1;S4R187;S4R2F5;S4R2J6;S4R165;S4R236;G5E8K5-5;G5E8K5-4;S4R278;S4R208	1913;1895;1892;1678;1665;1861;2574;1874;850;790;833;837;837;953;1033;1033;1133;1046;1046;411;509	LVIEDAPKPCVPVGMKKMTRTTADGKARLNL		LVIEDAPKPCVPVGMKKMTRTTADGKARLNL	710		2440
Cbll1	E9QM14;A0A1X7SB71;Q9JIY2-3;Q9JIY2-2;Q9JIY2;Q9JIY2-4	29;29;29;29;29;29			+	+	+	+	Cbll1	Cbll1	A0A087WPK1;A0A087WSE1;E9QM14;Q9JIY2-4;Q9JIY2-3;Q9JIY2-2;Q9JIY2	29;29;29;29;29;29;29	Q9JIY2;A0A087WPK1;A0A087WSE1;E9QM14;Q9JIY2-4;Q9JIY2-3;Q9JIY2-2	29;29;29;29;29;29;29	SGSLGGLDVRRRIPIKLISKQASKVKPAPRT	SGSLGGLDVRRRIPIKLISKQASKVKPAPRT	SGSLGGLDVRRRIPIKLISKQASKVKPAPRT	711	46	15
Ell2	A0A1Y7VLE0;A0A1Y7VIP4;Q3UKU1	30;126;162													NRSTKVIKPGGPYVGKRVQIRKAPQAISDTV			712
Zfp37	A0A1Y7VJF3;Q6P3Z4;A0A1Y7VLM5;P17141	100;137;138;141		+											LLENKSLHSKHTPSEKKLLKSSSRGKNSNQN			714
Zfp37	A0A1Y7VJF3;Q6P3Z4;A0A1Y7VLM5;P17141	46;83;84;87		+											SLKKIARPKTAGTSAKLQQDDEHREEKQKSQ			715
Zfp825	K7N5X2;Q91VL6;A0A1Y7VK00	72;73;91		+			+	+		Zfp825			K7N5X2	72	SSRRHERHERIHIGEKPYERNQCGKAFASDN		SSRRHERHERIHIGEKPYERNQCGKAFASDN	716		2571
Ubl5	E0CY91;E0CYW1;E0CY38;A0A1Y7VKT9;E0CZB3;Q9EPV8	12;12;12;12;12;12													____MIEVVCNDRLGKKVRVKCNTDDTIGDL			717
Ndufs6	A0A1Y7VM38;P52503	120;112													KETKTGTCGYCGLQFKQHHH___________			719
Znf410	A0A1Y7VM57;Q8BKX7-3;Q8BKX7-2;Q8BKX7	164;217;217;217													GDGQPKDSGPLPQAEKKLKCTVEGCDRTFVW			720
Rock2	F8VPK5;A0A1Y7VMN0;P70336;P70336-2	747;747;747;747													AMKEMEKKLLEERSLKQKVENLLLEAEKRCS			722
Nol7	A0A1Y7VMS4;Q9D7Z3	60;232		+											KKAAAQFLTSTWGAQKQQNAKRFKKRWMAKK			724
Nol7	A0A1Y7VMS4;Q9D7Z3	65;237		+											QFLTSTWGAQKQQNAKRFKKRWMAKKMKKKT			725
Nol7	A0A1Y7VMS4;Q9D7Z3;Q9D7Z3-2	40;212;212		+	+		+		Nol7	Nol7	Q9D7Z3-2;Q9D7Z3	212;212	Q9D7Z3;Q9D7Z3-2	212;212	DSKRTTVNKFLSLNNKRSPVKKAAAQFLTST	DSKRTTVNKFLSLNNKRSPVKKAAAQFLTST	DSKRTTVNKFLSLNNKRSPVKKAAAQFLTST	726	7703	8582
Nol7	A0A1Y7VMS4;Q9D7Z3;Q9D7Z3-2	33;205;205		+											HSCLYGSDSKRTTVNKFLSLNNKRSPVKKAA			727
Thoc7	A0A286YCS0;Q7TMY4-2;Q7TMY4;A0A286YEA7;A0A286YDT0;A0A286YCW5	28;32;32;15;32;32					+			Thoc7			Q7TMY4;Q7TMY4-2	32;32	DGDGAGDDRRINLLVKSFIKWCNSGSQEEGY		DGDGAGDDRRINLLVKSFIKWCNSGSQEEGY	729		6282
Thoc7	A0A286YCS0;Q7TMY4-2;Q7TMY4;A0A286YEA7;A0A286YDT0;A0A286YCW5	32;36;36;19;36;36													AGDDRRINLLVKSFIKWCNSGSQEEGYSQYQ			730
Thoc7	A0A286YCS0;Q7TMY4-2;Q7TMY4;A0A286YEA7;A0A286YDT0	106;110;110;93;101			+				Thoc7		Q7TMY4-2;Q7TMY4	110;110			AHEKIAECKKQILQAKRIRKNRQEYDALAKV	AHEKIAECKKQILQAKRIRKNRQEYDALAKV		731	5637
Nolc1	A0A286YDA2;A0A286YDT3;E9Q5C9;A0A286YDV7;E9Q5C9-2	248;249;250;250;250													SDDSEEEKKAAAPPKKTVPKKQVVAKAPVKV			734
Nolc1	A0A286YDA2;A0A286YDT3;E9Q5C9;A0A286YDV7;E9Q5C9-2	507;508;509;509;509			+		+		Nolc1	Nolc1	E9Q5C9	509	E9Q5C9	509	KKKAAGGAVSTPAPGKKAEAKSSSSSSSSSS	KKKAAGGAVSTPAPGKKAEAKSSSSSSSSSS	KKKAAGGAVSTPAPGKKAEAKSSSSSSSSSS	735	1677	1677
Nolc1	A0A286YDA2;A0A286YDT3;E9Q5C9;A0A286YDV7;E9Q5C9-2	585;586;587;587;587													TEEKKKAAGTKPGSGKKRKQNETADEATTPQ			736
Nolc1	A0A286YDA2;A0A286YDT3;E9Q5C9;A0A286YDV7;E9Q5C9-2	199;200;201;201;201			+		+		Nolc1	Nolc1	E9Q5C9	201	E9Q5C9	201	EETPQTQKPKAAVAAKAQTKAEAKPGTPAKA	EETPQTQKPKAAVAAKAQTKAEAKPGTPAKA	EETPQTQKPKAAVAAKAQTKAEAKPGTPAKA	737	1678	1678
Nolc1	A0A286YDA2;A0A286YDT3;E9Q5C9;A0A286YDV7;E9Q5C9-2	213;214;215;215;215			+		+		Nolc1	Nolc1	E9Q5C9	215	E9Q5C9	215	AKAQTKAEAKPGTPAKAQPKVANGKAAASSS	AKAQTKAEAKPGTPAKAQPKVANGKAAASSS	AKAQTKAEAKPGTPAKAQPKVANGKAAASSS	738	1679	1679
Nolc1	A0A286YDA2;A0A286YDT3;E9Q5C9;A0A286YDV7;E9Q5C9-2	457;458;459;459;459			+		+		Nolc1	Nolc1	E9Q5C9	459	E9Q5C9	459	ASKKSATTPKAKVTAKAAPAKQAPQAAGDSS	ASKKSATTPKAKVTAKAAPAKQAPQAAGDSS	ASKKSATTPKAKVTAKAAPAKQAPQAAGDSS	740	1681	1696
Nolc1	A0A286YDA2;A0A286YDT3;E9Q5C9;A0A286YDV7	664;665;666;666	+		+		+	+	Nolc1	Nolc1	E9Q5C9	666	E9Q5C9	666	RGAAGDWGERANQVLKFTKGKSFRHEKTKKK	RGAAGDWGERANQVLKFTKGKSFRHEKTKKK	RGAAGDWGERANQVLKFTKGKSFRHEKTKKK	741	1682	1680
Nolc1	A0A286YDA2;A0A286YDT3;E9Q5C9;A0A286YDV7;E9Q5C9-2;A0A286YCD1	106;107;107;107;107;112			+		+	+	Nolc1	Nolc1	E9Q5C9	107	E9Q5C9	107	SSEDEDKKAQGLPTQKAAAQVKRASVPQHAG	SSEDEDKKAQGLPTQKAAAQVKRASVPQHAG	SSEDEDKKAQGLPTQKAAAQVKRASVPQHAG	742	1683	1682
Nolc1	A0A286YDA2;A0A286YDT3;E9Q5C9;A0A286YDV7;E9Q5C9-2;A0A286YCD1	165;166;167;167;167;172					+			Nolc1			E9Q5C9	167	QKAAKPQAKAVRPPAKKAESSESDSDSDSDS		QKAAKPQAKAVRPPAKKAESSESDSDSDSDS	743		1683
Nolc1	A0A286YDA2;A0A286YDT3;E9Q5C9;A0A286YDV7;E9Q5C9-2	419;420;421;421;421													AKAVTTPKQPAGSNQKPQSRKADSSSSEEES			744
Nolc1	A0A286YDA2;A0A286YDT3;E9Q5C9;A0A286YDV7;E9Q5C9-2;A0A286YCD1;A0A286YDZ1	33;33;33;33;33;33;25		+	+		+		Nolc1	Nolc1	E9Q5C9	33	E9Q5C9	33	VLRFLRDSQLSEVASKFAKATGATQQDANAS	VLRFLRDSQLSEVASKFAKATGATQQDANAS	VLRFLRDSQLSEVASKFAKATGATQQDANAS	745	1684	1684
Nolc1	A0A286YDA2;A0A286YDT3;E9Q5C9;A0A286YDV7;E9Q5C9-2	258;259;260;260;260			+		+		Nolc1	Nolc1	E9Q5C9	260	E9Q5C9	260	AAPPKKTVPKKQVVAKAPVKVAAAPTQKSSS	AAPPKKTVPKKQVVAKAPVKVAAAPTQKSSS	AAPPKKTVPKKQVVAKAPVKVAAAPTQKSSS	746	1687	1688
Nolc1	A0A286YDA2;A0A286YDT3;E9Q5C9;A0A286YDV7;E9Q5C9-2	603;604;605;605;605		+											KQNETADEATTPQAKKVKLETPNTFPKRKKG			747
Nolc1	A0A286YDA2;A0A286YDT3;E9Q5C9;A0A286YDV7;E9Q5C9-2	605;606;607;607;607			+		+		Nolc1	Nolc1	E9Q5C9	607	E9Q5C9	607	NETADEATTPQAKKVKLETPNTFPKRKKGER	NETADEATTPQAKKVKLETPNTFPKRKKGER	NETADEATTPQAKKVKLETPNTFPKRKKGER	748	1695	1694
Nolc1	A0A286YDA2;A0A286YDT3;E9Q5C9;A0A286YDV7;E9Q5C9-2;A0A286YCD1	76;77;77;77;77;82			+		+	+	Nolc1	Nolc1	E9Q5C9	77	E9Q5C9	77	TKAPKVKLQSNGPVTKKAKKETSSSDSSEDS	TKAPKVKLQSNGPVTKKAKKETSSSDSSEDS	TKAPKVKLQSNGPVTKKAKKETSSSDSSEDS	749	1688	1689
Nolc1	A0A286YDA2;A0A286YDT3;E9Q5C9;A0A286YDV7;E9Q5C9-2	602;603;604;604;604			+		+		Nolc1	Nolc1	E9Q5C9	604	E9Q5C9	604	RKQNETADEATTPQAKKVKLETPNTFPKRKK	RKQNETADEATTPQAKKVKLETPNTFPKRKK	RKQNETADEATTPQAKKVKLETPNTFPKRKK	750	1691	1691
Nolc1	A0A286YDA2;A0A286YDT3;E9Q5C9;A0A286YDV7	675;676;677;677			+				Nolc1		E9Q5C9	677			NQVLKFTKGKSFRHEKTKKKRGSYRGGSISV	NQVLKFTKGKSFRHEKTKKKRGSYRGGSISV		752	1692
Nolc1	A0A286YDA2;A0A286YDT3;E9Q5C9;A0A286YDV7;E9Q5C9-2;A0A286YCD1	67;68;68;68;68;73													DIYSFWLKSTKAPKVKLQSNGPVTKKAKKET			754
Nolc1	A0A286YDA2;A0A286YDT3;E9Q5C9;A0A286YDV7;E9Q5C9-2	363;364;365;365;365													AKTVVSKTPAKAAPVKKKAESSSDSSDSDSS			755
Nolc1	A0A286YDA2;A0A286YDT3;E9Q5C9;A0A286YDV7;E9Q5C9-2	354;355;356;356;356			+		+		Nolc1	Nolc1	E9Q5C9	356	E9Q5C9	356	SSEEEKKPPAKTVVSKTPAKAAPVKKKAESS	SSEEEKKPPAKTVVSKTPAKAAPVKKKAESS	SSEEEKKPPAKTVVSKTPAKAAPVKKKAESS	756	1686	1687
Nolc1	A0A286YDA2;A0A286YDT3;E9Q5C9;A0A286YDV7;E9Q5C9-2	648;649;650;650;650		+	+		+		Nolc1	Nolc1	E9Q5C9	650	E9Q5C9	650	EIEVDSRVADNSFDAKRGAAGDWGERANQVL	EIEVDSRVADNSFDAKRGAAGDWGERANQVL	EIEVDSRVADNSFDAKRGAAGDWGERANQVL	757	1694	1693
Elp3	A0A286YDB8;Q9CZX0;Q9CZX0-2	280;280;299		+			+			Elp3			Q9CZX0-2;Q9CZX0	299;280	KAACESFHLAKDSGFKVVTHMMPDLPNVGLE		KAACESFHLAKDSGFKVVTHMMPDLPNVGLE	758		8390
Cdk7	A0A286YDC0;Q03147	41;41			+	+	+		Cdk7	Cdk7	Q03147	41	Q03147	41	VYKARDKNTNQIVAIKKIKLGHRSEAKDGIN	VYKARDKNTNQIVAIKKIKLGHRSEAKDGIN	VYKARDKNTNQIVAIKKIKLGHRSEAKDGIN	760	4335	4883
Smc5	A0A286YDG5;Q8CG46-2;Q8CG46	638;714;714			+		+		Smc5	Smc5	Q8CG46-2;Q8CG46	714;714	Q8CG46;Q8CG46-2	714;714	ERKTRKRQLEQKISSKLASIRLMEQDTCNLE	ERKTRKRQLEQKISSKLASIRLMEQDTCNLE	ERKTRKRQLEQKISSKLASIRLMEQDTCNLE	761	6270	6924
Smc5	A0A286YDG5;Q8CG46-2;Q8CG46	472;548;548					+			Smc5			Q8CG46;Q8CG46-2	548;548	LRVNAVIAPKISYADKAPSRSLNDLKQYGFF		LRVNAVIAPKISYADKAPSRSLNDLKQYGFF	762		6925
Sec24c	G3X972;A0A286YDI8	1089;1013													LSGGASYVDFLCHMHKEIRQLLS________			763
Atxn7	A0A286YDW9;Q8R4I1	222;222		+											LLRLPKEKLPLRGNMKPMHPVQQIKVPHGRV			764
Ube2e1	A0A286YE31;P52482	13;50													___MSKNSKLLSTSAKRIQKELADITLDPPP			765
Ube2e1	A0A286YE31;P52482	6;43													__________MSKNSKLLSTSAKRIQKELAD			766
Nsd1	E9QAE4;A0A286YE36;O88491	2438;2335;2335		+											EKVLSAVVQSLVAKEKALRPVDQNTQSKHRP			767
Nsd1	E9QAE4;A0A286YE36;O88491	836;733;733		+											SPLANISKSGKGEGLKLLNNMHEKTRDSSDI			769
Nsd1	E9QAE4;A0A286YE36;O88491	2601;2498;2498		+	+	+			Nsd1		E9QAE4;O88491	2601;2498			RGLTAKSGQSFRSLGKISASLPNEEKKLTTT	RGLTAKSGQSFRSLGKISASLPNEEKKLTTT		770	1841
Nsd1	E9QAE4;A0A286YE36;O88491	2378;2275;2275		+	+	+			Nsd1		E9QAE4;O88491	2378;2275			DKSIGAASPKSQAVEKTPASTGLRLSSPDRL	DKSIGAASPKSQAVEKTPASTGLRLSSPDRL		771	1842
Anxa7	Q07076;A0A2C9F2D2;A0A286YCW4	203;225;61					+			Anxa7			Q07076	203	SNRSNDQRQQIKAAFKTMYGKDLIKDLKSEL		SNRSNDQRQQIKAAFKTMYGKDLIKDLKSEL	773		4934
Taf4a	A0A2I3BPN6;E9QAP7	762;774		+											TKALSTVSAQAAAAQKNKLKEPGGGSFRDDD			774
Zc3h13	E9Q784;A0A2I3BPQ5	634;634	+				+			Zc3h13			E9Q784	634	DRMGRSRGRGPELPEKGSRGTRGSQMDSHSS		DRMGRSRGRGPELPEKGSRGTRGSQMDSHSS	775		1834
Zc3h13	E9Q784;A0A2I3BPQ5	1449;1449		+	+	+	+		Zc3h13	Zc3h13	E9Q784	1449	E9Q784	1449	RERERTFETSQLESGKRSEVKLESEHERDLE	RERERTFETSQLESGKRSEVKLESEHERDLE	RERERTFETSQLESGKRSEVKLESEHERDLE	776	1756	1835
Rai14	A0A2I3BPY7;Q9EP71	906;935			+		+		Rai14	Rai14	Q9EP71	935	Q9EP71	935	LQQQVKQLQNQLAECKKHHQEVISVYRMHLL	LQQQVKQLQNQLAECKKHHQEVISVYRMHLL	LQQQVKQLQNQLAECKKHHQEVISVYRMHLL	777	7896	8790
Rif1	A0A2I3BRD9;Q6PR54;Q6PR54-3	581;2215;2222		+	+				Rif1		Q6PR54;Q6PR54-3	2215;2222			TTSAKGFLSPGSQSSKFKSPKKCLITEMAQE	TTSAKGFLSPGSQSSKFKSPKKCLITEMAQE		779	5528
Rif1	A0A2I3BRD9;Q6PR54;Q6PR54-3;Q6PR54-2;A0A2I3BQI4	98;1732;1739;1732;257		+	+				Rif1		Q6PR54;Q6PR54-3;Q6PR54-2	1732;1739;1732			EKSFIGLKNTESYAIKSVEKKKTDLQVPETA	EKSFIGLKNTESYAIKSVEKKKTDLQVPETA		781	5531
Rif1	A0A2I3BRD9;Q6PR54;Q6PR54-3;Q6PR54-2;A0A2I3BQI4;A0A2I3BQ21	514;2148;2155;2148;673;290			+				Rif1		Q6PR54;Q6PR54-3;Q6PR54-2	2148;2155;2148			RGLKRSQEDEISPVNKIRRVSFADPIYQAGL	RGLKRSQEDEISPVNKIRRVSFADPIYQAGL		783	5538
Rif1	A0A2I3BRD9;Q6PR54;Q6PR54-3;Q6PR54-2;A0A2I3BQI4	84;1718;1725;1718;243		+	+				Rif1		Q6PR54;Q6PR54-3;Q6PR54-2	1718;1725;1718			SKSCDCCGEKSQSQEKSFIGLKNTESYAIKS	SKSCDCCGEKSQSQEKSFIGLKNTESYAIKS		784	5533
Rif1	A0A2I3BRD9;Q6PR54;Q6PR54-3;Q6PR54-2;A0A2I3BQ21	696;2330;2337;2304;446		+											KSRGLEEIPIFDISEKAVNGVESRTVSTDEE			785
Rif1	A0A2I3BRD9;Q6PR54;Q6PR54-3;Q6PR54-2;A0A2I3BQI4;A0A2I3BQ21	555;2189;2196;2189;714;331			+				Rif1		Q6PR54;Q6PR54-3;Q6PR54-2	2189;2196;2189			VRSHSSNSSPIIKSVKTSPTSHSKHNTTSAK	VRSHSSNSSPIIKSVKTSPTSHSKHNTTSAK		788	5537
Tinf2	Q8K1K3;A0A2I3BRL3;Q9QXG9	225;225;225		+											HQQTRPAFHSPLPKAKLGPHQPASLEHPEHL			789
Scaf11	A0A2I3BRQ7;E9PZM7	434;1414			+		+		Scaf11	Scaf11	E9PZM7	1414	E9PZM7	1414	ITKEEYKEIVRKAVDKVCHSKSGEVNSTKVA	ITKEEYKEIVRKAVDKVCHSKSGEVNSTKVA	ITKEEYKEIVRKAVDKVCHSKSGEVNSTKVA	790	1473	1555
Scaf11	A0A2I3BRQ7;E9PZM7	458;1438		+	+				Phrf1;Scaf11		A6H619-2;A6H619;F6WXS6;F7ANA1;E9PZM7	1500;1659;308;750;1438			VNSTKVANLVKAYVDKYRYSRKKALEEPGST	INPVKVANLVKAYVDKYRHMRRHKKTEGGEE;VNSTKVANLVKAYVDKYRYSRKKALEEPGST		791	675
Mapk1ip1l	A0A2I3BRS9;Q8BH93	18;18													DEFSLADALPEQSSAKPPAVTNTKAGHSSQG			794
Col20a1	F6UFI2;A0A2K6EDL8;Q923P0-2;Q923P0	280;322;280;280													EQNLKPAAGVRPEAAKVLILVTDGKSQDDVR			795
Mcrs1	A0A2R8VH87;Q3TJY1;Q99L90;A0A2R8VHY8;A0A2R8VJX8	104;104;117;99;22			+		+		Mcrs1	Mcrs1	Q3TJY1;Q99L90	104;117	Q99L90;Q3TJY1	117;104	STPVPPSPAPTPGLTKRVKKSKQPLQVTKDL	STPVPPSPAPTPGLTKRVKKSKQPLQVTKDL	STPVPPSPAPTPGLTKRVKKSKQPLQVTKDL	796	4467	5019
Mcrs1	A0A2R8VH87;Q3TJY1;Q99L90;A0A2R8VHY8;A0A2R8VHY5	19;19;32;14;32		+	+		+		Mcrs1	Mcrs1	Q3TJY1;Q99L90	19;32	Q99L90;Q3TJY1	32;19	GTASRSEDEESLAGQKRASSQALGTIPKRRS	GTASRSEDEESLAGQKRASSQALGTIPKRRS	GTASRSEDEESLAGQKRASSQALGTIPKRRS	797	4470	5022
Mcrs1	A0A2R8VH87;Q3TJY1;Q99L90;A0A2R8VHY8	55;55;68;50		+			+			Mcrs1			Q99L90;Q3TJY1	68;55	KRKKFDDELVESSLAKSSTRVKGAGGVESGR		KRKKFDDELVESSLAKSSTRVKGAGGVESGR	801		5021
Mcrs1	A0A2R8VH87;Q3TJY1;Q99L90;A0A2R8VHY8;A0A2R8VJX8	108;108;121;103;26													PPSPAPTPGLTKRVKKSKQPLQVTKDLGRWK			802
Mcrs1	A0A2R8VH87;Q3TJY1;Q99L90;A0A2R8VHY8;A0A2R8VJX8	110;110;123;105;28					+			Mcrs1			Q99L90;Q3TJY1	123;110	SPAPTPGLTKRVKKSKQPLQVTKDLGRWKPA		SPAPTPGLTKRVKKSKQPLQVTKDLGRWKPA	803		5023
Mcrs1	A0A2R8VH87;Q3TJY1;Q99L90;A0A2R8VHY8;A0A2R8VJX8	117;117;130;112;35					+			Mcrs1			Q99L90;Q3TJY1	130;117	LTKRVKKSKQPLQVTKDLGRWKPADDLLLIN		LTKRVKKSKQPLQVTKDLGRWKPADDLLLIN	804		5024
Phf20l1	A0A2R8VHV1;A0A5S8DHC4;Q8CCJ9-8;Q8CCJ9	711;738;43;737		+											ICYICRDPPGQRWSAKYRYDKEWLNNGRMYG			809
Brd4	A0A2R8VHW4;Q3UH70;Q9ESU6	138;1229;1228													KDKQKQEPKTPVAPKKDLKIKNMGSWASLVQ			813
Brd4	A0A2R8VHW4;Q3UH70;Q9ESU6	141;1232;1231		+											QKQEPKTPVAPKKDLKIKNMGSWASLVQKHP			814
Maff	A0A2R8VHY0;O54791	9;9													_______MAVDPLSSKALKVKRELSENTPHL			815
Pcbp2	A0A2R8VI25;B2M1R7;Q61990;Q61990-2;Q61990-3;A0A2R8VHP9;Q3TT81;A0A2R8VI12;A0A2R8VHY9;A0A2R8W6L5;A0A2R8VI71;A0A2R8VHN3;A0A2R8VHI3	37;37;37;37;37;37;37;37;37;37;37;37;37													GKEVGSIIGKKGESVKKMREESGARINISEG			816
Pcbp2	A0A2R8VI25;B2M1R7;Q61990;Q61990-2;Q61990-3;A0A2R8VHP9;Q3TT81;A0A2R8W6U6;A0A2R8VI15;A0A2R8VI92;A0A2R8W6H3	260;305;306;275;293;279;266;209;184;125;128													IPNDLIGCIIGRQGAKINEIRQMSGAQIKIA			817
Tfap4	A0A2R8W6R9;A0A2R8VI80;Q9JIZ5	127;167;187		+											LEEQVRSLEAHMYPEKLKVIAQQVQLQQQQE			818
Polr3h	A0A2R8VK29;Q9D2C6	32;32			+		+		Polr3h	Polr3h	Q9D2C6	32	Q9D2C6	32	QFERKLNDSIAEELNKKLANKVVYNVGLCIC	QFERKLNDSIAEELNKKLANKVVYNVGLCIC	QFERKLNDSIAEELNKKLANKVVYNVGLCIC	819	7642	8520
Znf148	A0A338P6K3;Q61624	300;342					+			Znf148			Q61624	342	MDKESVLDKSDLKKDKNDYLPLYSSSTKVKD		MDKESVLDKSDLKKDKNDYLPLYSSSTKVKD	821		5661
Znf148	A0A338P6K3;Q61624	293;335			+	+	+		Znf148	Znf148	Q61624	335	Q61624	335	TEKKSSGMDKESVLDKSDLKKDKNDYLPLYS	TEKKSSGMDKESVLDKSDLKKDKNDYLPLYS	TEKKSSGMDKESVLDKSDLKKDKNDYLPLYS	822	5061	5662
Qser1	A2BIE1;A0A338P6K9	1221;1311			+		+	+	Qser1	Qser1	A2BIE1	1221	A2BIE1	1221	KNTSAPLTVLDATSDKTKKTVLEALPVATPG	KNTSAPLTVLDATSDKTKKTVLEALPVATPG	KNTSAPLTVLDATSDKTKKTVLEALPVATPG	824	637	517
Qser1	A2BIE1;A0A338P6K9	336;426													PSIVHSQVYRSSRVEKLPSLYKTLTFSGSSQ			826
Abcf3	A0A338P774;A0A338P6L5;Q8K268	107;451;457	+	+	+		+		Abcf3	Abcf3	Q8K268	457	Q8K268	457	DRFRYNANRASQVQSKLKMLEKLPELKPVDK	DRFRYNANRASQVQSKLKMLEKLPELKPVDK	DRFRYNANRASQVQSKLKMLEKLPELKPVDK	827	6454	7159
Acap2	D4AFX6;A0A338P6P6;Q6ZQK5-2;Q6ZQK5	694;722;669;687													HATVLGHTGQVCLFLKRGANQHATDEEGKDP			828
Arid1b	E9Q4N6;E9Q6R4;E9Q4N7;A0A338P6U8	1318;1799;1800;1852													KIVKKNKLFVVDRSDKLGRVQEFSSGLLHWQ			829
Arid1b	E9Q4N6;E9Q6R4;E9Q4N7;A0A338P6U8	1095;1576;1577;1629		+			+			Arid1b			E9Q4N7;E9Q6R4;E9Q4N6	1577;1576;1095	MSPSKSPFLPTMKMQKVMPTVPTSQVTGPPP		MSPSKSPFLPTMKMQKVMPTVPTSQVTGPPP	830		1658
Arid1b	E9Q4N6;E9Q6R4;E9Q4N7;A0A338P6U8	569;1050;1051;1103			+	+	+		Arid1b	Arid1b	E9Q4N6;E9Q6R4;E9Q4N7	569;1050;1051	E9Q4N7;E9Q6R4;E9Q4N6	1051;1050;569	TPSSPKSSSSSTTGEKITKVYELGNEPERKL	TPSSPKSSSSSTTGEKITKVYELGNEPERKL	TPSSPKSSSSSTTGEKITKVYELGNEPERKL	832	1643	1660
Ccdc14	A0A338P6V9;Q8K2J4	880;928													LAALDANIARLQKSLKTGLLEK_________			833
Ube2l3	A0A338P702;A0A338P786;P68037;A0A338P6L1	16;16;16;7													MAASRRLMKELEEIRKCGMKNFRNIQVDEAN			834
Med15	A0A338P730;E9Q7C1;Q3TE00;Q924H2	392;502;542;542		+											QAEEQQYLDKLKQLSKYIEPLRRMINKIDKN			836
Psma7;Psma8	A0A338P7D7;Q9Z2U0;Q9CWH6;B7ZMS4	52;52;54;54			+		+		Psma7;Psma8	Psma7;Psma8	Q9Z2U0;Q9CWH6	52;54	Q9Z2U0;Q9CWH6	52;54	GKDIVVLGVEKKSVAKLQDERTVRKICALDD	GKDIVVLGVEKKSVAKLQDERTVRKICALDD	GKDIVVLGVEKKSVAKLQDERTVRKICALDD	839	8413	9482
Ncbp2	A0A338P7L9;Q9CQ49	75;75			+				Ncbp2		Q9CQ49	75			FSKSGDIKKIIMGLDKMKKTACGFCFVEYYS	FSKSGDIKKIIMGLDKMKKTACGFCFVEYYS		841	7251
Taf4b	A0A3B2W725;A0A3Q4EGS4;G5E8Z2	580;575;575													FPPSSIIKQITLPGNKLLSLQAQRSSIQSNK			843
Cramp1l	A0A3B2W7C5;Q6PG95	4;4		+											____________MTVKLGDAGSGEEGLKKLG			844
Ccdc94	A0A3B2W7X7;Q9D6J3	112;112					+			Ccdc94			Q9D6J3	112	DYTMEHGATRNFQAEKLLEEEEKRVQKERED		DYTMEHGATRNFQAEKLLEEEEKRVQKERED	845		8555
Epb41l3;Epb4.1l3;Epb41l2;Epb4.1l2	Q9WV92-6;Q9WV92-8;Q9WV92-2;Q9WV92;Q9WV92-3;Q9WV92-5;Q9WV92-4;Q9WV92-7;A0A5F8MPR1;D0VYV6;A7YY80;A0A3B2WBE1;A0A5F8MPE1;A0A286YD84;A0A3B2WD96;A0A286YDY4;O70318;Q80UE4;Q80UE5;A0A1W2P6I5;Q8C928	413;413;413;413;413;413;413;413;435;413;413;409;271;117;413;213;507;507;507;507;499			+		+	+	Epb41l3;Epb41l2	Epb41l2;Epb41l3	Q9WV92-7;Q9WV92-6;Q9WV92-4;Q9WV92-5;Q9WV92-3;Q9WV92;Q9WV92-2;Q9WV92-8;O70318	413;413;413;413;413;413;413;413;507	O70318;Q9WV92-5;Q9WV92-2;Q9WV92;Q9WV92-4;Q9WV92-7;Q9WV92-8	507;413;413;413;413;413;413	LLPEAPPKKFLTLGSKFRYSGRTQAQTRRAS;SPEQPPKTKFLTLGSKFRYSGRTQAQTREAS	LLPEAPPKKFLTLGSKFRYSGRTQAQTRRAS;SPEQPPKTKFLTLGSKFRYSGRTQAQTREAS	LLPEAPPKKFLTLGSKFRYSGRTQAQTRRAS;SPEQPPKTKFLTLGSKFRYSGRTQAQTREAS	847	8292;2710	2765
Tjp2	A0A3B2WBH9;A0A3B2WCN9;Q9Z0U1	751;774;751			+				Tjp2		Q9Z0U1	751			LFQTAKTEPKDAGSEKSSGVVRLNTVRQIIE	LFQTAKTEPKDAGSEKSSGVVRLNTVRQIIE		848	8327
Tjp2	A0A3B2WBH9;A0A3B2WCN9;Q9Z0U1	1064;1087;1064			+				Tjp2		Q9Z0U1	1064			EDAPRSVLGRVKIFEKMDHKAKLQRMQELQE	EDAPRSVLGRVKIFEKMDHKAKLQRMQELQE		849	8329
Tjp2	A0A3B2WBH9;A0A3B2WCN9;Q9Z0U1	597;620;597													GRGDSFFIRSHFECEKETPQSLAFTRGEVFR			852
Tjp2	A0A3B2WBH9;A0A3B2WCN9;Q9Z0U1	356;379;356		+											MSLTDARKLIEKSRGKLQLVVLRDSKQTLIN			853
Khsrp	A0A3B2WCD8;Q3U0V1	267;267		+			+			Khsrp			Q3U0V1	267	KGGETIKQLQERAGVKMILIQDGSQNTNVDK		KGGETIKQLQERAGVKMILIQDGSQNTNVDK	854		5084
Khsrp	A0A3B2WCD8;Q3U0V1	88;88		+			+			Khsrp			Q3U0V1	88	DAFADAVQRARQIAAKIGGDAATTVNNNTPD		DAFADAVQRARQIAAKIGGDAATTVNNNTPD	855		5091
Khsrp	A0A3B2WCD8;Q3U0V1	110;110		+			+			Khsrp			Q3U0V1	110	TTVNNNTPDFGFGGQKRQLEDGDQPDSKKLA		TTVNNNTPDFGFGGQKRQLEDGDQPDSKKLA	856		5088
Khsrp	A0A3B2WCD8;Q3U0V1	204;204		+	+		+		Khsrp	Khsrp	Q3U0V1	204	Q3U0V1	204	PERSVSLTGAPESVQKAKMMLDDIVSRGRGG	PERSVSLTGAPESVQKAKMMLDDIVSRGRGG	PERSVSLTGAPESVQKAKMMLDDIVSRGRGG	858	4540	5094
Fam98a;Fam98b	A0A3Q4EBV4;Q3TJZ6;Q80VD1	289;289;292			+		+		Fam98b;Fam98a	Fam98a;Fam98b	Q80VD1;Q3TJZ6	292;289	Q3TJZ6;Q80VD1	289;292	DLSKIIRTSSGISREKTACAINKVLMGRVPD;DLSKILRTSSGSIREKTACAINKVTRVLLIF	DLSKIIRTSSGISREKTACAINKVLMGRVPD	DLSKIIRTSSGISREKTACAINKVLMGRVPD;DLSKILRTSSGSIREKTACAINKVLMGRVPD	860	5733	5026
Eci1	A0A3Q4EC00;A0A452J8A5;P42125	188;226;229													VPEDQVHSKARSVMTKWLAIPDHSRQLTKNM			861
Eci1	A0A3Q4EC00;A0A452J8A5;P42125	214;252;255			+		+		Eci1	Eci1	P42125	255	P42125	255	LTKNMMRKATADNLIKQREADIQNFTSFISK	LTKNMMRKATADNLIKQREADIQNFTSFISK	LTKNMMRKATADNLIKQREADIQNFTSFISK	862	3476	3817
Eci1	A0A3Q4EC00;A0A452J8A5;P42125	242;280;283		+			+			Eci1			P42125	283	ISKDSIQKSLHMYLEKLKQKKG_________		ISKDSIQKSLHMYLEKLKQKKG_________	864		3819
Mtpap	A0A3Q4EC68;A0A3Q4EI56;Q9D0D3	89;89;89			+		+		Mtpap	Mtpap	Q9D0D3	89	Q9D0D3	89	AQRTVLIHCPNNINEKKFLKYLSQHGPVNNH	AQRTVLIHCPNNINEKKFLKYLSQHGPVNNH	AQRTVLIHCPNNINEKKFLKYLSQHGPVNNH	866	7561	8404
Yif1a	A0A494BA71;A0A494BA88;A0A494B8Y8;Q91XB7	13;13;13;13													___MAYHSAYGVHGSKHRTRAAPDPPPLFDD			868
Decr2	A0A494BAS6;A0A494B909;Q9WV68;A0A494B8Z4;A0A494BB28	204;228;228;168;193			+		+		Decr2	Decr2	Q9WV68	228	Q9WV68	228	GTEGLRRLRGSNASSKLKHFSNPIPRLGTKT	GTEGLRRLRGSNASSKLKHFSNPIPRLGTKT	GTEGLRRLRGSNASSKLKHFSNPIPRLGTKT	869	8286	9329
Rab1b;Rab1;Rab1A	A0A494BA38;A0A494BBL7;A0A494B945;Q9D1G1;Q5SW88;P62821	58;58;121;58;58;61					+			Rab1A;Rab1;Rab1b			P62821;Q5SW88;Q5SW86;Q9D1G1	61;58;58;58	VDFKIRTIELDGKTIKLQIWDTAGQERFRTI		VDFKIRTIELDGKTIKLQIWDTAGQERFRTI	870		4459
Sdhaf2	A0A494B9B9;Q8C6I2;Q8C6I2-3	164;162;68													KEQRLRAPDLEYLFEKPH_____________			872
Akap8l	A0A494B9L0;Q5RL57;Q9R0L7	504;538;539		+											LMVARSILNNKLISKKLERYLKGENPFTDNP			873
Akap8l	A0A494B9L0;Q5RL57;Q9R0L7;A0A494BAS2;A0A494BBL1	231;265;265;82;34													GFGFGNGMKQMRRTWKTWTTADFRTKKKKRK			874
Akap8l	A0A494B9L0;Q5RL57;Q9R0L7	499;533;534		+			+			Akap8l			Q9R0L7;Q5RL57	534;533	SKKSSLMVARSILNNKLISKKLERYLKGENP		SKKSSLMVARSILNNKLISKKLERYLKGENP	875		5411
Fau	A0A494B9Z0;A0A494BBA8;Q642K5;P62862	15;50;85;11													_MLGGKVHGSLARAGKVRGQTPKVAKQEKKK			876
Fau	A0A494B9Z0;A0A494BBA8;Q642K5;P62862	55;90;125;51			+		+		Fau	Fau	Q642K5;P62862	125;51	P62862;Q642K5	51;125	MQYNRRFVNVVPTFGKKKGPNANS_______	MQYNRRFVNVVPTFGKKKGPNANS_______	MQYNRRFVNVVPTFGKKKGPNANS_______	877	3992	4485
Fau	A0A494B9Z0;A0A494BBA8;Q642K5;P62862	25;60;95;21													LARAGKVRGQTPKVAKQEKKKKKTGRAKRRM			880
Rela	A0A494BA44;Q04207-2;Q04207	122;122;122					+			Rela			Q04207;Q04207-2	122;122	DRSIHSFQNLGIQCVKKRDLEQAISQRIQTN		DRSIHSFQNLGIQCVKKRDLEQAISQRIQTN	881		4900
Ube2d2	A0A494BAN1;A0A494BA56;P62838	89;90;144					+			Ube2d3;Ube2d2b;Ube2d1;Ube2d2			P61079;Q6ZWY6;P61080;P62838	144;144;144;144	TDREKYNRIAREWTQKYAM____________		SDKEKYNRHAREWTQKYAM____________;TDRDKYNRISREWTQKYAM____________;TDREKYNRIAREWTQKYAM____________	884		4300
Ube2d2	A0A494BAN1;A0A494BA56;P62838	78;79;133			+		+		Ube2d2	Ube2d2	P62838	133	P62838	133	PLVPEIARIYKTDREKYNRIAREWTQKYAM_	PLVPEIARIYKTDREKYNRIAREWTQKYAM_	PLVPEIARIYKTDREKYNRIAREWTQKYAM_	885	3979	4469
Kat5	A0A494BAP7;Q8CHK4-2;Q8CHK4;Q8CHK4-3;A0A494B9U8	168;135;187;220;187													QNGSARRAVAAQPGRKRKSNCLGTDEDSQDS			890
Kat5	A0A494BAP7;Q8CHK4-2;Q8CHK4;Q8CHK4-3;A0A494B9U8;A0A494BA68	85;52;52;85;52;52		+			+			Kat5			Q8CHK4;Q8CHK4-2;Q8CHK4-3	52;52;85	ISGRKLFYVHYIDFNKRLDEWVTHERLDLKK		ISGRKLFYVHYIDFNKRLDEWVTHERLDLKK	891		7012
Fam170a	A0A494BAQ9;Q66LM6-2;Q66LM6	117;69;117													SCPSYKTCVSSLCMNKEERGMKIYYMQVQMK			892
Prdx5	A0A494BAZ4;H3BJQ7;P99029-2;P99029	83;115;64;112					+			Prdx5			P99029;P99029-2;H3BJQ7	112;64;115	SKTHLPGFVEQAGALKAKGAQVVACLSVNDV		SKTHLPGFVEQAGALKAKGAQVVACLSVNDV	894		4841
Stub1	A0A494BBF6;A0A494BBI6;Q9WUD1	37;46;73													PLVAVYYTNRALCYLKMQQPEQALADCRRAL			895
Dpf2	A0A494BBF7;D3Z5N6;Q61103;F8WIP7	90;130;130;86		+											DGSSLEALLRTDPLEKRGAPDPRVDDDSLGE			896
Xpnpep1	A0A494BBG8;S4R1I3;Q3UE92;Q6P1B1	287;330;330;287					+			Xpnpep1			S4R1I3;Q3UE92;Q6P1B1	330;330;287	LSELKALCADLSPREKVWVSDKASYAVSEAI		LSELKALCADLSPREKVWVSDKASYAVSEAI	899		5147
Xpnpep1	A0A494BBG8;S4R1I3;Q3UE92;Q6P1B1	130;173;173;130					+			Xpnpep1			S4R1I3;Q3UE92;Q6P1B1	173;173;130	SRVGVDPLIIPTDYWKKMAKVLRSAGHHLVP		SRVGVDPLIIPTDYWKKMAKVLRSAGHHLVP	900		5151
Mrpl28	A0A494BBN2;Q9D1B9	244;251		+											QRLQEQVLSRPAVVQKRAGDHA_________			901
Pi4k2a	A0A494BBQ4;Q2TBE6	234;234													ETFNYSAIDRVKSRGKRLALEKVPKVGQRFN			902
Pi4k2a	A0A494BBQ4;Q2TBE6	240;240													AIDRVKSRGKRLALEKVPKVGQRFNRIGLPP			903
Gm340	F6RGI3;A0A571BE94;A0A571BF12	1228;1549;1682					+			Gm340			F6RGI3	1228	SPENRTAPRKRKLKAKLDSSQGKRRRLEAK_		SPENRTAPRKRKLKAKLDSSQGKRRRLEAK_	904		2025
Gm340	F6RGI3;A0A571BE94;A0A571BF12	1017;1338;1471		+											PASTRILRKYSNIRGKLRAQRLDSSLCGASE			905
Nacc1	A0A571BEI5;Q7TSZ8	317;427													DPRRKPLDSRVLHAVKYYCQNFAPNFKESEM			907
Rdx;Ezr;Msn	A0A5F8MPB9;P26043;P26040;P26041;Q7TSG6	262;262;262;262;262					+			Ezr;Msn;Rdx			P26040;P26041;P26043;Q7TSG6	262;262;262;262	NISFNDKKFVIKPIDKKAPDFVFYAPRLRIN		NISFNDKKFVIKPIDKKAPDFVFYAPRLRIN	909		3529
Rdx;Ezr;Msn	A0A5F8MPB9;P26043;P26040;P26041;Q7TSG6	253;253;253;253;253	+		+		+		Ezr;Msn;Rdx	Ezr;Msn;Rdx	P26040;P26041;P26043;Q7TSG6	253;253;253;253	P26040;P26041;P26043;Q7TSG6	253;253;253;253	IGFPWSEIRNISFNDKKFVIKPIDKKAPDFV	IGFPWSEIRNISFNDKKFVIKPIDKKAPDFV	IGFPWSEIRNISFNDKKFVIKPIDKKAPDFV	911	3234	3531
Mdh1	P14152;A0A5F8MPN8	239;239			+				Mdh1		P14152	239			ITTVQQRGAAVIKARKLSSAMSAAKAIADHI	ITTVQQRGAAVIKARKLSSAMSAAKAIADHI		914	3044
Mdh1	P14152;A0A5F8MPN8;B1ATQ3	118;118;118			+		+		Mdh1	Mdh1	P14152;B1ATQ3	118;118	P14152;B1ATQ3	118;118	KANVKIFKSQGTALEKYAKKSVKVIVVGNPA	KANVKIFKSQGTALEKYAKKSVKVIVVGNPA	KANVKIFKSQGTALEKYAKKSVKVIVVGNPA	915	3047	3242
Peg3	A0A5F8MPW9;Q3URU2-2;Q3URU2	673;612;612			+				Peg3		Q3URU2-2;Q3URU2	612;612			KNRSRRNFFEGRGFEKPFVESQKSHTITRPP	KNRSRRNFFEGRGFEKPFVESQKSHTITRPP		916	4682
Kat6a;Kat6b	A0A5F8MPX1;G3X940;Q8BZ21;A0A5F8MQ39;Q8BRB7-2;Q8BRB7	730;680;680;892;601;710			+				Kat6a;Kat6b		G3X940;Q8BZ21;Q8BRB7;Q8BRB7-2	680;680;710;601			SYLLSKREGQAGSPEKPLSDLGRLSYMAYWK;SYLLSRREGQAGSPEKPLSDLGRLSYLAYWK	SYLLSKREGQAGSPEKPLSDLGRLSYMAYWK;SYLLSRREGQAGSPEKPLSDLGRLSYLAYWK		919	2375
Kat6a	A0A5F8MPX1;G3X940;Q8BZ21	863;813;813			+		+		Kat6a	Kat6a	G3X940;Q8BZ21	813;813	Q8BZ21;G3X940	813;813	KEEPQGQERELETRVKVGKSVSREKKDQESS	KEEPQGQERELETRVKVGKSVSREKKDQESS	KEEPQGQERELETRVKVGKSVSREKKDQESS	920	2377	2393
Kat6a	A0A5F8MPX1;G3X940;Q8BZ21	866;816;816			+		+		Kat6a	Kat6a	G3X940;Q8BZ21	816;816	Q8BZ21;G3X940	816;816	PQGQERELETRVKVGKSVSREKKDQESSSLI	PQGQERELETRVKVGKSVSREKKDQESSSLI	PQGQERELETRVKVGKSVSREKKDQESSSLI	921	2378	2394
Kat6a	A0A5F8MPX1;G3X940;Q8BZ21	414;414;414													LKFNKKTKGLIDGLTKFFTPSPDGRKARGEV			922
Kat6a	A0A5F8MPX1;G3X940;Q8BZ21	403;403;403													GLDFCRDSNAPLKFNKKTKGLIDGLTKFFTP			924
Kat6a	A0A5F8MPX1;G3X940;Q8BZ21	350;350;350			+		+	+	Kat6a	Kat6a	G3X940;Q8BZ21	350;350	Q8BZ21;G3X940	350;350	IGRPKNRLKKQNTVSKGPFSKVRTGPGRGRK	IGRPKNRLKKQNTVSKGPFSKVRTGPGRGRK	IGRPKNRLKKQNTVSKGPFSKVRTGPGRGRK	925	2376	2392
Kat6a	A0A5F8MPX1;G3X940;Q8BZ21	90;90;90					+			Kat6a			Q8BZ21;G3X940	90;90	DNPGRIALPKPRNHGKLDTKQSVDWNKLLKR		DNPGRIALPKPRNHGKLDTKQSVDWNKLLKR	928		2391
Kat6a	A0A5F8MPX1;G3X940;Q8BZ21	934;884;884													RCGRKNRKTQERFGDKDSKMLVDETLSASQE			929
Eed	A0A5F8MPX8;Q921E6-2	78;78			+	+	+	+	Eed	Eed	Q921E6;Q921E6-2	19;78	Q921E6;Q921E6-2	19;78	REVSTAPAGTDMPAAKKQKLSSDENSNPDLS	REVSTAPAGTDMPAAKKQKLSSDENSNPDLS	REVSTAPAGTDMPAAKKQKLSSDENSNPDLS	930	6920	7706
Eed	A0A5F8MPX8;Q921E6-2;Q921E6-3;Q921E6	131;131;58;72													TNTPNAPGRKSWGKGKWKSKKCKYSFKCVNS			931
Mkl1	D3YUG5;D3YUI2;A0A5F8MQ33;Q8K4J6-2;Q8K4J6	86;186;186;86;121		+			+			Mkl1			Q8K4J6;D3YUG5;D3YUI2;Q8K4J6-2	121;86;86;86	NEKIAQRPGPMELVEKNILPVESSLKEAIIV		NEKIAQRPGPMELVEKNILPVESSLKEAIIV	933		7248
Kat6b	A0A5F8MQ39;Q8BRB7-2;Q8BRB7	1185;894;1003		+	+		+		Kat6b	Kat6b	Q8BRB7;Q8BRB7-2	1003;894	Q8BRB7;Q8BRB7-2	1003;894	GRKPVLRKAFPHQPGKKRQTEEEEGEDNHFF	GRKPVLRKAFPHQPGKKRQTEEEEGEDNHFF	GRKPVLRKAFPHQPGKKRQTEEEEGEDNHFF	935	6031	6693
Kat6b	A0A5F8MQ39;Q8BRB7-2;Q8BRB7	852;561;670													CHLVGYFSKEKLCQQKYNVSCIMIMPQHQRQ			937
Kat6b	A0A5F8MQ39;Q8BRB7	441;441		+											LKVNKKTKGLIDGLTKFFTPSPDGRRSRGEI			938
Kat6b	A0A5F8MQ39;Q8BRB7	380;380		+	+		+	+	Kat6b	Kat6b	Q8BRB7	380	Q8BRB7	380	SAFTGRGSPGRGQKTKVSTTPSSGHAASGKH	SAFTGRGSPGRGQKTKVSTTPSSGHAASGKH	SAFTGRGSPGRGQKTKVSTTPSSGHAASGKH	940	6040	6700
Kat6b	A0A5F8MQ39;Q8BRB7	394;394		+	+		+	+	Kat6b	Kat6b	Q8BRB7	394	Q8BRB7	394	TKVSTTPSSGHAASGKHSSSRLAVTDPTRPG	TKVSTTPSSGHAASGKHSSSRLAVTDPTRPG	TKVSTTPSSGHAASGKHSSSRLAVTDPTRPG	941	6041	6701
Kat6b	A0A5F8MQ39;Q8BRB7-2;S4R2Q8;Q14AW2;Q8BRB7	44;44;44;44;44		+											EERICHAVSTSHGLDKKTVSEQLELSVQDGS			942
Kat6b	A0A5F8MQ39;Q8BRB7-2;Q8BRB7	673;382;491		+											INPDQDNDTDIKISIKQESADVSLVGNKELV;TSHVLATDTDIKISIKQESADVSLVGNKELV			943
Kat6b	A0A5F8MQ39;Q8BRB7-2;Q8BRB7	331;331;331			+				Kat6b		Q8BRB7;Q8BRB7-2	331;331			QVCRPKKKGRKLLHEKAAQIKRRYAKPIGRP	QVCRPKKKGRKLLHEKAAQIKRRYAKPIGRP		944	6033
Kat6b	A0A5F8MQ39;Q8BRB7-2;Q8BRB7	1116;825;934			+		+	+	Kat6b	Kat6b	Q8BRB7;Q8BRB7-2	934;825	Q8BRB7;Q8BRB7-2	934;825	KPQSVSIKRKRPFVVKKKRGRKRRRINSSVT	KPQSVSIKRKRPFVVKKKRGRKRRRINSSVT	KPQSVSIKRKRPFVVKKKRGRKRRRINSSVT	946	6039	6699
Kat6b	A0A5F8MQ39;Q8BRB7	413;413		+											SRLAVTDPTRPGATTKTTTSSTYISASTLKV			949
Kat6b	A0A5F8MQ39;Q8BRB7-2;Q8BRB7	158;158;158		+											TTNHPAFQQRLRLGAKRAVNNGRLLKEGPQY			950
Kat6b	A0A5F8MQ39;Q8BRB7-2;Q8BRB7	970;679;788													FVIIRREKLILGHMEKLKNCSRPNELDPESL			951
Kat6b	A0A5F8MQ39;Q8BRB7-2;Q8BRB7	835;544;653													DVEPFLFYVLTKNDEKGCHLVGYFSKEKLCQ			952
Kat6b	A0A5F8MQ39;Q8BRB7-2;Q8BRB7	1044;753;862			+		+		Kat6b	Kat6b	Q8BRB7;Q8BRB7-2	862;753	Q8BRB7;Q8BRB7-2	862;753	RVSSRQSSAKVQSKNKYLHSPERRPVAGERG	RVSSRQSSAKVQSKNKYLHSPERRPVAGERG	RVSSRQSSAKVQSKNKYLHSPERRPVAGERG	953	6036	6698
Kat6b	A0A5F8MQ39;Q8BRB7-2;Q8BRB7	1038;747;856			+		+		Kat6b	Kat6b	Q8BRB7;Q8BRB7-2	856;747	Q8BRB7;Q8BRB7-2	856;747	QEILSSRVSSRQSSAKVQSKNKYLHSPERRP	QEILSSRVSSRQSSAKVQSKNKYLHSPERRP	QEILSSRVSSRQSSAKVQSKNKYLHSPERRP	954	6037	6696
Kat6b	A0A5F8MQ39;Q8BRB7-2;Q8BRB7	1042;751;860			+		+		Kat6b	Kat6b	Q8BRB7;Q8BRB7-2	860;751	Q8BRB7;Q8BRB7-2	860;751	SSRVSSRQSSAKVQSKNKYLHSPERRPVAGE	SSRVSSRQSSAKVQSKNKYLHSPERRPVAGE	SSRVSSRQSSAKVQSKNKYLHSPERRPVAGE	955	6038	6697
Kat6b	A0A5F8MQ39;Q8BRB7	433;433													STYISASTLKVNKKTKGLIDGLTKFFTPSPD			956
Kat6b	A0A5F8MQ39;Q8BRB7	430;430													TTSSTYISASTLKVNKKTKGLIDGLTKFFTP			957
Nelfb	A0A5H1ZRL3;Q8C4Y3;Q8C4Y3-3	177;126;177													PVVMCVMKHLPKVPEKKLKLVMADKELYRAC			959
Unc45a	A0A5K1VVS7;Q99KD5	1074;930													GEESPVTRAAAACLEKAVEYRLIQPNQDGE_			960
Unc45a	A0A5K1VVS7;Q99KD5;D3YZN8;D3YVI2	214;70;55;55			+		+		Unc45a	Unc45a	Q99KD5;D6RIN1;D3YZN8;D3YVI2	70;70;55;55	Q99KD5;D6RIN1;D3YZN8;D3YVI2	70;70;55;55	QDQAILHRNRAACHLKLEDYSKAESEASKAI	QDQAILHRNRAACHLKLEDYSKAESEASKAI	QDQAILHRNRAACHLKLEDYSKAESEASKAI	961	7078	7907
Unc45a	A0A5K1VVS7;Q99KD5;D3YZN8;A0A0U1RNI4	260;116;101;51					+			Unc45a			Q99KD5;D6RIN1;D3YZN8	116;116;101	ALEKLGRLDQAVLDLKRCVSLEPKNKVFQES		ALEKLGRLDQAVLDLKRCVSLEPKNKVFQES	962		7909
Unc45a	A0A5K1VVS7;Q99KD5	669;525			+		+		Unc45a	Unc45a	Q99KD5;D6RIN1	525;525	Q99KD5;D6RIN1	525;525	GTDFSMKQFAEGSTLKLAKQCRKWLCNDQID	GTDFSMKQFAEGSTLKLAKQCRKWLCNDQID	GTDFSMKQFAEGSTLKLAKQCRKWLCNDQID	964	7081	7910
Nkrf	A0A668KL68;Q8BY02	144;50													STYDGQNPPKKQAGSKFHVRARFEPVHFVAS			966
Map2	G3UZJ2;Q80X35;Q80ZL4;A0A668KLC6;P20357;G3UWW1;G3UZV6;Q3TLQ0	155;281;282;1804;1643;212;257;282					+			Map2			P20357;Q80X35;Q80ZL4;G3UZJ2;Q3TLQ0;G3UWW1;G3UZV6	1643;281;282;155;282;212;257	RTPGTPKSGILVPSEKKVAIIRTPPKSPATP		RTPGTPKSGILVPSEKKVAIIRTPPKSPATP	968		3441
Akap12	A0A668KLV9;A0A668KLD3;Q9WTQ5-2;Q9WTQ5	1162;1162;1137;1242			+		+		Akap12	Akap12	Q9WTQ5-2;Q9WTQ5	1137;1242	Q9WTQ5;Q9WTQ5-2	1242;1137	AEVGQEGEAGQFDGEKVKDGQCVKELEVPVH	AEVGQEGEAGQFDGEKVKDGQCVKELEVPVH	AEVGQEGEAGQFDGEKVKDGQCVKELEVPVH	969	8231	9270
Akap12	A0A668KLV9;A0A668KLD3;Q9WTQ5-2;Q9WTQ5	520;520;495;600		+											DGEKKREGITPWASFKKMVTPKKRVRRPSES			970
Akap12	A0A668KLV9;A0A668KLD3;Q9WTQ5-2;Q9WTQ5	421;421;396;501		+	+				Akap12		Q9WTQ5-2;Q9WTQ5	396;501			MLSSQERIKVQGSPLKKLFSSSGLKKLSGKK	MLSSQERIKVQGSPLKKLFSSSGLKKLSGKK		973	8243
Actn1	A1BN54;Q7TPR4	89;89					+			Actn1			A1BN54;Q7TPR4	89;89	GERLAKPERGKMRVHKISNVNKALDFIASKG		GERLAKPERGKMRVHKISNVNKALDFIASKG	980		178
Cul4b	A2A432;E9PXY1;A2A432-2	864;790;835													VLAKNPKGKDIEDGDKFICNDDFKHKLFRIK			983
Cul4b	A2A432;E9PXY1;A2A432-2	872;798;843					+			Cul4b			A2A432;E9PXY1;A2A432-2	872;798;843	KDIEDGDKFICNDDFKHKLFRIKINQIQMKE		KDIEDGDKFICNDDFKHKLFRIKINQIQMKE	984		181
Cul4b	A2A432;E9PXY1;A2A432-2;J3QJX0	171;97;171;97		+			+			Cul4b			A2A432;E9PXY1;A2A432-2;J3QJX0	171;97;171;97	CLGVPVATSSHVPIQKKLRFEDTLEFVGIDT		CLGVPVATSSHVPIQKKLRFEDTLEFVGIDT	986		179
Cul4b	A2A432;E9PXY1;A2A432-2;J3QJX0	112;38;112;38			+		+	+	Cul4b	Cul4b	A2A432;E9PXY1;A2A432-2;J3QJX0	112;38;112;38	A2A432;E9PXY1;A2A432-2;J3QJX0	112;38;112;38	SATDGNTSTTPPTSAKKRKLNSSSSSSNSSN	SATDGNTSTTPPTSAKKRKLNSSSSSSNSSN	SATDGNTSTTPPTSAKKRKLNSSSSSSNSSN	990	249	185
Ncoa3	Q05BA5;A2A468;O09000	673;673;674		+											TVSSTSNVHGSLLQEKHRILHKLLQNGNSPA			994
Ncoa3	Q05BA5;A2A468;O09000	772;772;773			+		+	+	Ncoa3	Ncoa3	A2A468;Q05BA5;O09000	772;772;773	A2A468;Q05BA5;O09000	772;772;773	LSQCSCSTNPSSGQEKDPKIKTETNEEVSGD	LSQCSCSTNPSSGQEKDPKIKTETNEEVSGD	LSQCSCSTNPSSGQEKDPKIKTETNEEVSGD	996	254	190
Ncoa3	Q05BA5;A2A468;O09000	679;679;680		+			+			Ncoa3			A2A468;Q05BA5;O09000	679;679;680	NVHGSLLQEKHRILHKLLQNGNSPAEVAKIT		NVHGSLLQEKHRILHKLLQNGNSPAEVAKIT	1000		194
Ncoa3	Q05BA5;A2A468;O09000	347;347;348													FSLADGTIVSAQTKSKLFRNPVTNDRHGFIS			1001
Zmynd8	A2A483;A2A485;Q3UH28;Q3U1M7;E9Q8D1;A2A482;A2A484	564;559;539;559;584;539;568													SPKRQIRSRFQLNLDKTIESCKAQLGINEIS			1002
Zmynd8	A2A483;A2A485;Q3UH28;Q3U1M7;E9Q8D1;A2A482;A2A484;A2A481;A2A480	413;408;388;408;433;388;417;388;408			+	+	+	+	Zmynd8	Zmynd8	Q3UH28;Q3U1M7;A2A483;A2A482;A2A485;E9Q8D1;A2A484;A2A481;A2A480	388;408;413;388;408;433;417;388;408	A2A483;Q3UH28;E9Q8D1;A2A482;A2A484;A2A481;A2A485;Q3U1M7;A2A480	413;388;433;388;417;388;408;408;408	KLNFDMTASPKILLSKPLLSGGAGRRISLSD	KLNFDMTASPKILLSKPLLSGGAGRRISLSD	KLNFDMTASPKILLSKPLLSGGAGRRISLSD	1003	259	198
Zmynd8	A2A483;A2A485;Q3UH28;Q3U1M7;A2A482;A2A481;A2A479;A2A486	15;35;15;35;15;15;15;46			+		+		Zmynd8	Zmynd8	Q3UH28;Q3U1M7;A2A483;A2A482;A2A485;E9Q8D1;A2A484;A2A481;A2A479;A2A486;A2A480	15;35;15;15;35;35;19;15;15;46;35	A2A483;Q3UH28;E9Q8D1;A2A482;A2A484;A2A481;A2A479;A2A485;Q3U1M7;A2A480;A2A486	15;15;35;15;19;15;15;35;35;35;46	_MDISTRSKDPVSTEKTAPKRRFPSPPHSSN	_MDISTRSKDPVSTEKTAPKRRFPSPPHSSN	_MDISTRSKDPVSTEKTAPKRRFPSPPHSSN;GMDISTRSKDPVSTEKTAPKRRFPSPPHSSN	1004	255	196
Plcg1	A2A4A6;Q62077;G3UXP4	178;178;178													SVDRNREDRISAKDLKNMLSQVNYRVPNMRF			1005
Dhx8;Dhx38	A2A4N9;A2A4P0;Q80X98	599;652;596					+			Dhx8;Dhx38			A2A4P0;A2A4N9;Q80X98	652;599;596	IGCTQPRRVAAMSVAKRVSEEFGCCLGQEVG;IGCTQPRRVAAMSVAKRVSEEMGGNLGEEVG		IGCTQPRRVAAMSVAKRVSEEFGCCLGQEVG;IGCTQPRRVAAMSVAKRVSEEMGGNLGEEVG	1006		201
Rpl19	A2A547;P84099	63;65	+												IIRKPVTVHSRARCRKNTLARRKGRHMGIGK			1007
Rpl19	A2A547;P84099	51;53													RQQIRKLIKDGLIIRKPVTVHSRARCRKNTL			1008
Rpl19	A2A547;P84099	78;80			+		+		Rpl19	Rpl19	A2A547;P84099	78;80	P84099;A2A547	80;78	KNTLARRKGRHMGIGKRKGTANARMPEKVTW	KNTLARRKGRHMGIGKRKGTANARMPEKVTW	KNTLARRKGRHMGIGKRKGTANARMPEKVTW	1009	265	206
Rpl19	A2A547;P84099	142;144													GNVFKNKRILMEHIHKLKADKARKKLLADQA			1010
Kansl1	A2A5Y4;Q80TG1;Q80TG1-3;Q80TG1-2;Q80TG1-4	266;266;266;266;266		+											STDSSSNLTNVKLEVKKSPLSSILFSALDSD			1015
Kansl1	A2A5Y4;Q80TG1;Q80TG1-3;Q80TG1-2;Q80TG1-4	311;311;311;311;311		+											IRARRLQKRLQVVQAKQVERHLQHQLGGFLE			1016
Kansl1	A2A5Y4;Q80TG1;Q80TG1-3;Q80TG1-2;Q80TG1-4	180;180;180;180;180		+											STHSDHDNSSSLNGGKRSLTSSSLQGGEVGG			1017
Kansl1	A2A5Y4;Q80TG1;Q80TG1-3;Q80TG1-2;Q80TG1-4	159;159;159;159;159		+			+			Kansl1			A2A5Y4;Q80TG1;Q80TG1-3;Q80TG1-2;Q80TG1-4	159;159;159;159;159	SGQTALPQAPVNGLAKKLTKSSTHSDHDNSS		SGQTALPQAPVNGLAKKLTKSSTHSDHDNSS	1018		213
Kansl1	A2A5Y4;Q80TG1;Q80TG1-3;Q80TG1-2	597;597;564;597			+		+		Kansl1	Kansl1	A2A5Y4;Q80TG1;Q80TG1-3;Q80TG1-2	597;597;564;597	A2A5Y4;Q80TG1;Q80TG1-3;Q80TG1-2	597;597;564;597	DGTCVAARTRPVLTCKKRRLVRPSSIVPLSK	DGTCVAARTRPVLTCKKRRLVRPSSIVPLSK	DGTCVAARTRPVLTCKKRRLVRPSSIVPLSK	1019	275	214
Bptf	E9Q6A7;A2A655;A2A654	767;829;892													HQHREDHDKRRHLAHKFCLTPAGEFKWNGSV			1021
Bptf	E9Q6A7;A2A655;A2A654	673;735;798													SGSTRIITRLRNPESKLSQLKSQQVAAAAHE			1022
Bptf	E9Q6A7;A2A655;A2A654;A2A653	1981;2033;2096;143		+											LSGSVTPGTKMVLATKVGSPATVTFQQNKNF			1023
Bptf	E9Q6A7;A2A655;A2A654	1346;1398;1461		+											RFIAPEQGGESVESTKCQVVSKSTENCEDKL			1025
Bptf	E9Q6A7;A2A655;A2A654	1248;1300;1363	+		+				Bptf		E9Q6A7;A2A655;A2A654	1248;1300;1363			PTSADDVGILICKSRKLHSQDDSSTVVSSSK	PTSADDVGILICKSRKLHSQDDSSTVVSSSK		1026	279
Gpatch8	A2A6A1	311		+			+			Gpatch8			A2A6A1	311	QKLGVSFSFAKKAPVKLESIASVFKDHAEEG		QKLGVSFSFAKKAPVKLESIASVFKDHAEEG	1032		216
Gpatch8	A2A6A1	1325					+			Gpatch8			A2A6A1	1325	SQPITFTPEEMEKYSKLQQAAQQHIQQQLLA		SQPITFTPEEMEKYSKLQQAAQQHIQQQLLA	1033		221
Mrpl10	A2A715;Q3TBW2	174;252													VKEQNEGDCATSANEKLHPPDPAPDA_____			1036
Zmym4	A2A791;A2A791-2	12;12		+											____MAEREVETGPRKRFEQKSDAVFDEIVE			1037
Zmym4	A2A791;A2A791-2;F6VYE2	1439;1350;1099		+	+		+		Zmym4	Zmym4	A2A791-2;A2A791;F6VYE2	1350;1439;1099	A2A791;F6VYE2;A2A791-2	1439;1099;1350	LRFFPPLQKPESEPDKVTIGKRKRNEDDEAP	LRFFPPLQKPESEPDKVTIGKRKRNEDDEAP	LRFFPPLQKPESEPDKVTIGKRKRNEDDEAP	1038	294	234
Zmym4	A2A791;A2A791-2;F6VYE2	1444;1355;1104													PLQKPESEPDKVTIGKRKRNEDDEAPVGVEM			1039
Zmym4	A2A791;A2A791-2;F6VYE2	474;474;223			+				Zmym4		A2A791-2;A2A791;F6VYE2	474;474;223			YQNVVHKLCSDACFSKFRSANNLTMNCCENC	YQNVVHKLCSDACFSKFRSANNLTMNCCENC		1040	293
Zmym4	A2A791;A2A791-2	185;185			+	+			Zmym4		A2A791-2;A2A791	185;185			KNRDLTYHEREKRLDKPHKGLDSRLKSSFFD	KNRDLTYHEREKRLDKPHKGLDSRLKSSFFD		1041	295
Zmym4	A2A791;A2A791-2	148;148													LKKDFPKQFDQVSVFKSIRKDFCLVRENSKE			1042
Prdm2	A2A7B5	1616			+		+		Prdm2	Prdm2	A2A7B5	1616	A2A7B5	1616	SLHVKVQKSKAVLQSKTALASKKRTDRFIVK	SLHVKVQKSKAVLQSKTALASKKRTDRFIVK	SLHVKVQKSKAVLQSKTALASKKRTDRFIVK	1045	301	235
Prdm2	A2A7B5	685			+	+			Prdm2		A2A7B5	685			EVVSFHKEKGVYLSSKLKQLLQTQDKLTPPA	EVVSFHKEKGVYLSSKLKQLLQTQDKLTPPA		1046	304
Prdm2	A2A7B5	1581			+				Prdm2		A2A7B5	1581			NSSPVRMAKITHVEGKKSKAVAKSHSTQLSS	NSSPVRMAKITHVEGKKSKAVAKSHSTQLSS		1047	305
Rlf	E9Q532;A2A7F4	1771;1881		+											VVLDKALTDCGELALKQLHYLRPVVVLERSK			1048
Rlf	E9Q532;A2A7F4	1421;1531													RPFNTKAKKCGLLKDKKAPITFKTRAEAIHM			1049
Rlf	E9Q532;A2A7F4	1260;1370													FACKYKDCNKRFLCSKALAKHCSDSHNLDHI			1050
Rlf	E9Q532;A2A7F4	1405;1515		+											GQTQGQTQGQEQQAAKRPFNTKAKKCGLLKD			1052
Gm13145;Zfp600;Rex2;Gm13242	A2A7I1;A2A7V0;A2AWF2;A2A9J5	297;319;319;291			+				Gm13145;Gm13152;Zfp600;Gm13242		A2A7I1;A2A8Q4;A2A7V0;A2A9J5	297;310;319;291			EKPYKCNECDKCFTDKGSLRVHQRIHTGEKP	EKPYKCNECDKCFTDKGSLRVHQRIHTGEKP		1053	309
Mycbp	A2A7K5;Q9EQS3	20;20			+		+		Mycbp	Mycbp	A2A7K5;Q9EQS3	20;20	Q9EQS3;A2A7K5	20;20	KAADSKREQFRRYLEKSGVLDTLTKVLVALY	KAADSKREQFRRYLEKSGVLDTLTKVLVALY	KAADSKREQFRRYLEKSGVLDTLTKVLVALY	1055	313	239
Yars	Q91WQ3;A2A7S7	520;556		+											WKQTNFMTKLGFVSCKSLKGGNIS_______			1056
Rere	Q80TZ9;A2A7T3;A0A1W2P787	1150;882;166					+			Rere			Q80TZ9;A2A7T3	1150;882	SCARTDLYFMPLAGSKLAKKREEAIEKAKRE		SCARTDLYFMPLAGSKLAKKREEAIEKAKRE	1059		241
Gm13152	A2A8Q4	310													EKPYKCSECEKCFTDKGSLRRHQKIHTGEKP			1060
Gm13152;Gm19965;Zfp7;Gm13139	A2A8Q4;J3QNY8;Q3TFZ4;Q8R1N3	184;534;522;546													EKGKLRIHQRIHKGEKPYKCSECDKCFTEKG;KKSHLSIHLRIHKGEKPYKCSDCDKCFTEKR;QSSSLIYHQRIHKGEKPYKCSQCGKAFSMST;RSSNLLVHNRIHKGEKPYKCNKCGKYFTQSS			1061
Srrm1	A2A8V8;A2A8V9;E9PUK6;Q52KI8;E9QKA4;Q52KI8-2;A2A983;F6T4M4	36;36;36;36;36;36;36;29			+		+		Srrm1	Srrm1	E9QKA4;A2A8V8;A2A8V9;E9PUK6;Q52KI8-2;Q52KI8;A2A983;F6T4M4	36;36;36;36;36;36;36;29	Q52KI8;A2A8V9;E9QKA4;A2A8V8;E9PUK6;Q52KI8-2;A2A983;F6T4M4	36;36;36;36;36;36;36;29	QKKLLKQLKFAECLEKKVDMSKVNLEVIKPW	QKKLLKQLKFAECLEKKVDMSKVNLEVIKPW	QKKLLKQLKFAECLEKKVDMSKVNLEVIKPW	1063	336	243
Srrm1	A2A8V8;A2A8V9;E9PUK6;Q52KI8	895;904;909;932													AEDDNLDDLERHLREKALRSMRKAQVSPQS_			1064
Srrm1	A2A8V8;A2A8V9;E9PUK6;Q52KI8;E9QKA4;Q52KI8-2;A2A983	140;140;140;140;140;140;140			+		+	+	Srrm1	Srrm1	E9QKA4;A2A8V8;A2A8V9;E9PUK6;Q52KI8-2;Q52KI8;A2A983	140;140;140;140;140;140;140	Q52KI8;A2A8V9;E9QKA4;A2A8V8;E9PUK6;Q52KI8-2;A2A983	140;140;140;140;140;140;140	ELKKEEIKQRQIEQEKLASLKKQDEDKDKRD	ELKKEEIKQRQIEQEKLASLKKQDEDKDKRD	ELKKEEIKQRQIEQEKLASLKKQDEDKDKRD	1065	338	245
Srrm1	A2A8V8;A2A8V9;E9PUK6;Q52KI8;E9QKA4;Q52KI8-2;A2A983;F6T4M4	29;29;29;29;29;29;29;22	+		+				Srrm1		E9QKA4;A2A8V8;A2A8V9;E9PUK6;Q52KI8-2;Q52KI8;A2A983;F6T4M4	29;29;29;29;29;29;29;22			DNRFSNKQKKLLKQLKFAECLEKKVDMSKVN	DNRFSNKQKKLLKQLKFAECLEKKVDMSKVN		1066	339
Szt2	A2A9C3;A2A9C3-2;V9GXW1	2656;2655;188													RSAPRQRLLLLEVTDKKLQLLTYNWAPDLGA			1067
Gm884	A2A9H6	1613													KPTQKTPTQIKKLRKKVATHTLKYKKGMLTA			1069
Jade2	A2AA59;Q6ZQF7-2;Q6ZQF7	32;32;32			+		+	+	Jade2	Jade2	A2AA59;Q6ZQF7-2;Q6ZQF7	32;32;32	Q6ZQF7;A2AA59;Q6ZQF7-2	32;32;32	TTDGHVTSTSASRCSKLPSSTKSGWPRQNEK	TTDGHVTSTSASRCSKLPSSTKSGWPRQNEK	TTDGHVTSTSASRCSKLPSSTKSGWPRQNEK	1070	349	250
Jade2	A2AA59;Q6ZQF7-2;Q6ZQF7	38;38;38			+		+	+	Jade2	Jade2	A2AA59;Q6ZQF7-2;Q6ZQF7	38;38;38	Q6ZQF7;A2AA59;Q6ZQF7-2	38;38;38	TSTSASRCSKLPSSTKSGWPRQNEKKPSEVF	TSTSASRCSKLPSSTKSGWPRQNEKKPSEVF	TSTSASRCSKLPSSTKSGWPRQNEKKPSEVF	1071	350	251
Jade2	A2AA59;Q6ZQF7-2;Q6ZQF7	47;47;47		+											KLPSSTKSGWPRQNEKKPSEVFRTDLITAMK			1072
Jade2	A2AA59;Q6ZQF7-2;Q6ZQF7	498;519;498		+											CYMVTRRERTKHTICKLQEQIFHLQMKLIEQ			1073
Jade2	A2AA59;Q6ZQF7-2;Q6ZQF7	298;319;298					+			Jade2			Q6ZQF7;A2AA59;Q6ZQF7-2	298;298;319	PEVSIGCPEKMEPITKISHIPASRWALSCSL		PEVSIGCPEKMEPITKISHIPASRWALSCSL	1074		252
Mbtd1	Q5NC75;A2ABG6;Q6P5G3-2;Q6P5G3;Q5NC76	115;115;137;115;115		+			+			Mbtd1			Q6P5G3-2;Q6P5G3;Q5NC76;Q5NC75;A2ABG6	137;115;115;115;115	PTKKAKVLQKQPLVAKLAAYAQYQATLQNQA		PTKKAKVLQKQPLVAKLAAYAQYQATLQNQA	1075		6103
Mbtd1	Q5NC75;A2ABG6;Q6P5G3-2;Q6P5G3;Q5NC76	131;131;153;131;131		+											LAAYAQYQATLQNQAKTKAGNSAISVEGFSW			1076
Med14	A2ABV5;A2BDN7;A2ABV5-2	621;621;621					+			Med14			A2ABV5;A2BDN7;A2ABV5-2	621;621;621	SYTKTGKQTRTGTKHKLSDDPCPIDSKKAKR		SYTKTGKQTRTGTKHKLSDDPCPIDSKKAKR	1077		256
Dhx35	A2ACQ1;Q8K1G9;A2ACP9	9;9;9					+			Dhx35			A2ACP9;Q8K1G9;A2ACQ1	9;9;9	_______MAAPLGPVKFWKPGTEGPGVSISE		_______MAAPLGPVKFWKPGTEGPGVSISE	1079		261
Spen	A2ADB1;A2ADB0;Q62504-3;Q62504-2;Q62504	938;961;960;937;960		+											EPAKSDPARGKALREKVLPSHAEVGEKEGRT			1080
Spen	A2ADB1;A2ADB0;Q62504-3;Q62504-2;Q62504	949;972;971;948;971		+											ALREKVLPSHAEVGEKEGRTKLRKHLKAEQT			1081
Spen	A2ADB1;A2ADB0;Q62504-3;Q62504-2;Q62504	1834;1857;1856;1833;1856													RSKTSVQAAAASVVEKPVTRKSERIDREKLK			1084
Spen	A2ADB1;A2ADB0;Q62504-3;Q62504-2;Q62504	36;36;36;36;36		+											KIIEHFKRYGRVESVKILPKRGSEGGVAAFV			1086
Ppp1r8	A2ADR8;Q8R3G1	342;343		+											NEPKKKKYAKEAWPGKKPTPSLLI_______			1087
Ampd2	A2AE27;Q9DBT5	462;436					+			Ampd2			Q9DBT5;A2AE27	436;462	VLREIFIKTDNKISGKYFAHIIKEVMADLEE		VLREIFIKTDNKISGKYFAHIIKEVMADLEE	1089		266
Tceal3;Tceal6;Tceal5	A2AEC2;Q9DB24;Q8R0A5;Q8CCT4	98;98;98;98		+											PDSQAKSASEARAAEKRPAEDYVPRKAKRKT			1090
Cstf2;Cstf2t	A2AEJ8;A2AEK1;Q8BIQ5-2;Q8BIQ5;Q8C7E9	80;96;96;96;96			+		+		Cstf2;Cstf2t	Cstf2;Cstf2t	A2AEJ8;A2AEK1;Q8BIQ5-2;Q8BIQ5;Q8C7E9	80;96;96;96;96	Q8BIQ5;A2AEK1;Q8BIQ5-2;A2AEJ8;Q8C7E9	96;96;96;80;96	EFSGRALRVDNAASEKNKEELKSLGTGAPVI	EFSGRALRVDNAASEKNKEELKSLGTGAPVI	EFSGRALRVDNAASEKNKEELKSLGTGAPVI	1091	364	271
Cstf2;Cstf2t	A2AEJ8;A2AEK1;Q8BIQ5-2;Q8BIQ5;Q8C7E9	82;98;98;98;98													SGRALRVDNAASEKNKEELKSLGTGAPVIES			1092
Otud5	A2AES3;A2AES5;A2AES4;Q3U2S4-2;Q3U2S4	516;566;570;522;565		+											DSMKKNKVHREPPPDKS______________			1094
Tfe3	A2AEW0;A2AEW1;Q64092-3;Q64092-2;Q64092-4;Q64092	303;338;198;233;303;338		+											AELPNIKREISETEAKALLKERQKKDNHNLI			1095
Stag2	O35638;A2AFF6;A0A1B0GXA7	53;53;53			+	+	+		Stag2	Stag2	A2AFF6;O35638;Q3UQG8	53;53;53	A2AFF6;O35638;Q3UQG8	53;53;53	GKGKTCKKGKKGPAEKGKSGNGGGKPPSGSN	GKGKTCKKGKKGPAEKGKSGNGGGKPPSGSN	GKGKTCKKGKKGPAEKGKSGNGGGKPPSGSN	1098	370	273
Stag2	O35638;A2AFF6	545;545													RQAAECHPPVGRGTGKRVLTAKEKKTQLDDR			1099
Stag2;Stag1	O35638;A2AFF6;F8WHU7;Q9D3E6;F6XQW1;F6TNY1	912;912;916;916;527;86													GDIIKETLSKTRQIDKIQCAKTLILSLQQLF;GDIIKETMSKTRQIDKIQCAKTLILSLQQLF			1100
Rbbp7	A2AFI9;Q60973;A2AFJ1	4;4;4		+											____________MASKEMFEDTVEERVINEE			1101
Rbbp7	A2AFI9;Q60973;A2AFJ1;F6ZLC6	21;21;21;49					+			Rbbp7;Rbbp4			Q60973;A2AFI9;F6ZLC6;A2AFJ1;Q60972	21;21;49;21;22	MFEDTVEERVINEEYKIWKKNTPFLYDLVMT		AFDDAVEERVINEEYKIWKKNTPFLYDLVMT;MFEDTVEERVINEEYKIWKKNTPFLYDLVMT	1102		276
Rbbp7	A2AFI9;Q60973;A2AFJ1;F6ZLC6	119;119;110;147			+		+		Rbbp7	Rbbp7	F6ZLC6;A2AFI9;A2AFJ1;Q60973	147;119;110;119	Q60973;A2AFI9;F6ZLC6;A2AFJ1	119;119;147;110	FGGFGSVTGKIECEIKINHEGEVNRARYMPQ	FGGFGSVTGKIECEIKINHEGEVNRARYMPQ	FGGFGSVTGKIECEIKINHEGEVNRARYMPQ	1103	374	275
Rbbp7	A2AFI9;Q60973;F6ZLC6	101;101;129													PNDDAQFDASHCDSDKGEFGGFGSVTGKIEC			1104
Rbbp7;Rbbp4	A2AFI9;Q60973;A2AFJ1;F6ZLC6;Q60972	24;24;24;52;25													DAVEERVINEEYKIWKKNTPFLYDLVMTHAL;DTVEERVINEEYKIWKKNTPFLYDLVMTHAL			1105
Huwe1	A2AFQ0;Q7TMY8-3;Q7TMY8;Q7TMY8-4	3681;3680;3680;3680		+											DGLPEEQPQTTKLKGKMQSRFDMAENVVIVA			1106
Hsd17b10	A2AFQ2;Q99N15	28;28					+			Hsd17b10			Q99N15;A2AFQ2	28;28	AVVTGGASGLGLATAKRLVGQGATAVLLDVP		AVVTGGASGLGLATAKRLVGQGATAVLLDVP	1108		280
Map7d2	A2AG51;A2AG50-3;A2AG50-2;A2AG50	267;267;267;451					+			Map7d2			A2AG50;A2AG50-2;A2AG51;A2AG50-3	451;267;267;267	AGKPTAGTTDAGEAAKILAEKRRQARLQKEQ		AGKPTAGTTDAGEAAKILAEKRRQARLQKEQ	1113		286
Med12	A2AGH8;A2AGH9;A2AGH6-2;A2AGH6	15;15;15;15		+			+	+		Med12			A2AGH6;A2AGH8;A2AGH9;A2AGH6-2	15;15;15;15	_MAAFGILSYEHRPLKRLRLGPPDVYPQDPK		_MAAFGILSYEHRPLKRLRLGPPDVYPQDPK	1115		288
Med12	A2AGH8;A2AGH9;A2AGH6-2;A2AGH6;A2AGH6-3	1770;1770;1770;1770;449													APALLEPEKKAPEPPKTDKPGAAPPSTEERK			1116
Med12	A2AGH8;A2AGH9;A2AGH6-2;A2AGH6;A2AGH6-3	1763;1763;1763;1763;442		+											PEDEEPPAPALLEPEKKAPEPPKTDKPGAAP			1118
Med12	A2AGH8;A2AGH9;A2AGH6-2;A2AGH6	80;80;80;80					+			Med12			A2AGH6;A2AGH8;A2AGH9;A2AGH6-2	80;80;80;80	NPAKISSNFSSIIAEKLRCNTLSDTGRRKSL		NPAKISSNFSSIIAEKLRCNTLSDTGRRKSL	1120		291
Med12	A2AGH8;A2AGH9;A2AGH6-2;A2AGH6	68;68;68;68		+											GDEHGSAKNVNFNPAKISSNFSSIIAEKLRC			1121
Med12	A2AGH8;A2AGH9;A2AGH6-2;A2AGH6	42;42;42;42													QDPKQKEDELTALNVKQGFNNQPAVSGDEHG			1122
Psmc3	A2AGN7;O88685;B7ZCF1;A0A087WPH7	261;303;303;284					+			Psmc3			O88685;B7ZCF1;A0A087WPH7;A2AGN7	303;303;284;261	IDELDAIGTKRFDSEKAGDREVQRTMLELLN		IDELDAIGTKRFDSEKAGDREVQRTMLELLN	1123		814
Brwd3	A2AHJ4-2;A2AHJ4	171;171													SRFSHVFPSSAYQHIKMHKRILGHLSSVYCV			1125
Snapc4	F7D5X7;A2AIV6;Q8BP86-3;Q8BP86-2;Q8BP86	196;502;404;494;494													IASELPHRSGSQCLSKWKILARKKQHLQRKR			1127
Fubp3	A2AJ72;Q3TIX6;A2AJ71;A0A0A6YX76;A0A0A6YY39	32;32;32;32;32		+											EGFVDALHRVRQIAAKIDSIPHLNNSTPLVD			1128
Pnisr	A2AJT4;A2AJT5	730;730		+			+			Pnisr			A2AJT4;A2AJT5	730;730	RESERTFCRSGSISVKVIRHDSRQDSKKNAT		RESERTFCRSGSISVKVIRHDSRQDSKKNAT	1131		309
Atp5c1	Q8C2Q8;A2AKU9;Q91VR2;A2AKV1;A2AKV2;A2AKV3;A2AKV0	31;55;55;31;31;31;31			+		+		Atp5c1	Atp5c1	Q8C2Q8;A2AKU9;Q91VR2;A2AKV3;A2AKV1;A2AKV2;A2AKV0	31;55;55;31;31;31;31	Q91VR2;Q8C2Q8;A2AKU9;A2AKV3;A2AKV1;A2AKV2;A2AKV0	55;31;55;31;31;31;31	NIQKITKSMKMVAAAKYARAERELKPARVYG	NIQKITKSMKMVAAAKYARAERELKPARVYG	NIQKITKSMKMVAAAKYARAERELKPARVYG	1135	442	321
Atp5c1	Q8C2Q8;A2AKU9;Q91VR2;A2AKV1;A2AKV2;A2AKV3;A2AKV0	15;39;39;15;15;15;15			+				Atp5c1		Q8C2Q8;A2AKU9;Q91VR2;A2AKV3;A2AKV1;A2AKV2;A2AKV0	15;39;39;15;15;15;15			_MATLKDITRRLKSIKNIQKITKSMKMVAAA	_MATLKDITRRLKSIKNIQKITKSMKMVAAA		1136	443
Atp5c1	Q8C2Q8;A2AKU9;Q91VR2;A2AKV1;A2AKV2;A2AKV3;A2AKV0	25;49;49;25;25;25;25			+		+		Atp5c1	Atp5c1	Q8C2Q8;A2AKU9;Q91VR2;A2AKV3;A2AKV1;A2AKV2;A2AKV0	25;49;49;25;25;25;25	Q91VR2;Q8C2Q8;A2AKU9;A2AKV3;A2AKV1;A2AKV2;A2AKV0	49;25;49;25;25;25;25	RLKSIKNIQKITKSMKMVAAAKYARAERELK	RLKSIKNIQKITKSMKMVAAAKYARAERELK	RLKSIKNIQKITKSMKMVAAAKYARAERELK	1137	444	322
Setx	A2AKX3;A2AKX3-2	981;600		+											SGLSKQNSFQLQKGDKRCLTANQNSAATCRG			1138
Hnrnpa3;Gm17190	A2AL12;Q8BG05;V9GX38;Q8BG05-2	126;126;71;104			+	+	+		Hnrnpa3;Gm17190;Gm8991;Gm6793;Gm9242	Hnrnpa3;Gm17190;Gm8991;Gm6793;Gm9242	A2AL12;Q8BG05;V9GX38;E9Q7H5;B2RXM2;J3QNY1;Q8BG05-2	126;126;71;104;104;104;104	Q8BG05;A2AL12;V9GX38;E9Q7H5;B2RXM2;J3QNY1;Q8BG05-2	126;126;71;104;104;104;104	VSREDSVKPGAHLTVKKIFVGGIKEDTEEYN	VSREDSVKPGAHLTVKKIFVGGIKEDTEEYN	VSREDSVKPGAHLTVKKIFVGGIKEDTEEYN	1140	448	325
Hnrnpa3	A2AL12;Q8BG05;Q8BG05-2	182;182;160													RGFAFVTFDDHDTVDKIVVQKYHTINGHNCE			1141
Hnrnpa3	A2AL12;Q8BG05;Q8BG05-2	187;187;165					+			Hnrnpa3;Gm8991;Gm6793;Gm9242			Q8BG05;A2AL12;E9Q7H5;B2RXM2;J3QNY1;Q8BG05-2	187;187;169;165;165;165	VTFDDHDTVDKIVVQKYHTINGHNCEVKKAL		VTFDDHDTVDKIVVQKYHTINGHNCEVKKAL	1142		328
Hnrnpa3	A2AL12;Q8BG05;Q8BG05-2	165;165;143		+											GKIETIEVMEDRQSGKKRGFAFVTFDDHDTV			1143
Hnrnpa3	A2AL12;Q8BG05;Q8BG05-2	134;134;112		+			+			Hnrnpa3;Gm8991;Gm6793;Gm9242			Q8BG05;A2AL12;E9Q7H5;B2RXM2;J3QNY1;Q8BG05-2	134;134;112;112;112;112	PGAHLTVKKIFVGGIKEDTEEYNLRDYFEKY		PGAHLTVKKIFVGGIKEDTEEYNLRDYFEKY	1144		327
Hnrnpa3	A2AL12;Q8BG05;A2AL13;Q8BG05-2	199;199;14;177					+			Hnrnpa3;Gm8991;Gm6793;Gm9242			Q8BG05;A2AL12;A2AL13;E9Q7H5;B2RXM2;J3QNY1;Q8BG05-2	199;199;14;181;177;177;177	VVQKYHTINGHNCEVKKALSKQEMQSAGSQR		VVQKYHTINGHNCEVKKALSKQEMQSAGSQR	1145		329
Hnrnpa3	A2AL12;Q8BG05	4;4			+		+	+	Hnrnpa3	Hnrnpa3	A2AL12;Q8BG05	4;4	Q8BG05;A2AL12	4;4	____________MEVKPPPGRPQPDSGRRRR	____________MEVKPPPGRPQPDSGRRRR	____________MEVKPPPGRPQPDSGRRRR	1147	449	330
Hnrnpa3	A2AL12;Q8BG05;Q8BG05-2	73;73;51					+			Hnrnpa3;Gm8991;Gm6793;Gm9242			Q8BG05;A2AL12;E9Q7H5;B2RXM2;J3QNY1;Q8BG05-2	73;73;51;51;51;51	WGTLTDCVVMRDPQTKRSRGFGFVTYSCVEE		WGTLTDCVVMRDPQTKRSRGFGFVTYSCVEE	1148		331
Rexo4	Q6PAQ4;A2ALB2;A2ALB1	184;161;161													KKRTYSDISSHQGALKPKWKATEAAVILNQP			1150
Rexo4	Q6PAQ4;A2ALB2;A2ALB1	100;77;77			+	+	+		Rexo4	Rexo4	A2ALB1;A2ALB2;Q6PAQ4	77;77;100	Q6PAQ4;A2ALB1;A2ALB2	100;77;77	KALQELLKQKSQAAEKPLVSQMDDKMHPQII	KALQELLKQKSQAAEKPLVSQMDDKMHPQII	KALQELLKQKSQAAEKPLVSQMDDKMHPQII	1151	454	334
Dnajc8	A2ALF0;F6TQL3;Q6NZB0;F6QIL6	54;64;88;70					+			Dnajc8			Q6NZB0;A2ALF0;F6TQL3;F6QIL6	88;54;64;70	IKKRFRQLSILVHPDKNQDDADRAQKAFEAV		IKKRFRQLSILVHPDKNQDDADRAQKAFEAV	1152		339
Mllt3	A2AM29	254		+	+		+		Mllt3	Mllt3	A2AM29	254	A2AM29	254	NKPLKEEKIVPKMAFKEPKPMSKEPKADSNL	NKPLKEEKIVPKMAFKEPKPMSKEPKADSNL	NKPLKEEKIVPKMAFKEPKPMSKEPKADSNL	1153	474	346
Mllt3	A2AM29	219					+	+		Mllt3			A2AM29	219	KEKPSKDSREHKSAFKEPSRDHNKSSKDSSK		KEKPSKDSREHKSAFKEPSRDHNKSSKDSSK	1154		347
Mllt3	A2AM29	325		+			+			Mllt3			A2AM29	325	SFSSAPPLILTCSADKKQIKDKSHVKMGKVK		SFSSAPPLILTCSADKKQIKDKSHVKMGKVK	1155		348
Mllt3	A2AM29	348			+		+		Mllt3	Mllt3	A2AM29	348	A2AM29	348	HVKMGKVKIESETSEKKKSMLPPFDDIVDPN	HVKMGKVKIESETSEKKKSMLPPFDDIVDPN	HVKMGKVKIESETSEKKKSMLPPFDDIVDPN	1158	473	344
Lrch2	A2AMP0;F7AAC3;F6VQ19;Q3UMG5-2;Q3UMG5-3;Q3UMG5	15;32;330;319;319;319													_IFKYLNIQACCRMDKKPDSLDLPSLNKRMP			1163
Mrto4	Q9D0I8;A2AMV1	163;163					+			Mrto4			Q9D0I8;A2AMV1	163;163	SMEPQLRQLGLPTALKKGVVTLLSDYEVCKE		SMEPQLRQLGLPTALKKGVVTLLSDYEVCKE	1165		350
Capzb	A2AMW0;P47757-2;P47757-4;P47757;F7CAZ6	147;159;188;159;147													IKGCWDSIHVVEVQEKSSGRTAHYKLTSTVM			1166
Capzb	A2AMW0;P47757-2;P47757-4;P47757	223;235;264;235		+	+		+		Capzb	Capzb	A2AMW0;P47757-2;P47757-4;P47757	223;235;264;235	P47757-2;A2AMW0;P47757-4;P47757	235;223;264;235	MENKIRSTLNEIYFGKTKDIVNGLRSVQTFA	MENKIRSTLNEIYFGKTKDIVNGLRSVQTFA	MENKIRSTLNEIYFGKTKDIVNGLRSVQTFA	1167	483	355
Capzb	A2AMW0;P47757-2;P47757-4;P47757;F7CAZ6	187;199;228;199;187					+			Capzb			P47757-2;A2AMW0;P47757-4;P47757;F7CAZ6	199;187;228;199;187	SGTMNLGGSLTRQMEKDETVSDCSPHIANIG		SGTMNLGGSLTRQMEKDETVSDCSPHIANIG	1169		354
Capzb	A2AMW0;P47757-2;P47757-4	240;252;281			+		+		Capzb	Capzb	A2AMW0;P47757-2;P47757-4	240;252;281	P47757-2;A2AMW0;P47757-4	252;240;281	KDIVNGLRSVQTFADKSKQEALKNDLVEALK	KDIVNGLRSVQTFADKSKQEALKNDLVEALK	KDIVNGLRSVQTFADKSKQEALKNDLVEALK	1170	484	356
Ubap2	A2AMY5;Q91VX2	15;16	+		+				Ubap2		A2AMY5;Q91VX2	15;16			_MTSVSNDRCRGAREKPQMPTAHAAQSQKQV	_MTSVSNDRCRGAREKPQMPTAHAAQSQKQV		1171	486
Ubr4	A2AN08-3;A2AN08;A2AN08-5;A2AN08-2	4819;4843;4871;1684			+				Ubr4		A2AN08-3;A2AN08;A2AN08-5;A2AN08-2	4819;4843;4871;1684			IEEPGLTCCICREGYKFQPTKVLGIYTFTKR	IEEPGLTCCICREGYKFQPTKVLGIYTFTKR		1172	488
Uck1	A2AN37;P52623	272;266		+			+	+		Uck1			P52623;A2AN37	266;272	TFPEPGDHPGVLATGKRSHLESSSRPH____		TFPEPGDHPGVLATGKRSHLESSSRPH____	1173		361
Mdn1	J3QMC5;A2ANY6	1004;1004													GFLTQLDRASHPVVQKLICQHIISGNVKSLL			1176
Mdn1	J3QMC5;A2ANY6	4114;4114													EKEKQHSEAKHILLQKHRALSDLFKHLANIG			1177
Mdn1	J3QMC5;A2ANY6	478;478													MLDKYWTKIHLHNLNKKDLNEVLQSKYPSLL			1178
Mdn1	J3QMC5;A2ANY6	2889;2889			+		+		Mdn1	Mdn1	J3QMC5;A2ANY6	2889;2889	A2ANY6;J3QMC5	2889;2889	LDELKNLVSTQCSELKSRGLSRGFLEKAHDA	LDELKNLVSTQCSELKSRGLSRGFLEKAHDA	LDELKNLVSTQCSELKSRGLSRGFLEKAHDA	1180	497	365
Mdn1	J3QMC5;A2ANY6	2532;2532					+			Mdn1			A2ANY6;J3QMC5	2532;2532	LLIERATNQDWMLRVKWLCHLAKNIPQGLES		LLIERATNQDWMLRVKWLCHLAKNIPQGLES	1182		366
Tfap2c;Tfap2a;Tfap2b;Tfap2d;Tfap2e	A2APA8;Q3ULB3;Q61312;P34056-4;A0A286YCU0;A0A0R4J1E6;A0A286YDR3;Q8BPN4;A0A286YD43;P34056-2;P34056;P34056-3;Q8CE69;Q61313;E9Q5N4;Q91ZK0;Q6VUP9	302;277;238;255;222;226;228;220;255;81;226;220;245;245;227;226;233		+											FCSVPGRLSLLSSTSKYKVTVAEVQRRLSPP			1183
Tfap2c	A2APA8;Q3ULB3;Q61312	503;478;439		+											KSYMNPGDQSPADSSKTMEKMEKHRK_____			1184
Tpx2	A2APB8	65		+	+		+	+	Tpx2	Tpx2	A2APB8	65	A2APB8	65	GIGEPFQGKNSLRKAKLQQGFVTPLKAVDNT	GIGEPFQGKNSLRKAKLQQGFVTPLKAVDNT	GIGEPFQGKNSLRKAKLQQGFVTPLKAVDNT	1185	506	369
Tpx2	A2APB8	581		+			+			Tpx2			A2APB8	581	KALPVPHFDTINLPEKKVKNVTQAEPFSLET		KALPVPHFDTINLPEKKVKNVTQAEPFSLET	1187		371
Tpx2	A2APB8	44					+			Tpx2			A2APB8	44	ENIDSWFDEKANLENKFLRQRGIGEPFQGKN		ENIDSWFDEKANLENKFLRQRGIGEPFQGKN	1188		372
Tpx2	A2APB8	523													VVIKAQPVPHYGVPYKPHIAEARNVEVCPFS			1189
Tpx2	A2APB8	159			+	+	+		Tpx2	Tpx2	A2APB8	159	A2APB8	159	KAKRCVAPATDCPPQKRMKVSHKKKLEEEEE	KAKRCVAPATDCPPQKRMKVSHKKKLEEEEE	KAKRCVAPATDCPPQKRMKVSHKKKLEEEEE	1190	512	373
Tpx2	A2APB8	207		+											AKGKHTVPGVPPAREKVLKSTEEQEIEKRLR			1191
Tpx2	A2APB8	375		+	+		+	+	Tpx2	Tpx2	A2APB8	375	A2APB8	375	VNKIARDPQTPILQTKYRTRAVTCKSTAEQE	VNKIARDPQTPILQTKYRTRAVTCKSTAEQE	VNKIARDPQTPILQTKYRTRAVTCKSTAEQE	1192	507	374
Tpx2	A2APB8	476		+	+		+		Tpx2	Tpx2	A2APB8	476	A2APB8	476	PCPTKILEDVVGVPEKKVIPATVPKSPVFAL	PCPTKILEDVVGVPEKKVIPATVPKSPVFAL	PCPTKILEDVVGVPEKKVIPATVPKSPVFAL	1193	508	376
Aqr	A2AQA7;Q8CFQ3	576;576													VCFLITVRPTKPYGTKFDRRRPFIEQVGLVY			1196
Aqr	A2AQA7;Q8CFQ3	1049;1049			+				Aqr		A2AQA7;Q8CFQ3	1049;1049			KEAKIIAMTCTHAALKRHDLVKLGFKYDNIL	KEAKIIAMTCTHAALKRHDLVKLGFKYDNIL		1197	525
Bcorl1	A2AQH4;F8WJL9;F6ZBD9	1120;1106;562		+			+			Bcorl1			A2AQH4;F6ZBD9;F8WJL9	1120;562;1106	ETESLPPKKVKCNKEKEIEEEPRQQPPPQPH		ETESLPPKKVKCNKEKEIEEEPRQQPPPQPH	1199		395
Bcorl1	A2AQH4;F8WJL9	1285;1271													KTQRDTQYRSHHAQDKTLLSQGRRHLWRARE			1200
Gpd2	A2AQR0;Q64521	652;634					+			Gpd2			Q64521;A2AQR0	634;652	SLLPSDIDRYKKRFHKFDEDEKGFITIVDVQ		SLLPSDIDRYKKRFHKFDEDEKGFITIVDVQ	1202		399
Gpd2	A2AQR0;Q64521	113;113					+			Gpd2			Q64521;A2AQR0	113;113	VERDDFSSGTSSRSTKLIHGGVRYLQKAIMN		VERDDFSSGTSSRSTKLIHGGVRYLQKAIMN	1203		400
Zfp64	A2AQR3;Q99KE8;A2AQR4;Q99KE8-2;Q99KE8-3	158;158;158;158;158		+											GCCYPGCQFKTAYGMKDMERHLKIHTGDKPH			1205
Ppig	A2AR02;A2AR01	4;4		+			+			Ppig			A2AR02;A2AR01	4;4	____________MGIKVQRPRCFFDIAINNQ		____________MGIKVQRPRCFFDIAINNQ	1207		405
Ppig	A2AR02	734			+		+		Ppig	Ppig	A2AR02	734	A2AR02	734	ENQKSKGQENDHVHDKNKKCDHESSPGTDED	ENQKSKGQENDHVHDKNKKCDHESSPGTDED	ENQKSKGQENDHVHDKNKKCDHESSPGTDED	1208	530	406
Gm14434;Gm4631;Gm14305;Gm14295;Gm14325;Gm14399;Gm14326;Gm14410;Etohi1	A2ART4;F7CEW8;A2BE23;A2BG91;A0A087WRL6;A2ARW8;A2BFG5;A2ARW1;A2AW67;A2BFG8	297;296;297;241;324;353;325;297;325;353													HSSHLHKHERTHTGDKPYECKQCGKAFAVIY			1210
Pkp4	A2AS45;Q68FH0-2;Q68FH0;A2AS47	1146;1130;1173;832		+											YGLKSTTNYVDFYSTKRPSYRAEQYPGSPDS			1211
Mllt10	O54826;A2AS70;A2AS72	1059;981;516		+	+	+	+		Mllt10	Mllt10	A2AS70;O54826;A2AS72	981;1059;516	O54826;A2AS70;A2AS72	1059;981;516	IHGDSTSQKVTRLSDKTGPVAQEKS______	IHGDSTSQKVTRLSDKTGPVAQEKS______	IHGDSTSQKVTRLSDKTGPVAQEKS______	1212	538	411
Mllt10	O54826;A2AS70;A2AS72	1067;989;524		+											KVTRLSDKTGPVAQEKS______________			1213
Mllt10	O54826;A2AS70	451;373		+			+			Mllt10			O54826;A2AS70	451;373	SPGELGSSSLPTAGYKRAQTSGIEEEAVKEK		SPGELGSSSLPTAGYKRAQTSGIEEEAVKEK	1214		412
Taf3	A2ASY0;Q5HZG4	370;523		+			+			Taf3			Q5HZG4;A2ASY0	523;370	KGYEEKAKLPSSVDVKKKLKKELKTKLKKKE		KGYEEKAKLPSSVDVKKKLKKELKTKLKKKE	1215		420
Taf3	A2ASY0;Q5HZG4	198;351		+			+	+		Taf3			Q5HZG4;A2ASY0	351;198	RPETPNRTPSAMVVEKTVKETIPVMKPTQTP		RPETPNRTPSAMVVEKTVKETIPVMKPTQTP	1216		422
Taf3	A2ASY0;Q5HZG4	233;386		+											KLNIEMQPKKPVVTDKTIDDSIDAVIARACA			1217
Taf3	A2ASY0;Q5HZG4	113;266		+			+			Taf3			Q5HZG4;A2ASY0	266;113	PFAKSQLPIAKPLETKSFTPKTKTKASSPGQ		PFAKSQLPIAKPLETKSFTPKTKTKASSPGQ	1218		421
Taf3	A2ASY0;Q5HZG4;Q5HZG4-2	621;774;33		+											PVIPRLTLRVGAGQDKIVISKVVPAPEAKPA			1219
Myef2	A2ATP5;A2ATP6;Q8C854-3;Q8C854;Q8C854-2;Q8C854-1	6;6;6;6;6;6													__________MADADKSEAAAGDDGSQQQPA			1220
Myef2	A2ATP5;A2ATP6;Q8C854-3;Q8C854;G8JL68;Q8C854-2;F6XJA1;Q8C854-1	85;85;85;85;41;85;51;85		+											RFHPYSKDKNSGTGEKKGPNRNRVFISNIPY			1221
Myef2	A2ATP5;A2ATP6;Q8C854-3;Q8C854;G8JL68	492;509;516;533;472													VRNLPFDLTWQKLKEKFSQCGHVMFAEIKME			1223
Myef2	A2ATP5;A2ATP6;Q8C854-3;Q8C854;G8JL68	527;544;551;568;507			+		+		Myef2	Myef2	A2ATP5;A2ATP6;Q8C854-3;Q8C854;G8JL68	527;544;551;568;507	Q8C854;A2ATP5;A2ATP6;Q8C854-3;G8JL68	568;527;544;551;507	KGCGTVRFESAESAEKACRIMNGIKISGREI	KGCGTVRFESAESAEKACRIMNGIKISGREI	KGCGTVRFESAESAEKACRIMNGIKISGREI	1224	545	425
Myef2	A2ATP5;A2ATP6;Q8C854-3;Q8C854;G8JL68;Q8C854-2;F6XJA1;Q8C854-1	259;259;259;259;215;259;225;259													FSIAGTVKRADIKEDKDGKSRGMGTVTFEQA			1226
Myef2	A2ATP5;A2ATP6;Q8C854-3;Q8C854;G8JL68;Q8C854-2;F6XJA1;Q8C854-1	140;140;140;140;96;140;106;140													KDAEGKSRGCGVVEFKDEEFVKKALETMNKY			1227
Myef2	A2ATP5;A2ATP6;Q8C854-3;Q8C854;G8JL68;Q8C854-2;F6XJA1;Q8C854-1	125;125;125;125;81;125;91;125													LMREKVGEVTYVELFKDAEGKSRGCGVVEFK			1229
Dhtkd1	A2ATU0	882			+				Dhtkd1		A2ATU0	882			PQNMGPWSFVSPRFEKQLACRLRLVSRPPLP	PQNMGPWSFVSPRFEKQLACRLRLVSRPPLP		1230	548
Dhtkd1	A2ATU0	819													KTLIFCSGKHFYALLKQRESLGTKKHDFAII			1231
Dhtkd1	A2ATU0	189													SQEFDHFLATKFATVKRYGGEGAESMMGFFH			1233
Hat1	A2ATU9;Q8BY71	12;12		+	+		+		Hat1	Hat1	A2ATU9;Q8BY71	12;12	Q8BY71;A2ATU9	12;12	____MAALEKFLVEYKSAVEKKLAEYKCNTN	____MAALEKFLVEYKSAVEKKLAEYKCNTN	____MAALEKFLVEYKSAVEKKLAEYKCNTN	1236	550	429
Hat1	A2ATU9;Q8BY71	17;17													AALEKFLVEYKSAVEKKLAEYKCNTNTAIEL			1237
Raly	A2AU61;A2AU62;Q64012-2;Q64012;A2AU60	130;146;130;146;130		+	+		+		Raly	Raly	A2AU61;A2AU62;Q64012-2;Q64012;A2AU60	130;146;130;146;130	Q64012;Q64012-2;A2AU61;A2AU62;A2AU60	146;130;130;146;130	RGRLSPVPVPRAVPVKRPRVTVPLVRRVKTT	RGRLSPVPVPRAVPVKRPRVTVPLVRRVKTT	RGRLSPVPVPRAVPVKRPRVTVPLVRRVKTT	1239	553	430
Raly	A2AU61;A2AU62;Q64012-2;Q64012;A2AU60	44;44;44;44;44													NTAVVKKSDVETIFSKYGRVAGCSVHKGYAF			1240
Raly	A2AU61;A2AU62;Q64012-2;Q64012	149;165;149;165		+	+		+	+	Raly	Raly	A2AU61;A2AU62;Q64012-2;Q64012	149;165;149;165	Q64012;Q64012-2;A2AU61;A2AU62	165;149;149;165	VTVPLVRRVKTTIPVKLFARSTAVTTGSAKI	VTVPLVRRVKTTIPVKLFARSTAVTTGSAKI	VTVPLVRRVKTTIPVKLFARSTAVTTGSAKI	1241	556	433
Raly	A2AU61;A2AU62;Q64012-2;Q64012;A2AU60	4;4;4;4;4		+	+		+	+	Raly	Raly	A2AU61;A2AU62;Q64012-2;Q64012;A2AU60	4;4;4;4;4	Q64012;Q64012-2;A2AU61;A2AU62;A2AU60	4;4;4;4;4	____________MSLKIQTSNVTNKNDPKSI	____________MSLKIQTSNVTNKNDPKSI	____________MSLKIQTSNVTNKNDPKSI	1242	554	431
Raly	A2AU61;A2AU62;Q64012-2;Q64012	163;179;163;179		+	+		+		Raly	Raly	A2AU61;A2AU62;Q64012-2;Q64012	163;179;163;179	Q64012;Q64012-2;A2AU61;A2AU62	179;163;163;179	VKLFARSTAVTTGSAKIKLKSSELQTIKTEL	VKLFARSTAVTTGSAKIKLKSSELQTIKTEL	VKLFARSTAVTTGSAKIKLKSSELQTIKTEL	1243	555	432
Raly	A2AU61;A2AU62;Q64012-2;Q64012;A2AU60	34;34;34;34;34		+	+				Raly		A2AU61;A2AU62;Q64012-2;Q64012;A2AU60	34;34;34;34;34			INSRVFIGNLNTAVVKKSDVETIFSKYGRVA	INSRVFIGNLNTAVVKKSDVETIFSKYGRVA		1245	557
Gm14124	A2AU83	82		+											RSHTAQQLSEFIQCDKAFAFQSHNQRKEKIH			1246
Tpd52l2	A2AUD5;Q9CYZ2;V9GWU5;Q3TAI4;Q8BKP1;Q3TUJ9;F6VQ81	78;78;57;78;78;78;72			+		+		Tpd52l2	Tpd52l2	V9GWU5;Q3TUJ9;Q8BKP1;Q3TAI4;A2AUD5;Q9CYZ2;F6VQ81	57;78;78;78;78;78;72	Q9CYZ2;A2AUD5;V9GWU5;Q3TAI4;F6VQ81;Q8BKP1;Q3TUJ9	78;78;57;78;72;78;78	LRQVLAAKERHCGELKRRLGLSTLGELKQNL	LRQVLAAKERHCGELKRRLGLSTLGELKQNL	LRQVLAAKERHCGELKRRLGLSTLGELKQNL	1247	563	441
Tpd52l2	A2AUD5;Q9CYZ2;V9GWU5;Q3TAI4;Q8BKP1;Q3TUJ9	188;179;144;165;159;145													RHSISMPVMRNSATFKSFEDRVGTIKSKVVG			1248
Eif2ak4	A2AUM2;A2AUM1;A2AUM0;Q9QZ05-4;Q9QZ05-2;Q9QZ05-3;Q9QZ05	1137;1180;1258;980;1146;1180;1258			+		+		Eif2ak4	Eif2ak4	A2AUM2;A2AUM1;A2AUM0;Q9QZ05-4;Q9QZ05-2;Q9QZ05-3;Q9QZ05	1137;1180;1258;980;1146;1180;1258	Q9QZ05;A2AUM2;A2AUM1;A2AUM0;Q9QZ05-4;Q9QZ05-2;Q9QZ05-3	1258;1137;1180;1258;980;1146;1180	FCNLSLSSNSLCRLYKFIEQKGDLQDLTPTI	FCNLSLSSNSLCRLYKFIEQKGDLQDLTPTI	FCNLSLSSNSLCRLYKFIEQKGDLQDLTPTI	1250	569	446
Cep152	A2AUM9	1714													DFKRLSGTGPSSLCQKPLIKLTAPMPSQQDS			1251
Rsu1	A2AUR7;Q9D031;Q01730	253;270;270													EPPKKNNDKSKKISRKPLAAKNK________			1252
Spc25	A2AUT4;Q3UA16-2;Q3UA16-3;Q3UA16;A2AUT1;A2AUT3	60;27;75;75;27;75			+				Spc25		A2AUT3;Q3UA16-3;Q3UA16;A2AUT1;A2AUT4;Q3UA16-2	75;75;75;27;60;27			TEMILEYKNQLCKQNKLIQEKKENVLKMIAE	TEMILEYKNQLCKQNKLIQEKKENVLKMIAE		1253	571
Baz2b	A2AUY4;A2AUY3	885;119		+			+			Baz2b			A2AUY4;A2AUY3	885;119	IRMEKELRAQQILEAKKKKKEEAANAKLLEA		IRMEKELRAQQILEAKKKKKEEAANAKLLEA	1254		450
Baz2b	A2AUY4;A2AUY3	805;39													GSAEFLDNTDAKLLRKLQAQEIARQAAQIKL			1256
Rrbp1	A2AVJ7;Q99PL5	1423;1564					+			Rrbp1			A2AVJ7;Q99PL5	1423;1564	EKEKRLTSDLGRAAIKLQELLKTTQEQLTKE		EKEKRLTSDLGRAAIKLQELLKTTQEQLTKE	1259		455
Rrbp1	A2AVJ7;Q99PL5	1100;1241			+		+		Rrbp1	Rrbp1	A2AVJ7;Q99PL5	1100;1241	A2AVJ7;Q99PL5	1100;1241	KAMEALALAERACEEKLRSLTQAKEESEKQL	KAMEALALAERACEEKLRSLTQAKEESEKQL	KAMEALALAERACEEKLRSLTQAKEESEKQL	1260	576	458
Rrbp1	A2AVJ7;Q99PL5	1060;1201					+			Rrbp1			A2AVJ7;Q99PL5	1060;1201	QTRLKELESQVSCLEKETSELKEAMEQQKGK		QTRLKELESQVSCLEKETSELKEAMEQQKGK	1261		467
Zfp341	A2AVM0;Q6PGC9	659;666													FSMHTGCSKEFNRQDKLKAHILSHAGLKLHK			1263
Ttc4	A2AVR1;A2AVQ9;Q8R3H9	144;144;144		+											YLGNVRSSLNDVLAAKKLKPGHLKAIIRGTE			1264
Mga	E9QLG3;A2AWL7;H7BX50;A2AWL7-3	2844;2805;2635;2726	+		+				Mga		E9QLG3;A2AWL7;H7BX50;A2AWL7-3	2844;2805;2635;2726			MDTEFSGDAQRAFISKLAPGNRSAFQVGHLG	MDTEFSGDAQRAFISKLAPGNRSAFQVGHLG		1266	588
Mga	E9QLG3;A2AWL7;H7BX50;A2AWL7-3;A2AWL7-2	1990;1951;1781;1872;1781			+				Mga		E9QLG3;A2AWL7;H7BX50;A2AWL7-3;A2AWL7-2	1990;1951;1781;1872;1781			IKREEETKKALPSKDKALDSEANIMKQNSGI	IKREEETKKALPSKDKALDSEANIMKQNSGI		1267	589
Mga	E9QLG3;A2AWL7;H7BX50;A2AWL7-2	795;795;795;795	+		+	+	+		Mga	Mga	E9QLG3;A2AWL7;H7BX50;A2AWL7-2	795;795;795;795	A2AWL7;H7BX50;E9QLG3;A2AWL7-2	795;795;795;795	TGKTNDFTKIKGWRGKFQNASASRNEGGNSE	TGKTNDFTKIKGWRGKFQNASASRNEGGNSE	TGKTNDFTKIKGWRGKFQNASASRNEGGNSE	1268	592	489
Mga	E9QLG3;A2AWL7;H7BX50;A2AWL7-3;A2AWL7-2	1196;1196;1196;1117;1196			+				Mga		E9QLG3;A2AWL7;H7BX50;A2AWL7-3;A2AWL7-2	1196;1196;1196;1117;1196			PLVLPQPDLSSTTKGKLTPGIKPARTYTPKP	PLVLPQPDLSSTTKGKLTPGIKPARTYTPKP		1269	593
Mga	E9QLG3;A2AWL7;H7BX50;A2AWL7-3;A2AWL7-2	1454;1454;1453;1375;1453													GGKGLPFYAGLSPSGKLVAYKRKPSSTTSGL			1270
Mga	E9QLG3;A2AWL7;H7BX50;A2AWL7-3	3018;2979;2809;2900		+											HKMNLAGIDQEGRGSKVMPTLAPVVPKLGNS			1271
Mga	E9QLG3;A2AWL7;H7BX50;A2AWL7-3	2498;2459;2289;2380													KTEEVVLKKLEYIYAKQQALEAQKRKKKLGS			1273
Mga	E9QLG3;A2AWL7;H7BX50;A2AWL7-3	2986;2947;2777;2868		+											LKVANPPSDADGQSLKVMPALAPIAAKVGSI			1275
Mga	E9QLG3;A2AWL7;H7BX50;A2AWL7-3;A2AWL7-2	823;823;823;744;823													NSEASLKNRSAFCSDKLDEYLENEGKLMETN			1278
Mga	E9QLG3;A2AWL7;H7BX50;A2AWL7-3;A2AWL7-2	934;934;934;855;934													PVSPKQKNSHVSQGDKITKNSLSSTSDNQVT			1279
Mga	E9QLG3;A2AWL7;H7BX50;A2AWL7-3;A2AWL7-2	870;870;870;791;870			+				Mga		E9QLG3;A2AWL7;H7BX50;A2AWL7-3;A2AWL7-2	870;870;870;791;870			PTKSTSYVRTLDSVLKKQSTISPSTSHSVKP	PTKSTSYVRTLDSVLKKQSTISPSTSHSVKP		1280	598
Mga	E9QLG3;A2AWL7;H7BX50;A2AWL7-3	2997;2958;2788;2879		+			+			Mga			A2AWL7;H7BX50;E9QLG3;A2AWL7-3	2958;2788;2997;2879	GQSLKVMPALAPIAAKVGSIGHKMNLAGIDQ		GQSLKVMPALAPIAAKVGSIGHKMNLAGIDQ	1281		492
Ythdf1;Ythdf3	A2AWN8;P59326;Q8BYK6;Q8BYK6-2;Q8BYK6-3	434;407;434;438;445													FIIKSYSEDDIHRSIKYSIWCSTEHGNKRLD			1282
Ubtf	A2AWT6;A2AWT7;A2AWT5;P25976-2;P25976	615;615;652;615;652					+			Ubtf			P25976;A2AWT6;A2AWT7;A2AWT5;P25976-2	652;615;615;652;615	LSPQDRAAYKEYISNKRKNMTKLRGPNPKSS		LSPQDRAAYKEYISNKRKNMTKLRGPNPKSS	1283		495
Ubtf	A2AWT6;A2AWT7;A2AWT5;P25976-2;P25976	522;522;559;522;559		+			+	+		Ubtf			P25976;A2AWT6;A2AWT7;A2AWT5;P25976-2	559;522;522;559;522	ELSEMRAPPAATNSSKKMKFQGEPKKPPMNG		ELSEMRAPPAATNSSKKMKFQGEPKKPPMNG	1284		494
Ubtf	A2AWT6;A2AWT7;A2AWT5;P25976-2;P25976	191;191;191;191;191		+											LARFREDHPDLIQNAKKSDIPEKPKTPQQLW			1285
Ubtf	A2AWT6;A2AWT7;A2AWT5;P25976-2;P25976	198;198;198;198;198			+		+		Ubtf	Ubtf	A2AWT6;A2AWT7;A2AWT5;P25976-2;P25976	198;198;198;198;198	P25976;A2AWT6;A2AWT7;A2AWT5;P25976-2	198;198;198;198;198	HPDLIQNAKKSDIPEKPKTPQQLWYTHEKKV	HPDLIQNAKKSDIPEKPKTPQQLWYTHEKKV	HPDLIQNAKKSDIPEKPKTPQQLWYTHEKKV	1288	605	497
Ubtf	A2AWT6;A2AWT7;A2AWT5;P25976-2;P25976;E9Q4A8	71;71;71;71;71;71													EKVAFKDFSGDMCKLKWVEISNEVRKFRTLT			1291
Ubtf	A2AWT6;A2AWT7;A2AWT5;P25976-2;P25976	621;621;658;621;658			+				Ubtf		A2AWT6;A2AWT7;A2AWT5;P25976-2;P25976	621;621;658;621;658			AAYKEYISNKRKNMTKLRGPNPKSSRTTLQS	AAYKEYISNKRKNMTKLRGPNPKSSRTTLQS		1292	607
Ubtf	A2AWT6;A2AWT7;A2AWT5;P25976-2;P25976;E9Q4A8;G3UZW9	45;45;45;45;45;45;45		+	+				Ubtf		A2AWT6;A2AWT7;A2AWT5;P25976-2;P25976;G3UZW9;E9Q4A8	45;45;45;45;45;45;45			LLECMKNNLPSNDSSKFKTTESHMDWEKVAF	LLECMKNNLPSNDSSKFKTTESHMDWEKVAF		1293	608
Ubtf	A2AWT6;A2AWT7;A2AWT5;P25976-2;P25976;E9Q4A8;G3UZW9	132;132;132;132;132;132;104		+			+			Ubtf			P25976;A2AWT6;A2AWT7;A2AWT5;P25976-2;E9Q4A8;G3UZW9	132;132;132;132;132;132;104	TPYFRFFMEKRAKYAKLHPEMSNLDLTKILS		TPYFRFFMEKRAKYAKLHPEMSNLDLTKILS	1294		499
Mocs3	A2BDX3	328					+			Mocs3			A2BDX3	328	EAFCGSSATDKCRALKLLCPEERISVTDYKR		EAFCGSSATDKCRALKLLCPEERISVTDYKR	1295		502
Las1l	A2BE28-2;A2BE28	270;270													ELLVSYEEEQFKVLEKHRHLLQAIKVWNNLS			1297
Set	A2BE93;Q9EQU5;Q9EQU5-2	171;171;159			+				Set		A2BE93;Q9EQU5;Q9EQU5-2	171;171;159			HLNESGDPSSKSTEIKWKSGKDLTKRSSQTQ	HLNESGDPSSKSTEIKWKSGKDLTKRSSQTQ		1298	625
Set	A2BE93;Q9EQU5;A2BE92;Q9EQU5-3	38;38;38;38					+			Set			Q9EQU5;A2BE93;A2BE92;Q9EQU5-3	38;38;38;38	KLEDKSASPGLPKGEKEQQEAIEHIDEVQNE		KLEDKSASPGLPKGEKEQQEAIEHIDEVQNE	1299		8824
Set	A2BE93;Q9EQU5;A2BE92;Q9EQU5-3	23;23;23;23					+	+		Set			Q9EQU5;A2BE93;A2BE92;Q9EQU5-3	23;23;23;23	AILPQPKKPRPAAAPKLEDKSASPGLPKGEK		AILPQPKKPRPAAAPKLEDKSASPGLPKGEK	1300		8825
Set	A2BE93;Q9EQU5;A2BE92;Q9EQU5-3	27;27;27;27			+		+	+	Set	Set	A2BE93;Q9EQU5;A2BE92;Q9EQU5-3	27;27;27;27	Q9EQU5;A2BE93;A2BE92;Q9EQU5-3	27;27;27;27	QPKKPRPAAAPKLEDKSASPGLPKGEKEQQE	QPKKPRPAAAPKLEDKSASPGLPKGEKEQQE	QPKKPRPAAAPKLEDKSASPGLPKGEKEQQE	1301	621	8826
Set	A2BE93;Q9EQU5;A2BE92;Q9EQU5-3;Q9EQU5-2	82;82;82;82;70					+			Set			Q9EQU5;A2BE93;A2BE92;Q9EQU5-2	82;82;82;70	KVEQKYNKLRQPFFQKRSELIAKIPNFWVTT		KVEQKYNKLRQPFFQKRSELIAKIPNFWVTT	1303		8829
Set	A2BE93;Q9EQU5;A2BE92;Q9EQU5-3;Q9EQU5-2	74;74;74;74;62													EQASEEILKVEQKYNKLRQPFFQKRSELIAK			1304
Pkn3	Q8K045;A2BE96	133;137		+											ENMIHTCASGTPKERKLLAAAQQMLKDSQLK			1305
Sat1	S4R2T2;A2BES2;P48026	26;26;26					+			Sat1			P48026;S4R2T2;A2BES2	26;26;26	ASDCSDILRLIKELAKYEYMEDQVILTEKDL		ASDCSDILRLIKELAKYEYMEDQVILTEKDL	1306		504
Arid1a	E9QAQ7;A2BH40-3;A2BH40	24;24;24		+	+	+	+		Arid1a	Arid1a	E9QAQ7;A2BH40;A2BH40-3	24;24;24	A2BH40;E9QAQ7;A2BH40-3	24;24;24	AASSLGNPPPPPSELKKAEQQQREEAGGEAA	AASSLGNPPPPPSELKKAEQQQREEAGGEAA	AASSLGNPPPPPSELKKAEQQQREEAGGEAA	1307	628	509
Arid1a	E9QAQ7;A2BH40-3;A2BH40;A2BH40-4;A2BH40-2	1940;1719;1936;1555;1556													TDEGAKSAEATKESSKFPFGISPAQSHRNIK			1308
Arid1a	E9QAQ7;A2BH40-3;A2BH40;A2BH40-4;A2BH40-2	1955;1734;1951;1570;1571		+	+	+	+		Arid1a	Arid1a	E9QAQ7;A2BH40;A2BH40-3;A2BH40-4;A2BH40-2	1955;1951;1734;1570;1571	A2BH40;E9QAQ7;A2BH40-3;A2BH40-4;A2BH40-2	1951;1955;1734;1570;1571	KFPFGISPAQSHRNIKILEDEPHSKDETPLC	KFPFGISPAQSHRNIKILEDEPHSKDETPLC	KFPFGISPAQSHRNIKILEDEPHSKDETPLC	1309	633	514
Arid1a	E9QAQ7;A2BH40-3;A2BH40;A2BH40-4;A2BH40-2	1907;1686;1903;1522;1523		+	+		+	+	Arid1a	Arid1a	E9QAQ7;A2BH40;A2BH40-3;A2BH40-4;A2BH40-2	1907;1903;1686;1522;1523	A2BH40;E9QAQ7;A2BH40-3;A2BH40-4;A2BH40-2	1903;1907;1686;1522;1523	GTTEQEGPPPDGLPEKRITATMDDMLSTRSS	GTTEQEGPPPDGLPEKRITATMDDMLSTRSS	GTTEQEGPPPDGLPEKRITATMDDMLSTRSS	1311	629	511
Arid1a	E9QAQ7;A2BH40-3;A2BH40;A2BH40-4;A2BH40-2	1832;1611;1828;1447;1448			+		+		Arid1a	Arid1a	E9QAQ7;A2BH40;A2BH40-3;A2BH40-4;A2BH40-2	1832;1828;1611;1447;1448	A2BH40;E9QAQ7;A2BH40-3;A2BH40-4;A2BH40-2	1828;1832;1611;1447;1448	KIVQRNDPFVVDCSDKLGRVQEFDSGLLHWR	KIVQRNDPFVVDCSDKLGRVQEFDSGLLHWR	KIVQRNDPFVVDCSDKLGRVQEFDSGLLHWR	1313	632	513
Arid1a	E9QAQ7;A2BH40-3;A2BH40;A2BH40-4;A2BH40-2	1667;1446;1663;1282;1283		+											EATQPVLKQRRRLTMKDIGTPEAWRVMMSLK			1315
Arid1a	E9QAQ7;A2BH40-3;A2BH40;A2BH40-4;A2BH40-2	981;981;981;596;596		+			+			Arid1a			A2BH40;E9QAQ7;A2BH40-3;A2BH40-4;A2BH40-2	981;981;981;596;596	PEMMGLGDVKLTPATKMNNKADGTPKTESKS		PEMMGLGDVKLTPATKMNNKADGTPKTESKS	1316		512
Arid1a	E9QAQ7;A2BH40-3;A2BH40;A2BH40-4;A2BH40-2	1810;1589;1806;1425;1426			+	+			Arid1a		E9QAQ7;A2BH40;A2BH40-3;A2BH40-4;A2BH40-2	1810;1806;1589;1425;1426			KDKPSSENNEEKLVSKFDKLPVKIVQRNDPF	KDKPSSENNEEKLVSKFDKLPVKIVQRNDPF		1318	631
Arid1a	E9QAQ7;A2BH40-3;A2BH40;A2BH40-4;A2BH40-2	1813;1592;1809;1428;1429													PSSENNEEKLVSKFDKLPVKIVQRNDPFVVD			1319
Arid1a	E9QAQ7;A2BH40-3;A2BH40;A2BH40-4;A2BH40-2	1817;1596;1813;1432;1433		+											NNEEKLVSKFDKLPVKIVQRNDPFVVDCSDK			1320
Arid1a	E9QAQ7;A2BH40-3;A2BH40;A2BH40-4;A2BH40-2	1617;1396;1613;1232;1233		+	+	+	+		Arid1a	Arid1a	E9QAQ7;A2BH40;A2BH40-3;A2BH40-4;A2BH40-2	1617;1613;1396;1232;1233	A2BH40;E9QAQ7;A2BH40-3;A2BH40-4;A2BH40-2	1613;1617;1396;1232;1233	NRTSPSKSPFLHSGMKMQKAGPPVPASHIAP	NRTSPSKSPFLHSGMKMQKAGPPVPASHIAP	NRTSPSKSPFLHSGMKMQKAGPPVPASHIAP	1321	634	516
Arid1a	E9QAQ7;A2BH40-3;A2BH40;A2BH40-4;A2BH40-2	1008;1008;1008;623;623			+				Arid1a		E9QAQ7;A2BH40;A2BH40-3;A2BH40-4;A2BH40-2	1008;1008;1008;623;623			ESKSKKSSSSTTTNEKITKLYELGGEPERKM	ESKSKKSSSSTTTNEKITKLYELGGEPERKM		1322	635
Arid4b	A2CG63-2;A2CG63	536;623		+											EEQARSGYDEWIKADKIVRPADKNVPKIKHR			1323
Arid4b	A2CG63-2;A2CG63	543;630													YDEWIKADKIVRPADKNVPKIKHRKKIKNKL			1324
Arid4b	A2CG63-2;A2CG63	819;906					+			Arid4b			A2CG63;A2CG63-2;F6R6U0	906;819;324	LRTTSFYSGFSEVAEKRIKLLNNSDERLQNN		LRTTSFYSGFSEVAEKRIKLLNNSDERLQNN	1325		519
Ehmt2	A2CG76;Q9Z148-2;Q9Z148-3;Q9Z148	1066;1009;1043;1100													VQSGIKVRLQLYRTAKMGWGVRALQTIPQGT			1326
Kansl3	A2RSY1-3;A2RSY1-2;A2RSY1	445;544;544		+											DLSSVSSSPTSSPKTKVTTVTSTQKSSQIGT			1329
Chd6	A3KFM7-2;A3KFM7	1780;1781		+											SSLEAGVAKMNIKNGKHLLVSISKEGEPCCS			1330
Pabpc4;Pabpc1	A3KFU5;Q6PHQ9;Q91YZ8;A3KFU8;V9GXG3;P29341	157;157;157;157;157;157					+			Pabpc4;Gm10110;Pabpc1			Q6PHQ9;Q91YZ8;D3Z5M2;A3KFU5;A3KFU8;V9GXG3;P29341	157;157;157;157;157;157;157	FVHFETQEAADKAIEKMNGMLLNDRKVFVGR;FVHFETQEAAERAIEKMNGMLLNDRKVFVGR		FVHFETQEAADKAIEKMNGMLLNDRKVFVGR;FVHFETQEAAERAIEKMNGMLLNDRKVFVGR	1331		524
Pabpc4;Pabpc4l;Pabpc1	A3KFU5;Q6PHQ9;Q91YZ8;A3KFU8;V9GXG3;A0A0A6YWT2;G5E8X2;P29341;A0A2I3BR37	108;108;108;108;108;107;107;108;108			+		+		Pabpc4;Gm10110;Pabpc4l;Pabpc1	Pabpc4;Gm10110;Pabpc4l;Pabpc1;Pabpc5	Q91YZ8;D3Z5M2;A3KFU5;A3KFU8;Q6PHQ9;V9GXG3;A0A0A6YWT2;G5E8X2;P29341	108;108;108;108;108;108;107;107;108	Q6PHQ9;Q91YZ8;D3Z5M2;A3KFU5;A3KFU8;V9GXG3;G5E8X2;A0A0A6YWT2;P29341;Q8C7D3	108;108;108;108;108;108;107;107;108;114	LRKSGVGNIFIKNLDKSIDNKALYDTFSAFG;LRKSGVGNVFIKNLDKSIDNKALYDTFSAFG	LRKSGVGNIFIKNLDKSIDNKALYDTFSAFG;LRKSGVGNVFIKNLDKSIDNKALYDTFSAFG	LRKSGVGNVFIKNLDKSIDNKALYDTFSAFG;LRKSGVGNIFIKNLDKSIDNKALYDTFSAFG	1332	646	526;3637
Pabpc4	A3KFU5;Q6PHQ9;Q91YZ8;A3KFU8	221;221;221;221			+				Pabpc4;Gm10110		Q91YZ8;D3Z5M2;A3KFU5;A3KFU8;Q6PHQ9	221;221;221;221;221			NLKELFSQFGKTLSVKVMRDSSGKSKGFGFV	NLKELFSQFGKTLSVKVMRDSSGKSKGFGFV		1333	647
Casc5	A3KGI3;Q66JQ7	542;542					+			Casc5			A3KGI3;Q66JQ7	542;542	LQRSQTNTLSVSLTDKKMEFLADEDMDLTKS		LQRSQTNTLSVSLTDKKMEFLADEDMDLTKS	1334		528
Casc5	A3KGI3;Q66JQ7	1588;1588		+	+	+	+		Casc5	Casc5	A3KGI3;Q66JQ7	1588;1588	A3KGI3;Q66JQ7	1588;1588	AQKRTRVEENDVTNEKKIRTHDSAQDQEIFD	AQKRTRVEENDVTNEKKIRTHDSAQDQEIFD	AQKRTRVEENDVTNEKKIRTHDSAQDQEIFD	1335	651	529
Sptan1	E9Q447;A3KGU9;A3KGU5;A3KGU7;P16546-2;P16546	637;637;637;637;637;637					+			Sptan1			E9Q447;A3KGU5;A3KGU7;P16546;P16546-2	637;637;637;637;637	SANQSRIDALEKAGQKLIDVNHYAKEEVAAR		SANQSRIDALEKAGQKLIDVNHYAKEEVAAR	1336		532
Sptan1	E9Q447;A3KGU9;A3KGU5;A3KGU7;P16546-2;P16546	1314;1334;1314;1334;1314;1334			+		+		Sptan1	Sptan1	A3KGU5;A3KGU7;E9Q447;P16546-2;P16546	1314;1334;1314;1314;1334	E9Q447;A3KGU5;A3KGU7;P16546;P16546-2	1314;1314;1334;1334;1314	QAWTSLGKRADQRKAKLGDSHDLQRFLSDFR	QAWTSLGKRADQRKAKLGDSHDLQRFLSDFR	QAWTSLGKRADQRKAKLGDSHDLQRFLSDFR	1337	656	531
Sptan1	E9Q447;A3KGU9;A3KGU5;A3KGU7;P16546-2;P16546	1291;1311;1291;1311;1291;1311			+		+		Sptan1	Sptan1	A3KGU5;A3KGU7;E9Q447;P16546-2;P16546	1291;1311;1291;1291;1311	E9Q447;A3KGU5;A3KGU7;P16546;P16546-2	1291;1291;1311;1311;1291	AQRLIQSHPESAEDLKEKCTELNQAWTSLGK	AQRLIQSHPESAEDLKEKCTELNQAWTSLGK	AQRLIQSHPESAEDLKEKCTELNQAWTSLGK	1339	665	558
Sptan1	E9Q447;A3KGU9;A3KGU5;A3KGU7;P16546-2;P16546	592;592;592;592;592;592													QFFRDSDELKSWVNEKMKTATDEAYKDPSNL			1340
Aff1	B1AVP1;A3KMF4;E9Q921;O88573	752;744;752;743		+			+			Aff1			A3KMF4;E9Q921;B1AVP1;O88573	744;752;752;743	GCRQAVIAQGDGCKDKLLLPLRDTKLLSPLR		GCRQAVIAQGDGCKDKLLLPLRDTKLLSPLR	1342		567
Aff1	B1AVP1;A3KMF4;E9Q921	577;569;577		+			+	+		Aff1			A3KMF4;E9Q921;B1AVP1	569;577;577	SSKTLRGPSEGPQPGKRGCPKSPAQQEPPPR		SSKTLRGPSEGPQPGKRGCPKSPAQQEPPPR	1344		568
Phrf1	A6H619-2;A6H619	661;820			+		+		Phrf1	Phrf1	A6H619-2;A6H619	661;820	A6H619;A6H619-2	820;661	SKVQRKETPFPLFSIKKPKQLKSEIYDPFDP	SKVQRKETPFPLFSIKKPKQLKSEIYDPFDP	SKVQRKETPFPLFSIKKPKQLKSEIYDPFDP	1346	676	577
Phrf1	A6H619-2;A6H619;F6WXS6;F7ANA1	1428;1587;236;678		+											NNSEERTATPKTAAEKTKKEEYMKKLHMQER			1348
Mapk8	A6P3E4;Q91Y86;G3X8U9;Q7TSJ7;D3Z1Z4	308;308;308;308;232			+		+		Mapk8	Mapk8	A6P3E4;Q7TSJ7;G3X8U9;Q91Y86;D3Z1Z4	308;308;308;308;232	Q91Y86;A6P3E4;Q7TSJ7;G3X8U9;D3Z1Z4	308;308;308;308;232	QARDLLSKMLVIDASKRISVDEALQHPYINV	QARDLLSKMLVIDASKRISVDEALQHPYINV	QARDLLSKMLVIDASKRISVDEALQHPYINV	1349	679	578
Med24	A6PW47;Q99K74-2;Q99K74	1001;951;982					+			Med24			Q99K74;A6PW47;Q99K74-2	982;1001;951	AITDLSLPLGRQVAAKAIAAL__________		AITDLSLPLGRQVAAKAIAAL__________	1351		579
Mrps23	A7M7Q8;Q3TI14;Q8VE22;Q5SXC9	9;9;28;28													_______MRAGVLKEKPLWYDIYKAFPPLRE			1353
Mrps23	A7M7Q8;Q3TI14;Q8VE22;Q5SXC9	54;54;73;73			+		+		Mrps23	Mrps23	Q5SXC9;A7M7Q8;Q3TI14;Q8VE22	73;54;54;73	Q8VE22;A7M7Q8;Q3TI14;Q5SXC9	73;54;54;73	ADIQDIFYQEDQIRAKFFATYGSGQKAFDLF	ADIQDIFYQEDQIRAKFFATYGSGQKAFDLF	ADIQDIFYQEDQIRAKFFATYGSGQKAFDLF	1354	687	585
Nmnat1	B0QZL2;Q9EPA7	122;122													ATGSCSYPQSSPALEKPGRKRKWADQKQDSS			1356
Zfp207;Znf207	B1AQG7;Q8CCB2;Q9JMD0-4;Q9JMD0-3;Q9JMD0-2;Q9JMD0	20;31;31;31;31;31	+		+		+		Znf207;Zfp207	Znf207;Zfp207	Q9JMD0-4;Q9JMD0-3;Q9JMD0-2;Q9JMD0;B1AQG7;Q8CCB2	31;31;31;31;20;31	Q9JMD0;Q9JMD0-4;Q9JMD0-3;Q9JMD0-2;B1AQG7;Q8CCB2	31;31;31;31;20;31	CNRDFDDEKILIQHQKAKHFKCHICHKKLYT	CNRDFDDEKILIQHQKAKHFKCHICHKKLYT	CNRDFDDEKILIQHQKAKHFKCHICHKKLYT	1358	8087	9011
Usp36	B1AQJ2;B0QZF8	230;65													YTIDAMQKACLNGYAKLDRQTQATTLVHQIF			1359
Usp36	B1AQJ2;B0QZF8	580;415		+											PGSWASRDTIFSTSPKLLARAITNGHRLKGE			1360
Arhgap23	F8VQ11;B1AQY2;Q69ZH9;D6RDB5	494;705;700;194					+			Arhgap23			Q69ZH9;B1AQY2;F8VQ11;D6RDB5	700;705;494;194	IRREGWLYYKQILTKKGKKAGGGLRQWKRVY		IRREGWLYYKQILTKKGKKAGGGLRQWKRVY	1362		592
Arhgap23	F8VQ11;B1AQY2;Q69ZH9;D6RDB5	496;707;702;196					+			Arhgap23			Q69ZH9;B1AQY2;F8VQ11;D6RDB5	702;707;496;196	REGWLYYKQILTKKGKKAGGGLRQWKRVYAV		REGWLYYKQILTKKGKKAGGGLRQWKRVYAV	1363		593
Cisd3	Z4YKM2;B2RWE3;B1AR13	74;93;96			+		+		Cisd3	Cisd3	Z4YKM2;B2RWE3;B1AR13	74;93;96	B1AR13;Z4YKM2;B2RWE3	96;74;93	CDGSHFFQRTGLSPLKFKAQETRTVALCTCK	CDGSHFFQRTGLSPLKFKAQETRTVALCTCK	CDGSHFFQRTGLSPLKFKAQETRTVALCTCK	1365	702	603
Acadvl	B1AR28;P50544	257;279					+			Acadvl			P50544;B1AR28	279;257	AKTPIKDAATGAVKEKITAFVVERSFGGVTH		AKTPIKDAATGAVKEKITAFVVERSFGGVTH	1366		4020
Acadvl	B1AR28;P50544	277;299		+											VVERSFGGVTHGLPEKKMGIKASNTSEVYFD			1367
Gabarap	B1AR50;Q9DCD6	2;2													______________MKFVYKEEHPFEKRRSE			1368
Bcas3	Q0VF62;B1AR74;Q8CCN5;Q8CCN5-2	215;215;215;215			+				Bcas3		Q0VF62;B1AR74;Q8CCN5-2;Q8CCN5	215;215;215;215			VLQEKIAAFDSCTFTKKFFVTSCYPCPGPNM	VLQEKIAAFDSCTFTKKFFVTSCYPCPGPNM		1369	704
Gm13251	B1ASD8	434													KKFSLRIHQRIHRGEKPYKCSECDKCFTFKG			1371
Lig3	B1AT03;Q3UC82;Q80ZH7;K4DI59;P97386-2;P97386;G3UYI8	910;909;910;914;913;913;100		+	+		+		Lig3	Lig3	B1AT03;Q3UC82;Q80ZH7;K4DI59;P97386-2;P97386;G3UYI8	910;909;910;914;913;913;100	P97386;B1AT03;Q3UC82;Q80ZH7;K4DI59;P97386-2;G3UYI8	913;910;909;910;914;913;100	GIKPIPKHSPMKPGEKLAVKSSPVKVGMKRK	GIKPIPKHSPMKPGEKLAVKSSPVKVGMKRK	GIKPIPKHSPMKPGEKLAVKSSPVKVGMKRK	1375	726	617
Lig3	B1AT03;Q3UC82;Q80ZH7;K4DI59;P97386-2;P97386	617;616;617;621;620;620													FNDVSLMDRPLCERRKFLHDNMVEIRNRIMF			1376
Prpsap1;Prpsap2	B1AT82;Q9D0M1;Q8R574	267;238;251			+		+		Prpsap1;Prpsap2	Prpsap1;Prpsap2	B1AT82;Q9D0M1;Q8R574	267;238;251	Q9D0M1;B1AT82;Q8R574	238;267;251	AIHPSLEIPMLIPKEKPPITVVGDVGGRIAI;TVHPGLELPLMMAKEKPPITVVGDVGGRIAI	AIHPSLEIPMLIPKEKPPITVVGDVGGRIAI;TVHPGLELPLMMAKEKPPITVVGDVGGRIAI	AIHPSLEIPMLIPKEKPPITVVGDVGGRIAI;TVHPGLELPLMMAKEKPPITVVGDVGGRIAI	1377	730	619
Grb2	B1AT92;Q60631;Q60631-2;B1AT95	6;6;6;6													__________MEAIAKYDFKATADDELSFKR			1379
Elac2	B1ATP7;Q80Y81-2;Q80Y81	419;420;420	+				+			Elac2			Q80Y81;B1ATP7;Q80Y81-2	420;419;420	GSTLSVPTVRGECLLKYQLRPKREWQRDTTL		GSTLSVPTVRGECLLKYQLRPKREWQRDTTL	1380		625
Elac2	B1ATP7;Q80Y81-2;Q80Y81	641;642;642													TCDLEEFQTCLVRHCKHAFGCALVHSSGWKV			1381
Elac2	B1ATP7;Q80Y81-2;Q80Y81	91;91;91			+				Elac2		B1ATP7;Q80Y81-2;Q80Y81	91;91;91			LFNCGEGVQRLMQEHKLKVARLDNIFLTRMH	LFNCGEGVQRLMQEHKLKVARLDNIFLTRMH		1382	738
Gps1	Q3MIA8;B1ATU4;G3UXW9;Q99LD4;Q99LD4-2	244;244;283;228;228			+		+		Gps1	Gps1	Q3MIA8;G3UXW9;Q99LD4;B1ATU4;Q99LD4-2	244;283;228;244;228	Q99LD4;G3UXW9;Q3MIA8;B1ATU4;Q99LD4-2	228;283;244;244;228	EQRGERDSQTQAILTKLKCAAGLAELAARKY	EQRGERDSQTQAILTKLKCAAGLAELAARKY	EQRGERDSQTQAILTKLKCAAGLAELAARKY	1384	2281	2314
Gps1	Q3MIA8;B1ATU4;G3UXW9;Q99LD4;Q99LD4-2;A0A140LJB7	133;133;172;117;117;133													EPPPLDTAWVEATRKKALLKLEKLDTDLKNY			1385
Nasp	B1AU75;Q99MD9	284;284		+	+	+	+	+	Nasp	Nasp	B1AU75;Q99MD9	284;284	Q99MD9;B1AU75	284;284	KPKETSEDQPIRAAEKQGTLMKVVEIEAEID	KPKETSEDQPIRAAEKQGTLMKVVEIEAEID	KPKETSEDQPIRAAEKQGTLMKVVEIEAEID	1389	745	631
Nasp	B1AU75;Q99MD9	436;436		+	+	+			Nasp		B1AU75;Q99MD9	436;436			AGDGVETKVAQRATEKAPEDKFKIAANEETQ	AGDGVETKVAQRATEKAPEDKFKIAANEETQ		1390	748
Nasp	B1AU75;Q99MD9	441;441			+				Nasp		B1AU75;Q99MD9	441;441			ETKVAQRATEKAPEDKFKIAANEETQERDEQ	ETKVAQRATEKAPEDKFKIAANEETQERDEQ		1391	747
Nasp	B1AU75;Q99MD9	239;239			+		+	+	Nasp	Nasp	B1AU75;Q99MD9	239;239	Q99MD9;B1AU75	239;239	EVASGKTEQESLCTEKGKSISGAYVQNKEFR	EVASGKTEQESLCTEKGKSISGAYVQNKEFR	EVASGKTEQESLCTEKGKSISGAYVQNKEFR	1395	756	638
Nasp	B1AU75;Q99MD9	251;251		+	+	+	+	+	Nasp	Nasp	B1AU75;Q99MD9	251;251	Q99MD9;B1AU75	251;251	CTEKGKSISGAYVQNKEFRETVEEGEEIISL	CTEKGKSISGAYVQNKEFRETVEEGEEIISL	CTEKGKSISGAYVQNKEFRETVEEGEEIISL	1397	754	637
Nasp	B1AU75;Q99MD9;B1AU76;Q99MD9-2	516;516;191;164		+											LELAWDMLDLAKIIFKRQETKEAQLYAAQAH			1398
Nasp	B1AU75;Q99MD9	203;203		+	+		+		Nasp	Nasp	B1AU75;Q99MD9	203;203	Q99MD9;B1AU75	203;203	SEPEEKLQETVEPTSKQLTESSEEAKEAAIP	SEPEEKLQETVEPTSKQLTESSEEAKEAAIP	SEPEEKLQETVEPTSKQLTESSEEAKEAAIP	1399	752	636
Nasp	B1AU75;Q99MD9;B1AU76;Q99MD9-2	612;612;287;260													IDVIEKRMAVLHEQMKEAEGSFTEYEKEIEE			1400
Eif2b3	B1AUN3;Q3UKV0;B1AUN2	208;208;208													IHFHTGLVDAHLYCLKKYVVDFLMENRSITS			1402
Eif2b3	B1AUN3;Q3UKV0;B1AUN2	371;371;371					+			Eif2b3			Q3UKV0;B1AUN3;B1AUN2	371;371;371	SLIGPDTQIGEKSSIKHSVIGSSCVIRDRTS		SLIGPDTQIGEKSSIKHSVIGSSCVIRDRTS	1403		642
Hcfc1	B1AUX2;Q61191;F6SJS2	2070;2025;592		+			+			Hcfc1			Q61191;B1AUX2;F6SJS2	2025;2070;592	LQETSKDSSGTKPASKRPMSSPEMKSAPKKS		LQETSKDSSGTKPASKRPMSSPEMKSAPKKS	1404		646
Hcfc1;Hcfc2	B1AUX2;Q61191;F6SJS2;F6T088;Q9D968	2044;1999;566;240;700			+		+		Hcfc1;Hcfc2	Hcfc1;Hcfc2	B1AUX2;Q61191;F6SJS2;F6T088;G5E837	2044;1999;566;240;700	Q61191;B1AUX2;F6SJS2;G5E837;F6T088	1999;2044;566;700;240	TTKPAIIFRIAARNEKGYGPATQVRWLQETS	TTKPAIIFRIAARNEKGYGPATQVRWLQETS	TSRPAIVFRISAKNEKGYGPATQVRWLQDQE;TTKPAIIFRIAARNEKGYGPATQVRWLQETS	1405	760	645
Hcfc1	B1AUX2;Q61191	836;836		+	+	+	+		Hcfc1	Hcfc1	B1AUX2;Q61191	836;836	Q61191;B1AUX2	836;836	IATGHGQQGVTQVVLKGAPGQPGTILRTVPM	IATGHGQQGVTQVVLKGAPGQPGTILRTVPM	IATGHGQQGVTQVVLKGAPGQPGTILRTVPM	1406	759	643
Hcfc1	B1AUX2;Q61191;F6SJS2	1918;1873;440					+			Hcfc1			Q61191;B1AUX2;F6SJS2	1873;1918;440	YNQLKKQELQPGTAYKFRVAGINACGRGPFS		YNQLKKQELQPGTAYKFRVAGINACGRGPFS	1407		644
Hcfc1	B1AUX2;Q61191;F6SJS2	1862;1817;384													GVKPDLPPPPSKAPVKKENQWFDVGVIKGTS			1409
Hcfc1	B1AUX2;Q61191	665;665		+											VTTVVGGVTKTITLVKSPISVPGGSALISNL			1410
Hcfc1	B1AUX2;Q61191	288;288			+		+		Hcfc1	Hcfc1	B1AUX2;Q61191	288;288	Q61191;B1AUX2	288;288	WVPLVMDDVKVATHEKEWKCTNTLACLNLDT	WVPLVMDDVKVATHEKEWKCTNTLACLNLDT	WVPLVMDDVKVATHEKEWKCTNTLACLNLDT	1411	762	647
Naa10;Gm16286;Naa11	B1AUY9;B1AUZ1;Q9CQX6;B1AUY8;Q3V4D5;B1AUY7;Q3UX61;Q9QY36	89;89;89;89;89;89;89;89			+		+		Naa10;Gm16286;Naa11	Naa10;Gm16286;Naa11	B1AUY8;B1AUY7;Q9QY36;B1AUY9;B1AUZ1;Q9CQX6;Q3V4D5;Q3UX61	89;89;89;89;89;89;89;89	Q9QY36;B1AUY8;B1AUY7;B1AUY9;B1AUZ1;Q9CQX6;Q3V4D5;Q3UX61	89;89;89;89;89;89;89;89	SLAVKRSHRRLGLAQKLMDQASRAMIENFNA	SLAVKRSHRRLGLAQKLMDQASRAMIENFNA	SLAVKRSHRRLGLAQKLMDQASRAMIENFGA;SLAVKRSHRRLGLAQKLMDQASRAMIENFNA	1412	766	650
Naa10;Gm16286;Naa11	B1AUY9;B1AUZ1;Q9CQX6;B1AUY8;Q3V4D5;B1AUY7;Q3UX61;Q9QY36	78;78;78;78;78;78;78;78		+											DPDDVPHGHITSLAVKRSHRRLGLAQKLMDQ			1413
Clta	B1AWE0;Q6PFA2;B1AWE1;B1AWD8;B1AWD9;O08585	210;212;224;230;242;229			+		+		Clta	Clta	B1AWE0;Q6PFA2;B1AWE1;B1AWD8;B1AWD9;O08585	210;212;224;230;242;229	O08585;B1AWE0;Q6PFA2;B1AWE1;B1AWD8;B1AWD9	229;210;212;224;230;242	QAKDVSRMRSVLISLKQAPLVH_________	QAKDVSRMRSVLISLKQAPLVH_________	QAKDVSRMRSVLISLKQAPLVH_________	1414	772	653
Zfp462	B1AWL2;B1AWL4;B1AWL5	2401;1313;1314													ELMRFADRGPGVNTEKRFPCEFCGRAFSQGS			1415
Cep131	B1AXI9;J3QMP9;Q62036	1039;1040;1040													EAAVNSLRKQHEAAVKRADHLEELLEQHKGS			1417
Tomm5	B1AXP6	46			+		+		Tomm5	Tomm5	B1AXP6	46	B1AXP6	46	FLIYVALLRVTPYILKKLDSI__________	FLIYVALLRVTPYILKKLDSI__________	FLIYVALLRVTPYILKKLDSI__________	1418	781	656
Cwc22;Gm13695;Gm13697	B1AYU7;Q8C5N3-2;Q8C5N3;A2AK44;A2AK42	732;731;737;737;737					+			Cwc22;Gm13695;Gm13697			Q8C5N3;A2AK44;A2AK42;B1AYU7;Q8C5N3-2	737;737;737;732;731	TRKKRQGKARGEEVDKLARGHQALERRREGG		TRKKRQGKARGEEVDKLARGHQALERRREGG	1420		310
Cwc22;Gm13695;Gm13697	B1AYU7;Q8C5N3-2;Q8C5N3;B1AYU4;A2AK44;A2AK42	478;477;477;477;483;483			+				Gm13695;Gm13697;Cwc22		A2AK44;A2AK42;B1AYU7;Q8C5N3-2;Q8C5N3;B1AYU4	483;483;478;477;477;477			IQSSLDFEECAHKLLKMEFAESQTKELCNMI	IQSSLDFEECAHKLLKMEFAESQTKELCNMI		1423	433
Cwc22;Gm13695;Gm13697	B1AYU7;Q8C5N3-2;Q8C5N3;B1AYU4;A2AK44;A2AK42	148;147;147;147;148;148			+		+		Gm13695;Gm13697;Cwc22	Cwc22;Gm13695;Gm13697	A2AK44;A2AK42;B1AYU7;Q8C5N3-2;Q8C5N3;B1AYU4	148;148;148;147;147;147	Q8C5N3;A2AK44;A2AK42;B1AYU7;Q8C5N3-2;B1AYU4	147;148;148;148;147;147	IPPAKLRMMQEQITDKSSLAYQRMSWEALKK	IPPAKLRMMQEQITDKSSLAYQRMSWEALKK	IPPAKLRMMQEQITDKSSLAYQRMSWEALKK	1424	435	312
Cwc22;Gm13695;Gm13697	B1AYU7;Q8C5N3-2;Q8C5N3;B1AYU4;A2AK44;A2AK42;B1AYU8;B1AYU9	2;2;2;2;2;2;2;2		+	+				Gm13695;Gm13697;Cwc22		A2AK44;A2AK42;B1AYU7;Q8C5N3-2;Q8C5N3;B1AYU4;B1AYU8;B1AYU9	2;2;2;2;2;2;2;2			______________MKSSVAHMKQSSGHNRR	______________MKSSVAHMKQSSGHNRR		1425	434
Cwc22;Gm13695;Gm13697	B1AYU7;Q8C5N3-2;Q8C5N3;B1AYU4;A2AK44;A2AK42;B1AYU8	137;136;136;136;137;137;137		+	+		+		Gm13695;Gm13697;Cwc22	Cwc22;Gm13695;Gm13697	A2AK44;A2AK42;B1AYU7;Q8C5N3-2;Q8C5N3;B1AYU4;B1AYU8	137;137;137;136;136;136;137	Q8C5N3;A2AK44;A2AK42;B1AYU7;Q8C5N3-2;B1AYU4;B1AYU8	136;137;137;137;136;136;137	DPLLTRTGGAYIPPAKLRMMQEQITDKSSLA	DPLLTRTGGAYIPPAKLRMMQEQITDKSSLA	DPLLTRTGGAYIPPAKLRMMQEQITDKSSLA	1426	436	314
Cwc22	B1AYU7;Q8C5N3-2;Q8C5N3;B1AYU4	505;504;504;504													CNMILDCCAQQRTYEKFFGLLAGRFCMLKKE			1427
Thoc2	B1AZI6;F6SBF2	1384;120		+			+			Thoc2			B1AZI6;F6SBF2	1384;120	VAKEMKSKENVKGGEKTPVSGSLKSPVPRSD		VAKEMKSKENVKGGEKTPVSGSLKSPVPRSD	1428		667
Thoc2	B1AZI6;F6SBF2	1392;128		+	+		+	+	Thoc2	Thoc2	B1AZI6;F6SBF2	1392;128	B1AZI6;F6SBF2	1392;128	ENVKGGEKTPVSGSLKSPVPRSDISEPDREQ	ENVKGGEKTPVSGSLKSPVPRSDISEPDREQ	ENVKGGEKTPVSGSLKSPVPRSDISEPDREQ	1429	798	668
Thoc2;BC005561	B1AZI6;E9Q5E2	1099;1099													KADQLDYENFRHVVHKWHYKLTKASVHCLET			1430
Taf1	S4R1B9;B1Q2W7;D3YZK4;Q80UV9-3;Q80UV9;Q80UV9-2	1348;1348;1359;1327;1348;386		+											NEELIKVEGTKIVLGKQLIESADEVRRKSLV			1433
Taf1	S4R1B9;B1Q2W7;D3YZK4;Q80UV9-3;Q80UV9;Q80UV9-2	1270;1270;1281;1249;1270;308													LKRNQEKEKLKGPPEKKPKKMKERPDLKLKC			1434
Ube2e3	B2FDH0;P52483	58;58			+		+	+	Ube2e3	Ube2e3	B2FDH0;P52483	58;58	P52483;B2FDH0	58;58	TQQKKNTKLSSKTTAKLSTSAKRIQKELAEI	TQQKKNTKLSSKTTAKLSTSAKRIQKELAEI	TQQKKNTKLSSKTTAKLSTSAKRIQKELAEI	1437	803	675
Brpf3	B2KF05;A0A3B2W3T2;A0A3B2WD39;B2KF05-2;A0A3B2WCX7;A0A3B2WCP8;A0A3B2WD38;A0A3B2WAM7	89;89;89;89;89;61;89;89			+		+		Brpf3	Brpf3	B2KF05	89	B2KF05	89	CNSNKENSEQPQFPAKSKKPSSKGKRKESCS	CNSNKENSEQPQFPAKSKKPSSKGKRKESCS	CNSNKENSEQPQFPAKSKKPSSKGKRKESCS	1438	804	679
Brpf3	B2KF05;A0A3B2W3T2;A0A3B2WD39;B2KF05-2;A0A3B2WCX7;A0A3B2WCP8;A0A3B2WD38	105;105;105;105;105;77;105													SKKPSSKGKRKESCSKHASGTSFHLPQPSFR			1439
Brpf3	B2KF05;A0A3B2W3T2;A0A3B2WD39;B2KF05-2;A0A3B2WCX7;A0A3B2WCP8;A0A3B2WD38	447;447;447;447;447;419;447			+		+		Brpf3	Brpf3	B2KF05	447	B2KF05	447	QGGVGSPLKGVSKKGKMSLKQKIKKEPEEAG	QGGVGSPLKGVSKKGKMSLKQKIKKEPEEAG	QGGVGSPLKGVSKKGKMSLKQKIKKEPEEAG	1440	806	684
Brpf3	B2KF05;A0A3B2W3T2;A0A3B2WD39;B2KF05-2;A0A3B2WCX7;A0A3B2WCP8;A0A3B2WD38	341;341;341;341;341;313;341													YICKQKGLGAAIQCHKVNCYTAFHVTCAQRA			1442
Brpf3	B2KF05;A0A3B2W3T2;A0A3B2WD39;B2KF05-2;A0A3B2WCX7;A0A3B2WCP8;A0A3B2WD38	100;100;100;100;100;72;100													QFPAKSKKPSSKGKRKESCSKHASGTSFHLP			1445
Brpf3	B2KF05;A0A3B2W3T2;A0A3B2WD39;B2KF05-2;A0A3B2WCX7;A0A3B2WCP8;A0A3B2WD38;A0A3B2WD05	540;540;540;540;540;512;540;46		+			+			Brpf3			B2KF05	540	HLQSQRNAEQREQDEKTSAVKEELKYWQKLR		HLQSQRNAEQREQDEKTSAVKEELKYWQKLR	1446		682
Brpf3	B2KF05;A0A3B2W3T2;A0A3B2WD39;B2KF05-2;A0A3B2WCX7;A0A3B2WCP8;A0A3B2WD38;A0A3B2WD05	545;545;545;545;545;517;545;51		+	+		+		Brpf3	Brpf3	B2KF05	545	B2KF05	545	RNAEQREQDEKTSAVKEELKYWQKLRHDLER	RNAEQREQDEKTSAVKEELKYWQKLRHDLER	RNAEQREQDEKTSAVKEELKYWQKLRHDLER	1447	809	683
Brpf3	B2KF05;A0A3B2W3T2;A0A3B2WD39;B2KF05-2;A0A3B2WCX7;A0A3B2WCP8;A0A3B2WD38;A0A3B2WD05	549;549;549;549;549;521;549;55					+			Brpf3			B2KF05	549	QREQDEKTSAVKEELKYWQKLRHDLERARLL		QREQDEKTSAVKEELKYWQKLRHDLERARLL	1448		678
Brpf3	B2KF05;B2KF05-2;A0A3B2WD05	938;938;444		+			+			Brpf3			B2KF05	938	GRRTSVLFKKAKNGVKLQRGPDGTLENGEDH		GRRTSVLFKKAKNGVKLQRGPDGTLENGEDH	1449		677
Brpf3	B2KF05;A0A3B2W3T2;A0A3B2WD39;B2KF05-2;A0A3B2WCX7;A0A3B2WCP8;A0A3B2WD38;A0A3B2WD05	553;553;553;553;553;525;553;59		+											DEKTSAVKEELKYWQKLRHDLERARLLIELI			1450
Brpf3	B2KF05;A0A3B2W3T2;A0A3B2WD39;B2KF05-2;A0A3B2WCX7;A0A3B2WD05	670;670;670;670;670;176		+											EDFNLIVTNCMKYNAKDTIFHRAAVRLRDLG			1451
Zscan20	B2KFW1-2;B2KFW1	322;751			+		+		Zscan20	Zscan20	B2KFW1-2;B2KFW1	322;751	B2KFW1;B2KFW1-2	751;322	DRANLSTHQRIHIGEKPYRCLECGKSFNDPS	DRANLSTHQRIHIGEKPYRCLECGKSFNDPS	DRANLSTHQRIHIGEKPYRCLECGKSFNDPS	1452	811	689
Hnrnpk	P61979-2;P61979;P61979-3;B2M1R6;H3BKD0;H3BK96;A0A286YDM3;H3BKI8;A0A286YCM2;H3BLL4;H3BJS9	166;166;142;142;142;166;166;139;166;97;73													IHQSLAGGIIGVKGAKIKELRENTQTTIKLF			1454
Hnrnpk	P61979-2;P61979;P61979-3;B2M1R6;H3BKD0;H3BK96;A0A286YDM3;H3BKI8;A0A286YCM2;A0A286YEC4;A0A286YDH1;Q8BT23;H3BJ43	63;63;63;63;63;63;63;60;63;63;63;63;63													LLQSKNAGAVIGKGGKNIKALRTDYNASVSV			1455
Hnrnpk	P61979-2;P61979;P61979-3;B2M1R6;H3BKD0;H3BK96;A0A286YDM3;H3BKI8;A0A286YCM2;A0A286YEC4;A0A286YDH1;Q8BT23;H3BJ43	66;66;66;66;66;66;66;63;66;66;66;66;66		+											SKNAGAVIGKGGKNIKALRTDYNASVSVPDS			1456
Hnrnpk	P61979-2;P61979;P61979-3;B2M1R6;H3BKD0;H3BK96;A0A286YDM3;H3BKI8;A0A286YCM2;H3BLL4;H3BJS9	163;163;139;139;139;163;163;136;163;94;70					+			Hnrnpk;Gm7964			P61979;P61979-2;P61979-3;B2M1R6;H3BLL4;D3YWG1;D3Z5X4;H3BK96;H3BKD0;H3BKI8;H3BJS9	163;163;139;139;94;163;139;163;139;136;70	RLLIHQSLAGGIIGVKGAKIKELRENTQTTI		RLLIHQSLAGGIIGVKGAKIKELRENTQTTI	1458		4346
Hnrnpk	P61979-2;P61979;P61979-3;B2M1R6;H3BKD0;H3BK96;A0A286YDM3;H3BKI8;A0A286YCM2;A0A286YEC4;A0A286YDH1;Q8BT23;H3BJ43;A0A286YE41	34;34;34;34;34;34;34;31;34;34;34;34;34;34			+		+		Hnrnpk;Gm7964	Hnrnpk;Gm7964	P61979-3;P61979;D3Z5X4;B2M1R6;D3YWG1;P61979-2;H3BKD0;H3BKI8;H3BK96;Q8BT23;H3BJ43	34;34;34;34;34;34;34;31;34;34;34	P61979;P61979-2;P61979-3;B2M1R6;D3YWG1;D3Z5X4;H3BK96;H3BKD0;H3BKI8;Q8BT23;H3BJ43	34;34;34;34;34;34;34;34;31;34;34	FGKRPAEDMEEEQAFKRSRNTDEMVELRILL	FGKRPAEDMEEEQAFKRSRNTDEMVELRILL	FGKRPAEDMEEEQAFKRSRNTDEMVELRILL	1459	3893	4348
Cad	E9QAI5;B2RQC6;G3UWN2;B2RQC6-2	1064;1127;1127;1127													SSAAAVSKEHPVVISKFIQEAKEIDVDAVAC			1461
Cad	E9QAI5;B2RQC6;G3UWN2;B2RQC6-2;E9QAT6	697;760;760;760;760			+		+		Cad	Cad	E9QAI5;B2RQC6;G3UWN2;B2RQC6-2;E9QAT6	697;760;760;760;760	B2RQC6;E9QAI5;G3UWN2;B2RQC6-2;E9QAT6	760;697;760;760;760	LSKFLRVSTKIGSCMKSVGEVMGIGRSFEEA	LSKFLRVSTKIGSCMKSVGEVMGIGRSFEEA	LSKFLRVSTKIGSCMKSVGEVMGIGRSFEEA	1463	819	696
Cad	E9QAI5;B2RQC6;G3UWN2;B2RQC6-2;E9QAT6	691;754;754;754;754			+		+		Cad	Cad	E9QAI5;B2RQC6;G3UWN2;B2RQC6-2;E9QAT6	691;754;754;754;754	B2RQC6;E9QAI5;G3UWN2;B2RQC6-2;E9QAT6	754;691;754;754;754	KIPRWDLSKFLRVSTKIGSCMKSVGEVMGIG	KIPRWDLSKFLRVSTKIGSCMKSVGEVMGIG	KIPRWDLSKFLRVSTKIGSCMKSVGEVMGIG	1467	820	699
Phf3	B2RQG2	532													PDSQRPVKVRKKQGDKVWKSQSCNSGVKSVK			1469
Phf3	B2RQG2	782		+	+		+	+	Phf3	Phf3	B2RQG2	782	B2RQG2	782	APIEAHSEDKRMECGKLTSSKHAVTDDKHRH	APIEAHSEDKRMECGKLTSSKHAVTDDKHRH	APIEAHSEDKRMECGKLTSSKHAVTDDKHRH	1470	822	701
Phf3	B2RQG2	555			+	+	+		Phf3	Phf3	B2RQG2	555	B2RQG2	555	NSGVKSVKSQAHSVLKRMPQDQNTMQISKPL	NSGVKSVKSQAHSVLKRMPQDQNTMQISKPL	NSGVKSVKSQAHSVLKRMPQDQNTMQISKPL	1474	823	703
Phf3	B2RQG2;A0A087WS81	169;115					+	+		Phf3			B2RQG2;A0A087WS81	169;115	TLSTKKPSGKTLSTSKVGVKPAERCQGKEEV		TLSTKKPSGKTLSTSKVGVKPAERCQGKEEV	1475		704
Phf3	B2RQG2	491													KQSMTTETPRKTVAAKHEVGHSKTKSNVKAV			1476
Phf3	B2RQG2	498		+											TPRKTVAAKHEVGHSKTKSNVKAVKRNSGEP			1477
Znf518a	B2RRF6	526		+											PACSSPVLARKVISEKEAAFISEKNNTLQMV			1480
Zfc3h1	B2RT41	883		+											EAKITKLTEQLQAAEKILSANRMFLKKLQEQ			1481
Apc	E9QLQ9;B2RUG9;Q61315-4;Q61315-3;Q61315-2;Q61315	1427;1461;1326;1360;1427;1461			+	+			Apc		E9QLQ9;B2RUG9;Q61315-4;Q61315-3;Q61315-2;Q61315	1427;1461;1326;1360;1427;1461			QAKREVPKSKVPAAEKRESGPKQTAVNAAVQ	QAKREVPKSKVPAAEKRESGPKQTAVNAAVQ		1482	845
Atxn7l1	B2RW07;D3Z7I2;F6X2K7;F7C0E4;A0A1W2P743	39;39;135;135;112		+			+	+		Atxn7l1			D3YXW3;B2RW07;D3Z7I2;F6X2K7;F7C0E4;D3Z095	39;39;39;154;157;54	TKACLSGHSAVSSTSKPFKTPKDNLLTSSST		TKACLSGHSAVSSTSKPFKTPKDNLLTSSST	1483		722
Atxn7l1	B2RW07;D3Z7I2;F6X2K7;F7C0E4;A0A1W2P743	42;42;138;138;115		+			+	+		Atxn7l1			D3YXW3;B2RW07;D3Z7I2;F6X2K7;F7C0E4;D3Z095	42;42;42;157;160;57	CLSGHSAVSSTSKPFKTPKDNLLTSSSTQHT		CLSGHSAVSSTSKPFKTPKDNLLTSSSTQHT	1484		723
Atxn7l1	B2RW07;D3Z7I2;F6X2K7;F7C0E4	67;67;163;163					+			Atxn7l1			D3YXW3;B2RW07;D3Z7I2;F6X2K7;F7C0E4	67;67;67;182;185	SSTQHTVFSAKGPRDKPCVPVPVVSLEKIPN		SSTQHTVFSAKGPRDKPCVPVPVVSLEKIPN	1485		724
Atxn7l1	B2RW07;D3Z7I2;F6X2K7;F7C0E4;A0A1W2P743	62;62;158;158;135		+			+	+		Atxn7l1			D3YXW3;B2RW07;D3Z7I2;F6X2K7;F7C0E4	62;62;62;177;180	NLLTSSSTQHTVFSAKGPRDKPCVPVPVVSL		NLLTSSSTQHTVFSAKGPRDKPCVPVPVVSL	1486		725
Atxn7l1	B2RW07;D3Z7I2;F6X2K7;F7C0E4;A0A1W2P743	23;23;119;119;96		+			+			Atxn7l1			D3YXW3;B2RW07;D3Z7I2;F6X2K7;F7C0E4;D3Z095	23;23;23;138;141;38	PASPASNSRTSLAQAKTKACLSGHSAVSSTS		PASPASNSRTSLAQAKTKACLSGHSAVSSTS	1487		727
Ep300	B2RWS6	14			+	+	+	+	Ep300	Ep300	B2RWS6	14	B2RWS6	14	__MAENVVEPGPPSAKRPKLSSPALSASASD	__MAENVVEPGPPSAKRPKLSSPALSASASD	__MAENVVEPGPPSAKRPKLSSPALSASASD	1488	853	729
Ep300	B2RWS6;A0A087WPR8;A0A0U1RNN6	637;115;10					+			Ep300			B2RWS6;A0A087WPR8	637;115	ESANNRAEYYHLLAEKIYKIQKELEEKRRTR		ESANNRAEYYHLLAEKIYKIQKELEEKRRTR	1489		730
Ep300	B2RWS6	1541			+	+	+	+	Ep300	Ep300	B2RWS6	1541	B2RWS6	1541	RKREENTSNESTDVTKGDSKNAKKKNNKKTS	RKREENTSNESTDVTKGDSKNAKKKNNKKTS	RKREENTSNESTDVTKGDSKNAKKKNNKKTS	1490	854	731
Ep300	B2RWS6	1545			+	+	+	+	Ep300	Ep300	B2RWS6	1545	B2RWS6	1545	ENTSNESTDVTKGDSKNAKKKNNKKTSKNKS	ENTSNESTDVTKGDSKNAKKKNNKKTSKNKS	ENTSNESTDVTKGDSKNAKKKNNKKTSKNKS	1491	855	732
Ep300	B2RWS6	1548					+			Ep300			B2RWS6	1548	SNESTDVTKGDSKNAKKKNNKKTSKNKSSLS		SNESTDVTKGDSKNAKKKNNKKTSKNKSSLS	1492		733
Ep300	B2RWS6	1549					+			Ep300			B2RWS6	1549	NESTDVTKGDSKNAKKKNNKKTSKNKSSLSR		NESTDVTKGDSKNAKKKNNKKTSKNKSSLSR	1493		734
Ep300	B2RWS6	1550					+			Ep300			B2RWS6	1550	ESTDVTKGDSKNAKKKNNKKTSKNKSSLSRG		ESTDVTKGDSKNAKKKNNKKTSKNKSSLSRG	1494		737
Ep300	B2RWS6	1799					+			Ep300;Crebbp			B2RWS6;P45481;F8VPR5	1799;1838;1838	LIALCCYHAKHCQENKCPVPFCLNIKQKLRQ		LIALCCYHAKHCQENKCPVPFCLNIKHKLRQ;LIALCCYHAKHCQENKCPVPFCLNIKQKLRQ	1495		739
Ep300	B2RWS6	1811													QENKCPVPFCLNIKQKLRQQQLQHRLQQAQM			1496
Ep300	B2RWS6	1582					+			Ep300			B2RWS6	1582	KKKPGMPNVSNDLSQKLYATMEKHKEVFFVI		KKKPGMPNVSNDLSQKLYATMEKHKEVFFVI	1497		740
Ep300	B2RWS6	1589			+	+	+		Ep300;Crebbp	Ep300	B2RWS6;F8VPR5;P45481	1589;1628;1628	B2RWS6	1589	NVSNDLSQKLYATMEKHKEVFFVIRLIACPA	NVSNDLSQKLYATMEKHKEVFFVIHLHAGPV;NVSNDLSQKLYATMEKHKEVFFVIRLIACPA	NVSNDLSQKLYATMEKHKEVFFVIRLIACPA	1498	856	741
Ep300	B2RWS6	1179					+			Ep300			B2RWS6	1179	GRKLEFSPQTLCCYGKQLCTIPRDATYYSYQ		GRKLEFSPQTLCCYGKQLCTIPRDATYYSYQ	1499		742
Ep300	B2RWS6	1553					+	+		Ep300			B2RWS6	1553	DVTKGDSKNAKKKNNKKTSKNKSSLSRGNKK		DVTKGDSKNAKKKNNKKTSKNKSSLSRGNKK	1500		743
Ep300	B2RWS6	1554	+				+	+		Ep300			B2RWS6	1554	VTKGDSKNAKKKNNKKTSKNKSSLSRGNKKK		VTKGDSKNAKKKNNKKTSKNKSSLSRGNKKK	1501		744
Ep300	B2RWS6	1557	+		+	+	+		Ep300	Ep300	B2RWS6	1557	B2RWS6	1557	GDSKNAKKKNNKKTSKNKSSLSRGNKKKPGM	GDSKNAKKKNNKKTSKNKSSLSRGNKKKPGM	GDSKNAKKKNNKKTSKNKSSLSRGNKKKPGM	1502	863	745
Ep300	B2RWS6	1706			+	+	+	+	Ep300	Ep300	B2RWS6	1706	B2RWS6	1706	CITCYNTKNHDHKMEKLGLGLDDESNNQQAA	CITCYNTKNHDHKMEKLGLGLDDESNNQQAA	CITCYNTKNHDHKMEKLGLGLDDESNNQQAA	1504	857	748
Ep300	B2RWS6	980			+		+		Ep300	Ep300	B2RWS6	980	B2RWS6	980	TIPEKQPSQEVKMESKMEVDKPEPADAQPED	TIPEKQPSQEVKMESKMEVDKPEPADAQPED	TIPEKQPSQEVKMESKMEVDKPEPADAQPED	1505	858	749
Ep300	B2RWS6	1559			+	+	+		Ep300	Ep300	B2RWS6	1559	B2RWS6	1559	SKNAKKKNNKKTSKNKSSLSRGNKKKPGMPN	SKNAKKKNNKKTSKNKSSLSRGNKKKPGMPN	SKNAKKKNNKKTSKNKSSLSRGNKKKPGMPN	1507	864	746
Ep300	B2RWS6	292			+		+		Ep300	Ep300	B2RWS6	292	B2RWS6	292	TKTVLPNNLSPFAMDKKAVPGGGMPSMGQQP	TKTVLPNNLSPFAMDKKAVPGGGMPSMGQQP	TKTVLPNNLSPFAMDKKAVPGGGMPSMGQQP	1508	867	754
Ep300	B2RWS6	1339			+	+	+		Ep300	Ep300	B2RWS6	1339	B2RWS6	1339	VVHASDKTVEVKPGMKARFVDSGEMAESFPY	VVHASDKTVEVKPGMKARFVDSGEMAESFPY	VVHASDKTVEVKPGMKARFVDSGEMAESFPY	1509	866	753
Polr3a	B2RXC6;Q7TSI4	23;23					+			Polr3a			B2RXC6	23	ETDVAKKISHICFGMKSPEEMRQQAHIQVVS		ETDVAKKISHICFGMKSPEEMRQQAHIQVVS	1510		755
Nek1	B2RXQ4;B7ZWK0;B2RXX0;P51954	347;347;347;347		+											KKPPPKHKQAHQIPVKKMNSGEERKKMSEEA			1511
Ogdhl	B2RXT3;E9Q7L0	263;282													SMRFEDFLARKWSSEKRFGLEGCEVMIPALK			1513
Rbm25	B2RY56	729	+		+		+		Rbm25	Rbm25	B2RY56	729	B2RY56	729	EDDKNATKGTVNTEEKRKHIKSLIEKIPTAK	EDDKNATKGTVNTEEKRKHIKSLIEKIPTAK	EDDKNATKGTVNTEEKRKHIKSLIEKIPTAK	1518	876	758
Rbm25	B2RY56	666			+				Rbm25		B2RY56	666			QQQPEEHRPKIGLSLKLGASNSPGQPNSVKR	QQQPEEHRPKIGLSLKLGASNSPGQPNSVKR		1519	877
Rbm25	B2RY56	680		+	+		+		Rbm25	Rbm25	B2RY56	680	B2RY56	680	LKLGASNSPGQPNSVKRKKLPVDSVFNKFED	LKLGASNSPGQPNSVKRKKLPVDSVFNKFED	LKLGASNSPGQPNSVKRKKLPVDSVFNKFED	1520	878	759
Rbm25	B2RY56;S4R2B0	294;294		+											EISKFRDTHKKLEEEKGKKEKERQEIEKERR			1521
Rbm25	B2RY56;S4R2B0;S4R2A4	155;155;155													TLRALRLLHDLQIGEKKLLVKVDAKTKAQLD			1522
Rbm25	B2RY56	832		+	+		+		Rbm25	Rbm25	B2RY56	832	B2RY56	832	FIVKMWRLLIYETEAKKIGLVK_________	FIVKMWRLLIYETEAKKIGLVK_________	FIVKMWRLLIYETEAKKIGLVK_________	1523	879	760
Rbm25	B2RY56;S4R2B0;S4R2A4;S4R2J1	135;135;135;154					+			Rbm25			B2RY56;S4R2B0;S4R2A4;S4R2J1	135;135;135;154	QGASGKLQAFGFCEYKEPESTLRALRLLHDL		QGASGKLQAFGFCEYKEPESTLRALRLLHDL	1524		761
Rbm25	B2RY56;S4R2B0	448;448		+	+	+			Rbm25		B2RY56;S4R2B0	448;448			EDAYERRKLERKLREKEAAYQERLKNWEIRE	EDAYERRKLERKLREKEAAYQERLKNWEIRE		1525	880
Rbm25	B2RY56;S4R2B0;S4R2A4;S4R2J1	125;125;125;144													CGLVLSWKRVQGASGKLQAFGFCEYKEPEST			1526
Flna	B7FAV1;B7FAU9;Q8BTM8	1138;1162;1162			+		+		Flna	Flna	B7FAV1;B7FAU9;Q8BTM8	1138;1162;1162	Q8BTM8;B7FAU9;B7FAV1	1162;1162;1138	GSPFKAHVAPCFDASKVKCSGPGLERATAGE	GSPFKAHVAPCFDASKVKCSGPGLERATAGE	GSPFKAHVAPCFDASKVKCSGPGLERATAGE	1527	882	764
Flna	B7FAV1;B7FAU9;Q8BTM8;F6XC15	244;268;268;256													DEHSVMTYLSQFPKAKLKPGAPLRPKLNPKK			1528
Flna	B7FAV1;B7FAU9;Q8BTM8	676;700;700					+			Flna			Q8BTM8;B7FAU9;B7FAV1	700;700;676	TGVAVNKPAEFTVDAKHAGKAPLRVQVQDNE		TGVAVNKPAEFTVDAKHAGKAPLRVQVQDNE	1530		768
Flna	B7FAV1;B7FAU9;Q8BTM8	882;906;906					+			Flna			Q8BTM8;B7FAU9;B7FAV1	906;906;882	KPTHFTVNAKTAGKGKLDVQFSGLAKGDAVR		KPTHFTVNAKTAGKGKLDVQFSGLAKGDAVR	1535		781
Flna	B7FAV1;B7FAU9;Q8BTM8	2505;2561;2569					+			Flna			Q8BTM8;B7FAU9;B7FAV1	2569;2561;2505	PADVSKVVAKGLGLSKAYVGQKSNFTVDCSK		PADVSKVVAKGLGLSKAYVGQKSNFTVDCSK	1536		782
Flna;Flnc	B7FAV1;B7FAU9;Q8BTM8;Q8VHX6-2;Q8VHX6	602;626;626;622;622	+				+			Flna;Flnc			Q8BTM8;B7FAU9;B7FAV1;Q8VHX6;D3YW87;D3Z576;Q8VHX6-2	626;626;602;622;622;622;622	FSIEGPSQAKIECDDKGDGSCDVRYWPTEPG;FSVEGPSQAKIECDDKGDGSCDVRYWPQEAG		FSIEGPSQAKIECDDKGDGSCDVRYWPTEPG;FSVEGPSQAKIECDDKGDGSCDVRYWPQEAG	1537		784
Flna	B7FAV1;B7FAU9;Q8BTM8	554;578;578			+		+		Flna	Flna	B7FAV1;B7FAU9;Q8BTM8	554;578;578	Q8BTM8;B7FAU9;B7FAV1	578;578;554	RSPFEVKVGTECGNQKVRAWGPGLEGGIVGK	RSPFEVKVGTECGNQKVRAWGPGLEGGIVGK	RSPFEVKVGTECGNQKVRAWGPGLEGGIVGK	1538	886	791
Flna	B7FAV1;B7FAU9;Q8BTM8	2543;2599;2607					+			Flna			Q8BTM8;B7FAU9;B7FAV1	2607;2599;2543	VGVHGPRTPCEEILVKHMGSRLYSVSYLLKD		VGVHGPRTPCEEILVKHMGSRLYSVSYLLKD	1540		794
Flna	B7FAV1;B7FAU9;Q8BTM8	1351;1375;1375					+			Flna			Q8BTM8;B7FAU9;B7FAV1	1375;1375;1351	VHGPGIQSGTTNKPNKFTVETRGAGTGGLGL		VHGPGIQSGTTNKPNKFTVETRGAGTGGLGL	1541		788
Flna	B7FAV1;B7FAU9;Q8BTM8	2323;2379;2387		+			+			Flna			Q8BTM8;B7FAU9;B7FAV1	2387;2379;2323	SGALEECYVTEIDQDKYAVRFIPRENGIYLI		SGALEECYVTEIDQDKYAVRFIPRENGIYLI	1542		798
Flna	B7FAV1;B7FAU9;Q8BTM8	970;994;994			+		+		Flna	Flna	B7FAV1;B7FAU9;Q8BTM8	970;994;994	Q8BTM8;B7FAU9;B7FAV1	994;994;970	LGDKVDVGKDQEFTVKSKGAGGQGKVASKIV	LGDKVDVGKDQEFTVKSKGAGGQGKVASKIV	LGDKVDVGKDQEFTVKSKGAGGQGKVASKIV	1543	883	772
Stat3	B7ZC18;P42227-3;P42227;P42227-2	357;383;383;383			+		+		Stat3	Stat3	B7ZC18;P42227-2;P42227-3;P42227	357;383;383;383	P42227;P42227-2;P42227-3;B7ZC18	383;383;383;357	IDKDSGDVAALRGSRKFNILGTNTKVMNMEE	IDKDSGDVAALRGSRKFNILGTNTKVMNMEE	IDKDSGDVAALRGSRKFNILGTNTKVMNMEE	1546	889	3823
Atxn7l2	B7ZCC4;Q8C8K6;B7ZCC3;A2AE44	70;105;105;105		+	+		+	+	Atxn7l2	Atxn7l2	A2AE44;B7ZCC4;B7ZCC3;Q8C8K6	105;70;105;105	B7ZCC4;B7ZCC3;Q8C8K6;A2AE44	70;105;105;105	EKGQGSRSRGHQPPEKTQKDSLCLFVPVVNL	EKGQGSRSRGHQPPEKTQKDSLCLFVPVVNL	EKGQGSRSRGHQPPEKTQKDSLCLFVPVVNL	1549	361	809
Atxn7l2	B7ZCC4;Q8C8K6;B7ZCC3;A2AE44	56;91;91;91													PACRAPGSTKTSSREKGQGSRSRGHQPPEKT			1551
Klf4	B7ZCH2	23		+											LPSFSTFASGPAGREKTLRPAGAPTNRWREE			1552
Znf512b	Q6PHP4;B7ZCR6	875;865													DRGSRSSTGKKAGAGKAPEK___________			1553
Xpnpep3	B7ZMP1-2;B7ZMP1	78;78													VTPGLSQVEYALRRHKLMALVHKEAQGHSGT			1554
Tenm3	B7ZNJ5;G3X907;Q9WTS6-2;Q9WTS6-3;Q9WTS6-4;Q9WTS6-6;Q9WTS6-8;Q9WTS6;Q9WTS6-5;Q9WTS6-7	1287;1303;1287;1294;1296;1302;1303;1303;1309;1310													CGDGGKAVEATLMSPKGMAIDKNGLIYFVDG			1555
Wapal	B7ZP47;Q65Z40	321;321		+			+			Wapal			Q65Z40;B7ZP47	321;321	RANKARSSQGASNFDKLMDGTSQSLAKANSE		RANKARSSQGASNFDKLMDGTSQSLAKANSE	1558		826
Wapal	B7ZP47;Q65Z40	143;143													FASDRCLLVEDTLIGKEKSISRIPEDNANKS			1559
Wapal	B7ZP47;Q65Z40	145;145		+											SDRCLLVEDTLIGKEKSISRIPEDNANKSSC			1560
Wapal	B7ZP47;Q65Z40	607;613		+			+			Wapal			Q65Z40;B7ZP47	613;607	NQKDDGVFKAPAPPLKVIKTVTIPTQPYQEI		NQKDDGVFKAPAPPLKVIKTVTIPTQPYQEI	1561		822
Wapal	B7ZP47;Q65Z40	222;222					+			Wapal			Q65Z40;B7ZP47	222;222	DETKETNDTWNSQSGKRTESPSESCPVKGSV		DETKETNDTWNSQSGKRTESPSESCPVKGSV	1562		823
Wapal	B7ZP47;Q65Z40	168;168		+			+			Wapal			Q65Z40;B7ZP47	168;168	DNANKSSCTKLLTSDKVENFSEEHEKNSHHF		DNANKSSCTKLLTSDKVENFSEEHEKNSHHF	1563		824
Wapal	B7ZP47;Q65Z40	162;162		+			+			Wapal			Q65Z40;B7ZP47	162;162	ISRIPEDNANKSSCTKLLTSDKVENFSEEHE		ISRIPEDNANKSSCTKLLTSDKVENFSEEHE	1564		825
Tdp1	B8JJC1;Q8BJ37	75;75													ISPVKFNDADSVLPHKKQKSDSPEGLGWCLS			1565
Zfp808;Zfp934	B8JJZ4;A0A1Y7VJM8;K7N6H3;L7N201	73;41;73;41			+				Gm3604;Zfp934;Zfp808		D3YUB7;A0A087WPN2;L7N201;K7N6H3;B8JJZ4	72;73;41;72;73			SSRRHRRCERSQSAEKPSEYTQRDKAFALRA	SSRRHRRCERSQSAEKPSEYTQRDKAFALHD;SSRRHRRCERSQSAEKPSEYTQRDKAFALRA		1567	59
Cenpo	B8JK51;Q8K015-2;Q8K015	115;114;114		+											VDAILEAYRFTGLSGKLTSRGVCMCISTAFE			1568
Tjp1	P39447;B9EHJ3	1596;1516					+			Tjp1			P39447;B9EHJ3	1596;1516	PEFDSGVETFSVHTDKPKYQMNNISTMPKAV		PEFDSGVETFSVHTDKPKYQMNNISTMPKAV	1569		831
Taf2	B9EJX5;Q8C176	64;54													VELTIFPTVANLNRIKLNSKQCRIYRVRIND			1574
Tmf1	B9EKI3;D6RJK7	22;22		+											SQLSSFAKQALSQAQKSIDRVLDIQEEEPSA			1575
Kdm3b	B9EKS2;Q6ZPY7;A0A286YDJ6;Q6ZPY7-2	845;645;645;645		+			+			Kdm3b			Q6ZPY7;B9EKS2;Q6ZPY7-2	645;845;645	QAKSGLKGIPEHLMGKLGPNGERSAELLLGK		QAKSGLKGIPEHLMGKLGPNGERSAELLLGK	1576		845
Kdm3b	B9EKS2;Q6ZPY7;A0A286YDJ6;Q6ZPY7-2	796;596;596;596		+											PAEFAQENKAPFEAVKRFSLDERSLACRQDS			1577
Hist1h2ah;Hist3h2a;Hist2h2ab;Hist2h2ac;Hist2h2aa1;Hist1h2af;Hist1h2ak	C0HKE9;C0HKE8;C0HKE7;C0HKE6;C0HKE5;C0HKE4;C0HKE3;C0HKE2;C0HKE1;Q8CGP6;Q8BFU2;Q64522;Q64523;Q6GSS7;Q8CGP5;Q8CGP7	6;6;6;6;6;6;6;6;6;6;6;6;6;6;6;6			+		+	+	Hist1h2ah;Hist1h2ak;Hist1h2af;Hist3h2a;Hist1h2ab;Hist2h2ab;Hist2h2ac;Hist2h2aa1	Hist1h2ab;Hist1h2af;Hist1h2ak;Hist3h2a;Hist1h2ah;Hist2h2ab;Hist2h2aa1;Hist2h2ac	Q8CGP6;Q8CGP7;Q8CGP5;Q8BFU2;P22752;Q64522;Q64523;Q6GSS7	6;6;6;6;6;6;6;6	P22752;Q8CGP5;Q8CGP7;Q8BFU2;Q8CGP6;Q64522;Q6GSS7;Q64523	6;6;6;6;6;6;6;6	__________MSGRGKQGGKARAKAKSRSSR;__________MSGRGKQGGKARAKAKTRSSR	__________MSGRGKQGGKARAKAKSRSSR;__________MSGRGKQGGKARAKAKTRSSR	__________MSGRGKQGGKARAKAKSRSSR;__________MSGRGKQGGKARAKAKTRSSR	1581	3175	3458
Hist1h2ah;Hist3h2a;Hist2h2ab;Hist2h2ac;Hist2h2aa1;Hist1h2af;Hist1h2ak	C0HKE9;C0HKE8;C0HKE7;C0HKE6;C0HKE5;C0HKE4;C0HKE3;C0HKE2;C0HKE1;Q8CGP6;Q8BFU2;Q64522;Q64523;Q6GSS7;Q8CGP5;Q8CGP7	10;10;10;10;10;10;10;10;10;10;10;10;10;10;10;10			+		+	+	Hist1h2ah;Hist1h2ak;Hist1h2af;Hist3h2a;Hist1h2ab;Hist2h2ab;Hist2h2ac;Hist2h2aa1	Hist1h2ab;Hist1h2af;Hist1h2ak;Hist3h2a;Hist1h2ah;Hist2h2ab;Hist2h2aa1;Hist2h2ac	Q8CGP6;Q8CGP7;Q8CGP5;Q8BFU2;P22752;Q64522;Q64523;Q6GSS7	10;10;10;10;10;10;10;10	P22752;Q8CGP5;Q8CGP7;Q8BFU2;Q8CGP6;Q64522;Q6GSS7;Q64523	10;10;10;10;10;10;10;10	______MSGRGKQGGKARAKAKSRSSRAGLQ;______MSGRGKQGGKARAKAKTRSSRAGLQ	______MSGRGKQGGKARAKAKSRSSRAGLQ;______MSGRGKQGGKARAKAKTRSSRAGLQ	______MSGRGKQGGKARAKAKSRSSRAGLQ;______MSGRGKQGGKARAKAKTRSSRAGLQ	1582	3176	3459
Hist1h2ah;Hist3h2a;Hist1h2af;Hist1h2ak	C0HKE9;C0HKE8;C0HKE7;C0HKE6;C0HKE5;C0HKE4;C0HKE3;C0HKE2;C0HKE1;Q8CGP6;Q8BFU2;Q8CGP5;Q8CGP7	37;37;37;37;37;37;37;37;37;37;37;37;37													AGLQFPVGRVHRLLRKGNYSERVGAGAPVYL			1583
Hist1h2ah;Hist3h2a;Hist2h2aa1	C0HKE9;C0HKE8;C0HKE7;C0HKE6;C0HKE5;C0HKE4;C0HKE3;C0HKE2;C0HKE1;Q8CGP6;Q8BFU2;Q6GSS7	126;126;126;126;126;126;126;126;126;126;126;126													NIQAVLLPKKTESHHKAKGK___________			1586
Hnrnpdl	D3YTQ3;F6VQH5;Q9Z130	204;107;85					+			Hnrnpdl			Q9Z130;D3YTQ3;F6VQH5	85;204;107	RGFGFVLFKDAASVDKVLELKEHKLDGKLID		RGFGFVLFKDAASVDKVLELKEHKLDGKLID	1647		1025
Hnrnpdl	D3YTQ3;F6VQH5;Q9Z130	180;83;61	+		+		+		Hnrnpdl	Hnrnpdl	D3YTQ3;F6VQH5;Q9Z130	180;83;61	Q9Z130;D3YTQ3;F6VQH5	61;180;83	TEYLSRFGEVVDCTIKTDPVTGRSRGFGFVL	TEYLSRFGEVVDCTIKTDPVTGRSRGFGFVL	TEYLSRFGEVVDCTIKTDPVTGRSRGFGFVL	1648	949	1029
Mbd3	D3YTR4;F6WZH1;Q9Z2D8;D3YTR5;Q9Z2D8-2	137;41;141;117;109					+			Mbd3			Q9Z2D8;F6WZH1;D3YTR5;D3YTR4;Q9Z2D8-2	141;41;117;137;109	DPQKAVDQPRQLFWEKKLSGLSAFDIAEELV		DPQKAVDQPRQLFWEKKLSGLSAFDIAEELV	1650		1030
Mbd3	D3YTR4;F6WZH1;Q9Z2D8;D3YTR5;Q9Z2D8-2	260;164;264;240;232													AHVEELARDGEAPLDKACAEEEEEEEEEEEE			1651
Zzz3	D3YTT9;Q6KAQ7;Q6KAQ7-2;Q6KAQ7-3	805;806;305;309					+			Zzz3			Q6KAQ7;D3YTT9;Q6KAQ7-2;Q6KAQ7-3	806;805;305;309	IIYRSLPEYKELLQFKKLKKQKLQQMQAESG		IIYRSLPEYKELLQFKKLKKQKLQQMQAESG	1653		1032
Zzz3	D3YTT9;Q6KAQ7;Q6KAQ7-2;Q6KAQ7-3	699;700;199;203		+			+			Zzz3			Q6KAQ7;D3YTT9;Q6KAQ7-2;Q6KAQ7-3	700;699;199;203	RRWQKIADELGNRTAKQVASRVQKYFIKLTK		RRWQKIADELGNRTAKQVASRVQKYFIKLTK	1654		1035
Zzz3	D3YTT9;Q6KAQ7	168;168		+			+			Zzz3			Q6KAQ7;D3YTT9	168;168	HRRIVVDHDADFQGAKRACRCLILDDCEKRE		HRRIVVDHDADFQGAKRACRCLILDDCEKRE	1655		1033
Zzz3	D3YTT9;Q6KAQ7;Q6KAQ7-2;Q6KAQ7-3	707;708;207;211	+	+	+		+		Zzz3	Zzz3	D3YTT9;Q6KAQ7;Q6KAQ7-2;Q6KAQ7-3	707;708;207;211	Q6KAQ7;D3YTT9;Q6KAQ7-2;Q6KAQ7-3	708;707;207;211	ELGNRTAKQVASRVQKYFIKLTKAGIPVPGR	ELGNRTAKQVASRVQKYFIKLTKAGIPVPGR	ELGNRTAKQVASRVQKYFIKLTKAGIPVPGR	1656	954	1036
Lemd3	E9QP59;D3YU56;Q9WU40;Q9WU40-2	794;816;797;819					+			Lemd3			Q9WU40;E9QP59;D3YU56;Q9WU40-2	797;794;816;819	LDRRNSPPNSLTPCLKIRNMFDPVMEIGDHW		LDRRNSPPNSLTPCLKIRNMFDPVMEIGDHW	1657		1038
Anapc7	D3YU58;Q9WVM3	229;229			+		+		Anapc7	Anapc7	D3YU58;Q9WVM3	229;229	Q9WVM3;D3YU58	229;229	TGDNSRAINTICSLEKKSLLRDNVDLLGSLA	TGDNSRAINTICSLEKKSLLRDNVDLLGSLA	TGDNSRAINTICSLEKKSLLRDNVDLLGSLA	1658	960	9361
Anapc7	D3YU58;Q9WVM3	73;73			+		+		Anapc7	Anapc7	D3YU58;Q9WVM3	73;73	Q9WVM3;D3YU58	73;73	EYRNAVSKYAMALQQKKALSKTSKVRPSTGN	EYRNAVSKYAMALQQKKALSKTSKVRPSTGN	EYRNAVSKYAMALQQKKALSKTSKVRPSTGN	1659	962	9362
Cit	F6SBR5;D3Z1U0;E9QL53;D3YU89;P49025-4;P49025;P49025-5;P49025-3	1705;1720;1747;1762;1704;1747;1777;1289													MPSKVVILRYNDNLSKYCIRKEIETSEPCSC			1660
Pabpn1;Gm20521;Pabpn1l	D3YUB9;D3Z055;G3UWS5;G3UY42;D3Z5F7;Q8CCS6-2;Q8CCS6;B7ZP52;Q5XFR0	107;79;79;203;234;203;203;193;178			+		+		Pabpn1;Gm20521;Pabpn1l	Gm20521;Pabpn1;Pabpn1l	G3UY42;Q8CCS6-2;Q8CCS6;D3YUB9;D3Z5F7;D3Z055;G3UWS5;Q5XFR0	203;203;203;107;234;79;79;178	D3Z5F7;Q8CCS6;D3YUB9;D3Z055;G3UWS5;G3UY42;Q8CCS6-2;Q5XFR0	234;203;107;79;79;203;203;178	FHGCGSVNRVTILCDKFSGHPKGFAYIEFSD	FHGCGSVNRVTILCDKFSGHPKGFAYIEFSD	FHGCGSVNRVTILCDKFSGHPKGFAYIEFSD	1661	2287	1276
Arhgap20	D3YUH8;Q6IFT4-2;Q6IFT4	22;58;58													RRRSAPSLILDKALQKRPSTRDSHSASIDTC			1663
Pogz	D3YUW8;D3YUX1;Q0VGT3;Q8BZH4	1170;1212;1256;1265													PAGCSSKIQPLDVCIKRTVKNFLHKKWKEQA			1664
Pogz	D3YUW8;D3YUX1;Q0VGT3;Q8BZH4	1174;1216;1260;1269													SSKIQPLDVCIKRTVKNFLHKKWKEQAREMA			1667
Cops4	D3YV99;F6QTS1;O88544;D3Z1R9	200;166;251;200	+		+		+		Cops4	Cops4	O88544;D3Z1R9;D3YV99;F6QTS1	251;200;200;166	O88544;D3YV99;F6QTS1;D3Z1R9	251;200;166;200	ASAGQQRSRMLATLFKDERCQQLAAYGILEK	ASAGQQRSRMLATLFKDERCQQLAAYGILEK	ASAGQQRSRMLATLFKDERCQQLAAYGILEK	1668	2764	2840
Pbk	D3YVF2;Q9JJ78	63;63		+											MKRSPRGLSHSPWAVKKISLLCDDHYRTVYQ			1669
Dek	E9Q8Y1;D3YVJ6;Q7TNV0	91;91;91	+		+				Dek		E9Q8Y1;D3YVJ6;Q7TNV0	91;91;91			SLQREPFTVTQGKGQKLCEIERIHFFLSKKK	SLQREPFTVTQGKGQKLCEIERIHFFLSKKK		1670	983
Dek	E9Q8Y1;D3YVJ6;Q7TNV0	181;181;181			+				Dek		E9Q8Y1;D3YVJ6;Q7TNV0	181;181;181			EVLDLERSGVNSELVKRILNFLMHPKPSGKQ	EVLDLERSGVNSELVKRILNFLMHPKPSGKQ		1671	984
Dek	E9Q8Y1;D3YVJ6;Q7TNV0	61;61;61		+	+	+	+	+	Dek	Dek	E9Q8Y1;D3YVJ6;Q7TNV0	61;61;61	Q7TNV0;E9Q8Y1;D3YVJ6	61;61;61	EDEEEEKEKSLIVEGKREKKKVERLTMQVSS	EDEEEEKEKSLIVEGKREKKKVERLTMQVSS	EDEEEEKEKSLIVEGKREKKKVERLTMQVSS	1672	985	6294
Palb2	D3YVU6;Q3U0P1-4;Q3U0P1	191;191;191		+											QESISRKNSRTPVSEKTHLLSLRSQIPDPPA			1673
Kdm2b	D3YVU7;E9QL25;Q6P1G2-2;Q6P1G2;D3YVU4;Q6P1G2-3	514;563;36;569;569;569		+	+				Kdm2b		D3YVU7;D3YVU4;E9QL25;Q6P1G2-3;Q6P1G2-2;Q6P1G2	514;569;563;569;36;569			VVGRPKGKLGPASAVKLAANRTTAGARRRRT	VVGRPKGKLGPASAVKLAANRTTAGARRRRT		1674	991
Hmgcll1	V9GXD2;V9GWZ9;D3YVU9;Q8JZS7	63;63;63;63													VKIVEVGPRDGLQNEKVIVPTDIKIELINQL			1677
Ube2e2	H3BJB5;D3YW10;H3BL69;D3YXD1;Q91W82	52;52;4;76;52			+	+	+	+	Ube2e2	Ube2e2	H3BJB5;D3YW10;H3BKX9;H3BL23;H3BL69;D3YXD1;Q91W82	52;52;52;36;4;76;52	Q91W82;H3BJB5;D3YW10;H3BKX9;H3BL69;D3YXD1;H3BL23	52;52;52;52;4;76;36	QPKKKEGKISSKTAAKLSTSAKRIQKELAEI	QPKKKEGKISSKTAAKLSTSAKRIQKELAEI	QPKKKEGKISSKTAAKLSTSAKRIQKELAEI	1678	995	1061
Mtfr1l	D6RCX5;D3Z0X8;D3YW54;Q9CWE0	115;115;115;115													SVPNLRGSEERLLALKKPALPALSRTTELQD			1679
Fntb	D3YWJ4;Q8K2I1	117;83													VPRLILQREKHFHYLKRGLRQLTDAYECLDA			1680
Wipi2	D3YWK1;Q80W47	205;205			+		+		Wipi2	Wipi2	D3YWK1;Q80W47	205;205	Q80W47;D3YWK1	205;205	LAFDASGTKLATASEKGTVIRVFSIPEGQKL	LAFDASGTKLATASEKGTVIRVFSIPEGQKL	LAFDASGTKLATASEKGTVIRVFSIPEGQKL	1681	999	1100
Leng8	D3YWS8;Q8CBY3	581;581													TCAPDPSTVRPVAVLKKSLCMVKSHWKEKQD			1683
Ylpm1	D3YWX2;F6YTL8	803;345		+											PRPRYESHPAEGTKSKWGTIPRGPASQFYIT			1684
Ylpm1	D3YWX2;E9Q803;Q9R0I7	315;315;268					+			Ylpm1			D3YWX2;Q9R0I7;E9Q803	315;268;315	LLSLQQRTKVHLPGHKKGLVTAKDVPEPIKE		LLSLQQRTKVHLPGHKKGLVTAKDVPEPIKE	1685		1106
Ylpm1	D3YWX2;E9Q803;Q9R0I7;F6YTL8	1883;1177;1130;1425		+											FIAEVEKEEKDPDSGKKVKKKVMEYEYEADM			1686
Prkrip1	D3YXD3;Q9CWV6	44;44		+			+			Prkrip1			Q9CWV6;D3YXD3	44;44	EEQKLKLERLMKNPDKAVPIPEKMNEWAPRA		EEQKLKLERLMKNPDKAVPIPEKMNEWAPRA	1687		8247
Prkrip1	D3YXD3;Q9CWV6	51;51		+											ERLMKNPDKAVPIPEKMNEWAPRAPPEFVRD			1688
Safb	D3YXK2;S4R1M2;S4R2Q5	83;83;26			+		+	+	Safb	Safb	S4R1M2;D3YXK2;S4R2Q5	83;83;26	D3YXK2;S4R1M2;S4R2Q5	83;83;26	EGGNPDEIEVTSECNKKMPKRPSKGRKPEDE	EGGNPDEIEVTSECNKKMPKRPSKGRKPEDE	EGGNPDEIEVTSECNKKMPKRPSKGRKPEDE	1689	1018	1119
Safb	D3YXK2;S4R1M2	497;497		+			+			Safb			D3YXK2;S4R1M2	497;497	ATKCISHLHKTELHGKMISVEKAKSEPTGKR		ATKCISHLHKTELHGKMISVEKAKSEPTGKR	1691		1127
Safb	D3YXK2;S4R1M2	503;503			+		+		Safb;Safb2	Safb	S4R1M2;D3YXK2;Q80YR5;F6WIZ2	503;503;526;13	D3YXK2;S4R1M2	503;503	HLHKTELHGKMISVEKAKSEPTGKRVPDRRD	HLHKTELHGKMISVEKAKSEPTGKRVPDRRD;HLHRTELHGRMISVEKAKNEPSEKKSSDRRA	HLHKTELHGKMISVEKAKSEPTGKRVPDRRD	1692	1021	1125
Safb	D3YXK2;S4R1M2	826;826		+			+			Safb			D3YXK2;S4R1M2	826;826	RHGRDSRDGWGYGSNKRLSEGRGLPPPPRRD		RHGRDSRDGWGYGSNKRLSEGRGLPPPPRRD	1693		1122
Safb	D3YXK2;S4R1M2	600;600		+	+	+	+	+	Safb	Safb	S4R1M2;D3YXK2	600;600	D3YXK2;S4R1M2	600;600	TVVMDKSKGVPVISVKTSGSKERASKSQDRK	TVVMDKSKGVPVISVKTSGSKERASKSQDRK	TVVMDKSKGVPVISVKTSGSKERASKSQDRK	1694	1020	1123
Safb;Safb2	D3YXK2;S4R1M2;Q80YR5	226;226;220					+			Safb;Safb2			D3YXK2;S4R1M2;Q80YR5	226;226;220	EPENEKILDILGETCKSEPVKEEGSELEQPF		EPENEKILDILGETCKSEPVKEEGSELEQPF	1695		1124
Safb	D3YXK2;S4R1M2	421;421		+											SVEEDSDTKRLSREEKGRSSCGRNFWVSGLS			1696
Safb	D3YXK2;S4R1M2	629;629			+		+		Safb	Safb	S4R1M2;D3YXK2	629;629	D3YXK2;S4R1M2	629;629	RKSASREKRSVVSFDKVKESRKSRDSESRRE	RKSASREKRSVVSFDKVKESRKSRDSESRRE	RKSASREKRSVVSFDKVKESRKSRDSESRRE	1697	1022	1126
Safb	D3YXK2;S4R1M2	453;453		+											TTRATDLKNLFSRYGKVVGAKVVTNARSPGA			1700
Ndufs2	Q91WD5;D3YXT0	350;324			+				Ndufs2		D3YXT0;Q91WD5	324;350			EEMRQSLRIIEQCLNKMPPGEIKVDDAKVSP	EEMRQSLRIIEQCLNKMPPGEIKVDDAKVSP		1702	1027
Drap1	D3YYC2;F6T9K1;G3UXH5;D3YY09;Q9D6N5	86;106;86;106;106					+			Drap1			Q9D6N5;D3YYC2;F6T9K1;G3UXH5;D3YY09	106;86;106;86;106	PDMQGDGEDNHVDGDKGPRRGRKPGSSGRKN		PDMQGDGEDNHVDGDKGPRRGRKPGSSGRKN	1703		1135
Drap1	D3YYC2;F6T9K1;G3UXH5;D3YY09;Q9D6N5	43;63;43;63;63			+		+		Drap1	Drap1	D3YYC2;F6T9K1;G3UXH5;D3YY09;Q9D6N5	43;63;43;63;63	Q9D6N5;D3YYC2;F6T9K1;G3UXH5;D3YY09	63;43;63;43;63	SLLKKACQVTQSRNAKTMTTSHLKQCIELEQ	SLLKKACQVTQSRNAKTMTTSHLKQCIELEQ	SLLKKACQVTQSRNAKTMTTSHLKQCIELEQ	1704	1032	1136
Anp32a;Anp32c	F6UFG6;D3YYE1;D3Z7M9;O35381;Q64G17	95;102;85;99;99			+				Anp32a;Anp32c		F6UFG6;D3YYE1;D3Z7M9;O35381;Q64G17	95;102;85;99;99			AEKCPNLKHLNLSGNKIKDLSTIEPLKKLEN	AEKCPNLKHLNLSGNKIKDLSTIEPLKKLEN		1707	1044
Anp32a;Anp32c	F6UFG6;D3YYE1;D3Z7M9;O35381;Q64G17	82;89;72;86;86													LSENRISGDLEVLAEKCPNLKHLNLSGNKIK			1708
Mapre2;Mapre1	D3YYK8;E9Q6X0;Q8R001-2;Q8R001;Q61166	228;228;261;270;220		+											LALEGVEKERDFYFGKLREIELLCQEHGQEN;LTVEDLEKERDFYFGKLRNIELICQENEGEN			1711
Bcl7b	D3YYL1;Q921K9;Q921K9-2	19;19;19		+											RSVRAETRSRAKDDIKKVMAAIEKVRKWEKK			1712
Bcl7b	D3YYL1;Q921K9;Q921K9-2	20;20;20		+											SVRAETRSRAKDDIKKVMAAIEKVRKWEKKW			1713
Bcl7b	D3YYL1;Q921K9	129;186		+			+			Bcl7b			Q921K9;D3YYL1	186;129	TQTTEEEEDSGAPPLKRFCVDQPVVPQTTSE		TQTTEEEEDSGAPPLKRFCVDQPVVPQTTSE	1714		1160
Glyr1	D3YYT1;Q922P9	226;226													DADPHFHHFLLSQTEKPAVCYQAITKKLKIC			1715
Glyr1	D3YYT1;Q922P9	236;236		+	+		+	+	Glyr1	Glyr1	D3YYT1;Q922P9	236;236	Q922P9;D3YYT1	236;236	LSQTEKPAVCYQAITKKLKICEEETGSTSIQ	LSQTEKPAVCYQAITKKLKICEEETGSTSIQ	LSQTEKPAVCYQAITKKLKICEEETGSTSIQ	1716	1054	1164
Glyr1	D3YYT1;Q922P9	108;108													AKGKDQTSSHTSADDKNRRNSSEERSRPNSG			1717
Glyr1	D3YYT1;Q922P9	135;135			+	+	+	+	Glyr1	Glyr1	D3YYT1;Q922P9	135;135	Q922P9;D3YYT1	135;135	PNSGDEKRKLSLSEGKVKKNMGEGKKRVTSG	PNSGDEKRKLSLSEGKVKKNMGEGKKRVTSG	PNSGDEKRKLSLSEGKVKKNMGEGKKRVTSG	1718	1053	1163
Terf2	D3YZ08;O35144-2;O35144;E9QM06	336;337;337;336		+			+			Terf2			O35144;D3YZ08;O35144-2;E9QM06	337;336;337;336	NPPATIGIRTLKAAFKALSTAQDSEAAFAKL		NPPATIGIRTLKAAFKALSTAQDSEAAFAKL	1720		1167
Pccb	D3YZC1;E9Q1J7;Q99MN9;A0A087WQV1	62;62;62;62													AALLGGGQRRIDAQHKRFPGDSVVTGRGRIN			1724
Brd8	D3YZC7;D3YZC8;Q8R3B7-2;Q8R3B7	7;7;7;7		+	+		+		Brd8	Brd8	D3YZC7;D3YZC8;Q8R3B7-2;Q8R3B7	7;7;7;7	Q8R3B7;D3YZC7;D3YZC8;Q8R3B7-2	7;7;7;7	_________MATGTGKHKLLSTGPTEPWSIR	_________MATGTGKHKLLSTGPTEPWSIR	_________MATGTGKHKLLSTGPTEPWSIR	1725	1062	1178
Brd8	D3YZC7;D3YZC8;Q8R3B7-2;Q8R3B7	9;9;9;9		+			+			Brd8			Q8R3B7;D3YZC7;D3YZC8;Q8R3B7-2	9;9;9;9	_______MATGTGKHKLLSTGPTEPWSIREK		_______MATGTGKHKLLSTGPTEPWSIREK	1726		1179
Brd8	D3YZC7;D3YZC8;Q8R3B7-2;Q8R3B7	484;554;481;554		+	+	+	+	+	Brd8	Brd8	D3YZC7;D3YZC8;Q8R3B7-2;Q8R3B7	484;554;481;554	Q8R3B7;D3YZC7;D3YZC8;Q8R3B7-2	554;484;554;481	ERDKPVPLPAPEMTVKQERLDFEESENKGLH	ERDKPVPLPAPEMTVKQERLDFEESENKGLH	ERDKPVPLPAPEMTVKQERLDFEESENKGLH	1728	1064	1181
Brd8	D3YZC7;D3YZC8;Q8R3B7-2;Q8R3B7	85;85;85;85		+			+			Brd8			Q8R3B7;D3YZC7;D3YZC8;Q8R3B7-2	85;85;85;85	ELLETTETPKRKRGEKGEVVETVEDVIVRKL		ELLETTETPKRKRGEKGEVVETVEDVIVRKL	1729		1182
Brd8	D3YZC7;D3YZC8;Q8R3B7-2;Q8R3B7	174;174;174;174		+	+		+		Brd8	Brd8	D3YZC7;D3YZC8;Q8R3B7-2;Q8R3B7	174;174;174;174	Q8R3B7;D3YZC7;D3YZC8;Q8R3B7-2	174;174;174;174	KRKATDAAYQARQAVKTPPRRLPTVMVRSPV	KRKATDAAYQARQAVKTPPRRLPTVMVRSPV	KRKATDAAYQARQAVKTPPRRLPTVMVRSPV	1731	1065	1183
Brd8	D3YZC7;D3YZC8;Q8R3B7-2;Q8R3B7	387;457;384;457		+	+		+	+	Brd8	Brd8	D3YZC7;D3YZC8;Q8R3B7-2;Q8R3B7	387;457;384;457	Q8R3B7;D3YZC7;D3YZC8;Q8R3B7-2	457;387;457;384	EECFRSGVAEAPGGSKAPSIDGKEDLDLAEK	EECFRSGVAEAPGGSKAPSIDGKEDLDLAEK	EECFRSGVAEAPGGSKAPSIDGKEDLDLAEK	1732	1066	1184
Sf1	E9Q4Q2;D3YZC9;D3YZD0;Q64213-2;Q64213-3;Q64213;F8WHF9	15;15;15;15;15;15;15		+	+		+		Sf1	Sf1	E9Q4Q2;D3YZC9;D3YZD0;Q64213-2;Q64213-3;Q64213;F8WHF9	15;15;15;15;15;15;15	Q64213;Q64213-2;E9Q4Q2;D3YZC9;D3YZD0;Q64213-3;F8WHF9	15;15;15;15;15;15;15	_MATGANATPLDFPSKKRKRSRWNQDTMEQK	_MATGANATPLDFPSKKRKRSRWNQDTMEQK	_MATGANATPLDFPSKKRKRSRWNQDTMEQK	1733	1067	1186
Sf1	E9Q4Q2;D3YZC9;D3YZD0;Q64213-2;Q64213-3;Q64213;D3YVH4	174;174;174;174;174;174;148			+		+		Sf1	Sf1	E9Q4Q2;D3YZC9;D3YZD0;Q64213-2;Q64213-3;Q64213;D3YVH4	174;174;174;174;174;174;148	Q64213;Q64213-2;E9Q4Q2;D3YZC9;D3YZD0;Q64213-3;D3YVH4	174;174;174;174;174;174;148	PRGNTLKNIEKECNAKIMIRGKGSVKEGKVG	PRGNTLKNIEKECNAKIMIRGKGSVKEGKVG	PRGNTLKNIEKECNAKIMIRGKGSVKEGKVG	1735	1068	1187
Uba6	D3Z061;Q8C7R4	980;1011													PVMPGHAKRLKLTMHKLVKPSTEKKYVDLTV			1741
Uba6	D3Z061;Q8C7R4	972;1003					+			Uba6			Q8C7R4;D3Z061	1003;972	QGVKMLYVPVMPGHAKRLKLTMHKLVKPSTE		QGVKMLYVPVMPGHAKRLKLTMHKLVKPSTE	1742		1199
Trim59	D3Z0I5;Q922Y2	182;182					+			Trim59			D3Z0I5;Q922Y2	182;182	LEEQKCHSEKIVQGDKEVVLQYFKELIDTLE		LEEQKCHSEKIVQGDKEVVLQYFKELIDTLE	1746		1207
Rsbn1l	D3Z0K6;A0A0G2JEI9	38;38													KVQPSSREPPGSMSAKKVRTEEKKAPRRVNG			1747
Ddx23	D3Z0M9;E0CXN3	8;8	+		+	+	+		Ddx23	Ddx23	D3Z0M9;E0CXN3	8;8	D3Z0M9;E0CXN3	8;8	________MAGELADKKDRDASPKEERKRSR	________MAGELADKKDRDASPKEERKRSR	________MAGELADKKDRDASPKEERKRSR	1749	1094	1214
Ddx23	D3Z0M9	134					+			Ddx23			D3Z0M9	134	KDRDSKKGDEDEHGDKRPKIQPLSLEELLAK		KDRDSKKGDEDEHGDKRPKIQPLSLEELLAK	1752		1215
Prdx6;Prdx6b	D3Z0Y2;Q6GT24;O08709;Q8BG37	32;56;56;56			+		+		Prdx6;Prdx6b	Prdx6;Prdx6b	D3Z0Y2;Q6GT24;O08709;Q8BG37	32;56;56;56	O08709;D3Z0Y2;Q6GT24;Q8BG37	56;32;56;56	RDFTPVCTTELGRAAKLAPEFAKRNVKLIAL	RDFTPVCTTELGRAAKLAPEFAKRNVKLIAL	RDFTPVCTTELGRAAKLAPEFAKRNVKLIAL	1754	1099	1221
Prdx6	D3Z0Y2;Q6GT24;O08709	191;215;215		+											QCFPKGVFTKELPSGKKYLRYTPQP______			1756
Prdx6	D3Z0Y2;Q6GT24;O08709	192;216;216		+											CFPKGVFTKELPSGKKYLRYTPQP_______			1757
Lypla1	D3Z111;P97823	190;224					+			Lypla1			P97823;D3Z111	224;190	SSCQQEMMDVKHFIDKLLPPID_________		SSCQQEMMDVKHFIDKLLPPID_________	1759		1227
Foxi3	D3Z120;E0CZH3	253;279		+											TSKSEGQSSRLRVSGKLEGDSPSSILRPSQS			1760
Tpd52	D3Z637;D3Z125;E9PUA7;D3Z7X7;F8WHQ1;Q62393-2;Q62393-3;Q62393;D3Z2U2	39;59;62;111;101;62;62;101;39													EEEIQTLSQVLAAKEKHLAELKRKLGISSLQ			1761
Qars	D3Z158;Q8BML9;A0A140LID3;A0A140LIR0;A0A140LJH2;A0A0A6YY08;A0A140LIN2	604;628;48;54;44;90;70			+		+		Qars	Qars	D3Z158;Q8BML9;Q8R1V9;A0A0A6YY08	628;628;459;91	Q8BML9;D3Z158;Q8R1V9;A0A0A6YY08	628;628;459;91	FIERSDFKEESEPGYKRLASGQPVGLRHTGY	FIERSDFKEESEPGYKRLASGQPVGLRHTGY	FIERSDFKEESEPGYKRLASGQPVGLRHTGY	1762	1104	6644
Qars	D3Z158;Q8BML9;F6TDS3	397;421;19			+		+		Qars	Qars	D3Z158;Q8BML9;Q8R1V9;A0A0A6YXS1;F6TDS3	421;421;252;12;19	Q8BML9;D3Z158;Q8R1V9;F6TDS3;A0A0A6YXS1	421;421;252;19;12	LVMEDGKMDPVAYRVKYTPHHRTGDKWCIYP	LVMEDGKMDPVAYRVKYTPHHRTGDKWCIYP	LVMEDGKMDPVAYRVKYTPHHRTGDKWCIYP	1763	1109	6650
Whsc1l1	D3Z197;D3Z357;Q6P2L6-4;Q6P2L6-2;Q6P2L6;A0A1B0GSG3	481;481;481;481;471;481		+											TSLEEEEPPPVKIAWKTAAARKSLPASITMH			1764
Whsc1l1	D3Z197;D3Z357;Q6P2L6-4;Q6P2L6-2;Q6P2L6	564;564;564;564;554			+	+	+		Whsc1l1	Whsc1l1	D3Z197;D3Z357;Q6P2L6-4;Q6P2L6-2;Q6P2L6	564;564;564;564;554	Q6P2L6;D3Z197;D3Z357;Q6P2L6-2;Q6P2L6-4	554;564;564;564;564	GQDRLIISSPSQRSEKPAQSASSPEATSGSA	GQDRLIISSPSQRSEKPAQSASSPEATSGSA	GQDRLIISSPSQRSEKPAQSASSPEATSGSA	1765	1110	1232
Ldb1;Ldb2	D3Z1C5;P70662-2;P70662-3;P70662;A0A0G2JFS7;O55203-3;O55203-2;O55203	241;241;241;277;238;238;238;238													YSLSPRDCLKTCLFQKWQRMVAPPAEPARQQ			1766
Fam118b	D3Z1L4;Q8C569-2;Q8C569	11;11;11					+	+		Fam118b			Q8C569;D3Z1L4;Q8C569-2	11;11;11	_____MASTGSQASDKNKIFGFFNDGEPPTK		_____MASTGSQASDKNKIFGFFNDGEPPTK	1768		1236
Pbrm1	D3Z1M8	14													__MRRLAFRGAGCALKKLDSMGSKRRRATSP			1769
Pbrm1	E9Q7L3;D3Z1W6;E9Q7L2;D3Z1N4;E9Q4Y5;F8VQD1;Q8BSQ9-2;Q8BSQ9;D3YYF2;F6THL5;D6RIL0;D6RI94;D3Z3R4	483;483;483;483;483;483;451;483;483;427;483;483;472					+			Pbrm1			Q8BSQ9;F8VQD1;F6THL5;D3YYF2;E9Q7L3;D3Z1W6;E9Q7L2;D3Z1N4;E9Q4Y5;D6RIL0;D6RI94;Q8BSQ9-2;D3Z3R4	483;483;427;483;483;483;483;483;483;483;483;451;472	AIYKRVLKLQQVMQAKKKELARRDDIEDGDS		AIYKRVLKLQQVMQAKKKELARRDDIEDGDS	1770		1148
Pbrm1	E9Q7L3;D3Z1W6;E9Q7L2;D3Z1N4;E9Q4Y5;F8VQD1;Q8BSQ9-2;Q8BSQ9;D3YYF2;F6THL5;D6RIL0;D6RI94;D3Z3R4	414;414;414;414;414;414;382;414;414;358;414;414;403		+			+			Pbrm1			Q8BSQ9;F8VQD1;F6THL5;D3YYF2;E9Q7L3;D3Z1W6;E9Q7L2;D3Z1N4;E9Q4Y5;D6RIL0;D6RI94;Q8BSQ9-2;D3Z3R4	414;414;358;414;414;414;414;414;414;414;414;382;403	HQGQLIAEPFFHLPSKKKYPDYYQQIKMPIS		HQGQLIAEPFFHLPSKKKYPDYYQQIKMPIS	1771		1149
Ttc33	D3Z1T8;D3Z767;Q9D6K7-2;Q9D6K7	13;13;13;13		+	+	+	+	+	Ttc33	Ttc33	D3Z1T8;D3Z767;Q9D6K7-2;Q9D6K7	13;13;13;13	Q9D6K7;D3Z1T8;D3Z767;Q9D6K7-2	13;13;13;13	___MASFGWKRRIGEKVSKATSQQFEAEAAD	___MASFGWKRRIGEKVSKATSQQFEAEAAD	___MASFGWKRRIGEKVSKATSQQFEAEAAD	1774	1115	1240
Tpm3-rs7	P21107-2;D3Z2H9	11;11			+		+		Tpm3;Tpm3-rs7	Tpm3;Tpm3-rs7	D3Z6I8;E9Q7Q3;P21107-2;D3Z2H9	11;11;11;11	P21107-2;D3Z2H9	11;11	_____MAGTTTIEAVKRKIQVLQQQADDAEE	_____MAGTTTIEAVKRKIQVLQQQADDAEE	_____MAGTTTIEAVKRKIQVLQQQADDAEE	1777	1173	3444
Tpm3-rs7	P21107-2;D3Z2H9	113;113													ALKDEEKMELQEIQLKEAKHIAEEADRKYEE			1778
Tpm3-rs7	P21107-2;D3Z2H9	177;177			+		+		Tpm3;Tpm3-rs7	Tpm3;Tpm3-rs7	Q8K0Z5;E9Q5J9;P21107-2;D3Z2H9	213;214;177;177	Q8K0Z5;E9Q5J9;P21107-2;D3Z2H9	213;214;177;177	RLMDQNLKCLSAAEEKYSQKEDKYEEEIKIL	RLMDQNLKCLSAAEEKYSQKEDKYEEEIKIL	RLMDQNLKCLSAAEEKYSQKEDKYEEEIKIL	1779	1701	1704
Tpm3-rs7	P21107-2;D3Z2H9	184;184			+		+		Tpm3;Tpm1;Tpm3-rs7;Tpm4	Tpm3;Tpm1;Tpm3-rs7;Tpm2	D3Z6I8;E9Q7Q3;Q8K0Z5;E9Q5J9;G5E8R1;G5E8R0;E9Q455;G5E8R2;E9Q453;E9Q456;P21107-2;D3Z2H9;Q6IRU2	184;184;220;221;184;184;184;184;184;184;184;184;184	Q8K0Z5;E9Q5J9;G5E8R1;G5E8R0;E9Q455;G5E8R2;E9Q453;P21107;P21107-2;D3Z2H9;P58771;Q8BSH3;E9Q452;E9Q454;Q8BP43;P58771-2;F8WID5;E9Q450;B7ZNL3;E9Q448;P58774;P58774-2	220;221;184;184;184;184;184;221;184;184;220;220;220;220;220;220;262;220;220;220;220;220	KCLSAAEEKYSQKEDKYEEEIKILTDKLKEA	KCLSAAEEKYSQKEDKYEEEIKILTDKLKEA;KSLEAASEKYSEKEDKYEEEIKLLSDKLKEA;KSLEAQAEKYSQKEDKYEEEIKILTDKLKEA;KSLEAQAEKYSQKEDKYEEEIKVLSDKLKEA	KCLSAAEEKYSQKEDKYEEEIKILTDKLKEA;KSLEAQADKYSTKEDKYEEEIKLLEEKLKEA;KSLEAQAEKYSQKEDKYEEEIKILTDKLKEA;KSLEAQAEKYSQKEDKYEEEIKVLSDKLKEA;KSLIASEEEYSTKEDKYEEEIKLLEEKLKEA	1780	1174	1706
Tpm3-rs7	P21107-2;D3Z2H9	215;215			+		+		Tpm3;Tpm3-rs7	Tpm3;Tpm3-rs7	Q8K0Z5;E9Q5J9;P21107-2;D3Z2H9	251;252;215;215	Q8K0Z5;E9Q5J9;P21107-2;D3Z2H9	251;252;215;215	ETRAEFAERSVAKLEKTIDDLEDKLKCTKEE	ETRAEFAERSVAKLEKTIDDLEDKLKCTKEE	ETRAEFAERSVAKLEKTIDDLEDKLKCTKEE	1782	1702	1713
Tpm3-rs7	P21107-2;D3Z2H9	223;223			+		+		Tpm3;Tpm3-rs7	Tpm3;Tpm3-rs7	Q8K0Z5;E9Q5J9;P21107-2;D3Z2H9	259;260;223;223	Q8K0Z5;E9Q5J9;P21107-2;D3Z2H9	259;260;223;223	RSVAKLEKTIDDLEDKLKCTKEEHLCTQRML	RSVAKLEKTIDDLEDKLKCTKEEHLCTQRML	RSVAKLEKTIDDLEDKLKCTKEEHLCTQRML	1783	1703	1714
Rnf7	D3Z392;Q9WTZ1	28;28			+	+	+		Rnf7	Rnf7	D3Z392;Q9WTZ1	28;28	D3Z392;Q9WTZ1	28;28	LSSHSGSAGSKSGGDKMFSLKKWNAVAMWSW	LSSHSGSAGSKSGGDKMFSLKKWNAVAMWSW	LSSHSGSAGSKSGGDKMFSLKKWNAVAMWSW	1787	1129	1247
Ppp1r2	D3Z3A0;Q9DCL8	156;156					+			Ppp1r2			Q9DCL8;D3Z3A0	156;156	FEMKRKLHYNEGLNIKLARQLISKDLHDDDE		FEMKRKLHYNEGLNIKLARQLISKDLHDDDE	1788		1248
Mov10	D3Z3E8;P23249;E9PW39;D3YVL0	847;847;920;920													SPYRKQVEKIRYCITKLDRELRGLDDIKDLK			1789
Mov10	D3Z3E8;P23249;E9PW39;D3YVL0	4;4;77;77			+				Mov10		D3YVL0;P23249;E9PW39;D3YYR1	4;4;77;4			____________MPSKFSCRKLRETGQRFES	____________MPSKFSCRKLRETGQRFES		1790	987
Ino80c	D3Z3N1;F8WIA0;Q8BHA0	42;99;99													DPNFVHSGHGGAVAGKKNRTWKNLKQILAAE			1791
Ino80c	D3Z3N1;F8WIA0;Q8BHA0	51;108;108		+											GGAVAGKKNRTWKNLKQILAAERALPWQLND			1792
Preb	D3Z3S1;Q9WUQ2;F6XLZ3	140;140;36					+			Preb			Q9WUQ2;D3Z3S1;F6XLZ3	140;140;36	EKKSGAQVHPEGVELKVKNLEAVQTDFSNEP		EKKSGAQVHPEGVELKVKNLEAVQTDFSNEP	1794		1257
Phkg1	D3Z472;P07934	73;73					+			Phkg1			D3Z472;P07934	73;73	SFSSEEVQELREATLKEVDILQKVSGHPNII		SFSSEEVQELREATLKEVDILQKVSGHPNII	1795		1258
Zfp740;Znf740	D3Z4A3;D3Z606;D3Z6P2;D3Z4S9;Q6NZQ6	57;32;32;32;32			+		+		Zfp740;Znf740	Znf740;Zfp740	D3Z606;D3Z6P2;D3Z4S9;Q6NZQ6;D3Z4A3	32;32;32;32;57	Q6NZQ6;D3Z606;D3Z6P2;D3Z4S9;D3Z4A3	32;32;32;32;57	AGSPDVLRCSSQMDCKPRFDLSSKGHRKDSD	AGSPDVLRCSSQMDCKPRFDLSSKGHRKDSD	AGSPDVLRCSSQMDCKPRFDLSSKGHRKDSD	1797	1150	1263
Napg	D3Z4B2;Q9CWZ7;A0A494BAX2;A0A494BA49	5;5;5;5		+			+			Napg			Q9CWZ7;D3Z4B2	5;5	___________MAAQKINEGLEHLAKAEKYL		___________MAAQKINEGLEHLAKAEKYL	1799		8255
Napg	D3Z4B2;Q9CWZ7;A0A494BAX2	46;46;46			+	+	+		Napg	Napg	D3Z4B2;Q9CWZ7	46;46	Q9CWZ7;D3Z4B2	46;46	YDSAASEYGKAAVAFKNAKQFEQAKDACLRE	YDSAASEYGKAAVAFKNAKQFEQAKDACLRE	YDSAASEYGKAAVAFKNAKQFEQAKDACLRE	1800	1140	8256
Napg	D3Z4B2;Q9CWZ7;A0A494BAX2	49;49;49		+	+				Napg		D3Z4B2;Q9CWZ7	49;49			AASEYGKAAVAFKNAKQFEQAKDACLREAVA	AASEYGKAAVAFKNAKQFEQAKDACLREAVA		1801	1141
Zbtb7a	D3Z4C3;O88939-2;O88939	368;368;368													AHEGDVYPAWSQKGEKKIRAKAFQKCPICEK			1803
Tia1;Tial1	Q8CII5;G5E8L2;Q80ZW7;D3Z4H6;P52912;D3YY02;Q921W2;P70318;D3Z3Y4	134;134;136;145;145;145;136;153;97			+		+		Tia1;Tial1	Tia1;Tial1	D3YY02;Q8CII5;Q921W2;G5E8L2;Q80ZW7;D3Z4H6;P52912;P70318	145;134;136;134;136;145;145;153	P52912;D3YY02;Q8CII5;G5E8L2;Q80ZW7;D3Z4H6;P70318;Q921W2	145;145;134;134;136;145;153;136	GKISDARVVKDMATGKSKGYGFVSFYNKLDA;GRISDARVVKDMATGKSKGYGFVSFFNKWDA	GRISDARVVKDMATGKSKGYGFVSFFNKWDA	GKISDARVVKDMATGKSKGYGFVSFYNKLDA;GRISDARVVKDMATGKSKGYGFVSFFNKWDA	1806	1031	1134
Dazap1	D3Z4J1;Q3UGB5;Q9JII5-2	94;102;102			+				Dazap1		D3Z4J1;Q3UGB5;Q9JII5-2	94;102;102			PRGMQPERTRPKEGWKGPRSDSSKSNKIFVG	PRGMQPERTRPKEGWKGPRSDSSKSNKIFVG		1807	1144
Dazap1	D3Z4J1;Q3UGB5;Q9JII5-2;Q9JII5	49;57;57;57			+		+		Dazap1	Dazap1	D3Z4J1;Q3UGB5;Q9JII5-2;Q9JII5	49;57;57;57	Q9JII5-2;Q3UGB5;Q9JII5;D3Z4J1	57;57;57;49	MKDKTTNQSRGFGFVKFKDPNCVGTVLASRP	MKDKTTNQSRGFGFVKFKDPNCVGTVLASRP	MKDKTTNQSRGFGFVKFKDPNCVGTVLASRP	1809	1145	5159
Far1	D3Z5W6;D3Z4N9;Q922J9-2;Q922J9-3;Q922J9;Q922J9-4;D3Z072	29;29;29;29;29;29;29													LLTGATGFLGKVLLEKLLRSCPRVNSVYVLV			1810
Zranb2	D3Z4U0;Q9R020	54;54		+	+		+	+	Zranb2	Zranb2	D3Z4U0;D3Z4T9;Q9R020	64;64;54	Q9R020;D3Z4U0;D3Z4T9	54;64;64	TTEAKMMKAGGTEIGKTLAEKSRGLFSANDW	TTEAKMMKAGGTEIGKTLAEKSRGLFSANDW	TTEAKMMKAGGTEIGKTLAEKSRGLFSANDW	1811	1152	1266
Plrg1	Q922V4;D3Z4V1;F8WI31	267;258;267			+		+		Plrg1	Plrg1	D3Z4V1;Q922V4;F8WI31	258;267;267	Q922V4;D3Z4V1;F8WI31	267;258;267	IVSTRSPYLFSCGEDKQVKCWDLEYNKVIRH	IVSTRSPYLFSCGEDKQVKCWDLEYNKVIRH	IVSTRSPYLFSCGEDKQVKCWDLEYNKVIRH	1812	1161	1273
Rbm33	D3Z5I9;Q9CXK9;D3YV48;Q9CXK9-2	23;23;23;23													GGGAGAGDDDFDQFDKPGAERSWRRRAADED			1815
Rbm33	D3Z5I9;Q9CXK9;F6RNF9;F6Y0Q7	1160;1200;352;47		+											IQSLQMLPQQRKAIAKFKEPAHALAFQQKFH			1816
Rbm33	D3Z5I9;Q9CXK9;F6RNF9	1004;1044;197		+			+			Rbm33			Q9CXK9;D3Z5I9	1044;1004	RANSGGGGDGPHVSSKVRVIKLSGGQGGESD		RANSGGGGDGPHVSSKVRVIKLSGGQGGESD	1817		1277
Dnajc19	D3Z5K6;Q9CQV7	87;93					+			Dnajc19			Q9CQV7;D3Z5K6	93;87	IRDAHRRIMLLNHPDKGGSPYIAAKINEAKD		IRDAHRRIMLLNHPDKGGSPYIAAKINEAKD	1819		1279
Pex5	D3Z600;O09012-2;O09012	28;28;28			+	+	+	+	Pex5	Pex5	D3Z600;O09012-2;O09012	28;28;28	O09012;O09012-2;D3Z600	28;28;28	GANPLMKLATHFTQDKALRQEGLRPGPWPPG	GANPLMKLATHFTQDKALRQEGLRPGPWPPG	GANPLMKLATHFTQDKALRQEGLRPGPWPPG	1821	1168	1281
Pex5	D3Z600;O09012-2;O09012	449;419;456		+			+			Pex5			O09012;O09012-2;D3Z600	456;419;449	LVAPGEEGATGAGPSKRILGSLLSDSLFLEV		LVAPGEEGATGAGPSKRILGSLLSDSLFLEV	1822		1282
Ppa2	D3Z636;Q91VM9;Q91VM9-2;G8JL76	246;246;120;71													NWFRLYKVPDGKPENKFAFNGEFKNKAFALD			1823
Ppa2	D3Z636;Q91VM9;Q91VM9-2;G8JL76	276;276;150;101													DVINSAHERWKEMVMKKCDKGAISCVNVHIC			1827
Fmr1	E9QAS8;P35922-9;Q6AXB7;P35922;P35922-2;P35922-7;E9QNF5;D3Z6U8;P35922-3;E9QAS9;E9QAT0;P35922-8;P35922-10;P35922-6;P35922-12;P35922-4;P35922-5;P35922-11	302;302;302;302;302;302;302;300;302;302;302;302;302;302;302;302;302;302					+			Fmr1			P35922;E9QAT0;D3Z6U8;E9QNF5;Q6AXB7;P35922-9;P35922-8;P35922-3;P35922-7;P35922-2;E9QAS9;E9QAS8;P35922-11;P35922-10;P35922-5;P35922-4;P35922-12;P35922-6	302;302;300;302;302;302;302;302;302;302;302;302;302;302;302;302;302;302	QVPRNLVGKVIGKNGKLIQEIVDKSGVVRVR		QVPRNLVGKVIGKNGKLIQEIVDKSGVVRVR	1831		1288
Ezh2	D3Z774;Q6AXH7;Q61188-2;Q61188;E9PWK3;A0A0N4SUQ7	10;10;10;10;10;10													______MGQTGKKSEKGPVCWRKRVKSEYMR			1834
Ezh2	D3Z774;Q6AXH7;Q61188-2;Q61188;E9PWK3;F7AQX0	195;225;234;234;225;56													PADKIFEAISSMFPDKGTAEELKEKYKELTE			1835
Eif2b4	D3Z780;Q61749;Q61749-2;A0A0J9YUY0	485;443;463;164													ARAHNVPVLVCCETYKFCERVQTDAFVSNEL			1836
Sumo2	H7BWX9;D3Z794;P61957	5;5;5													___________MADEKPKEGVKTENNDHINL			1837
Sumo2	H7BWX9;D3Z794;P61957	11;11;11		+	+		+		Sumo2	Sumo2	H7BWX9;D3Z794;P61957	11;11;11	P61957;H7BWX9;D3Z794	11;11;11	_____MADEKPKEGVKTENNDHINLKVAGQD	_____MADEKPKEGVKTENNDHINLKVAGQD	_____MADEKPKEGVKTENNDHINLKVAGQD	1838	1192	1295
Sumo2;Sumo3	H7BWX9;D3Z794;P61957;G3UZX6;G3UZ60;G3UWI9;G3UWX9;Q9Z172;G3UZA7;Q9Z172-2	42;42;42;26;41;41;41;41;44;41					+			Sumo2;Sumo3			P61957;H7BWX9;D3Z794;G3UZX6;Q9Z172;G3UZ60;G3UWI9;G3UWX9;G3UZA7;Q9Z172-2	42;42;42;26;41;41;41;41;44;41	GSVVQFKIKRHTPLSKLMKAYCERQGLSMRQ;GSVVQFKIKRHTPLSKLMKAYCERVCQ____		GSVVQFKIKRHTPLSKLMKAYCERQGLSMRQ	1839		1296
Sumo2;Sumo3	H7BWX9;D3Z794;P61957;G3UZX6;G3UZ60;G3UWI9;G3UWX9;Q9Z172;G3UZA7;Q9Z172-2	35;35;35;19;34;34;34;34;37;34													LKVAGQDGSVVQFKIKRHTPLSKLMKAYCER			1841
Sumo2;Sumo3	H7BWX9;D3Z794;P61957;G3UZX6;G3UZ60;G3UWI9;G3UWX9;Q9Z172;G3UZA7;Q9Z172-2	33;33;33;17;32;32;32;32;35;32			+		+		Sumo2;Sumo3	Sumo2;Sumo3	H7BWX9;D3Z794;P61957;G3UZX6;G3UZ60;G3UWI9;G3UWX9;G3UZA7;Q9Z172-2;Q9Z172	33;33;33;17;32;32;32;35;32;32	P61957;H7BWX9;D3Z794;G3UZX6;Q9Z172;G3UZ60;G3UWI9;G3UWX9;G3UZA7;Q9Z172-2	33;33;33;17;32;32;32;32;35;32	INLKVAGQDGSVVQFKIKRHTPLSKLMKAYC	INLKVAGQDGSVVQFKIKRHTPLSKLMKAYC	INLKVAGQDGSVVQFKIKRHTPLSKLMKAYC	1842	1194	1297
C330027C09Rik;Kiaa1524	D3Z7B5;Q8BWY9	40;40			+		+		C330027C09Rik;Kiaa1524	Kiaa1524;C330027C09Rik	D3Z7B5;Q8BWY9	40;40	Q8BWY9;D3Z7B5	40;40	NATQLLRHLEVVSGQKLTRLFTSHQILPSEC	NATQLLRHLEVVSGQKLTRLFTSHQILPSEC	NATQLLRHLEVVSGQKLTRLFTSHQILPSEC	1843	1198	1301
Ptges3	D3Z7C6;Q9R0Q7	33;33			+		+		Ptges3	Ptges3	D3Z7C6;Q9R0Q7	33;33	Q9R0Q7;D3Z7C6	33;33	EFCVEDSKDVNVNFEKSKLTFSCLGGSDNFK	EFCVEDSKDVNVNFEKSKLTFSCLGGSDNFK	EFCVEDSKDVNVNFEKSKLTFSCLGGSDNFK	1844	1200	1303
Ptges3	D3Z7C6;Q9R0Q7	35;35			+		+		Ptges3	Ptges3	D3Z7C6;Q9R0Q7	35;35	Q9R0Q7;D3Z7C6	35;35	CVEDSKDVNVNFEKSKLTFSCLGGSDNFKHL	CVEDSKDVNVNFEKSKLTFSCLGGSDNFKHL	CVEDSKDVNVNFEKSKLTFSCLGGSDNFKHL	1845	1201	1304
Ptges3	D3Z7C6;Q9R0Q7	7;7			+		+		Ptges3	Ptges3	D3Z7C6;Q9R0Q7	7;7	Q9R0Q7;D3Z7C6	7;7	_________MQPASAKWYDRRDYVFIEFCVE	_________MQPASAKWYDRRDYVFIEFCVE	_________MQPASAKWYDRRDYVFIEFCVE	1846	1202	1305
Gls	D3Z7P3;D3Z7P3-2	169;169			+		+		Gls	Gls	D3Z7P3-2;D3Z7P3	169;169	D3Z7P3;D3Z7P3-2	169;169	EGQEKIPVHKFITALKSTGLRTSDPRLKECM	EGQEKIPVHKFITALKSTGLRTSDPRLKECM	EGQEKIPVHKFITALKSTGLRTSDPRLKECM	1847	1206	1307
Gls	D3Z7P3;D3Z7P3-2;D3Z7P4	284;284;101					+			Gls			D3Z7P3;D3Z7P3-2;D3Z7P4	284;284;101	SVCTVDGQRHSIGDTKVPFCLQSCVKPLKYA		SVCTVDGQRHSIGDTKVPFCLQSCVKPLKYA	1848		1309
Gls	D3Z7P3;D3Z7P3-2	163;163					+			Gls			D3Z7P3;D3Z7P3-2	163;163	LFYTIAEGQEKIPVHKFITALKSTGLRTSDP		LFYTIAEGQEKIPVHKFITALKSTGLRTSDP	1849		1310
Pdcd5	D3Z7Q5;P56812	145;66		+	+		+		Pdcd5	Pdcd5	D3Z7Q5;P56812	145;66	P56812;D3Z7Q5	66;145	SARARLSNLALVKPEKTKAVENYLIQMARYG	SARARLSNLALVKPEKTKAVENYLIQMARYG	SARARLSNLALVKPEKTKAVENYLIQMARYG	1851	1209	4193
Slmap	D3Z7V3;H7BX64;Q3URD3-2;Q3URD3	29;29;29;29													SHPFQERHVYLDEPIKIGRSVARCRPAQNNA			1852
Acad12	D3Z7X0	535			+		+		Acad12	Acad12	D3Z7X0	535	D3Z7X0	535	FFGWAQTLRLGDDQLKVAKMELKNQSRLQEP	FFGWAQTLRLGDDQLKVAKMELKNQSRLQEP	FFGWAQTLRLGDDQLKVAKMELKNQSRLQEP	1854	1214	1314
Dnajc13	G3X922;D4AFX7	1330;1335			+		+		Dnajc13	Dnajc13	G3X922;D4AFX7	1330;1335	G3X922;D4AFX7	1330;1335	HDESKIRKAYFRLAQKYHPDKNPEGRDMFEK	HDESKIRKAYFRLAQKYHPDKNPEGRDMFEK	HDESKIRKAYFRLAQKYHPDKNPEGRDMFEK	1856	1219	1320
Gpatch1	D6RET6;Q9DBM1	86;86		+											WTPSTFVSSRQNRADKSALGPEDFMDEEDLS			1857
Gpatch1	D6RET6;Q9DBM1	119;119		+			+			Gpatch1			Q9DBM1;D6RET6	119;119	GIAPKAIVTTDDFASKTKDRIREKARQLAAA		GIAPKAIVTTDDFASKTKDRIREKARQLAAA	1858		1329
Asxl2	F6WV21;D6REV1;Q8BZ32	1206;1206;1206		+			+			Asxl2			Q8BZ32;F6WV21;D6REV1	1206;1206;1206	SDEKSLPRDFIPAAHKQMTHAVRGKTVCSSP		SDEKSLPRDFIPAAHKQMTHAVRGKTVCSSP	1859		1330
Pex11b	E9PXK7;D6RFQ2;Q9Z210	29;43;43			+		+	+	Pex11b	Pex11b	D3Z0M4;E9PXK7;D6RFQ2;Q9Z210	29;29;43;43	Q9Z210;D3Z0M4;E9PXK7;D6RFQ2	43;29;29;43	LGHALQRHGASPELQKQIRQLEGHLSLGRKL	LGHALQRHGASPELQKQIRQLEGHLSLGRKL	LGHALQRHGASPELQKQIRQLEGHLSLGRKL	1860	1093	1212
Rfc4	D6RGM1;Q3UI84;Q99J62;D3Z7I8	13;13;13;13			+	+	+		Rfc4	Rfc4	D6RGM1;Q3UI84;Q99J62;D3Z7I8	13;13;13;13	Q99J62;Q3UI84;D6RGM1;D3Z7I8	13;13;13;13	___MQAFLKGTSVSAKAQLTKDRGTPATAGS	___MQAFLKGTSVSAKAQLTKDRGTPATAGS	___MQAFLKGTSVSAKAQLTKDRGTPATAGS	1861	1227	5226
Wdr83	D6RGR4;Q9DAJ4-2;Q9DAJ4-3;Q9DAJ4	16;16;16;16													MAFPEPKPRAPELPQKRMKTLDCSQGAVRAV			1862
Ccna2	D6RIK7;P51943	87;87		+			+			Ccna2			P51943;D6RIK7	87;87	NDEHVTAGPSWKAVSKQPAFTIHVDEAEETQ		NDEHVTAGPSWKAVSKQPAFTIHVDEAEETQ	1863		1333
Prdm15	D6RIL7;E9Q8T2-2;E9Q8T2	316;350;376		+											SVPKFPHHPSSTIALKRGLVLSSRHGVRRKL			1864
Pttg1	D6RIQ0;Q9CQJ7-2;Q9CQJ7	70;70;70			+	+	+		Pttg1	Pttg1	D6RIQ0;Q9CQJ7-2;Q9CQJ7	70;70;70	Q9CQJ7;D6RIQ0;Q9CQJ7-2	70;70;70	KASRKALGTVNRVAEKPMKTGKPLQPKQPTL	KASRKALGTVNRVAEKPMKTGKPLQPKQPTL	KASRKALGTVNRVAEKPMKTGKPLQPKQPTL	1865	1236	1335
Pdlim5	D9J2Z9;D9J300;D9J301;D9J302;Q8CI51;A0A0G2JGZ5;A0A0G2JEJ0	241;285;333;373;350;103;153			+		+		Pdlim5	Pdlim5	Q8CI51	350	Q8CI51	350	SSRPSVAGLRSAAAFKPVGSTSVKSPSWQRP	SSRPSVAGLRSAAAFKPVGSTSVKSPSWQRP	SSRPSVAGLRSAAAFKPVGSTSVKSPSWQRP	1866	6354	7028
Mob4	G8JL35;E0CYJ0;E0CXA9;Q6PEB6	113;123;134;155			+		+		Mob4	Mob4	G8JL35;E0CYJ0;E0CXA9;Q6PEB6	113;123;134;155	Q6PEB6;G8JL35;E0CYJ0;E0CXA9	155;113;123;134	KYFPSRVSIKESSVAKLGSVCRRIYRIFSHA	KYFPSRVSIKESSVAKLGSVCRRIYRIFSHA	KYFPSRVSIKESSVAKLGSVCRRIYRIFSHA	1867	1240	1339
Gulp1	E0CXC5;Q8K2A1;Q8K2A1-2	108;108;108													CQLHRISFCADDKTDKRIFTFICKDSESNKH			1868
Tle3	F6TS96;Q3TY99;E0CXU1;E0CXS2;E0CY14;F8WIE2;E0CXS9;J3KMT7;Q08122-2;Q08122-1;Q08122;Q08122-4;E0CY76	256;252;253;309;302;309;309;320;309;308;309;319;308			+	+	+		Tle3	Tle3	E0CXS2;E0CY14;F8WIE2;E0CXS9;J3KMT7;Q08122-2;Q08122-1;Q08122;Q08122-4;E0CY76;F6TS96;Q3TY99;E0CXU1	309;302;309;309;320;309;308;309;319;308;256;252;253	Q08122;Q08122-2;F6TS96;Q3TY99;E0CXU1;E0CXS2;E0CY14;F8WIE2;E0CXS9;J3KMT7;Q08122-1;Q08122-4;E0CY76	309;309;256;252;253;309;302;309;309;320;308;319;308	SSTPSSKTKDLGHNDKSSTPGLKSNTPTPRN	SSTPSSKTKDLGHNDKSSTPGLKSNTPTPRN	SSTPSSKTKDLGHNDKSSTPGLKSNTPTPRN	1869	1250	1345
Phc1	Q3V116;E0CXV8;Q7TT35;Q64028-3;Q64028-2;Q64028	594;601;646;596;641;648		+	+	+	+		Phc1	Phc1	Q3V116;E0CXV8;Q7TT35;Q64028-3;Q64028-2;Q64028	594;601;646;596;641;648	Q64028;Q3V116;E0CXV8;Q7TT35;Q64028-3;Q64028-2	648;594;601;646;596;641	MQSVHLPGKAQTLAVKRKAESEEERDDLSAL	MQSVHLPGKAQTLAVKRKAESEEERDDLSAL	MQSVHLPGKAQTLAVKRKAESEEERDDLSAL	1870	1253	1347
Phc1	Q3V116;E0CXV8;Q7TT35;Q64028-3;Q64028-2;Q64028	951;958;1003;953;998;1005					+			Phc1			Q64028;Q3V116;E0CXV8;Q7TT35;Q64028-3;Q64028-2	1005;951;958;1003;953;998	SAMNIKLGPALKICAKINVLKET________		SAMNIKLGPALKICAKINVLKET________	1872		1348
Phc1	Q3V116;E0CXV8;Q7TT35;Q64028-3;Q64028-2;Q64028	636;643;688;638;683;690		+											AESPKVIEEKNSLGEKAEPVASLNANPPNSD			1873
Samhd1	E0CXZ5	11			+	+	+	+	Samhd1	Samhd1	Q60710;F8WJE0;E9PYG9;F6TVP2;E9Q0K6;E0CXZ5	11;42;42;22;42;11	Q60710;E0CXZ5	11;11	_____MQSAPLEQPAKRPRCDGSPRTPPSTP	_____MQSAPLEQPAKRPRCDGSPRTPPSTP	_____MQSAPLEQPAKRPRCDGSPRTPPSTP	1874	4924	5509
Asl	E0CY49;Q91YI0	7;7		+			+			Asl			Q91YI0;E0CY49;E0CXM2	7;7;7	_________MASESGKLWGGRFVGAVDPIME		_________MASESGKLWGGRFVGAVDPIME	1875		1343
Mff	F7CTF8;E0CYI3;E0CYB9;Q6PCP5-4;Q6PCP5-3;Q6PCP5-2;Q6PCP5	21;26;26;26;26;26;26			+				Mff		F7CTF8;E0CYI3;E0CYB9;Q6PCP5-4;Q6PCP5-3;Q6PCP5-2;Q6PCP5	21;26;26;26;26;26;26			MEYTEGISQRMRVPEKLKVAPPNADLEQEFQ	MEYTEGISQRMRVPEKLKVAPPNADLEQEFQ		1877	1259
Kif2a	E0CZ72;P28740-2;P28740;P28740-1	717;633;679;690													AILEQKIDILTELRDKVKSFRAALQEEEQAS			1883
Nae1	E0CZE0;Q8VBW6	6;6			+	+			Nae1		E0CZE0;Q8VBW6	6;6			__________MAQPGKILKEQKYDRQLRLWG	__________MAQPGKILKEQKYDRQLRLWG		1884	1267
Nae1	E0CZE0;Q8VBW6	339;363													EKAKKDAAAVGNHVAKLLQSVGQAPESISEK			1885
Nae1	E0CZE0;Q8VBW6	354;378			+		+		Nae1	Nae1	E0CZE0;Q8VBW6	354;378	Q8VBW6;E0CZE0	378;354	KLLQSVGQAPESISEKELKLLCSNSAFLRVV	KLLQSVGQAPESISEKELKLLCSNSAFLRVV	KLLQSVGQAPESISEKELKLLCSNSAFLRVV	1886	1268	1359
Nae1	E0CZE0;Q8VBW6	317;341		+	+		+		Nae1	Nae1	E0CZE0;Q8VBW6	317;341	Q8VBW6;E0CZE0	341;317	RGTIPDMIADSNKYIKLQNVYREKAKKDAAA	RGTIPDMIADSNKYIKLQNVYREKAKKDAAA	RGTIPDMIADSNKYIKLQNVYREKAKKDAAA	1888	1269	1360
Ash2l	E9PU93;Q91X20;D3YYA0	373;462;373			+				Ash2l		D3YYA0;E9PU93;Q91X20	373;373;462			GYDKFSYSWRSKKGTKFHQSIGKHYSSGYGQ	GYDKFSYSWRSKKGTKFHQSIGKHYSSGYGQ		1890	1034
Ash2l	E9PU93;Q91X20;D3YYA0;D6RI55;D6RET1	122;211;122;211;211	+												IDKYWECMTTRQRPGKMTWPNNIVKTMSKER			1891
Ash2l	E9PU93;Q91X20;D3YYA0;D6RI55;D6RET1	131;220;131;220;220		+											TRQRPGKMTWPNNIVKTMSKERDVFLVKEHP			1892
Ash2l	E9PU93;Q91X20;D3YYA0	218;307;218			+		+		Ash2l	Ash2l	D3YYA0;E9PU93;Q91X20	218;218;307	Q91X20;D3YYA0;E9PU93	307;218;218	GAKRKQQDGGTTGTTKKARSDPLFSAQRLPP	GAKRKQQDGGTTGTTKKARSDPLFSAQRLPP	GAKRKQQDGGTTGTTKKARSDPLFSAQRLPP	1893	1035	1140
Ash2l	E9PU93;Q91X20;D3YYA0	419;508;419	+	+											TAKSLPDTYKDKALIKFKSYLYFEEKDFVDK			1894
Urb1	E9PU96;Q571H0;Q571H0-2	23;23;23			+		+	+	Urb1	Urb1	E9PU96;Q571H0;Q571H0-2	23;23;23	Q571H0;E9PU96;Q571H0-2	23;23;23	ASEGPSSAASPAGTVKRTRAEEFTGVRFKTL	ASEGPSSAASPAGTVKRTRAEEFTGVRFKTL	ASEGPSSAASPAGTVKRTRAEEFTGVRFKTL	1895	1271	1363
Urb1	E9PU96;Q571H0	2056;2053					+			Urb1			Q571H0;E9PU96	2053;2056	LEETAEPQLEASCLEKCKDLLRATLTHWGPG		LEETAEPQLEASCLEKCKDLLRATLTHWGPG	1896		1364
Mical1	E9PUI4;Q8VDP3-2;Q8VDP3-3;Q8VDP3	635;562;635;635					+			Mical1			Q8VDP3;Q8VDP3-3;Q8VDP3-2;E9PUI4	635;635;562;635	VSQPSGTPSAILFLGKLQRSLQRTRAKVDEE		VSQPSGTPSAILFLGKLQRSLQRTRAKVDEE	1900		7506
Wdr62	E9PUI7;E9QK36;Q3U3T8-2;Q3U3T8-3;Q3U3T8;F6R9F0	839;839;838;838;838;393		+											DPRCLLTNGKLPLWAKRLLGDDDVADSSAFH			1901
Wdr62	E9PUI7;E9QK36;Q3U3T8-2;Q3U3T8-3;Q3U3T8	18;18;17;17;17			+				Wdr62		E9PUI7;E9QK36;Q3U3T8-2;Q3U3T8-3;Q3U3T8	18;18;17;17;17			AALAAGGYTRSDTIEKLSSVMAGVPARRNQS	AALAAGGYTRSDTIEKLSSVMAGVPARRNQS		1902	1285
Trmt2a	Q3UYU2;E9PUQ7;Q8BNV1;F6ZHN3	254;254;254;69													VGVDGKDNTVGCRLGKYKGGTCAVAAPFDTV			1903
Lrrc47	E9PV22;Q505F5	390;368					+			Lrrc47			Q505F5;E9PV22	368;390	RFLNSQTKLHDDLCEKRTAATIATHDLQAVR		RFLNSQTKLHDDLCEKRTAATIATHDLQAVR	1904		1391
Lin54	E9PV28;E9Q8B7;Q571G4-2;Q571G4	136;268;27;357		+			+			Lin54			Q571G4;E9PV28;E9Q8B7;Q571G4-2	357;136;268;27	LATAPNVQQIQVPGSKFHYVRLVTATTASSS		LATAPNVQQIQVPGSKFHYVRLVTATTASSS	1905		1392
Lin54	E9PV28;E9Q8B7;Q571G4-2;Q571G4	438;570;329;659		+			+			Lin54			Q571G4;E9PV28;E9Q8B7;Q571G4-2	659;438;570;329	LADAAEVRVQQQTAAKTKLSSQISDLLTRPT		LADAAEVRVQQQTAAKTKLSSQISDLLTRPT	1906		1394
Atpif1	E9PV44;O35143	30;62			+				Atpif1		E9PV44;O35143	30;62			FGKREKAEEDRYFREKTKEQLAALRKHHEDE	FGKREKAEEDRYFREKTKEQLAALRKHHEDE		1907	1299
Atpif1	E9PV44;O35143	58;90		+											EDEIDHHSKEIERLQKQIERHKKKIQQLKNN			1909
Atpif1	E9PV44;O35143	20;52		+	+		+		Atpif1	Atpif1	E9PV44;O35143	20;52	O35143;E9PV44	52;20	AGSIREAGGAFGKREKAEEDRYFREKTKEQL	AGSIREAGGAFGKREKAEEDRYFREKTKEQL	AGSIREAGGAFGKREKAEEDRYFREKTKEQL	1910	1298	1396
Atpif1	E9PV44;O35143	40;72		+											RYFREKTKEQLAALRKHHEDEIDHHSKEIER			1911
Atpif1	E9PV44;O35143	71;103			+		+		Atpif1	Atpif1	E9PV44;O35143	71;103	O35143;E9PV44	103;71	LQKQIERHKKKIQQLKNNH____________	LQKQIERHKKKIQQLKNNH____________	LQKQIERHKKKIQQLKNNH____________	1912	1297	1397
Ncoa2	Q61026;E9PV80;D3Z4F6	78;78;78													FNFKPDKCAILKETVKQIRQIKEQEKAAAAN			1913
Ncoa2	Q61026;E9PV80	684;684		+			+			Ncoa2			Q61026;E9PV80	684;684	TGSLPGPGSTHGTSLKEKHKILHRLLQDSSS		TGSLPGPGSTHGTSLKEKHKILHRLLQDSSS	1914		1401
Ncoa2	Q61026;E9PV80	640;640		+	+		+	+	Ncoa2	Ncoa2	E9PV80;Q61026	640;640	Q61026;E9PV80	640;640	RAEGHSRLHDSKGQTKLLQLLTTKSDQMEPS	RAEGHSRLHDSKGQTKLLQLLTTKSDQMEPS	RAEGHSRLHDSKGQTKLLQLLTTKSDQMEPS	1916	1300	1402
Ncoa2	Q61026;E9PV80	780;780		+	+	+	+	+	Ncoa2	Ncoa2	E9PV80;Q61026	780;780	Q61026;E9PV80	780;780	KLERLDSKTDPASNTKLIAMKTVKEEVSFEP	KLERLDSKTDPASNTKLIAMKTVKEEVSFEP	KLERLDSKTDPASNTKLIAMKTVKEEVSFEP	1917	1302	1404
Ncoa2	Q61026;E9PV80	785;785		+	+	+	+	+	Ncoa2	Ncoa2	E9PV80;Q61026	785;785	Q61026;E9PV80	785;785	DSKTDPASNTKLIAMKTVKEEVSFEPSDQPG	DSKTDPASNTKLIAMKTVKEEVSFEPSDQPG	DSKTDPASNTKLIAMKTVKEEVSFEPSDQPG	1918	1301	1405
Ncoa2	Q61026;E9PV80	636;636		+			+			Ncoa2			Q61026;E9PV80	636;636	ASGDRAEGHSRLHDSKGQTKLLQLLTTKSDQ		ASGDRAEGHSRLHDSKGQTKLLQLLTTKSDQ	1919		1406
Ncoa2	Q61026;E9PV80	705;705		+			+			Ncoa2			Q61026;E9PV80	705;705	LHRLLQDSSSPVDLAKLTAEATGKELSQESS		LHRLLQDSSSPVDLAKLTAEATGKELSQESS	1920		1407
Rrp8	E9PVA2;Q9DB85	494;448					+			Rrp8			Q9DB85;E9PVA2	448;494	TGPPRVGPKAQLSGLKLQPCLYKRR______		TGPPRVGPKAQLSGLKLQPCLYKRR______	1921		1410
Rrp8	E9PVA2;Q9DB85	178;132					+			Rrp8			Q9DB85;E9PVA2	132;178	HRQAPPLGGVSAGEEKGKRKCQEYSSLHLTQ		HRQAPPLGGVSAGEEKGKRKCQEYSSLHLTQ	1923		1411
Eif4g1	Q6NZJ6;E9PVC5;E9PVC6;E9Q9E1;Q6NZJ6-2;A0A0J9YUS5	1222;1216;1175;1215;1208;925		+											RKAASLTEDRGRDPVKREATLPPVSPPKAAL			1927
Eif4g1	Q6NZJ6;E9PVC5;E9PVC6;E9Q9E1;Q6NZJ6-2;A0A0J9YUS5;A0A0J9YUC1;A0A0J9YVC1;E9Q770	830;824;783;823;823;533;764;659;824			+		+		Eif4g1	Eif4g1	E9PVC6;E9Q9E1;E9PVC5;Q6NZJ6-2;Q6NZJ6;E9Q770	783;823;824;823;830;824	Q6NZJ6;Q6NZJ6-2;E9PVC6;E9Q9E1;E9PVC5;E9Q770	830;823;783;823;824;824	FSVAYANMCRCLMALKVPTTEKPTVTVNFRK	FSVAYANMCRCLMALKVPTTEKPTVTVNFRK	FSVAYANMCRCLMALKVPTTEKPTVTVNFRK	1928	1308	1416
Eif4g1	Q6NZJ6;E9PVC5;E9PVC6;E9Q9E1;Q6NZJ6-2;A0A0J9YUS5;A0A0J9YUC1;A0A0J9YVC1;E9Q770	857;851;810;850;850;560;791;686;851													NFRKLLLNRCQKEFEKDKDDDEVFEKKQKEM			1930
Eif4g1	Q6NZJ6;E9PVC5;E9PVC6;E9Q9E1;Q6NZJ6-2;A0A0J9YUS5	1513;1507;1466;1506;1499;1216			+				Eif4g1		E9PVC6;E9Q9E1;E9PVC5;Q6NZJ6-2;Q6NZJ6	1466;1506;1507;1499;1513			RVDVQVLKVRARLLQKYLCDEQKELQALYAL	RVDVQVLKVRARLLQKYLCDEQKELQALYAL		1931	1313
Mki67	E9PVX6;E9PVX6-2	2832;2591													PEIGNNGTQVSKASIKQTLDTVAKVTGSRRQ			1933
Mki67	E9PVX6;E9PVX6-2	11;11		+	+				Mki67		E9PVX6	11			_____MASSAHLVTIKRSGDDGAHFPLSLSS	_____MASSAHLVTIKRSGDDGAHFPLSLSS		1934	1319
Mki67	E9PVX6;E9PVX6-2	1461;1220		+											SFQIPDHANGPLVVVKTKKMFFNSPQPESAI			1935
Mki67	E9PVX6;E9PVX6-2	3171;2930			+		+		Mki67	Mki67	E9PVX6	3171	E9PVX6	3171	KDAKTLKEDEDIVCTKKLRTRS_________	KDAKTLKEDEDIVCTKKLRTRS_________	KDAKTLKEDEDIVCTKKLRTRS_________	1936	1320	1428
Mki67	E9PVX6;E9PVX6-2	3055;2814													KFDASAENVGIKKNEKTMKTASQETELQNPD			1940
Mki67	E9PVX6;E9PVX6-2	357;357			+	+	+		Mki67	Mki67	E9PVX6	357	E9PVX6	357	EGESAQAVHKTVTPGKLATRNQAAVEAGDVA	EGESAQAVHKTVTPGKLATRNQAAVEAGDVA	EGESAQAVHKTVTPGKLATRNQAAVEAGDVA	1941	1349	1439
Mki67	E9PVX6;E9PVX6-2	1050;1050	+		+				Mki67		E9PVX6	1050			RIHMPGESRHNPKILKLECEDIKALKQSENE	RIHMPGESRHNPKILKLECEDIKALKQSENE		1942	1326
Mki67	E9PVX6;E9PVX6-2	46;46	+	+	+		+	+	Mki67	Mki67	E9PVX6	46	E9PVX6	46	RSIECDIRIQLPVVSKRHCKIEVKEQEAILY	RSIECDIRIQLPVVSKRHCKIEVKEQEAILY	RSIECDIRIQLPVVSKRHCKIEVKEQEAILY	1943	1328	1430
Mki67	E9PVX6;E9PVX6-2	567;567		+	+				Mki67		E9PVX6	567			DIPKKAGRKSGNLPAKRASISRSQHGILQMI	DIPKKAGRKSGNLPAKRASISRSQHGILQMI		1944	1342
Mki67	E9PVX6;E9PVX6-2	954;954		+											QGITEKKVNIIVYATKEKHSPKTPGKKAQPL			1945
Mki67	E9PVX6;E9PVX6-2	1368;1837		+											LESSQAEPVKTPASTKRLSKTDLSKVDVRED			1947
Mki67	E9PVX6;E9PVX6-2	2189;1948		+											ESAKMSLESSQAKPVKTPASTKRLSKTGLSK			1948
Mki67	E9PVX6;E9PVX6-2	2195;1954		+											LESSQAKPVKTPASTKRLSKTGLSKVDVRED			1949
Mki67	E9PVX6;E9PVX6-2	1148;1148		+	+	+	+		Mki67	Mki67	E9PVX6	1148	E9PVX6	1148	GLSKVDVRQEPSTLGKRTKSPGRAPGTPAPV	GLSKVDVRQEPSTLGKRTKSPGRAPGTPAPV	GLSKVDVRQEPSTLGKRTKSPGRAPGTPAPV	1950	1332	1432
Mki67	E9PVX6;E9PVX6-2	2724;2483													STKQKIDPVASVPVSKRPRRVPKEKAQALEL			1951
Mki67	E9PVX6;E9PVX6-2;A0A1B0GQV9	495;495;122			+		+		Mki67	Mki67	E9PVX6	495	E9PVX6	495	NLPPNTPLKRGETPTKRKSLGTHSPAVLKTI	NLPPNTPLKRGETPTKRKSLGTHSPAVLKTI	NLPPNTPLKRGETPTKRKSLGTHSPAVLKTI	1952	1336	1433
Mki67	E9PVX6;E9PVX6-2;A0A1B0GQV9	546;546;173		+	+				Mki67		E9PVX6	546			TNDQRRRSGRTSSGSKFLCETDIPKKAGRKS	TNDQRRRSGRTSSGSKFLCETDIPKKAGRKS		1953	1348
Mki67	E9PVX6;E9PVX6-2;A0A1B0GQV9	118;118;23		+											EDGSKPTEFPGKSLGKEPSRRASRDSFCADP			1955
Mki67	E9PVX6;E9PVX6-2;A0A1B0GQV9	508;508;135		+			+			Mki67			E9PVX6	508	PTKRKSLGTHSPAVLKTIIKERPQSPGKQES		PTKRKSLGTHSPAVLKTIIKERPQSPGKQES	1956		1435
Mki67	E9PVX6;E9PVX6-2	1599;1358													LARSPQLGPVRTQINKKSLPKIILRKMDVTE			1957
Mki67	E9PVX6;E9PVX6-2	585;585		+											SISRSQHGILQMICSKRRSGASEANLIVAKS			1958
Mki67	E9PVX6;E9PVX6-2	3085;2844													DDGAKKSTSRGQVSGKRTCLRSRGTTEMPQP			1959
Mki67	E9PVX6;E9PVX6-2	2087;1846													KTPASTKRLSKTGLSKVDVREDPSILEKKTK			1961
Mki67	E9PVX6;E9PVX6-2	2204;1963		+											KTPASTKRLSKTGLSKVDVREDPSTLGKKTK			1962
Mki67	E9PVX6;E9PVX6-2	2216;1975			+				Mki67		E9PVX6	2216			GLSKVDVREDPSTLGKKTKSPGRAPGTPAPV	GLSKVDVREDPSTLGKKTKSPGRAPGTPAPV		1963	1322
Mki67	E9PVX6	1389					+			Mki67			E9PVX6	1389	DLSKVDVREDPSILGKKTKSPGRAPGTPAPV		DLSKVDVREDPSILGKKTKSPGRAPGTPAPV	1964		1429
Mki67	E9PVX6;E9PVX6-2	2369;2128													DHGRETKDGKVLLAQKLEPAIYVTRGKRQQR			1965
Chtop	E9PW20;Q9CY57;Q9CY57-4;Q9CY57-2;Q9CY57-3;Q9CY57-5	181;227;156;202;180;155					+			Chtop			Q9CY57;E9PW20;Q9CY57-3;Q9CY57-5;Q9CY57-4;Q9CY57-2	227;181;180;155;156;202	LTKEQLDNQLDAYMSKTKGHLDAELDAYMAQ		LTKEQLDNQLDAYMSKTKGHLDAELDAYMAQ	1966		1441
Chtop	E9PW20;Q9CY57;Q9CY57-4;Q9CY57-2;D3YZA1;D3Z7T7	70;70;45;45;70;70			+		+		Chtop	Chtop	D3YZA1;D3Z7T7;E9PW20;Q9CY57-3;Q9CY57;Q9CY57-5;Q9CY57-4;Q9CY57-2	70;70;70;70;70;45;45;45	Q9CY57;E9PW20;Q9CY57-3;D3YZA1;D3Z7T7;Q9CY57-5;Q9CY57-4;Q9CY57-2	70;70;70;70;70;45;45;45	LAQQMENRPSVQAALKLKQKSLKQRLGKSNI	LAQQMENRPSVQAALKLKQKSLKQRLGKSNI	LAQQMENRPSVQAALKLKQKSLKQRLGKSNI	1967	1059	1442
Chtop	E9PW20;Q9CY57;D3YZA1;D3Z7T7;Q9CY57-3	16;16;16;16;16		+	+		+	+	Chtop	Chtop	D3YZA1;D3Z7T7;E9PW20;Q9CY57-3;Q9CY57	16;16;16;16;16	Q9CY57;E9PW20;Q9CY57-3;D3YZA1;D3Z7T7	16;16;16;16;16	MAAQSAPKVVLKSTTKMSLNERFTNMLKNKQ	MAAQSAPKVVLKSTTKMSLNERFTNMLKNKQ	MAAQSAPKVVLKSTTKMSLNERFTNMLKNKQ	1970	1060	1443
Arid3b	Q3V3M5;E9PW42;F8WIN2;Q9Z1N7-2;Q9Z1N7-3;Q9Z1N7	43;43;43;43;43;43													KQGPQTRESQFLYASKLGTQPALLSITPGRP			1972
Csnk1a1	E9Q4G7;E9PWB2;Q8BK63;E9Q3W1;F6YBC9	329;329;329;357;142		+											GQGQQAQTPTGKQTDKTKSNMKG________			1974
Papola	Q61183;E9PWC8;E9QAN2;E9PZR3;Q61183-3;Q61183-4;F7CXD5;F6VTN8;F7AB38	644;644;644;644;586;562;315;333;53		+	+	+	+	+	Papola	Papola	E9PWC8;E9PZR3;E9QAN2;Q61183-4;Q61183-3;Q61183;F7AB38;F7CXD5;F6VTN8	644;644;644;562;586;644;53;315;333	Q61183;E9PWC8;E9PZR3;E9QAN2;Q61183-4;Q61183-3;F6VTN8;F7CXD5;F7AB38	644;644;644;644;562;586;333;315;53	SGNTATKVPNPIVGVKRTSSPNKEESPKKTK	SGNTATKVPNPIVGVKRTSSPNKEESPKKTK	SGNTATKVPNPIVGVKRTSSPNKEESPKKTK	1975	1365	1449
Rps6ka1	G3UZI3;E9PWV3;Q505N6;F6RQA2;F6Q8A4;P18653	323;417;433;434;439;422			+				Rps6ka1		E9PWV3;Q505N6;F6RQA2;F6Q8A4;P18653;G3UZI3	417;433;434;439;422;323			YVVKETIGVGSYSVCKRCVHKATNMEYAVKV	YVVKETIGVGSYSVCKRCVHKATNMEYAVKV		1979	1377
Rsf1	E9PWW9	822					+			Rsf1			E9Q4Y2;E9PWW9	822;807	EDGVEGEPASLQTADKKDHLKKAEKDTNSKA		EDGVEGEPASLQTADKKDHLKKAEKDTNSKA	1980		1463
Rsf1	E9PWW9	1390			+	+	+	+	Rsf1	Rsf1	E9PWW9;E9Q4Y2	1375;1390	E9Q4Y2;E9PWW9	1390;1375	SPGKAIENLMGKATEKSQTPKDNGTASASLA	SPGKAIENLMGKATEKSQTPKDNGTASASLA	SPGKAIENLMGKATEKSQTPKDNGTASASLA	1982	1379	1464
Rsf1	E9PWW9	602			+	+	+	+	Rsf1	Rsf1	E9PWW9;E9Q4Y2	587;602	E9Q4Y2;E9PWW9	602;587	ECLERVEKAKKTSIDKDIQKLSPIPEEVVRG	ECLERVEKAKKTSIDKDIQKLSPIPEEVVRG	ECLERVEKAKKTSIDKDIQKLSPIPEEVVRG	1983	1391	1476
Rsf1	E9PWW9	573			+				Rsf1		E9PWW9;E9Q4Y2	558;573			PTLSATEPCSTKVEEKAPRSKSENHTPGIEC	PTLSATEPCSTKVEEKAPRSKSENHTPGIEC		1984	1392
Rsf1	E9PWW9	302			+		+		Rsf1	Rsf1	E9PWW9;E9Q4Y2	287;302	E9Q4Y2;E9PWW9	302;287	DEKELAKLPVIVKLEKPLPETEEKKIIREES	DEKELAKLPVIVKLEKPLPETEEKKIIREES	DEKELAKLPVIVKLEKPLPETEEKKIIREES	1987	1387	1472
Rsf1	E9PWW9	430		+											KEVLKDDIKQEEETCKRVSTISALSHEGKQL			1989
Rsf1	E9PWW9	1053													EDDIKEADGGGVGRGKDISTITGHRGKDIST			1990
Rsf1	E9PWW9	1064					+			Rsf1			E9Q4Y2;E9PWW9	1064;1049	VGRGKDISTITGHRGKDISTILDEERKENKR		VGRGKDISTITGHRGKDISTILDEERKENKR	1991		1470
Rsf1	E9PWW9	737		+	+	+	+		Rsf1	Rsf1	E9PWW9;E9Q4Y2	722;737	E9Q4Y2;E9PWW9	737;722	SENTEITSERKKEGIKLTIRISSRKKKPDCP	SENTEITSERKKEGIKLTIRISSRKKKPDCP	SENTEITSERKKEGIKLTIRISSRKKKPDCP	1992	1383	1466
Rsf1	E9PWW9	404		+			+			Rsf1			E9Q4Y2;E9PWW9	404;389	KKREIKLSDDFDSPVKGPLCKSATPTKEVLK		KKREIKLSDDFDSPVKGPLCKSATPTKEVLK	1994		1467
Rsf1	E9PWW9	801													RPTAKVAEIRVQKADKRRADGEDGVEGEPAS			1996
Rpl3l;Rpl3	Q9CQ09;E9PWZ3;P27659;A0A2R8VHN4	83;250;250;60													WHTKKLPRKTHKGLRKVACIGAWHPARVGCS;WHTKKLPRKTHRGLRKVACIGAWHPARVAFS			1997
Slc4a1ap	E9Q1Q0;E9Q585;E9PX68	251;251;251		+											TQLKELRKQQQILLEKKMLGEDSDEEEEANT			1998
Smad2	E9PXA8;E9Q5P9;E9Q3M0;Q62432-2;Q62432	13;13;13;13;13					+			Smad2			Q62432;E9Q3M0;Q62432-2;E9PXA8;E9Q5P9	13;13;13;13;13	___MSSILPFTPPVVKRLLGWKKSAGGSGGA		___MSSILPFTPPVVKRLLGWKKSAGGSGGA	1999		1639
Usp7	F8VPX1;E9PXY8;Q6A4J8;Q6A4J8-2;Q6A4J8-3	935;975;935;975;935			+		+		Usp7	Usp7	F8VPX1;E9PXY8;Q6A4J8;Q6A4J8-2;Q6A4J8-3	935;975;935;975;935	Q6A4J8;F8VPX1;E9PXY8;Q6A4J8-2;Q6A4J8-3	935;935;975;975;935	RDLLEECKKAVELGDKASGRLRLLEIVSYKI	RDLLEECKKAVELGDKASGRLRLLEIVSYKI	RDLLEECKKAVELGDKASGRLRLLEIVSYKI	2002	1415	1492
Usp7	F8VPX1;E9PXY8;Q6A4J8;Q6A4J8-2;Q6A4J8-3;G3UWR8	273;313;273;313;273;32					+			Usp7			Q6A4J8;F8VPX1;E9PXY8;Q6A4J8-2;Q6A4J8-3;G3UWR8	273;273;313;313;273;32	PLALQRVFYELQHSDKPVGTKKLTKSFGWET		PLALQRVFYELQHSDKPVGTKKLTKSFGWET	2004		1494
Usp7	F8VPX1;E9PXY8;Q6A4J8;Q6A4J8-2;Q6A4J8-3	596;636;596;636;596													GNDMYDEEKVRYTVFKVLKNSSLAEFVQSLS			2006
Usp7	F8VPX1;E9PXY8;Q6A4J8;Q6A4J8-2	1097;1137;1097;1137			+		+		Usp7	Usp7	F8VPX1;E9PXY8;Q6A4J8;Q6A4J8-2	1097;1137;1097;1137	Q6A4J8;F8VPX1;E9PXY8;Q6A4J8-2	1097;1097;1137;1137	HFNKAPKRSRYTYLEKAIKIHN_________	HFNKAPKRSRYTYLEKAIKIHN_________	HFNKAPKRSRYTYLEKAIKIHN_________	2007	1420	1495
Engase	E9PY27;E9Q017;Q8BX80-2;Q8BX80	22;22;22;22		+	+	+	+	+	Engase	Engase	E9PY27;E9Q017;Q8BX80-2;Q8BX80	22;22;22;22	Q8BX80;E9Q017;E9PY27;Q8BX80-2	22;22;22;22	LTRGAARQRSPAAPEKQARDQTERRPGRRRQ	LTRGAARQRSPAAPEKQARDQTERRPGRRRQ	LTRGAARQRSPAAPEKQARDQTERRPGRRRQ	2008	1421	6770
Erich1	E9PY43;A0A1B0GRP9	12;12		+	+	+			Erich1		E9PY43	12			____MSSLRKQVFTEKVLKRLFPNVSNGQEK	____MSSLRKQVFTEKVLKRLFPNVSNGQEK		2009	1422
Acot7	E9PYH2;Q91V12	53;50			+		+		Acot7	Acot7	E9PYH2;Q91V12	53;50	Q91V12;E9PYH2	50;53	FWAAMRAVRTRADHQKLGHCVTMGRIMRPDD	FWAAMRAVRTRADHQKLGHCVTMGRIMRPDD	FWAAMRAVRTRADHQKLGHCVTMGRIMRPDD	2010	1436	1507
Acot7	E9PYH2;Q91V12;Q91V12-2;Q91V12-3;Q91V12-4	287;284;241;253;282					+			Acot7			Q91V12;E9PYH2;Q91V12-2;Q91V12-3;Q91V12-4	284;287;241;253;282	TNIVTASVDAINFHDKIRKGCVITISGRMTF		TNIVTASVDAINFHDKIRKGCVITISGRMTF	2011		1509
Setd1a	E9PYH6;D3YUD4	203;203													YTPQTVPTGGKALSEKFQGSGAAAETTEARR			2012
Mroh8	E9PYI4	430		+											MQDRDNNSKNLRETLKKCRLLLEQYSLKRFY			2013
Usp14	E9PYI8;Q9JMA1	256;291					+			Usp14			Q9JMA1;E9PYI8	291;256	SCFINQEVKYLFTGLKLRLQEEITKQSPTLQ		SCFINQEVKYLFTGLKLRLQEEITKQSPTLQ	2014		1515
Prr12	E9PYL2	1214			+	+	+	+	Prr12	Prr12	E9PYL2	1214	E9PYL2	1214	GRKAEEMGGTRLEPLKPLKIKLSVPKAGEGL	GRKAEEMGGTRLEPLKPLKIKLSVPKAGEGL	GRKAEEMGGTRLEPLKPLKIKLSVPKAGEGL	2016	1440	1519
Prr12	E9PYL2	387					+			Prr12			E9PYL2	387	GGGGGYRPIIQSPGYKTSKGGYGPATGGATR		GGGGGYRPIIQSPGYKTSKGGYGPATGGATR	2017		1520
Prr12	E9PYL2	1061					+			Prr12			E9PYL2	1061	SEPKGGLTSPIFCSTKPKKLLKTSSFHLLRR		SEPKGGLTSPIFCSTKPKKLLKTSSFHLLRR	2018		1521
Zfp346;Znf346	E9PYN2;E9Q7N8;Q9R0B7;F7CTY2	185;233;217;215		+											QHYMGKRHRKQETKLKLMAHYGRLADPAVSD			2020
Rbm26	E9Q640;E9PYZ7;Q6NZN0-5;Q6NZN0-3;Q6NZN0-4;Q6NZN0-2;Q6NZN0;E9PUF4	714;711;714;709;709;714;714;685		+	+	+	+		Rbm26	Rbm26	E9PUF4;E9Q640;E9PYZ7;Q6NZN0-5;Q6NZN0-3;Q6NZN0-4;Q6NZN0-2;Q6NZN0	685;714;711;714;709;709;714;714	Q6NZN0;E9PUF4;E9Q640;E9PYZ7;Q6NZN0-5;Q6NZN0-3;Q6NZN0-4;Q6NZN0-2	714;685;714;711;714;709;709;714	LTKTVYNPAALKAAQKTLSVSTPAVDNNEAQ	LTKTVYNPAALKAAQKTLSVSTPAVDNNEAQ	LTKTVYNPAALKAAQKTLSVSTPAVDNNEAQ	2021	1279	1370
Rbm26	E9Q640;E9PYZ7;Q6NZN0-5;Q6NZN0-3;Q6NZN0-4;Q6NZN0-2;Q6NZN0	691;688;691;686;686;691;691		+											DRLGFVSKPSVSATEKVLSTSTGLTKTVYNP			2022
Rbm26	E9Q640;E9PYZ7;Q6NZN0-5;Q6NZN0-3;Q6NZN0-4;Q6NZN0-2;Q6NZN0;E9PUF4	515;515;515;510;510;515;515;510					+			Rbm26			Q6NZN0;E9PUF4;E9Q640;E9PYZ7;Q6NZN0-5;Q6NZN0-3;Q6NZN0-4;Q6NZN0-2	515;510;515;515;515;510;510;515	GSGEPGVSTKKTWFDKPNFNRTNSPGFQKKV		GSGEPGVSTKKTWFDKPNFNRTNSPGFQKKV	2023		1372
Rbm26	E9Q640;E9PYZ7;Q6NZN0-5;Q6NZN0-3;Q6NZN0-4;Q6NZN0-2;Q6NZN0;E9PUF4	710;707;710;705;705;710;710;681													TSTGLTKTVYNPAALKAAQKTLSVSTPAVDN			2024
Rbms1	E9PZ21;Q91W59-2;Q91W59-3;Q91W59	202;171;171;204					+			Rbms1			Q91W59;E9PZ21;Q91W59-2;Q91W59-3	204;202;171;171	ESTEKCEAVIGHFNGKFIKTPPGVSAPTEPL		ESTEKCEAVIGHFNGKFIKTPPGVSAPTEPL	2026		1527
Blm	O88700;E9PZ97	602;605		+											SSTATYPPIKEGGPVKSLSERISSAKAKFLP			2027
Gm20390;Nme2	E9PZF0;Q01768	164;49					+			Gm20390;Nme2			E9PZF0;Q01768	164;49	RLVAMKFLRASEEHLKQHYIDLKDRPFFPGL		RLVAMKFLRASEEHLKQHYIDLKDRPFFPGL	2029		1546
Gm20390;Nme2	E9PZF0;Q01768	171;56													LRASEEHLKQHYIDLKDRPFFPGLVKYMNSG			2030
Gm20390;Nme2;Nme1	E9PZF0;Q01768;Q5NC79;P15532;Q5NC80	26;26;26;26;26			+		+		Gm20390;Nme2;Nme1	Gm20390;Nme2;Nme1	E9PZF0;Q01768;Q5NC80;Q5NC79;P15532	26;26;26;26;26	E9PZF0;Q01768;Q5NC79;P15532;Q5NC80	26;26;26;26;26	IKPDGVQRGLVGEIIKRFEQKGFRLVGLKFL	IKPDGVQRGLVGEIIKRFEQKGFRLVGLKFL	IKPDGVQRGLVGEIIKRFEQKGFRLVGLKFL	2031	1466	1548
Ascc3	E9PZJ8	573			+		+		Ascc3	Ascc3	E9PZJ8	573	E9PZJ8	573	LGIVVKELTGDMQLSKSEILRTQMLVTTPEK	LGIVVKELTGDMQLSKSEILRTQMLVTTPEK	LGIVVKELTGDMQLSKSEILRTQMLVTTPEK	2033	1470	1551
Ascc3	E9PZJ8;E9PZJ8-2	1145;75			+		+		Ascc3	Ascc3	E9PZJ8;E9PZJ8-2	1145;75	E9PZJ8;E9PZJ8-2	1145;75	QFSVLPPHILTRLEEKNLTVDKLKDMRKDEI	QFSVLPPHILTRLEEKNLTVDKLKDMRKDEI	QFSVLPPHILTRLEEKNLTVDKLKDMRKDEI	2035	1472	1553
Chd2	E9PZM4;G3UZG2;F7CDZ7	97;110;97		+											AKEKPASKKERIADVKKMWEEYPDVYGVRRS			2036
Scaf11	E9PZM7;A0A2I3BQU5	808;808					+			Scaf11			E9PZM7	808	EKVETVAQPAESLVDKAPKPRTRRSRFHSPS		EKVETVAQPAESLVDKAPKPRTRRSRFHSPS	2039		1557
Cdk4	E9Q9E4;E9PZX7;P30285;D6RHS5;D3YWB0	35;35;35;35;35		+			+			Cdk4			P30285;E9Q9E4;E9PZX7;D6RHS5;D3YWB0	35;35;35;35;35	VYKARDPHSGHFVALKSVRVPNGGAAGGGLP		VYKARDPHSGHFVALKSVRVPNGGAAGGGLP	2042		1560
Larp4	E9Q066;G3X9Q6;Q8BWW4;A0A2R8VKL5;A0A2R8W6Y5	215;216;216;157;217			+				Larp4		E9Q066;G3X9Q6;Q8BWW4	215;216;216			EIPETTPVEEVKALFKNENCPKVISCEFAHN	EIPETTPVEEVKALFKNENCPKVISCEFAHN		2043	1486
Slx4	E9Q0M1;F7A9G8	65;47			+	+			Slx4		E9Q0M1;F7A9G8	65;47			RQVAARSKALQGPSEKKPRLGSQTPRTTKQG	RQVAARSKALQGPSEKKPRLGSQTPRTTKQG		2045	1500
Hsph1	E9Q0U7;Q61699-2;Q61699	231;272;272			+		+		Hsph1	Hsph1	E9Q0U7;Q61699;Q61699-2	231;272;272	Q61699;E9Q0U7;Q61699-2	272;231;272	KSKIRALLRLHQECEKLKKLMSSNSTDLPLN	KSKIRALLRLHQECEKLKKLMSSNSTDLPLN	KSKIRALLRLHQECEKLKKLMSSNSTDLPLN	2047	1521	5689
Hsph1	E9Q0U7;Q61699-2;Q61699	624;621;665													LCGPYEKFICEQEHEKFLRLLTETEDWLYEE			2049
Hsph1	E9Q0U7;Q61699-2;Q61699	208;249;249													KNFDEKLVEHFCAEFKTKYKLDAKSKIRALL			2052
Hsph1	E9Q0U7;Q61699-2;Q61699	210;251;251													FDEKLVEHFCAEFKTKYKLDAKSKIRALLRL			2053
Hsph1	E9Q0U7;Q61699-2;Q61699;D3Z027	68;68;68;68			+		+		Hsph1	Hsph1	E9Q0U7;Q61699;Q61699-2;D3Z027	68;68;68;68	Q61699;E9Q0U7;Q61699-2;D3Z027	68;68;68;68	KNQQITHANNTVSSFKRFHGRAFNDPFIQKE	KNQQITHANNTVSSFKRFHGRAFNDPFIQKE	KNQQITHANNTVSSFKRFHGRAFNDPFIQKE	2054	1523	5691
2021-09-07	E9Q1G8;E9Q9F5;O55131	208;208;207			+		+		2021-09-07	2021-09-07	E9Q9F5;E9Q1G8;O55131	208;208;207	E9Q1G8;E9Q9F5;O55131	208;208;207	IAKADTLTPEECQQFKKQIMKEIQEHKIKIY	IAKADTLTPEECQQFKKQIMKEIQEHKIKIY	IAKADTLTPEECQQFKKQIMKEIQEHKIKIY	2056	1535	1579
2021-09-07	E9Q1G8;E9Q9F5;O55131	186;186;185					+			2021-09-07			E9Q1G8;E9Q9F5;O55131	186;186;185	GLKPLDIEFMKRLHEKVNIIPLIAKADTLTP		GLKPLDIEFMKRLHEKVNIIPLIAKADTLTP	2057		1583
Cse1l	E9Q1T9;Q9ERK4;E9QAX7	83;83;83					+			Cse1l			Q9ERK4;E9Q1T9;E9QAX7	83;83;83	NYIKRNWRIVEDEPNKICEADRVAIKANIVH		NYIKRNWRIVEDEPNKICEADRVAIKANIVH	2060		8850
Cse1l	E9Q1T9;Q9ERK4;E9QAX7	158;158;158			+		+		Cse1l	Cse1l	Q9ERK4;E9Q1T9;E9QAX7	158;158;158	Q9ERK4;E9Q1T9;E9QAX7	158;158;158	FHVINGVLRTAHSLFKRYRHEFKSNELWTEI	FHVINGVLRTAHSLFKRYRHEFKSNELWTEI	FHVINGVLRTAHSLFKRYRHEFKSNELWTEI	2061	7947	8851
Coil	E9Q284;Q5SU73	118;115		+											GDSSFPCRKAKKRAFKLMEDEETDQGYKSLK			2063
Coil	E9Q284;Q5SU73	287;284													SEKLSAELLKDAPATKTAAANRQASKPGFTF			2064
Coil	E9Q284;Q5SU73	480;477		+											PLLAAAPQVGEKIAFKLLELTSDYSPDVSDY			2065
Coil	E9Q284;Q5SU73	297;294													DAPATKTAAANRQASKPGFTFSSGKGKASRT			2066
Coil	E9Q284;Q5SU73	306;303													ANRQASKPGFTFSSGKGKASRTSSSSSDSSS			2067
Ice1	E9Q286	1531			+	+			Ice1		E9Q286	1531			KNKPRSKISNKDQASKLAKTLVLNRGEVHLN	KNKPRSKISNKDQASKLAKTLVLNRGEVHLN		2068	1551
Ice1	E9Q286	1198		+											SEISRKKCGKRLWEEKLLRASEEWAESEGDD			2069
Ncor1	E9Q2B2;Q5RIM6;Q60974-2;Q60974;F7C134;E9Q9Y2;Q8CHB6	1289;1357;1356;1356;292;302;626													GAITKGKPYDGITTIKEMGRSIHEIPRQDIL			2070
Cdca8	E9Q2C7;Q8BHX3-3;Q8BHX3;Q8BHX3-2	20;20;20;20													KRSSRGTRTNTLRSRKLASFLKDFDREVQVR			2071
Clcn3	Q8K4W8;E9Q2I1;Q3TF45;P51791-2;P51791	723;723;750;692;750													AQHTPSLPAESPRPLKLRSILDMSPFTVTDH			2072
Elmsan1	E9Q2I4;A0A1Y7VP67	506;506		+			+			Elmsan1			E9Q2I4	506	TSRCGVEFSEPALAAKRAREESGMVPLIIPV		TSRCGVEFSEPALAAKRAREESGMVPLIIPV	2073		1597
Elmsan1	E9Q2I4	1088					+			Elmsan1			E9Q2I4	1088	AAHQQALREESGEGEKG______________		AAHQQALREESGEGEKG______________	2074		1598
Elmsan1	E9Q2I4;A0A1Y7VP67	996;996			+	+	+		Elmsan1	Elmsan1	E9Q2I4	996	E9Q2I4	996	HEPNAPGSAGIQTSEKPREGPGKSRRALPFT	HEPNAPGSAGIQTSEKPREGPGKSRRALPFT	HEPNAPGSAGIQTSEKPREGPGKSRRALPFT	2075	1561	1599
Smc4	E9Q2X6;Q8CG47	919;944			+				Smc4		E9Q2X6;Q8CG47	919;944			DRNLKKAQDSVCRTEKEIKDTEKEINDLKTE	DRNLKKAQDSVCRTEKEIKDTEKEINDLKTE		2076	1575
Smc4	E9Q2X6;Q8CG47;A0A0A6YXY3	580;605;41			+		+		Smc4	Smc4	E9Q2X6;Q8CG47;A0A0A6YXY3	580;605;41	Q8CG47;E9Q2X6;A0A0A6YXY3	605;580;41	MNRSRGKVLDAIIQEKKSGRIPGIYGRLGDL	MNRSRGKVLDAIIQEKKSGRIPGIYGRLGDL	MNRSRGKVLDAIIQEKKSGRIPGIYGRLGDL	2078	1582	1610
Smc4	E9Q2X6;Q8CG47;Q3U763	79;104;104													NFKSYAGEKVLGPFHKRFSCIIGPNGSGKSN			2079
Cecr2	E9Q2Z1-2;E9Q2Z1;A0A5H1ZRM0	408;408;176		+											PELSHLDLNSPMREGKKTKDLFELDDDFTAM			2080
Cecr2	E9Q2Z1-2;E9Q2Z1;A0A5H1ZRM0	364;364;132													QEQMLKEERKREMEEKVKAVEDRAKRRKLRE			2081
Cecr2	E9Q2Z1-2;E9Q2Z1	313;313			+				Cecr2		E9QA25;E9Q2Z1	313;313			KPELQHRFMSDHLSIKSIKLEETPMLTKIEK	KPELQHRFMSDHLSIKSIKLEETPMLTKIEK		2082	1585
Cecr2	E9Q2Z1-2;E9Q2Z1	325;325			+	+			Cecr2		E9QA25;E9Q2Z1	325;325			LSIKSIKLEETPMLTKIEKQKRREEEEERQL	LSIKSIKLEETPMLTKIEKQKRREEEEERQL		2083	1587
Cecr2	E9Q2Z1-2;E9Q2Z1;A0A5H1ZRM3	1039;1067;290			+				Cecr2		E9QA25;E9Q2Z1;F7B218	1039;1067;290			PCRSEGKGLDGSGSEKPLCPRGKTLQEAVPC	PCRSEGKGLDGSGSEKPLCPRGKTLQEAVPC		2084	1586
Cecr2	E9Q2Z1-2;E9Q2Z1	752;780													GNHGTTNPGRLGPDEKPHLGPGPSHHPHTLG			2085
Cecr2	E9Q2Z1-2;E9Q2Z1;A0A5H1ZRM0	346;346;114		+											RREEEEERQLLLAVQKKEQEQMLKEERKREM			2086
Cecr2	E9Q2Z1-2;E9Q2Z1	1416;1444		+											KTPAPAASPEQLPPHKTPTLPLDQS______			2087
Cep350	E9Q309	817													HPDALLKPSTSQYKTKLDRIEALKATAASLS			2088
Gm17296	E9Q368	349			+		+		Gm17296	Gm17296	E9Q368	349	E9Q368	349	SWHTCIYKRMFESENKILAKEGVIHFLELYD	SWHTCIYKRMFESENKILAKEGVIHFLELYD	SWHTCIYKRMFESENKILAKEGVIHFLELYD	2090	1591	1614
Gm17296	E9Q368	432					+			Gm17296			E9Q368	432	YTSLLPEETKSCFLLKLIQRMADRHWCAVPV		YTSLLPEETKSCFLLKLIQRMADRHWCAVPV	2091		1615
C2cd2	E9Q3C1	623			+				C2cd2		E9Q3C1	623			ESSLSTSELGAMKKHKGGLLRKGAKLFFRRR	ESSLSTSELGAMKKHKGGLLRKGAKLFFRRR		2092	1602
Peg10	E9Q3F7;Q7TN75;Q7TN75-2	191;191;191					+			Peg10			Q7TN75;Q7TN75-2;H3BL51;E9Q3F7	191;191;191;191	VTSMLIGRAARWATAKLQRCTYLMHNYTAFM		VTSMLIGRAARWATAKLQRCTYLMHNYTAFM	2093		1624
Nup153	E9Q3G8	16			+		+		Nup153	Nup153	E9Q3G8	16	E9Q3G8	16	MASEAGGIGGGGGGGKIRTRRCHQGPVKPYQ	MASEAGGIGGGGGGGKIRTRRCHQGPVKPYQ	MASEAGGIGGGGGGGKIRTRRCHQGPVKPYQ	2094	1606	1628
Nup153	E9Q3G8	1075		+			+			Nup153			E9Q3G8	1075	KKEDAPATKGGFTFGKVGSSSLPSSSMFVLG		KKEDAPATKGGFTFGKVGSSSLPSSSMFVLG	2095		1629
Nup153	E9Q3G8;A0A286YCY7	411;29			+		+	+	Nup153	Nup153	E9Q3G8	411	E9Q3G8	411	KTNQRIDKKNSTVDEKSISRQNREQESGFSY	KTNQRIDKKNSTVDEKSISRQNREQESGFSY	KTNQRIDKKNSTVDEKSISRQNREQESGFSY	2096	1608	1630
Nup153	E9Q3G8;A0A286YCY7	447;65		+											PAANGLSSGVGGGGGKMRRERTHFVAPKPPE			2097
Nup153	E9Q3G8	1109		+	+	+	+		Nup153	Nup153	E9Q3G8	1109	E9Q3G8	1109	EKQQEPVTSTSLVFGKKADSEEPKCQPVFSF	EKQQEPVTSTSLVFGKKADSEEPKCQPVFSF	EKQQEPVTSTSLVFGKKADSEEPKCQPVFSF	2098	1610	1632
Nup153	E9Q3G8	597		+											YKKRSAPCEDPFTPAKILREGSVLDILKTPG			2099
Nup153	E9Q3G8	1055													GTLDTKSVSVTPFTYKTTEAKKEDAPATKGG			2101
Nup153	E9Q3G8	385													TPKPVSIATNRTVYFKPSLTPSGDLRKTNQR			2104
Cenpf	E9Q3P4	1434													SEHKILHDQHCEVSSKMSALRSYVDTLKAEN			2108
Zfp160	E9Q459	284					+	+		Zfp160;Znf513;Zfp619;Znf143;Zfp663;Zfp709;Zscan2;Znf354a;Zfp606;9130023H24Rik;Znf329;Klf6;Zfp354a;Znf354b			E9Q459;Q6PD29;Q6PD29-2;G3X9T2;O70230;O70230-3;O70230-2;Q6NXM6;Q8VC29;Q07230;F6R4Z5;Q61751;Q7TSV0;Q8BG98;Q6GQR8;O08584;Q8BPQ2;Q5PPR4;B1ATG3;Q69Z88;Q9QXT9	284;204;202;552;295;267;294;582;307;500;306;487;709;226;294;228;263;486;488;651;509	QTSSLTIHRRTHTGEKPYRCNECGKVFSSHS		CNSSLSNHQRTHTGEKPYRCQECGMSFGQSA;QTSSLTIHRRTHTGEKPYRCNECGKVFSSHS;TGYGLKSHFRTHTGEKPYRCSEDNCTKSFKT;VKSNLVVHQRTHTGEKPYRCLECGKTFYEKS;YPCLLQVHVRTHTGEKPYRCKQCDKAFRSLS	2109		1650
Smek1	E9Q481;Q6P2K6;Q6P2K6-2;A0A1Y7VJG9	655;642;81;32		+	+	+	+		Smek1	Smek1	E9Q481;Q6P2K6;Q6P2K6-2	655;642;81	Q6P2K6;E9Q481;Q6P2K6-2	642;655;81	LKLRFEQQRERQDNPKLDSMRSILRNHRYRR	LKLRFEQQRERQDNPKLDSMRSILRNHRYRR	LKLRFEQQRERQDNPKLDSMRSILRNHRYRR	2110	1628	1651
Ankrd11	E9Q4F7;E9Q4F8	2339;2360			+				Ankrd11		E9Q4F7;E9Q4F8	2339;2360			QMLASQSKQGIPAAEKDPMPTPASRAKGRAS	QMLASQSKQGIPAAEKDPMPTPASRAKGRAS		2111	1632
Ankrd11	E9Q4F7;E9Q4F8	1235;1256													ADSAPEKKNKQKLPEKVEKKHFAEDKVKSKH			2112
Zfp961	E9Q9F0;E9Q4R5	282;301		+											QCGKTFRHSSHVQAHKRIHTGEKPYECMQCG			2115
Hjurp	E9Q4T0;E9QKG8;Q6PG16-3;Q6PG16-2;Q6PG16	565;641;565;624;641													AQTASTLVRDSWLPTKRCKLSYPVACAHQAK			2116
Hjurp	E9Q4T0;E9QKG8;Q6PG16-3;Q6PG16-2;Q6PG16;D6RI36	62;62;62;62;62;62													TLTYETPQGLRVWGGKLMKKEDKEYTQNAEK			2117
Hjurp	E9Q4T0;E9QKG8;Q6PG16-3;Q6PG16-2;Q6PG16;D6RI36	65;65;65;65;65;65													YETPQGLRVWGGKLMKKEDKEYTQNAEKRGG			2118
Cul3	E9Q4T8;Q9JLV5	188;254			+				Cul3		E9Q4T8;Q9JLV5	188;254			ARINEEIERVMHCLDKSTEEPIVKVVERELI	ARINEEIERVMHCLDKSTEEPIVKVVERELI		2119	1644
Diap2;Diaph2	E9Q4U7;Q6W4W7;O70566	640;640;636													YGMKQKKLYKPDIPMKRINWSKIEPKELSEN			2120
Diap2;Diaph2	E9Q4U7;Q6W4W7;O70566	107;107;96													PALIVHDDRSLILSEKEVLDLFEKMMEDMNL			2121
Nup107	Q8BH74;E9Q4V9	786;784		+											APQKPTLLSQATFTEKVAYEHREKKYEMDHN			2123
Cep192	E9Q4Y4	348		+	+	+			Cep192		E9Q4Y4	348			VPNQSRGCGGEEIVVKRLCAVDETLRSTYRH	VPNQSRGCGGEEIVVKRLCAVDETLRSTYRH		2125	1648
Cep192	E9Q4Y4;A0A286YDK4	1162;102													SGSSEQDLIGQALLDKPALNHRSGPAVPNLP			2126
Uty	E9Q504;D3Z2A3;Q3UQE8;E9PWW8;G3X9F2;P79457	460;513;498;560;561;561		+											TSRKDRDTSNICVNAKKHSNHIYQISSVPIS			2127
Uty	E9Q504;D3Z2A3;E9PWW8;G3X9F2;P79457;D6RJL0	15;15;18;18;18;15		+											_MSSSCVHHLRGNEEKKMAAEKARGEGEEGS			2128
Uty	E9Q504;D3Z2A3;Q3UQE8;E9PWW8;G3X9F2;P79457	367;420;405;467;468;468		+											HSVQQKVYTQCFTAQKLQSFGKDQQPPFQTG			2129
Uty	E9Q504;D3Z2A3;Q3UQE8;E9PWW8;G3X9F2;P79457	373;426;411;473;474;474		+											VYTQCFTAQKLQSFGKDQQPPFQTGSTRYLQ			2130
Trip11	E9Q512;H3BJG4	816;531			+		+		Trip11	Trip11	H3BJG4;E9Q512	531;816	E9Q512;H3BJG4	816;531	KQLTQLINEKEICIVKLKEKSSELQKELDKC	KQLTQLINEKEICIVKLKEKSSELQKELDKC	KQLTQLINEKEICIVKLKEKSSELQKELDKC	2133	1654	1665
Dsp	E9Q557;E9PZW0	1068;1068			+				Dsp		E9PZW0;E9Q557	1068;1068			LRLARDANSENCNKNKFLDQNLQKYQAECSQ	LRLARDANSENCNKNKFLDQNLQKYQAECSQ		2134	1481
Dsp	E9Q557	1422													IDNLTRENRSLCEEVKRLKNTLAQTTENLRR			2135
Myo1b	E9QNH6;E9Q580;Q7TQD7;P46735-2;P46735	1051;1057;1109;1051;1080			+		+		Myo1b	Myo1b	E9QNH6;E9Q580;Q7TQD7;P46735-2;P46735	1051;1057;1109;1051;1080	P46735;E9QNH6;E9Q580;Q7TQD7;P46735-2	1080;1051;1057;1109;1051	SDEFLVQFRQDKVCVKFIQGNQKNGSVPTCK	SDEFLVQFRQDKVCVKFIQGNQKNGSVPTCK	SDEFLVQFRQDKVCVKFIQGNQKNGSVPTCK	2139	1667	1668
Hk2	E9Q5B5;O08528	391;419													ERLRSTIGVDGSVYKKHPHFAKRLHKAVRRL			2143
Hk2	E9Q5B5;O08528	838;866													LDNLKVTVGVDGTLYKLHPHFAKVMHETVRD			2145
Ranbp9	E9Q5D6;P69566;P69566-2	387;330;223													ARSTDQTVLEELASIKNRQRIQKLVLAGRMG			2148
Mef2d	E9QKT0;E9Q5E0;Q921S6;Q63943-2;Q63943	496;497;497;504;504		+			+			Mef2d			Q63943;E9Q5E0;Q921S6;Q63943-2;E9QKT0	504;497;497;504;496	LLRPAPEPEAEGSAVKRMRLDTWTLK_____		LLRPAPEPEAEGSAVKRMRLDTWTLK_____	2149		1702
Setd2	E9Q5F9-2;E9Q5F9;A0A0G2JH06	568;568;285													SRYKSALSKSISKNDKFKNSFCCTELNEENK			2151
Setd2	E9Q5F9-2;E9Q5F9;A0A0G2JH06	780;780;497													KTIDYPKTLIKEPVDKRHSCCKTKDSDIYCS			2152
Kif23	E9Q5G3	651		+											ATQLEMQNKLWVKDEKLKQLKAIVTEPKPEK			2153
Ythdc1	E9Q5K9-2;E9Q5K9	348;348													KLSSSVRAVRKDQTSKLKYVLQDARFFLIKS			2154
Ythdc1	E9Q5K9-2;E9Q5K9;E9Q5K9-3;D6RG95	409;409;391;403			+				Ythdc1		E9Q5K9-2;E9Q5K9;E9Q5K9-3;D6RG95	409;409;391;403			SARSVILIFSVRESGKFQGFARLSSESHHGG	SARSVILIFSVRESGKFQGFARLSSESHHGG		2155	1706
Ythdc1	E9Q5K9-2;E9Q5K9;E9Q5K9-3	566;566;548		+											RIDYPPEFHQRPGYVKDPRYQEVDRRFSGVR			2156
Ythdc1	E9Q5K9-2;E9Q5K9;E9Q5K9-3;D6RG95	132;132;132;144		+	+		+	+	Ythdc1	Ythdc1	E9Q5K9-2;E9Q5K9;E9Q5K9-3;D6RG95	132;132;132;144	E9Q5K9;E9Q5K9-3;E9Q5K9-2;D6RG95	132;132;132;144	LSSSSSREPYKSQPEKTCLRKRDSERRAKSP	LSSSSSREPYKSQPEKTCLRKRDSERRAKSP	LSSSSSREPYKSQPEKTCLRKRDSERRAKSP	2158	1709	1718
Ythdc1	E9Q5K9-2;E9Q5K9;E9Q5K9-3;D6RG95	72;72;72;84			+	+	+		Ythdc1	Ythdc1	E9Q5K9-2;E9Q5K9;E9Q5K9-3;D6RG95	72;72;72;84	E9Q5K9;E9Q5K9-3;E9Q5K9-2;D6RG95	72;72;72;84	TKRQKPSIHSRQLISKPLSSSVSNNKRIVST	TKRQKPSIHSRQLISKPLSSSVSNNKRIVST	TKRQKPSIHSRQLISKPLSSSVSNNKRIVST	2159	1711	1720
Ythdc1	E9Q5K9-2;E9Q5K9;E9Q5K9-3;D6RG95	82;82;82;94		+	+	+	+	+	Ythdc1	Ythdc1	E9Q5K9-2;E9Q5K9;E9Q5K9-3;D6RG95	82;82;82;94	E9Q5K9;E9Q5K9-3;E9Q5K9-2;D6RG95	82;82;82;94	RQLISKPLSSSVSNNKRIVSTKGKSVTEYKN	RQLISKPLSSSVSNNKRIVSTKGKSVTEYKN	RQLISKPLSSSVSNNKRIVSTKGKSVTEYKN	2160	1710	1719
Ythdc1	E9Q5K9-2;E9Q5K9;E9Q5K9-3;D6RG95	373;373;355;367			+				Ythdc1		E9Q5K9-2;E9Q5K9;E9Q5K9-3;D6RG95	373;373;355;367			FFLIKSNNHENVSLAKAKGVWSTLPVNEKKL	FFLIKSNNHENVSLAKAKGVWSTLPVNEKKL		2161	1712
Acadsb	Q9DBL1;E9Q5L3	324;324		+											FDYTIPYIKERMQFGKRIFDFQGLQHQVAQV			2162
Acadsb	Q9DBL1;E9Q5L3	284;284					+			Acadsb			Q9DBL1;E9Q5L3	284;284	KVPETNILGKIGHGYKYAIGSLNEGRIGIAA		KVPETNILGKIGHGYKYAIGSLNEGRIGIAA	2163		1722
Ahnak	E9Q616	1316													AKLKGPKFKMPEMNIKAPKISMPDLHLKGPK			2167
Ahnak	E9Q616	1391					+			Ahnak			E9Q616	1391	KMPKMKMPKFSMPGFKAEGPEVDVNLPKADI		KMPKMKMPKFSMPGFKAEGPEVDVNLPKADI	2168		1730
Ahnak	E9Q616	1328					+			Ahnak			E9Q616	1328	MNIKAPKISMPDLHLKGPKVKGDVDVSLPKV		MNIKAPKISMPDLHLKGPKVKGDVDVSLPKV	2175		1763
Srsf11	Q3UIX4;F6RDI8;E9Q6E5	452;476;487			+		+		Srsf11	Srsf11	B7ZNC5;Q8BV04;Q3UIX4;E9Q6E5;F6XR65	352;399;452;487;200	Q3UIX4;E9Q6E5;F6XR65;B7ZNC5;Q8BV04	452;487;200;352;399	PTEAVSPKTKECSVEKGVGDLRESKVNGDDH	PTEAVSPKTKECSVEKGVGDLRESKVNGDDH	PTEAVSPKTKECSVEKGVGDLRESKVNGDDH	2180	897	1813
Srsf11	Q3UIX4;F6RDI8;E9Q6E5;A0A0G2JEG1	217;234;252;59		+	+				Srsf11		B7ZNC5;Q8BV04;Q3UIX4;E9Q6E5	164;164;217;252			SLKSDTSSKEIEEAMKRVREAQSLISAAIEP	SLKSDTSSKEIEEAMKRVREAQSLISAAIEP		2181	898
Srsf11	Q3UIX4;F6RDI8;E9Q6E5;F6TN80;D6RE22;D3Z4B0;F6X2U6	75;92;110;55;75;75;16													PDDSPLPVSSRVCFVKFHDPDSAVVAQHLTN			2182
Bod1l	E9Q6J5-2;E9Q6J5;E9Q6J5-3	1246;1246;1246		+			+			Bod1l			E9Q6J5	1246	EVSRKALSRAPSENEKGQKNLKGMSKTTEEC		EVSRKALSRAPSENEKGQKNLKGMSKTTEEC	2183		1815
Bod1l	E9Q6J5-2;E9Q6J5;E9Q6J5-3	226;226;226													QEANAARASTEMSNAKVSERTSRKLSSQPST			2184
Bod1l	E9Q6J5-2;E9Q6J5;E9Q6J5-3	376;376;376			+		+	+	Bod1l	Bod1l	E9Q6J5	376	E9Q6J5	376	QAKDKEVESTKLPSEKSNSRARAAEGTKEDC	QAKDKEVESTKLPSEKSNSRARAAEGTKEDC	QAKDKEVESTKLPSEKSNSRARAAEGTKEDC	2185	1735	1817
Bod1l	E9Q6J5-2;E9Q6J5;E9Q6J5-3	471;471;471													SSDGKARGVRHAYVHKPYLYSKYYSDSDDEL			2189
Bod1l	E9Q6J5-2;E9Q6J5;E9Q6J5-3	1386;1386;1386		+	+	+	+		Bod1l	Bod1l	E9Q6J5	1386	E9Q6J5	1386	LLYSKESKISIPLADKSMSVTGDNKNINKQR	LLYSKESKISIPLADKSMSVTGDNKNINKQR	LLYSKESKISIPLADKSMSVTGDNKNINKQR	2190	1736	1819
Bod1l	E9Q6J5-2;E9Q6J5;E9Q6J5-3	860;860;860		+											QKDALSSKQHSVTSQKRSESCSEDKCETDST			2191
Bod1l	E9Q6J5-2;E9Q6J5;E9Q6J5-3	2845;2845;2848		+	+		+	+	Bod1l	Bod1l	E9Q6J5	2845	E9Q6J5	2845	TETDITTVEQSSPSGKLKVSQADESNKEIAN	TETDITTVEQSSPSGKLKVSQADESNKEIAN	TETDITTVEQSSPSGKLKVSQADESNKEIAN	2192	1740	1821
Bod1l	E9Q6J5-2;E9Q6J5;E9Q6J5-3	901;901;901													LPHKERRRTKSLLEDKVVSKSKSKGQSKQTK			2193
Pibf1	E9Q6K3	461													QLSTESKVSEFLHQSKLKSFESERVQLLQEE			2194
Atrip	I6L9G2;E9Q6L5;Q8BMG1	87;87;87			+		+		Atrip	Atrip	I6L9G2;E9Q6L5;Q8BMG1	87;87;87	Q8BMG1;I6L9G2;E9Q6L5	87;87;87	LSQCPVAPRNLSSAHKVRRLDGLPNSPIRKS	LSQCPVAPRNLSSAHKVRRLDGLPNSPIRKS	LSQCPVAPRNLSSAHKVRRLDGLPNSPIRKS	2195	1743	1824
Slc25a22	E9Q6M6;Q9D6M3;A0A0J9YTY6;E9PV90;E9PY45;V9GWS2;Q80X52;A0A0J9YVJ3;E9Q579	83;83;79;83;83;39;83;16;83					+			Slc25a22			Q9D6M3;V9GWS2;Q80X52;E9Q579;E9PV90;E9PY45;E9Q6M6	83;39;83;83;83;83;83	GAAVNLTLVTPEKAIKLAANDFFRHQLSKDG		GAAVNLTLVTPEKAIKLAANDFFRHQLSKDG	2196		1409
Coa3	E9Q6W2;Q9D2R6	48;48		+											AQLQFMRQVQLAQWQKTLPQRRTRNIMTGLG			2200
Prdm5	E9Q707;G3UWU3;Q9CXE0	42;42;42		+			+			Prdm5			E9Q707;G3UWU3;Q9CXE0	42;42;42	RRVRKGEKFGPFAGEKRMPEDLDENMDYRLM		RRVRKGEKFGPFAGEKRMPEDLDENMDYRLM	2201		1833
Prr14l	E9Q7C4	293		+			+			Prr14l			E9Q7C4	293	KCGFECSGLIKACAEKTQKVDQMEDFTCGEE		KCGFECSGLIKACAEKTQKVDQMEDFTCGEE	2204		1839
Numa1	E9Q7G0;F6ZQA3	1606;253			+		+		Numa1	Numa1	E9Q7G0;F6ZQA3	1606;253	E9Q7G0;F6ZQA3	1606;253	HYKLQMEKAKTHYDAKKQQNQKLQEQLQDLE	HYKLQMEKAKTHYDAKKQQNQKLQEQLQDLE	HYKLQMEKAKTHYDAKKQQNQKLQEQLQDLE	2206	1772	1862
Numa1	E9Q7G0;A0A1B0GSW3;A0A1B0GT61	377;377;377			+		+		Numa1	Numa1	E9Q7G0	377	E9Q7G0	377	NELSTALQDKKCLEEKNEILQGKLSQLEDQA	NELSTALQDKKCLEEKNEILQGKLSQLEDQA	NELSTALQDKKCLEEKNEILQGKLSQLEDQA	2207	1761	1850
Numa1	E9Q7G0;F6ZQA3	1681;328		+	+		+		Numa1	Numa1	E9Q7G0;F6ZQA3	1681;328	E9Q7G0;F6ZQA3	1681;328	EAQVAHADQQLRDLGKFQVATDALKSREPQV	EAQVAHADQQLRDLGKFQVATDALKSREPQV	EAQVAHADQQLRDLGKFQVATDALKSREPQV	2208	1762	1851
Numa1	E9Q7G0;A0A1B0GSW3	907;907			+		+		Numa1	Numa1	E9Q7G0	907	E9Q7G0	907	LQEKMAATNKEVACLKTLVLKAGEQQETASL	LQEKMAATNKEVACLKTLVLKAGEQQETASL	LQEKMAATNKEVACLKTLVLKAGEQQETASL	2209	1765	1855
Numa1	E9Q7G0	1375					+			Numa1			E9Q7G0	1375	KHLCQQLQAEQAAAEKRFREELEQSKQAAGG		KHLCQQLQAEQAAAEKRFREELEQSKQAAGG	2211		1856
Numa1	E9Q7G0;F6ZQA3	2040;687													DRRQSMAFSILNTPKKLGNSLLRRGASKKTP			2213
Numa1	E9Q7G0;F6ZQA3	1553;200		+	+	+	+	+	Numa1	Numa1	E9Q7G0;F6ZQA3	1553;200	E9Q7G0;F6ZQA3	1553;200	KKLTEHDQASKVQQQKLKAFQAQRGESQQEV	KKLTEHDQASKVQQQKLKAFQAQRGESQQEV	KKLTEHDQASKVQQQKLKAFQAQRGESQQEV	2215	1773	1863
Numa1	E9Q7G0;A0A1B0GSW3;A0A1B0GT61	371;371;371			+		+		Numa1	Numa1	E9Q7G0	371	E9Q7G0	371	KQARLENELSTALQDKKCLEEKNEILQGKLS	KQARLENELSTALQDKKCLEEKNEILQGKLS	KQARLENELSTALQDKKCLEEKNEILQGKLS	2216	1767	1857
Numa1	E9Q7G0;A0A1B0GSW3;A0A1B0GT61;A0A1B0GT38;A0A1B0GSH2	73;73;73;73;73													PERLDFVCSFLQKNRKHPSSTQCLVSVQKVI			2217
Numa1	E9Q7G0;A0A1B0GSW3;A0A1B0GT61	301;301;301			+		+		Numa1	Numa1	E9Q7G0	301	E9Q7G0	301	LTVRLHETLKQCQNLKTEKSQMDRKISQLSE	LTVRLHETLKQCQNLKTEKSQMDRKISQLSE	LTVRLHETLKQCQNLKTEKSQMDRKISQLSE	2218	1770	1860
Bahcc1	E9Q7G4;Q3UHR0	410;410		+			+			Bahcc1			Q3UHR0;E9Q7G4	410;410	ASGPTFVPSVGHLADKSRSFQVAEACAVAGD		ASGPTFVPSVGHLADKSRSFQVAEACAVAGD	2221		1864
Urb2	E9Q7L1;G3UX45	57;57													QVLLDWARQSLVAFYKKKLELQEDIVERLWI			2222
Arpp19	E9Q827;P56212-2;P56212	75;26;42					+			Arpp19			P56212;E9Q827;P56212-2	42;75;26	AEEAKLKARYPHLGQKPGGSDFLRKRLQKGQ		AEEAKLKARYPHLGQKPGGSDFLRKRLQKGQ	2223		1888
Arpp19	E9Q827;P56212-2;P56212;E9Q4B9;E9PXD7	117;68;84;43;18		+			+			Arpp19			P56212;E9Q827;P56212-2;E9Q4B9;E9PXD7	84;117;68;43;18	KAKMKNKQLPAAAPDKTEVTGDHIPTPQDLP		KAKMKNKQLPAAAPDKTEVTGDHIPTPQDLP	2224		1887
Arpp19;Ensa	E9Q827;P56212-2;P56212;E9Q4B9;P60840-2;P60840	102;53;69;28;74;74		+	+		+	+	Arpp19;Ensa	Arpp19;Ensa	E9Q827;P56212;P56212-2;E9Q4B9;P60840;P60840-2	102;69;53;28;74;74	P56212;E9Q827;P56212-2;E9Q4B9;P60840;P60840-2	69;102;53;28;74;74	QKGQKYFDSGDYNMAKAKMKNKQLPAAAPDK;QKGQKYFDSGDYNMAKAKMKNKQLPSAGADK	QKGQKYFDSGDYNMAKAKMKNKQLPAAAPDK;QKGQKYFDSGDYNMAKAKMKNKQLPSAGADK	QKGQKYFDSGDYNMAKAKMKNKQLPAAAPDK;QKGQKYFDSGDYNMAKAKMKNKQLPSAGADK	2225	1784	1885
Fam178a	E9Q839;Q6P9P0;Q3UH46	380;495;380		+			+			Fam178a			Q6P9P0;E9Q839	495;380	DTSHQREKFIRHIALKTPGGVLRLEDIAKEP		DTSHQREKFIRHIALKTPGGVLRLEDIAKEP	2226		1889
Mllt4	E9Q852;E9Q9C3;Q9QZQ1-2;Q9QZQ1;F7C3I9	1788;1810;1788;1803;363			+	+	+	+	Mllt4	Mllt4	E9Q852;E9Q9C3;Q9QZQ1-2;Q9QZQ1	1788;1810;1788;1803	Q9QZQ1;Q9QZQ1-2;E9Q852;E9Q9C3	1803;1788;1788;1810	KERQRLFSQGQDVSDKVKASRKLTELENELN	KERQRLFSQGQDVSDKVKASRKLTELENELN	KERQRLFSQGQDVSDKVKASRKLTELENELN	2227	1787	1890
Dnajc2	E9Q9H2;E9Q9H3;P54103;Q3TRX6	38;112;112;112													HVRYTATQRQIKAAHKAMVLKHHPDKRKAAG			2231
Dnajc2	E9Q9H2;E9Q9H3;P54103	208;282;282	+												RTLVDNAYSCDPRIKKFKEEEKAKKEAEKKA			2232
Ddx55	E9Q9T6;Q6ZPL9	402;406		+											QKEMSLQRNTIDLLPKLRAMALADRAVFEKG			2234
Tet1	E9Q9Y4;Q3URK3	777;777		+											LNHEEFSKALGNNSSKLLTDPSNCKDAMSVT			2236
Tet1	E9Q9Y4;Q3URK3	47;47			+				Tet1		E9Q9Y4;Q3URK3	47;47			QAVRHGASAKAVNPGKPKQLIKRRDGKKETE	QAVRHGASAKAVNPGKPKQLIKRRDGKKETE		2237	1825
Tet1	E9Q9Y4;Q3URK3	49;49													VRHGASAKAVNPGKPKQLIKRRDGKKETEDK			2238
Tet1	E9Q9Y4;Q3URK3	64;64		+											KQLIKRRDGKKETEDKTPTPAPSFLTRAGAA			2241
Tet1	E9Q9Y4;Q3URK3;A0A1W2P7E3	26;26;26			+	+			Tet1		E9Q9Y4;Q3URK3	26;26			KSVKTKLQKKKDIQMKTKTSKQAVRHGASAK	KSVKTKLQKKKDIQMKTKTSKQAVRHGASAK		2242	1826
Tet1	E9Q9Y4;Q3URK3	1354;1354													SAQSEFKESIMDLLSKPAKNLIAGLKEQEAA			2243
Tet1	E9Q9Y4;Q3URK3;A0A1W2P7E3	41;41;41			+				Tet1		E9Q9Y4;Q3URK3	41;41			KTKTSKQAVRHGASAKAVNPGKPKQLIKRRD	KTKTSKQAVRHGASAKAVNPGKPKQLIKRRD		2244	1829
Tet1	E9Q9Y4;Q3URK3;G3UZ35;G3UXI7	1705;1673;76;76		+											YRLADTDEFGSVEGMKAKIKSGAIQVNGPTR			2246
Tet1	E9Q9Y4;Q3URK3	1146;1146		+											LAIEYSKMHDIWMSSKFQRFGQSSPRSFPVL			2247
Tet1	E9Q9Y4;Q3URK3	1173;1173													FPVLLRNIPVFNQILKPVTQSKTPSQHNELF			2249
Tet1	E9Q9Y4;Q3URK3	812;812													ECDHLKGPRNTLLFQKPGLNCRSGAEPTIFN			2251
Tet1	E9Q9Y4;Q3URK3	761;761		+											KNVHCLPTDTHLPLNKLNHEEFSKALGNNSS			2252
Tet1	E9Q9Y4;Q3URK3	974;974		+	+				Tet1		E9Q9Y4;Q3URK3	974;974			ALIKSQGYPSSPTAEKKGAAGGRAPFDGFEN	ALIKSQGYPSSPTAEKKGAAGGRAPFDGFEN		2255	1832
Tet1	E9Q9Y4;Q3URK3	251;251													CAPLPQRSTSEVTSQKNTSNQLADLSSQVES			2257
Tet1	E9Q9Y4;Q3URK3;A0A1W2P7E3	14;14;14													__MSRSRPAKPSKSVKTKLQKKKDIQMKTKT			2258
Tet1	E9Q9Y4;Q3URK3;A0A1W2P7E3	16;16;16													MSRSRPAKPSKSVKTKLQKKKDIQMKTKTSK			2259
Tet1	E9Q9Y4;Q3URK3;A0A1W2P7E3	31;31;31			+	+			Tet1		E9Q9Y4;Q3URK3	31;31			KLQKKKDIQMKTKTSKQAVRHGASAKAVNPG	KLQKKKDIQMKTKTSKQAVRHGASAKAVNPG		2261	1828
Cald1	Q8VCQ8;E9QA16;E9Q0M9;D3Z6I7;E9QA15;S4R1T7;F6QLP8;F6RGN9;F6ZAW1;F6T2Z7;E9Q9F3	239;245;245;265;479;239;125;71;115;288;245			+		+		Cald1	Cald1	Q8VCQ8;E9Q0M9;E9QA16;S4R1T7;D3Z6I7;E9QA15;F6QLP8;F6ZAW1;E9Q9F3;F6RGN9;F6T2Z7	239;245;245;239;265;479;125;115;245;71;288	Q8VCQ8;E9QA16;E9Q0M9;D3Z6I7;E9QA15;S4R1T7;F6QLP8;F6ZAW1;E9Q9F3;F6RGN9;F6T2Z7	239;245;245;265;479;239;125;115;245;71;288	GFTEVKAQNGEFMTHKLKQTENAFSPSRSGG	GFTEVKAQNGEFMTHKLKQTENAFSPSRSGG	GFTEVKAQNGEFMTHKLKQTENAFSPSRSGG	2262	1503	7389
Btaf1	E9QAE3	640		+											MLLEVKARAKEKTGGKVRQGQIQNKEVLQEY			2265
Tanc1	E9QAF9;Q0VGY8;Q0VGY8-2	979;986;884													YAAAAGHMKLVCLLIKKGARVDHLDKKGQCA			2266
Chd4;Chd5;Chd3	E9QAS4;E9QAS5;Q6PDQ2;F6WR45;E9PYU4;E9PYL1;A2A8L1;F7C528;E9Q614;B1AR17	1378;1398;1391;278;1371;1408;1408;1353;1446;1446			+		+		Chd4;Chd3;Chd5	Chd3;Chd4;Chd5	E9QAS4;E9QAS5;Q6PDQ2;F6WR45;F7C528;E9Q614;B1AR17;E9PYU4;E9PYL1;A2A8L1	1378;1398;1391;278;1353;1446;1446;1371;1408;1408	B1AR17;E9Q614;F7C528;Q6PDQ2;E9QAS5;E9QAS4;F6WR45;A2A8L1;E9PYU4;E9PYL1	1446;1446;1353;1391;1398;1378;278;1408;1371;1408	APRRPSRKGLRNDKDKPLPPLLARVGGNIEV	APRRPSRKGLRNDKDKPLPPLLARVGGNIEV	APRRPSRKGLRNDKDKPLPPLLARVGGNIEV;EGRRQSKRQLRNEKDKPLPPLLARVGGNIEV	2268	1850	605
Chd4	E9QAS4;E9QAS5;Q6PDQ2;F6WR45	1376;1396;1389;276													SEAPRRPSRKGLRNDKDKPLPPLLARVGGNI			2270
Chd4	E9QAS4;E9QAS5;Q6PDQ2	193;200;193			+		+		Chd4	Chd4	E9QAS4;E9QAS5;Q6PDQ2	193;200;193	Q6PDQ2;E9QAS5;E9QAS4	193;200;193	VRPLIAAKNPKIAVSKMMMVLGAKWREFSTN	VRPLIAAKNPKIAVSKMMMVLGAKWREFSTN	VRPLIAAKNPKIAVSKMMMVLGAKWREFSTN	2271	1855	1904
Chd4	E9QAS4;E9QAS5;Q6PDQ2	614;634;627			+		+		Chd4	Chd4	E9QAS4;E9QAS5;Q6PDQ2	614;634;627	Q6PDQ2;E9QAS5;E9QAS4	627;634;614	PEWMMIHRILNHSVDKKGHVHYLIKWRDLPY	PEWMMIHRILNHSVDKKGHVHYLIKWRDLPY	PEWMMIHRILNHSVDKKGHVHYLIKWRDLPY	2272	1857	1905
Chd4	E9QAS4;E9QAS5;Q6PDQ2	1037;1057;1050			+		+		Chd4	Chd4	E9QAS4;E9QAS5;Q6PDQ2	1037;1057;1050	Q6PDQ2;E9QAS5;E9QAS4	1050;1057;1037	GSALIRASGKLLLLQKMLKNLKEGGHRVLIF	GSALIRASGKLLLLQKMLKNLKEGGHRVLIF	GSALIRASGKLLLLQKMLKNLKEGGHRVLIF	2273	1860	1907
Chd4;Chd5;Chd3	E9QAS4;E9QAS5;Q6PDQ2;E9PYU4;E9PYL1;A2A8L1;F7C528;E9Q614;B1AR17	864;884;877;860;860;860;853;946;946			+		+		Chd4;Chd3;Chd5	Chd3;Chd4;Chd5	E9QAS4;E9QAS5;Q6PDQ2;F7C528;E9Q614;B1AR17;E9PYU4;E9PYL1;A2A8L1	864;884;877;853;946;946;860;860;860	B1AR17;E9Q614;F7C528;Q6PDQ2;E9QAS5;E9QAS4;A2A8L1;E9PYU4;E9PYL1	946;946;853;877;884;864;860;860;860	CLIVDEAHRLKNNQSKFFRVLNGYSLQHKLL	CLIVDEAHRLKNNQSKFFRVLNGYSLQHKLL	CLIVDEAHRLKNNQSKFFRVLNGYSLQHKLL;CLVVDEAHRLKNNQSKFFRVLNGYKIDHKLL	2274	1861	607
Chd4	E9QAS4;E9QAS5;Q6PDQ2	188;195;188		+	+		+		Chd4	Chd4	E9QAS4;E9QAS5;Q6PDQ2	188;195;188	Q6PDQ2;E9QAS5;E9QAS4	188;195;188	AFSQFVRPLIAAKNPKIAVSKMMMVLGAKWR	AFSQFVRPLIAAKNPKIAVSKMMMVLGAKWR	AFSQFVRPLIAAKNPKIAVSKMMMVLGAKWR	2275	1862	1908
Mars	Q68FL6;E9QB02	337;337													TKAMEEGLTPREICDKYHAIHADIYRWFGIS			2277
Zfp42	E9QK22;P22227	275;275													PFDGCEKSFIQSNNQKIHILTHAKAGKKC__			2281
Zfp42	E9QK22;P22227	15;15													_MNEQKMNEQMKKTAKTSGQKGPGGRALDRL			2282
Utp20	E9QK83;Q5XG71	2606;2605													ALAREAAEEKAGAGGKMESNREKKEEPSKPA			2283
Utp20	E9QK83;Q5XG71	830;830													LDHTNFRFLLWRALAKFPERVEPRSRELSPL			2284
Utp20	E9QK83;Q5XG71	2748;2747		+											KRKALEFVTNPDIAAKKKLKKHKNKSEAKKR			2285
Utp20	E9QK83;Q5XG71	2647;2646													RMAKLEAAYSPRNPLKRTCIFKFLGAVAVDL			2287
Utp20	E9QK83;Q5XG71	9;9		+											_______MKPKPLSHKTENTYRFLTFAERLG			2288
Utp20	E9QK83;Q5XG71	2544;2543													KMKSISLASCHQLHSKFLDESLGEQVVKNLL			2289
Mdc1	Q5PSV9;E9QK89;A0A286YCY4	769;770;179		+	+	+	+		Mdc1	Mdc1	E9QK89;Q5PSV9	770;769	Q5PSV9;E9QK89	769;770	TELLRIEGREIQTVEKAMGIPKEMADRMTPE	TELLRIEGREIQTVEKAMGIPKEMADRMTPE	TELLRIEGREIQTVEKAMGIPKEMADRMTPE	2290	1876	1915
Mdc1	Q5PSV9;E9QK89	149;149		+	+		+		Mdc1	Mdc1	E9QK89;Q5PSV9	149;149	Q5PSV9;E9QK89	149;149	DVPPPLVPRSLLTIEKTPRIRIESQNSRVLL	DVPPPLVPRSLLTIEKTPRIRIESQNSRVLL	DVPPPLVPRSLLTIEKTPRIRIESQNSRVLL	2291	1879	1920
Mdc1	Q5PSV9;E9QK89	1554;1555													NEASHLVTDRIRRTVKFLCALGKGIPILSLN			2292
Mdc1	Q5PSV9;E9QK89	1483;1484			+		+		Mdc1	Mdc1	E9QK89;Q5PSV9	1484;1483	Q5PSV9;E9QK89	1483;1484	EVKEEPQETAIPTPEKRKRDHAEEVTQGKPT	EVKEEPQETAIPTPEKRKRDHAEEVTQGKPT	EVKEEPQETAIPTPEKRKRDHAEEVTQGKPT	2293	1875	1914
Esrrb;Esrrg	E9QKA2;G5E8P8;Q61539;D3YW03;P62509-2;P62509	170;186;165;186;167;190													RRRKSCQACRFMKCLKVGMLKEGVRLDRVRG			2294
Nol8	E9QKD1;Q3UHX0	865;847		+			+			Nol8			Q3UHX0;E9QKD1	847;865	TRFSIKPQFEGRAGQKLMDLQSQFGSDERFR		TRFSIKPQFEGRAGQKLMDLQSQFGSDERFR	2297		1924
Nol8	E9QKD1;Q3UHX0;Q3UHX0-2	939;921;73		+											INVNNPTNKGSVAAKKFKDIVHYDPTKHDHA			2298
Nol8	E9QKD1;Q3UHX0	631;613		+											CVNGSSSKLTSCQPAKKVNDPNHIQPPKRQC			2299
Nol8	E9QKD1;Q3UHX0	397;379													SSDTDEIIAMKTKNAKVKNSAESSQPERTVS			2300
Nol8	E9QKD1;Q3UHX0	413;395													VKNSAESSQPERTVSKKSSFQKIEPSNDCIK			2301
Nol8	E9QKD1;Q3UHX0	297;279													VNPSKQLLVSSSGTQKPKHVVFHNSDFEIIW			2303
Nol8	E9QKD1;Q3UHX0	663;645					+			Nol8			Q3UHX0;E9QKD1	645;663	FENQNHKVMSSTSCDKGSTNPLPGPLPLKAK		FENQNHKVMSSTSCDKGSTNPLPGPLPLKAK	2305		1927
Nol8	E9QKD1;Q3UHX0	733;715		+			+			Nol8			Q3UHX0;E9QKD1	715;733	SLEKSSKVSPREDPQKSPAGFSLSDSNASCI		SLEKSSKVSPREDPQKSPAGFSLSDSNASCI	2306		1925
Gtf2h1	G3X8R4;E9QKD9;Q9DBA9;E9PWY2	54;60;54;60			+				Gtf2h1		G3X8R4;E9QKD9;Q9DBA9;E9PWY2	54;60;54;60			DRFTISHMYADIKCQKISPEGKAKIQLQLVL	DRFTISHMYADIKCQKISPEGKAKIQLQLVL		2307	1886
Gtf2h1	G3X8R4;E9QKD9;Q9DBA9	352;358;352		+											NSGDTDCFQPAVKRAKLQESIEYEDLGNNNS			2309
Rad54l2	E9QKL0;Q99NG0	414;413													VLLMGYEMYRLLTLKKSLATSRPKKTKKRSH			2311
Lyplal1	E9QLB2;Q3UFF7	221;221			+				Lyplal1;Fer		E9QLB2;Q3UFF7;P70451-3;P70451-2;P70451-5;P70451	221;221;135;77;135;135			SLPNLNHELNKTELEKLKSWILTRLPGETDG	SLPNLNHELNKTELEKLKSWILTRLPGETDG		2312	1900
Arnt	E9QLT6;Q3ULM2;P53762-2;P53762	641;646;641;661		+											RPGFAAQQVPTQATAKTRSSQFGVNNFQTSS			2313
Arnt;Arnt2	E9QLT6;Q3ULM2;P53762-2;P53762;Q8CEC2;A0A140LHH4;A0A140LHY4;Q61324-2;Q61324	108;113;108;128;113;98;91;91;102		+			+			Arnt;Arnt2			P53762;Q61324;Q8CEC2;E9QLT6;Q3ULM2;Q61324-2;P53762-2	128;102;113;108;113;91;108	SDMVPTCSALARKPDKLTILRMAVSHMKSLR		SDMVPTCSALARKPDKLTILRMAVSHMKSLR	2315		1944
Naa30	E9QMB7;Q8CES0	102;102		+	+		+		Naa30	Naa30	E9QMB7;Q8CES0	102;102	Q8CES0;E9QMB7	102;102	LIGPELRHLRAAATLKSKVLSAAEAAAPDGA	LIGPELRHLRAAATLKSKVLSAAEAAAPDGA	LIGPELRHLRAAATLKSKVLSAAEAAAPDGA	2316	1904	1947
Zfhx3	E9QMD3	367		+											VSTANLIGPGHSFYGKFSGIRMEGEEALPAV			2317
Trim33	E9QME5;E9QP19;Q99PP7-2;Q99PP7;A0A0G2JE09	776;776;778;778;347		+	+	+	+	+	Trim33	Trim33	E9QME5;E9QP19;Q99PP7-2;Q99PP7	776;776;778;778	E9QME5;Q99PP7-2;Q99PP7;E9QP19	776;778;778;776	TGSRGSCGSSGRTAEKSAHSFKSDQVKVKQE	TGSRGSCGSSGRTAEKSAHSFKSDQVKVKQE	TGSRGSCGSSGRTAEKSAHSFKSDQVKVKQE	2318	1907	1952
Trim33	E9QME5;E9QP19;Q99PP7-2;Q99PP7;A0A0G2JE09	782;782;784;784;353		+	+	+	+		Trim33	Trim33	E9QME5;E9QP19;Q99PP7-2;Q99PP7	782;782;784;784	E9QME5;Q99PP7-2;Q99PP7;E9QP19	782;784;784;782	CGSSGRTAEKSAHSFKSDQVKVKQEPGTEEE	CGSSGRTAEKSAHSFKSDQVKVKQEPGTEEE	CGSSGRTAEKSAHSFKSDQVKVKQEPGTEEE	2319	1905	1951
Trim33	E9QME5;E9QP19;Q99PP7-2;Q99PP7;A0A0G2JE09	787;787;789;789;358		+	+	+			Trim33		E9QME5;E9QP19;Q99PP7-2;Q99PP7	787;787;789;789			RTAEKSAHSFKSDQVKVKQEPGTEEEICSFS	RTAEKSAHSFKSDQVKVKQEPGTEEEICSFS		2320	1906
Trim33	E9QME5;E9QP19;Q99PP7-2;Q99PP7	806;806;808;808		+			+			Trim33			E9QME5;Q99PP7-2;Q99PP7;E9QP19	806;808;808;806	EPGTEEEICSFSGAVKQEKTEDGRRSACMLS		EPGTEEEICSFSGAVKQEKTEDGRRSACMLS	2322		1949
Zfml;Znf638	E9QML5;Q61464;Q61464-2	1824;1824;1135													SQVGPGSETVTQKDLKTMPERHLAAKTPMKR			2325
Zfml;Znf638	E9QML5;Q61464;Q61464-2	1834;1834;1145													TQKDLKTMPERHLAAKTPMKRVRIGKSSPSQ			2326
Zfml;Znf638	E9QML5;Q61464;Q61464-2	1838;1838;1149													LKTMPERHLAAKTPMKRVRIGKSSPSQKVAE			2327
Eef1d	E9QN08;Q80T06;P57776;A0A0R4J1E2;P57776-3;D3YUQ9	59;59;59;438;438;59													SVILRDIARARENIQKSLAGSSGPGASSGPG			2329
Eef1d	E9QN08;Q80T06;P57776;A0A0R4J1E2;P57776-3;A0A0R4J1L2;Q91VK2;P57776-2;F6ZFU0;D3YY68;D3YUQ9;D3YZT9;D3Z7N2	17;17;17;396;396;17;17;17;312;17;17;17;17			+		+		Eef1d	Eef1d	E9QN08;Q80T06;P57776;D3YUQ9;Q91VK2;P57776-2;P57776-3;D3YZT9;F6ZFU0;D3YY68;D3Z7N2	17;17;17;17;17;17;396;17;312;17;17	Q80T06;P57776;Q91VK2;P57776-3;P57776-2;E9QN08;F6ZFU0;D3YY68;D3YUQ9;D3YZT9;D3Z7N2	17;17;17;396;17;17;312;17;17;17;17	ATNFLAHEKIWFDKFKYDDAERRFYEQMNGP	ATNFLAHEKIWFDKFKYDDAERRFYEQMNGP	ATNFLAHEKIWFDKFKYDDAERRFYEQMNGP	2330	1915	6338
Eef1d	E9QN08;Q80T06;P57776;A0A0R4J1E2;P57776-3;A0A0R4J1L2;Q91VK2;P57776-2;F6ZFU0;D3YY68;D3YUQ9;D3YZT9	185;185;185;564;564;161;180;161;456;94;185;204		+	+		+		Eef1d	Eef1d	E9QN08;Q80T06;P57776;D3YUQ9;Q91VK2;P57776-2;P57776-3;D3YZT9;F6ZFU0;D3YY68	185;185;185;185;180;161;564;204;456;94	Q80T06;P57776;Q91VK2;P57776-3;P57776-2;E9QN08;F6ZFU0;D3YY68;D3YUQ9;D3YZT9	185;185;180;564;161;185;456;94;185;204	EAARLREERLRQYAEKKAKKPTLVAKSSILL	EAARLREERLRQYAEKKAKKPTLVAKSSILL	EAARLREERLRQYAEKKAKKPTLVAKSSILL	2331	1916	6339
Eef1d	E9QN08;Q80T06;P57776;A0A0R4J1E2;P57776-3;A0A0R4J1L2;Q91VK2;P57776-2;F6ZFU0;D3YUQ9;D3YZT9;D3Z7N2	117;117;117;496;496;93;112;93;388;117;136;93			+		+		Eef1d	Eef1d	E9QN08;Q80T06;P57776;D3YUQ9;Q91VK2;P57776-2;P57776-3;D3YZT9;F6ZFU0;D3Z7N2	117;117;117;117;112;93;496;136;388;93	Q80T06;P57776;Q91VK2;P57776-3;P57776-2;E9QN08;F6ZFU0;D3YUQ9;D3YZT9;D3Z7N2	117;117;112;496;93;117;388;117;136;93	QQAISKLEARLSSLEKSSPTPRATAPQTQHV	QQAISKLEARLSSLEKSSPTPRATAPQTQHV	QQAISKLEARLSSLEKSSPTPRATAPQTQHV	2332	1917	6340
Nop2	E9QN31;Q922K7;A0A0N4SW16	72;72;72		+	+		+	+	Nop2	Nop2	E9QN31;Q922K7	72;72	E9QN31;Q922K7	72;72	AGSVDVPKPNKSPGIKTLPGELSKGAVQARG	AGSVDVPKPNKSPGIKTLPGELSKGAVQARG	AGSVDVPKPNKSPGIKTLPGELSKGAVQARG	2334	1919	1963
Nop2	E9QN31;Q922K7;A0A0N4SW16	42;42;42		+			+			Nop2			E9QN31;Q922K7	42;42	TELVRFLPAAGDENSKRLSSRARKRAAKRRA		TELVRFLPAAGDENSKRLSSRARKRAAKRRA	2335		1961
Nop2	E9QN31;Q922K7	779;778			+		+		Nop2	Nop2	E9QN31;Q922K7	779;778	E9QN31;Q922K7	779;778	APFVSPHSSTRPPPAKRRKSMTKGNSQPLLS	APFVSPHSSTRPPPAKRRKSMTKGNSQPLLS	APFVSPHSSTRPPPAKRRKSMTKGNSQPLLS	2337	1923	1960
Nop2	E9QN31;Q922K7;A0A0N4SW16	4;4;4			+				Nop2		E9QN31;Q922K7	4;4			____________MGRKLDPTKKEKRGPGRKA	____________MGRKLDPTKKEKRGPGRKA		2338	1924
Nop2	E9QN31;Q922K7	325;325					+			Nop2			E9QN31;Q922K7	325;325	AQALINRGVNLDPLGKWSKSGLVVYDSSVPI		AQALINRGVNLDPLGKWSKSGLVVYDSSVPI	2339		1962
Nop2	E9QN31;Q922K7	408;408													NTGVILANDANADRLKSVVGNLHRLGVTNTI			2340
Nop2	E9QN31;Q922K7	467;467			+				Nop2		E9QN31;Q922K7	467;467			GVISKDPAVKTNKDEKDIQRCAHLQKELLLS	GVISKDPAVKTNKDEKDIQRCAHLQKELLLS		2341	1922
Atl2	E9QND8;Q6PA06-2;Q6PA06	235;211;406													RDVYCKSMEQVCGGDKPYIAPSDLERKHLDL			2342
Taf12	E9QNT5;Q8VE65	201;149		+	+	+	+		Taf12	Taf12	E9QNT5;Q8VE65	201;149	Q8VE65;E9QNT5	149;201	EEIRPYKKACTTEAHKQRMALIRKTTKK___	EEIRPYKKACTTEAHKQRMALIRKTTKK___	EEIRPYKKACTTEAHKQRMALIRKTTKK___	2343	1927	1969
Med23	H3BK33;F8WJB0;E9QNV2;Q80YQ2;Q80YQ2-2	969;1329;1335;1326;1332													KEQVEKIICNLKPALKLRLRFITHISKMEPA			2344
Cic	E9QP01;Q924A2-2;Q924A2	1175;1174;2081		+											LVAPKAQRPSPKAPQKVKAAIASIPVGSFES			2348
Med16	G3UW74;E9QP84;Q6PGF3	357;356;320													PVNNIFQQISPVVGDKQPMILKWRILSATND			2349
Ric1	E9QPA1;Q69ZJ7	524;524					+			Ric1			Q69ZJ7;E9QPA1	524;524	AVAGKFGFAHYSLLTKKWKLFGNITQEQNMI		AVAGKFGFAHYSLLTKKWKLFGNITQEQNMI	2351		1977
Pds5a	Q6A026;E9QPI5	1112;1112			+				Pds5a		E9QPI5;Q6A026	1112;1112			PKDPVLPMKFFTQPEKDFCNDKSYISEETRV	PKDPVLPMKFFTQPEKDFCNDKSYISEETRV		2352	1952
Pds5a	Q6A026;E9QPI5;A0A0J9YV33	1210;1210;94			+	+	+		Pds5a	Pds5a	E9QPI5;Q6A026	1210;1210	Q6A026;E9QPI5	1210;1210	ENEENPVRIISVTPVKNIDTVKNKEINSDQS	ENEENPVRIISVTPVKNIDTVKNKEINSDQS	ENEENPVRIISVTPVKNIDTVKNKEINSDQS	2353	1953	1988
Pds5a	Q6A026;E9QPI5	819;819					+			Pds5a			Q6A026;E9QPI5	819;819	KDLLMNDRSTGEKNGKLWSPDEEVSPEVLAK		KDLLMNDRSTGEKNGKLWSPDEEVSPEVLAK	2355		1989
Raph1	F2Z3U3;F2Z4B7;G5E867;F2Z3X7	129;129;129;129			+				Raph1		F2Z3X7;F2Z4B7;G5E867;F2Z3U3	129;129;129;129			EPKVPQKLPAGRHTSKHGTLRGPSSSSNRTT	EPKVPQKLPAGRHTSKHGTLRGPSSSSNRTT		2356	1964
Raph1	F2Z3U3	251					+			Raph1			F2Z3U3	251	TTHQGQPITEEEQAAKLKAEKIRVALEKIKE		TTHQGQPITEEEQAAKLKAEKIRVALEKIKE	2358		2002
Zfp652;Znf652	F2Z3V9;Q5DU09	419;599	+	+			+			Znf652;Zfp652			Q5DU09;F2Z3V9	599;419	HRSQSEDTFLRHLAEKNSAAPAQHH______		HRSQSEDTFLRHLAEKNSAAPAQHH______	2360		5395
Pdpk1	F2Z3X6;Q9Z2A0;F2Z3Z9;F2Z400;Q3TRL2	280;307;180;307;307					+			Pdpk1			Q9Z2A0;F2Z3Z9;F2Z3X6;F2Z400;Q3TRL2	307;180;280;307;307	LIFQKIIKLEYHFPEKFFPKARDLVEKLLVL		LIFQKIIKLEYHFPEKFFPKARDLVEKLLVL	2361		2003
Rad51c	F2Z4A1;F2Z433;Q924H5	17;17;17		+											QRELVGYPLSPAVRGKLVAAGFQTAEDVLEV			2362
Cyb5r3	F2Z456;Q9DCN2-2;Q9DCN2	140;140;163													LLVYQGKGKFAIRADKKSNPVVRTVKSVGMI			2363
Cyb5r3	F2Z456;Q9DCN2-2;Q9DCN2	97;97;120			+		+		Cyb5r3	Cyb5r3	F2Z456;Q9DCN2-2;Q9DCN2;A0A0A0MQM3	97;97;120;97	Q9DCN2;F2Z456;Q9DCN2-2;A0A0A0MQM3	120;97;97;97	FVDLVVKVYFKDTHPKFPAGGKMSQYLENMK	FVDLVVKVYFKDTHPKFPAGGKMSQYLENMK	FVDLVVKVYFKDTHPKFPAGGKMSQYLENMK	2365	1971	2004
Taf15;Fus	F6QCI0;Q8BQ46;P56959;Q8CFQ9	66;259;305;304													STDQVGEFFKQIGIIKTNKKTGKPMINLYTD;TIESVADYFKQIGIIKTNKKTGQPMINLYTD			2372
Zfp936	Q3ULA8;F6QN44;A0A0U1RPI9	129;128;129													CQSTLQRNKRTNTGEKPYKPSYLRMHERTHT			2376
Ep400	F6R9G0	215			+	+	+	+	Ep400	Ep400	F6R9G0	215	F6R9G0	215	PTSTSSTAAGPAHPSKLRAQTAVQASTPGPP	PTSTSSTAAGPAHPSKLRAQTAVQASTPGPP	PTSTSSTAAGPAHPSKLRAQTAVQASTPGPP	2377	1991	2024
Ep400	F6R9G0;Q8CHI8-5;Q8CHI8-2;Q8CHI8-4;Q8CHI8;Q8CHI8-3	119;1456;1419;1456;1456;1383		+											EVFASPPPSARPAAVKLKASRLFQPVQYGQK			2378
Ep400	F6R9G0;Q8CHI8-5;Q8CHI8-2;Q8CHI8-4;Q8CHI8;Q8CHI8-3	296;1552;1515;1552;1552;1479		+											VAQPETPVTLQFQGNKFTLSHSQLRQLTAGQ			2379
Acin1	F6RJ39;Q9JIX8-4;Q9JIX8;B8JJ89	267;281;321;175		+			+			Acin1			Q9JIX8;Q9JIX8-4;F6RJ39;B8JJ89	321;281;267;175	FEDEEGEERTRAKPEKVVDEKPLNIRSQEKG		FEDEEGEERTRAKPEKVVDEKPLNIRSQEKG	2380		8961
Acin1	F6RJ39;Q9JIX8-4;Q9JIX8	642;656;696			+				Acin1		F6RJ39;Q9JIX8-4;Q9JIX8	642;656;696			AAPSGPQLQVLEPKEKAPTFSASVRGRHLSH	AAPSGPQLQVLEPKEKAPTFSASVRGRHLSH		2381	1996
Acin1	F6RJ39;Q9JIX8-4;Q9JIX8;B8JJ89	286;300;340;194			+				Acin1		F6RJ39;Q9JIX8-4;Q9JIX8;B8JJ89	286;300;340;194			EKPLNIRSQEKGELEKGGRVTRSQEEARRSH	EKPLNIRSQEKGELEKGGRVTRSQEEARRSH		2382	1998
Acin1	F6RJ39;Q9JIX8-4;Q9JIX8;B8JJ89	281;295;335;189		+	+	+	+	+	Acin1	Acin1	F6RJ39;Q9JIX8-4;Q9JIX8;B8JJ89	281;295;335;189	Q9JIX8;Q9JIX8-4;F6RJ39;B8JJ89	335;295;281;189	EKVVDEKPLNIRSQEKGELEKGGRVTRSQEE	EKVVDEKPLNIRSQEKGELEKGGRVTRSQEE	EKVVDEKPLNIRSQEKGELEKGGRVTRSQEE	2383	2000	8965
Acin1	F6RJ39;Q9JIX8-4;Q9JIX8	574;588;628													DGAQARVHANPHERPKMGSRSTSESRSRSRS			2385
Acin1	F6RJ39;Q9JIX8-4;Q9JIX8;Q52KR6;B8JJ92;B8JJ91;Q9JIX8-3;Q9JIX8-2;B8JJ90	806;820;860;86;102;156;87;103;169													PGRKRRWGASTAATQKKPSISITTESLKEAV			2386
Ide	F6RPJ9;Q9JHR7	160;192					+			Ide			Q9JHR7;F6RPJ9	192;160	SCKDREVNAVDSEHEKNVMNDAWRLFQLEKA		SCKDREVNAVDSEHEKNVMNDAWRLFQLEKA	2388		2026
Ide	F6RPJ9;Q9JHR7	174;206			+		+		Ide	Ide	F6RPJ9;Q9JHR7	174;206	Q9JHR7;F6RPJ9	206;174	EKNVMNDAWRLFQLEKATGNPKHPFSKFGTG	EKNVMNDAWRLFQLEKATGNPKHPFSKFGTG	EKNVMNDAWRLFQLEKATGNPKHPFSKFGTG	2389	2003	2028
Poldip2	F6SQH7;Q91VA6	80;114		+											QARLYDRDVASATPEKAENPAGHGSKEVKGK			2391
Pcf11	F6UFZ5;G3X9Z4	70;278													TMAVKTPHQVPVQPDKSRAGPSLQMQDLKGT			2396
Kansl1l	F6ULJ7;Q5DTI6-3;Q5DTI6-5;Q5DTI6	583;883;892;927		+			+			Kansl1l			Q5DTI6;Q5DTI6-3;Q5DTI6-5;F6ULJ7	927;883;892;583	QEDKSLRWERRAFPLKDEDTAALLCQDERKD		QEDKSLRWERRAFPLKDEDTAALLCQDERKD	2397		5378
Kansl1l	F6ULJ7;Q5DTI6-3;Q5DTI6-5;Q5DTI6	644;944;953;988		+			+			Kansl1l			Q5DTI6;Q5DTI6-3;Q5DTI6-5;F6ULJ7	988;944;953;644	GMEEYKSFGIGVTNVKRNR____________		GMEEYKSFGIGVTNVKRNR____________	2398		5379
Kansl1l	F6ULJ7;Q5DTI6-3;Q5DTI6-5;Q5DTI6	508;808;817;852													YEEREQARWSLWEQSKWHRRNNRAYSKNVEG			2399
Fgfr1op	F6UTB8;Q66JX5-2;Q66JX5	87;266;286					+			Fgfr1op			Q66JX5;Q66JX5-2;F6UTB8	286;266;87	AEPRKQVGGLASLSDKPHLRSGLSSLAGAPS		AEPRKQVGGLASLSDKPHLRSGLSSLAGAPS	2400		5913
Pagr1b;Pagr1a	G3UZB0;F6V0H0;Q99L02	40;57;202			+		+		Pagr1b;Pagr1a	Pagr1a;Pagr1b	F6V0H0;Q99L02	57;202	Q99L02;F6V0H0	202;57	PGSSARSQKREARLDKVLSDMKRHKKLEEQI	PGSSARSQKREARLDKVLSDMKRHKKLEEQI	PGSSARSQKREARLDKVLSDMKRHKKLEEQI	2401	2030	2060
Pagr1b;Pagr1a	G3UZB0;F6V0H0;Q99L02	46;63;208		+											SQKREARLDKVLSDMKRHKKLEEQILRTGRD			2402
Jmjd6	G3UVU9;F6VRF7;F6VMC4;Q9ERI5-2;Q9ERI5	98;50;55;98;98	+												EKWTLERLKRKYRNQKFKCGEDNDGYSVKMK			2405
Kri1	V9GXJ9;F6WIU1;Q8VDQ9	555;673;672		+											KKARLLGPTVTLGGHKFSRQRLQAFGLNPKR			2406
Kri1	V9GXJ9;F6WIU1;Q8VDQ9	531;649;648			+				Kri1		V9GXJ9;F6WIU1;Q8VDQ9	531;649;648			LVSKEEGLAHTSCPEKPASQKQKSKKARLLG	LVSKEEGLAHTSCPEKPASQKQKSKKARLLG		2407	2046
Kri1	V9GXJ9;F6WIU1;Q8VDQ9	360;478;477			+		+		Kri1	Kri1	V9GXJ9;F6WIU1;Q8VDQ9	360;478;477	Q8VDQ9;V9GXJ9;F6WIU1	477;360;478	PSQPRKKLREAPTSGKRKRKSPFAAAVGQEK	PSQPRKKLREAPTSGKRKRKSPFAAAVGQEK	PSQPRKKLREAPTSGKRKRKSPFAAAVGQEK	2408	2047	2072
Gm28036;Rbm12	F6YJB6;V9GXJ1;Q8R4X3	425;513;513		+	+		+		Gm28036;Rbm12	Rbm12;Gm28036	F6YJB6;V9GXJ1;Q8R4X3	425;513;513	Q8R4X3;V9GXJ1;F6YJB6	513;513;425	RFIQVHPITKKGMLEKIDMIRKRLQNFSYDQ	RFIQVHPITKKGMLEKIDMIRKRLQNFSYDQ	RFIQVHPITKKGMLEKIDMIRKRLQNFSYDQ	2410	2055	7372
Wiz	F6ZBR8;O88286-3;G5E8J8;A0A494BAG6;O88286-2;O88286	233;286;260;990;260;988					+			Wiz			F6ZBR8;O88286-3;O88286;G5E8J8;O88286-2	147;286;988;260;260	EFLAGAARPGLLTLAKPMDAPAVNKAIKSPP		EFLAGAARPGLLTLAKPMDAPAVNKAIKSPP	2411		2083
Tpr	F6ZDS4;Q7M739	1202;1128					+			Tpr			F6ZDS4;Q7M739	1202;1128	LEETTQKAESQLLECKASWEERERVLKDEVS		LEETTQKAESQLLECKASWEERERVLKDEVS	2412		2087
Tpr	F6ZDS4;Q7M739	551;477			+		+		Tpr	Tpr	Q7M739;F6ZDS4	477;551	F6ZDS4;Q7M739	551;477	MKEIQRLQEDTDKANKHSSVLERDNQRMEIQ	MKEIQRLQEDTDKANKHSSVLERDNQRMEIQ	MKEIQRLQEDTDKANKHSSVLERDNQRMEIQ	2413	2068	2088
Tpr	F6ZDS4;Q7M739	531;457			+		+		Tpr	Tpr	Q7M739;F6ZDS4	457;531	F6ZDS4;Q7M739	531;457	EEYERAQKAVASLSAKLEQAMKEIQRLQEDT	EEYERAQKAVASLSAKLEQAMKEIQRLQEDT	EEYERAQKAVASLSAKLEQAMKEIQRLQEDT	2414	2070	2089
Tpr	F6ZDS4;Q7M739	386;312					+			Tpr			F6ZDS4;Q7M739	386;312	EAKSNELTRAVDELHKLLKEAGEANKTIQDH		EAKSNELTRAVDELHKLLKEAGEANKTIQDH	2415		2090
Tpr	F6ZDS4;Q7M739	979;905													TKELLKNAQKDIATLKQHLNNMEAQLASQST			2417
Tpr	F6ZDS4;Q7M739	822;748			+		+		Tpr	Tpr	Q7M739;F6ZDS4	748;822	F6ZDS4;Q7M739	822;748	EGYRREITSLQERNQKLTATTQKQEQIINTM	EGYRREITSLQERNQKLTATTQKQEQIINTM	EGYRREITSLQERNQKLTATTQKQEQIINTM	2418	2086	2108
Tpr	F6ZDS4;Q7M739	829;755					+			Tpr			F6ZDS4;Q7M739	829;755	TSLQERNQKLTATTQKQEQIINTMTQDLRGA		TSLQERNQKLTATTQKQEQIINTMTQDLRGA	2419		2107
Tpr	F6ZDS4;Q7M739	419;345			+		+		Tpr	Tpr	Q7M739;F6ZDS4	345;419	F6ZDS4;Q7M739	419;345	QVEESKDQMEKEMLEKIGKLEKELENANDLL	QVEESKDQMEKEMLEKIGKLEKELENANDLL	QVEESKDQMEKEMLEKIGKLEKELENANDLL	2420	2074	2093
Tpr	F6ZDS4;Q7M739	358;284													ASMEEKFHNELNAHIKLSNLYKSAADDSEAK			2423
Tpr	F6ZDS4;Q7M739;F6RX08	1501;1427;34		+	+		+		Tpr	Tpr	Q7M739;F6ZDS4;F6RX08	1427;1501;34	F6ZDS4;Q7M739;F6RX08	1501;1427;34	GIQKDLDAKIIDIQEKVKTITQVKKIGRRYK	GIQKDLDAKIIDIQEKVKTITQVKKIGRRYK	GIQKDLDAKIIDIQEKVKTITQVKKIGRRYK	2427	2080	2101
Tpr	F6ZDS4;Q7M739	797;723			+		+		Tpr	Tpr	Q7M739;F6ZDS4	723;797	F6ZDS4;Q7M739	797;723	RSQNTKISTQLDFASKRYEMLQDNVEGYRRE	RSQNTKISTQLDFASKRYEMLQDNVEGYRRE	RSQNTKISTQLDFASKRYEMLQDNVEGYRRE	2428	2081	2102
Tpr	F6ZDS4;Q7M739	928;854													SQIEKLEHEISHLKKKLENEVEQRHTLTRNL			2430
Tpr	F6ZDS4;Q7M739	1435;1361			+		+		Tpr	Tpr	Q7M739;F6ZDS4	1361;1435	F6ZDS4;Q7M739	1435;1361	QKDPDTEEYRKLLSEKEIHTKRIQQLNEEVG	QKDPDTEEYRKLLSEKEIHTKRIQQLNEEVG	QKDPDTEEYRKLLSEKEIHTKRIQQLNEEVG	2431	2084	2105
Tpr	F6ZDS4;Q7M739	787;713			+		+		Tpr	Tpr	Q7M739;F6ZDS4	713;787	F6ZDS4;Q7M739	787;713	EKLQEQVTDLRSQNTKISTQLDFASKRYEML	EKLQEQVTDLRSQNTKISTQLDFASKRYEML	EKLQEQVTDLRSQNTKISTQLDFASKRYEML	2432	2089	2111
Tpr	F6ZDS4;Q7M739	773;699													KEKIDSEKLQNEQLEKLQEQVTDLRSQNTKI			2433
Tpr	F6ZDS4;Q7M739;F6RX08	1718;1644;251		+	+		+	+	Tpr	Tpr	Q7M739;F6ZDS4;F6RX08	1644;1718;251	F6ZDS4;Q7M739;F6RX08	1718;1644;251	EPTNKAPEQQRQITLKTTPASGERGIASTSD	EPTNKAPEQQRQITLKTTPASGERGIASTSD	EPTNKAPEQQRQITLKTTPASGERGIASTSD	2435	2087	2109
Tpr	F6ZDS4;Q7M739;F6RX08	1633;1559;166		+											QMNEKTWKTLALAKSKITHLSGVKDQLTKEI			2436
Tpr	F6ZDS4;Q7M739	326;252					+			Tpr			F6ZDS4;Q7M739	326;252	EEQMNGLKTSNEHLQKHVEDLLTKLKEAKEQ		EEQMNGLKTSNEHLQKHVEDLLTKLKEAKEQ	2437		2112
Tpr	F6ZDS4;Q7M739;F6RX08	1622;1548;155		+			+			Tpr			F6ZDS4;Q7M739;F6RX08	1622;1548;155	QDKTTEEQLRQQMNEKTWKTLALAKSKITHL		QDKTTEEQLRQQMNEKTWKTLALAKSKITHL	2438		2110
Tpr	F6ZDS4;Q7M739;F6RX08	1625;1551;158		+											TTEEQLRQQMNEKTWKTLALAKSKITHLSGV			2439
Tpr	F6ZDS4;Q7M739	1328;1254		+											QDSLNVEREKVQVTAKTMAQHEELMKKTETM			2440
Ndufab1	F6ZFT1;F8WJ64;Q9CR21	59;60;88					+			Ndufab1			Q9CR21;F6ZFT1;F8WJ64	88;59;60	PLTLDGIKDRVLYVLKLYDKIDPEKLSVNSH		PLTLDGIKDRVLYVLKLYDKIDPEKLSVNSH	2441		2115
Ndufab1	F6ZFT1;F8WJ64;Q9CR21	63;64;92			+		+		Ndufab1	Ndufab1	F6ZFT1;F8WJ64;Q9CR21	63;64;92	Q9CR21;F6ZFT1;F8WJ64	92;63;64	DGIKDRVLYVLKLYDKIDPEKLSVNSHFMKD	DGIKDRVLYVLKLYDKIDPEKLSVNSHFMKD	DGIKDRVLYVLKLYDKIDPEKLSVNSHFMKD	2442	2096	2114
Ndufab1	F6ZFT1;F8WJ64;Q9CR21	68;69;97			+		+		Ndufab1	Ndufab1	F6ZFT1;F8WJ64;Q9CR21	68;69;97	Q9CR21;F6ZFT1;F8WJ64	97;68;69	RVLYVLKLYDKIDPEKLSVNSHFMKDLGLDS	RVLYVLKLYDKIDPEKLSVNSHFMKDLGLDS	RVLYVLKLYDKIDPEKLSVNSHFMKDLGLDS	2443	2095	2113
Ndufab1	F6ZFT1;F8WJ64;Q9CR21	122;123;151													EKLMCPQEIVDYIADKKDVYE__________			2444
Gm21992;Rbm4;Rbm4b	F7BGR7;F6TBN8;A0A494B9W4;Q8VE92;Q8C7Q4;A0A494BAP6;Q5CZX8;S4R1A6;A0A494B9C0;A0A494BB78;Q8C7Q4-2	195;79;79;79;79;79;79;79;79;79;79		+			+			Rbm4b;Rbm4;Gm21992			Q8VE92;Q8C7Q4;F6TBN8;J3QPA9;F7BGR7;Q5CZX8;S4R1A6;Q8C7Q4-2	79;79;79;79;195;79;79;79	NINVEASKNKSKASTKLHVGNISPTCTNQEL		NINVEASKNKSKASTKLHVGNISPTCTNQEL	2446		2039
Morc3	F7BJB9;A0A0J9YU83	329;258			+				Morc3		F7BJB9	329			GIMMYHKNRLIKAYEKVGCQLKANNMGVGVV	GIMMYHKNRLIKAYEKVGCQLKANNMGVGVV		2447	2108
Morc3	F7BJB9;A0A0J9YU83	293;222	+												VSKSLAYIERDVYRPKFLTRTVRITFGFNCR			2448
Morc3	F7BJB9	558		+			+			Morc3			F7BJB9	558	SMKRKLGVHSSILNAKTRRLSNPPVENSSYK		SMKRKLGVHSSILNAKTRRLSNPPVENSSYK	2449		2134
Morc3	F7BJB9	828		+											DEMAVQLDDVFRQLDKCTIERDQYKNEVQLL			2452
Morc3	F7BJB9	894		+											SNAEEPVSYVDGESLKLRSLRVNVGQLLAMI			2453
Mtx1	G3XA66;F7C846;G3UXX9;D3YVW0;P47802;D3Z3F4	21;182;45;182;38;43					+			Mtx1			P47802;G3UXX9;F7C846;G3XA66;D3Z3F4;D3YVW0	38;45;182;21;43;182	SLAVLTYTRFTGAPLKIHKTSNPWQSPSGTL		SLAVLTYTRFTGAPLKIHKTSNPWQSPSGTL	2454		2144
Hivep1	F8VPM9;Q03172	737;737					+			Hivep1			Q03172;F8VPM9	737;737	KSSVVTGQMRPPLATKTLEERISKLISDNEA		KSSVVTGQMRPPLATKTLEERISKLISDNEA	2455		2168
Arid4a	F8VPQ2	870		+	+	+	+		Arid4a	Arid4a	F8VPQ2	870	F8VPQ2	870	EKKLKRKILGQQSPEKKLRLDNGMEMTTGVS	EKKLKRKILGQQSPEKKLRLDNGMEMTTGVS	EKKLKRKILGQQSPEKKLRLDNGMEMTTGVS	2456	2136	2170
Ercc6	F8VPZ5	1065					+			Ercc6			F8VPZ5	1065	PVSDTPANAATLIGEKPKAAGATGRSVTSGE		PVSDTPANAATLIGEKPKAAGATGRSVTSGE	2457		2193
Gltscr1	F8VPZ9	1067					+			Gltscr1			F8VPZ9	1067	LPTLSVAKATVSGPGKPPAIQYDSKLCSLKK		LPTLSVAKATVSGPGKPPAIQYDSKLCSLKK	2458		2194
Gltscr1	F8VPZ9	1076					+			Gltscr1			F8VPZ9	1076	TVSGPGKPPAIQYDSKLCSLKKQPLLQPSKE		TVSGPGKPPAIQYDSKLCSLKKQPLLQPSKE	2459		2195
Phip	F8VQ93;Q8VDD9	1542;1542		+	+		+		Phip	Phip	F8VQ93;Q8VDD9	1542;1542	Q8VDD9;F8VQ93	1542;1542	TKAFVSKTNTSAMPGKAMLENSVRHSKALST	TKAFVSKTNTSAMPGKAMLENSVRHSKALST	TKAFVSKTNTSAMPGKAMLENSVRHSKALST	2461	2157	2204
Phip	F8VQ93;Q8VDD9	1571;1571		+			+			Phip			Q8VDD9;F8VQ93	1571;1571	STLSSPDPLTFSHATKNNSAKENMEKEKPVK		STLSSPDPLTFSHATKNNSAKENMEKEKPVK	2462		2200
Phip	F8VQ93;Q8VDD9	1399;1399			+				Phip		F8VQ93;Q8VDD9	1399;1399			DVRLIFSNSKAYTPSKRSRIYSMSLRLSAFF	DVRLIFSNSKAYTPSKRSRIYSMSLRLSAFF		2463	2154
Phip	F8VQ93;Q8VDD9	764;764		+	+		+		Phip	Phip	F8VQ93;Q8VDD9	764;764	Q8VDD9;F8VQ93	764;764	KSYRSEEKRKHLTVAKENKILTVSKNHAHEH	KSYRSEEKRKHLTVAKENKILTVSKNHAHEH	KSYRSEEKRKHLTVAKENKILTVSKNHAHEH	2464	2156	2202
Phip	F8VQ93;Q8VDD9	773;773		+											KHLTVAKENKILTVSKNHAHEHFLDLGDSKK			2465
Phip	F8VQ93	1393													PMELCKDVRLIFSNSKAYTPSKRSRIYSMSL			2466
Phip	F8VQ93;Q8VDD9;A0A087WR26	174;174;112													YRLERLVPTAVYQHMKMHKRILGHLSSVYCV			2467
Phip	F8VQ93;Q8VDD9	1736;1736		+			+			Phip			Q8VDD9;F8VQ93	1736;1736	KTHNLDSELIVPTNVKVLRRSNRKKTDDPID		KTHNLDSELIVPTNVKVLRRSNRKKTDDPID	2468		2203
N4bp2	F8VQG7;A0A0J9YUP5	736;736			+				N4bp2		F8VQG7;E9Q9B2	736;736			KRNRKTEKGLSVQSDKKGNLPQSHKVLDARV	KRNRKTEKGLSVQSDKKGNLPQSHKVLDARV		2470	2160
N4bp2	F8VQG7;A0A0J9YUP5	745;745		+											LSVQSDKKGNLPQSHKVLDARVSVNTDPVQP			2472
N4bp2	F8VQG7;A0A0J9YUP5	1137;1137													ENPELITRVFPNAAVKVKSNNETLPDRQAEL			2473
Myg1	Q9JK81;F8WGG3;F7A3N3	272;218;227													SSGEIVELAKGGCPWKEHLYHLESELSPKVA			2475
Myg1	Q9JK81;F8WGG3;F7A3N3	83;80;79													PEYANAEIVRTRDPEKLASCDIVVDVGGEYN			2477
Stxbp2	F8WGM5;Q64324;A0A140LHM1;A0A140LJH9	13;13;13;13													___XAPLGLKAVVGEKILSGVIRSVKKDGEW			2478
Atp2b2	S4R1C4;Q3UHH0;F8WHB1;Q9R0K7	588;588;633;588			+				Atp2b2		S4R1C4;F8WHB1;Q9R0K7	588;633;588			ESFRMYSKGASEIVLKKCCKILSGAGEARVF	ESFRMYSKGASEIVLKKCCKILSGAGEARVF		2482	2181
Glg1	F8WHM5;Q61543;F6RSH1	933;944;337	+												RLNPVLRKACKADIPKFCHGILTKAKDDSEL			2483
Cbx7	H3BK45;F8WHN2;Q8VDS3	31;31;31													IRKKRVRKGKVEYLVKWKGWPPKEERDRASG			2484
Ddx46	F8WHR6;Q569Z5-2;Q569Z5;A0A2R8VHK2	844;843;848;115		+	+		+		Ddx46	Ddx46	F8WHR6;Q569Z5-2;Q569Z5	844;843;848	Q569Z5;F8WHR6;Q569Z5-2	848;844;843	PGTSSVPAPTAGNAEKLEIAKRLALRINAQK	PGTSSVPAPTAGNAEKLEIAKRLALRINAQK	PGTSSVPAPTAGNAEKLEIAKRLALRINAQK	2485	2192	2233
Ddx46	F8WHR6;Q569Z5-2;Q569Z5;A0A2R8VHK2	775;774;779;46		+			+			Ddx46			Q569Z5;F8WHR6;Q569Z5-2	779;775;774	GKIIKKSSGFSGKGFKFDETEQALANERKKL		GKIIKKSSGFSGKGFKFDETEQALANERKKL	2487		2235
Ddx46	F8WHR6;Q569Z5-2;Q569Z5	891;890;895		+			+			Ddx46			Q569Z5;F8WHR6;Q569Z5-2	895;891;890	AILRGGTILAPTVSAKTIAEQLAEKINAKLN		AILRGGTILAPTVSAKTIAEQLAEKINAKLN	2488		2236
Ddx46	F8WHR6;Q569Z5-2;Q569Z5	900;899;904		+			+			Ddx46			Q569Z5;F8WHR6;Q569Z5-2	904;900;899	APTVSAKTIAEQLAEKINAKLNYVPLEKQEE		APTVSAKTIAEQLAEKINAKLNYVPLEKQEE	2489		2237
Ddx46	F8WHR6;Q569Z5-2;Q569Z5	271;271;271			+		+	+	Ddx46	Ddx46	F8WHR6;Q569Z5-2;Q569Z5	271;271;271	Q569Z5;F8WHR6;Q569Z5-2	271;271;271	KSGPTVTKVVTVVTTKKAVVDADKKKGELME	KSGPTVTKVVTVVTTKKAVVDADKKKGELME	KSGPTVTKVVTVVTTKKAVVDADKKKGELME	2490	2195	2239
Prrc2b	F8WHT3;Q7TPM1;F7AYW2	527;527;455			+		+	+	Prrc2b	Prrc2b	F8WHT3;Q7TPM1	527;527	F8WHT3;Q7TPM1;F7AYW2	527;527;455	EERRAREERLAACAAKLKQLDQKCRQAQKAN	EERRAREERLAACAAKLKQLDQKCRQAQKAN	EERRAREERLAACAAKLKQLDQKCRQAQKAN	2491	2200	2243
Pds5b	F8WHU5;Q4VA53;Q4VA53-3	1242;1240;1242					+			Pds5b			Q4VA53;F8WHU5;Q4VA53-3	1240;1242;1242	EKLGMDDLTKLVQEQKPKGSQRGRKRGRTAS		EKLGMDDLTKLVQEQKPKGSQRGRKRGRTAS	2492		5336
Stag1	F8WHU7;Q9D3E6;F6XQW1	453;453;64			+		+	+	Stag1	Stag1	F8WHU7;Q9D3E6;F6XQW1	453;453;64	Q9D3E6;F8WHU7;F6XQW1	453;453;64	KLFSRHDPQAEEALAKRRGRNSPNGNLIRML	KLFSRHDPQAEEALAKRRGRNSPNGNLIRML	KLFSRHDPQAEEALAKRRGRNSPNGNLIRML	2494	2208	8535
Zpr1	F8WHU9;Q62384	325;398			+		+		Zpr1	Zpr1	Q62384;F8WHU9	398;325	Q62384;F8WHU9	398;325	KLQEFSQKLGQIIEGKMKAHFIMNDPAGNSY	KLQEFSQKLGQIIEGKMKAHFIMNDPAGNSY	KLQEFSQKLGQIIEGKMKAHFIMNDPAGNSY	2495	5175	5793
H3f3a	F8WI35;P84244;E0CZ27;E0CYR7;E0CYN1	28;28;28;28;28					+			H3f3a;H3f3c			P84244;E0CZ27;F8WI35;P02301;E0CYN1;E0CYR7	28;28;28;28;28;28	GGKAPRKQLATKAARKSAPSTGGVKKPHRYR		GGKAPRKQLATKAARKSAPSTGGVKKPHRYR	2496		4739
H3f3a	F8WI35;P84244;E0CZ27;E0CYR7;E0CYN1	37;37;37;37;37			+	+	+	+	H3f3a;H3f3c	H3f3a;H3f3c	F8WI35;P84244;E0CZ27;P02301;E0CYN1;E0CYR7	37;37;37;37;37;37	P84244;E0CZ27;F8WI35;P02301;E0CYN1;E0CYR7	37;37;37;37;37;37	ATKAARKSAPSTGGVKKPHRYRPGTVALREI	ATKAARKSAPSTGGVKKPHRYRPGTVALREI	ATKAARKSAPSTGGVKKPHRYRPGTVALREI	2497	2215	4740
H3f3a;Hist1h3b;Hist1h3a	F8WI35;P84244;E0CZ27;E0CYR7;E0CYN1;P84228;P68433;A0A1W2P768	19;19;19;19;19;19;19;64			+	+	+	+	H3f3a;H3f3c;Hist1h3b;Hist1h3a	Hist1h3a;Hist1h3b;H3f3a;H3f3c	F8WI35;P84244;E0CZ27;P02301;E0CYN1;E0CYR7;P84228;P68433	19;19;19;19;19;19;19;19	P68433;P84228;P84244;E0CZ27;F8WI35;P02301;E0CYN1;E0CYR7	19;19;19;19;19;19;19;19	TKQTARKSTGGKAPRKQLATKAARKSAPATG;TKQTARKSTGGKAPRKQLATKAARKSAPSTG	TKQTARKSTGGKAPRKQLATKAARKSAPATG;TKQTARKSTGGKAPRKQLATKAARKSAPSTG	TKQTARKSTGGKAPRKQLATKAARKSAPATG;TKQTARKSTGGKAPRKQLATKAARKSAPSTG	2498	2209	4623
H3f3a	F8WI35;P84244;E0CZ27;E0CYR7;E0CYN1	24;24;24;24;24			+		+		H3f3a;H3f3c;Hist1h3b;Hist1h3a	Hist1h3a;Hist1h3b;H3f3a;H3f3c	F8WI35;P84244;E0CZ27;P02301;E0CYN1;E0CYR7;P84228;P68433	24;24;24;24;24;24;24;24	P68433;P84228;P84244;E0CZ27;F8WI35;P02301;E0CYN1;E0CYR7	24;24;24;24;24;24;24;24	RKSTGGKAPRKQLATKAARKSAPSTGGVKKP	RKSTGGKAPRKQLATKAARKSAPATGGVKKP;RKSTGGKAPRKQLATKAARKSAPSTGGVKKP	RKSTGGKAPRKQLATKAARKSAPATGGVKKP;RKSTGGKAPRKQLATKAARKSAPSTGGVKKP	2499	2210	4624
H3f3a;Hist1h3b;Hist1h3a	F8WI35;P84244;E0CZ27;E0CYR7;E0CYN1;P84228;P68433;A0A1W2P768	5;5;5;5;5;5;5;50			+				H3f3a;Hist1h3b;Hist1h3a		F8WI35;P84244;E0CZ27;E0CYN1;E0CYR7;P84228;P68433	5;5;5;5;5;5;5			___________MARTKQTARKSTGGKAPRKQ	___________MARTKQTARKSTGGKAPRKQ		2500	2211
H3f3a;H3f3c;Hist1h3b;Hist1h3a	F8WI35;P84244;E0CZ27;P02301;P84228;P68433;A0A1W2P768	80;80;80;80;80;80;125			+		+		H3f3a;H3f3c;Hist1h3b;Hist1h3a	Hist1h3a;Hist1h3b;H3f3a;H3f3c	F8WI35;P84244;E0CZ27;P02301;P84228;P68433	80;80;80;80;80;80	P68433;P84228;P84244;E0CZ27;F8WI35;P02301	80;80;80;80;80;80	KLPFQRLVREIAQDFKTDLRFQSAAIGALQA;KLPFQRLVREIAQDFKTDLRFQSAAIGALQE;KLPFQRLVREIAQDFKTDLRFQSSAVMALQE	KLPFQRLVREIAQDFKTDLRFQSAAIGALQA;KLPFQRLVREIAQDFKTDLRFQSSAVMALQE	KLPFQRLVREIAQDFKTDLRFQSAAIGALQE;KLPFQRLVREIAQDFKTDLRFQSSAVMALQE	2501	2212	4625
H3f3a;H3f3c;Hist1h3b;Hist1h3a	F8WI35;P84244;E0CZ27;E0CYR7;E0CYN1;P02301;P84228;P68433;A0A1W2P768	10;10;10;10;10;10;10;10;55			+		+		H3f3a;H3f3c;Hist1h3b;Hist1h3a	Hist1h3a;Hist1h3b;H3f3a;H3f3c	F8WI35;P84244;E0CZ27;P02301;E0CYN1;E0CYR7;P84228;P68433	10;10;10;10;10;10;10;10	P68433;P84228;P84244;E0CZ27;F8WI35;P02301;E0CYN1;E0CYR7	10;10;10;10;10;10;10;10	______MALTKQTARKSTGGKAPRKQLATKA;______MARTKQTARKSTGGKAPRKQLATKA	______MARTKQTARKSTGGKAPRKQLATKA	______MARTKQTARKSTGGKAPRKQLATKA	2503	2213	4628
H3f3a;H3f3c;Hist1h3b;Hist1h3a	F8WI35;P84244;E0CZ27;E0CYR7;E0CYN1;P02301;P84228;P68433;A0A1W2P768	15;15;15;15;15;15;15;15;60			+		+		H3f3a;H3f3c;Hist1h3b;Hist1h3a	Hist1h3a;Hist1h3b;H3f3a;H3f3c	F8WI35;P84244;E0CZ27;P02301;E0CYN1;E0CYR7;P84228;P68433	15;15;15;15;15;15;15;15	P68433;P84228;P84244;E0CZ27;F8WI35;P02301;E0CYN1;E0CYR7	15;15;15;15;15;15;15;15	_MALTKQTARKSTGGKAPRKQLATKATRKSA;_MARTKQTARKSTGGKAPRKQLATKAARKSA	_MARTKQTARKSTGGKAPRKQLATKAARKSA	_MARTKQTARKSTGGKAPRKQLATKAARKSA	2504	2214	4629
H3f3a;H3f3c;Hist1h3b;Hist1h3a	F8WI35;P84244;E0CZ27;P02301;P84228;P68433;A0A1W2P768	57;57;57;57;57;57;102													YRPGTVALREIRRYQKSTELLIRKLPFQRLV			2505
Kmt2c	F8WI37;Q8BRH4;Q8BRH4-2;G3UZC8	1707;1706;1631;1632													AALRINKVQMSNDSMKRQQQQDSIDPSSRID			2506
Kmt2c	F8WI37;Q8BRH4;Q8BRH4-2;G3UY45	3099;3098;1733;18		+			+			Kmt2c			Q8BRH4;F8WI37;Q8BRH4-2;G3UY45	3098;3099;1733;18	DAITDPIMKAKMVALKGINKVMAQNSLGMPP		DAITDPIMKAKMVALKGINKVMAQNSLGMPP	2507		2254
Kmt2c	F8WI37;Q8BRH4;Q8BRH4-2;G3UY45;G3UWZ3	3786;3785;2420;705;375		+											KHLLKNKKASSLLTQKPEGTLSSDESSTKDG			2508
Kmt2c	F8WI37;Q8BRH4;Q8BRH4-2;G3UY45;G3UWZ3	3802;3801;2436;721;391		+											PEGTLSSDESSTKDGKLIEKQSPAEGLQTLG			2510
Kmt2c	F8WI37;Q8BRH4	2797;2796			+	+	+	+	Kmt2c	Kmt2c	F8WI37;Q8BRH4	2797;2796	Q8BRH4;F8WI37	2796;2797	NQCASVEPKTRDQGDKTMVLEDKDLPQRKSS	NQCASVEPKTRDQGDKTMVLEDKDLPQRKSS	NQCASVEPKTRDQGDKTMVLEDKDLPQRKSS	2511	2216	2246
Kmt2c	F8WI37;Q8BRH4	2804;2803					+			Kmt2c			Q8BRH4;F8WI37	2803;2804	PKTRDQGDKTMVLEDKDLPQRKSSVSSEIKT		PKTRDQGDKTMVLEDKDLPQRKSSVSSEIKT	2512		2247
Kmt2c	F8WI37;Q8BRH4	2392;2391					+			Kmt2c			Q8BRH4;F8WI37	2391;2392	QRQKLREIILQQQQQKKIASRQEKGPQDTAV		QRQKLREIILQQQQQKKIASRQEKGPQDTAV	2513		2248
Kmt2c	F8WI37;Q8BRH4;Q8BRH4-2;G3UZC8	1742;1741;1666;1667													KDPLKQRESEHEQEWKFRQQMRQKSKQQAKI			2514
Kmt2c	F8WI37;Q8BRH4	2006;2005			+	+	+		Kmt2c	Kmt2c	F8WI37;Q8BRH4	2006;2005	Q8BRH4;F8WI37	2005;2006	STKGPLTTGTSDHFTKPSPRTDAFQRQRLPD	STKGPLTTGTSDHFTKPSPRTDAFQRQRLPD	STKGPLTTGTSDHFTKPSPRTDAFQRQRLPD	2516	2217	2252
Kmt2c	F8WI37;Q8BRH4;Q8BRH4-2;G3UZC8	1762;1761;1686;1687			+	+	+	+	Kmt2c	Kmt2c	F8WI37;Q8BRH4;G3UZC8;Q8BRH4-2	1762;1761;1687;1686	Q8BRH4;F8WI37;Q8BRH4-2;G3UZC8	1761;1762;1686;1687	MRQKSKQQAKIEATQKLEQVKNEQQQQQQQQ	MRQKSKQQAKIEATQKLEQVKNEQQQQQQQQ	MRQKSKQQAKIEATQKLEQVKNEQQQQQQQQ	2517	2218	2253
Kmt2c	F8WI37;Q8BRH4;Q8BRH4-2;G3UY45	3209;3208;1843;128					+			Kmt2c			Q8BRH4;F8WI37;Q8BRH4-2;G3UY45	3208;3209;1843;128	EQIGAHRKSKKALSAKQRTAKKAGREFPEED		EQIGAHRKSKKALSAKQRTAKKAGREFPEED	2518		2245
Kmt2c	F8WI37;Q8BRH4;Q8BRH4-2;G3UY45;G3UWZ3	4343;4342;2906;1191;963													LRTVPVGLEDCRPLNKKWRGMKWKKWSIHIV			2519
Kmt2c	F8WI37;Q8BRH4;Q8BRH4-2;G3UZC8	1498;1497;1422;1423		+			+			Kmt2c			Q8BRH4;F8WI37;Q8BRH4-2;G3UZC8	1497;1498;1422;1423	SPELDKMVTDGAILGKLYKIPELGGKDVEDL		SPELDKMVTDGAILGKLYKIPELGGKDVEDL	2520		2255
Kmt2c	F8WI37;Q8BRH4	2380;2379		+											VNMSQADTEKLRQRQKLREIILQQQQQKKIA			2521
Kmt2c	F8WI37;Q8BRH4;Q8BRH4-2;G3UZC8	1756;1755;1680;1681		+	+		+		Kmt2c	Kmt2c	F8WI37;Q8BRH4;G3UZC8;Q8BRH4-2	1756;1755;1681;1680	Q8BRH4;F8WI37;Q8BRH4-2;G3UZC8	1755;1756;1680;1681	WKFRQQMRQKSKQQAKIEATQKLEQVKNEQQ	WKFRQQMRQKSKQQAKIEATQKLEQVKNEQQ	WKFRQQMRQKSKQQAKIEATQKLEQVKNEQQ	2522	2221	2256
Kmt2c	F8WI37;Q8BRH4;Q8BRH4-2;G3UY45	3215;3214;1849;134		+											RKSKKALSAKQRTAKKAGREFPEEDAEQLKH			2523
Kmt2c	F8WI37;Q8BRH4;G3UWZ3	3854;3853;443		+	+	+	+		Kmt2c	Kmt2c	F8WI37;Q8BRH4;G3UWZ3	3854;3853;443	Q8BRH4;F8WI37;G3UWZ3	3853;3854;443	ENKKQRSKRTQRTGEKAAPRSKKRKKDEEEK	ENKKQRSKRTQRTGEKAAPRSKKRKKDEEEK	ENKKQRSKRTQRTGEKAAPRSKKRKKDEEEK	2524	2223	2260
Kmt2c	F8WI37;Q8BRH4	2762;2761		+			+			Kmt2c			Q8BRH4;F8WI37	2761;2762	FDIIAYTDPELDLGDKKSMFNEELDLNVPID		FDIIAYTDPELDLGDKKSMFNEELDLNVPID	2525		2257
Kmt2c	F8WI37;Q8BRH4;Q8BRH4-2;G3UZC8;G3UWI5	706;705;705;706;705		+											PEALLSPHSERSLSCKEPLLTERVQEEMEQK			2526
Kmt2c	F8WI37;Q8BRH4	1993;1992		+											PFSLPRSPVISEQSTKGPLTTGTSDHFTKPS			2528
Kmt2c	F8WI37;Q8BRH4;Q8BRH4-2;G3UZC8;G3UWI5	34;34;34;34;34			+	+			Kmt2c		F8WI37;Q8BRH4;G3UZC8;Q8BRH4-2;G3UWI5	34;34;34;34;34			PEEPGAPAPSPAAADKRPRGRPRKDGASPFQ	PEEPGAPAPSPAAADKRPRGRPRKDGASPFQ		2529	2219
Kmt2c	F8WI37;Q8BRH4;Q8BRH4-2;G3UY45;G3UWZ3	4323;4322;2886;1171;943		+											AAKVESKPDELKVTVKLKPRLRTVPVGLEDC			2530
Src;Fyn;Yes1	F8WI90;P05480;D3YZ57;P39688-2;P39688;Q04736	425;431;372;424;427;431			+		+		Src;Yes1;Fyn	Fyn;Src;Yes1	Q80XU2;P05480;Q04736;D3YZ57;P39688-2;P39688	425;431;431;372;424;427	P39688;D3YZ57;P39688-2;P05480;Q80XU2;Q04736	427;372;424;431;425;431	ARLIEDNEYTARQGAKFPIKWTAPEAALYGR	ARLIEDNEYTARQGAKFPIKWTAPEAALYGR	ARLIEDNEYTARQGAKFPIKWTAPEAALYGR	2531	2823	1172
Anxa6	F8WIT2;P14824	614;620					+			Anxa6			P14824;F8WIT2	620;614	ADKLYKSMKGAGTDEKTLTRVMVSRSEIDLL		ADKLYKSMKGAGTDEKTLTRVMVSRSEIDLL	2533		3277
Kmt2b	O08550;F8WJ40;F6W623	2192;2201;1493													PEPPKPATSKIILVNKLGQVFVKMAGEGEPV			2537
Kmt2b	O08550;F8WJ40;F6W623	964;964;256													ALAHTPRRSLPSHHGKKMRMARCGHCRGCLR			2538
Kmt2b	O08550;F8WJ40;F6W623	2294;2303;1595			+	+	+		Kmt2b	Kmt2b	F6W623;F8WJ40;O08550	1595;2303;2294	O08550;F8WJ40;F6W623	2294;2303;1595	VSTFSGRSPPVPPPNKTPRLDEDGESLEDAH	VSTFSGRSPPVPPPNKTPRLDEDGESLEDAH	VSTFSGRSPPVPPPNKTPRLDEDGESLEDAH	2539	2044	2270
St13	F8WJK8;Q99L47	176;185					+			St13			Q99L47;F8WJK8	185;176	CDRAIEINPDSAQPYKWRGKAHRLLGHWEEA		CDRAIEINPDSAQPYKWRGKAHRLLGHWEEA	2545		7958
St13	F8WJK8;Q99L47;E9Q1V0	143;152;115			+		+		St13	St13	Q99L47;F8WJK8;E9Q1V0	152;143;115	Q99L47;F8WJK8;E9Q1V0	152;143;115	TDAIKLNPRLAILYAKRASVFVKLQKPNAAI	TDAIKLNPRLAILYAKRASVFVKLQKPNAAI	TDAIKLNPRLAILYAKRASVFVKLQKPNAAI	2546	7129	7960
St13	F8WJK8;Q99L47	357;366		+	+		+		St13	St13	Q99L47;F8WJK8	366;357	Q99L47;F8WJK8	366;357	QSNPKVMNLISKLSAKFGGQS__________	QSNPKVMNLISKLSAKFGGQS__________	QSNPKVMNLISKLSAKFGGQS__________	2547	7130	7961
St13	F8WJK8;Q99L47	353;362			+		+		St13	St13	Q99L47;F8WJK8	362;353	Q99L47;F8WJK8	362;353	MSKYQSNPKVMNLISKLSAKFGGQS______	MSKYQSNPKVMNLISKLSAKFGGQS______	MSKYQSNPKVMNLISKLSAKFGGQS______	2548	7132	7964
St13	F8WJK8;Q99L47	346;355		+			+			St13			Q99L47;F8WJK8	355;346	VAQNPSNMSKYQSNPKVMNLISKLSAKFGGQ		VAQNPSNMSKYQSNPKVMNLISKLSAKFGGQ	2549		7965
Sf3a2	G3UVU2;D3YW09	101;101			+		+		Sf3a2	Sf3a2	G3UVU2;D3YW09	101;101	G3UVU2;D3YW09	101;101	AAKEAKEAPAQPAPEKVKVEVKKFVKIGRPG	AAKEAKEAPAQPAPEKVKVEVKKFVKIGRPG	AAKEAKEAPAQPAPEKVKVEVKKFVKIGRPG	2550	2242	2284
Prc1	G3XA79;G3UY19;G3UW86;G3UWQ7;Q99K43	44;44;44;44;44													IGIPEEQRLQRTEVVKKHIKEEKDTTILQLE			2553
U2af1;U2af1l4	G3UW94;Q9D883;A0A494BA95;A0A494B9X9;E9Q809;F8WH71;E9Q5Y2;E9PUZ3;E9Q1I7;E9Q5J3;Q8BGJ9-4;Q8BGJ9-2;Q8BGJ9;Q8BGJ9-3	15;15;15;15;15;15;15;15;15;15;15;15;15;15			+		+		U2af1l4;U2af1	U2af1;U2af1l4	E9Q809;F8WH71;E9Q5Y2;E9PUZ3;E9Q1I7;E9Q5J3;G3UW94;Q8BGJ9-4;Q8BGJ9-2;Q8BGJ9;Q9D883;Q8BGJ9-3	15;15;15;15;15;15;15;15;15;15;15;15	Q9D883;G3UW94;Q8BGJ9;E9Q809;F8WH71;E9Q5Y2;E9PUZ3;E9Q1I7;E9Q5J3;Q8BGJ9-4;Q8BGJ9-2;Q8BGJ9-3	15;15;15;15;15;15;15;15;15;15;15;15	_MAEYLASIFGTEKDKVNCSFYFKIGACRHG	_MAEYLASIFGTEKDKVNCSFYFKIGACRHG	_MAEYLASIFGTEKDKVNCSFYFKIGACRHG	2554	1294	8599
U2af1	G3UW94;Q9D883;A0A494B947	175;175;87					+			U2af1			Q9D883;G3UW94	175;175	MGECTRGGFCNFMHLKPISRELRRELYGRRR		MGECTRGGFCNFMHLKPISRELRRELYGRRR	2555		8600
Runx1	G3X9W7;G3UWD2;Q3UM65;A0A087WR05	24;24;38;38					+			Runx1			G3X9W7;G3UWD2;Q3UM65;A0A087WR05	24;24;38;38	TSRRFTPPSTALSPGKMSEALPLGAPDGGAA		TSRRFTPPSTALSPGKMSEALPLGAPDGGAA	2556		2295
Runx1	G3X9W7;G3UWD2;Q3UM65;A0A087WR05	43;43;57;57					+			Runx1			G3X9W7;G3UWD2;Q3UM65;A0A087WR05	43;43;57;57	ALPLGAPDGGAALASKLRSGDRSMVEVLADH		ALPLGAPDGGAALASKLRSGDRSMVEVLADH	2557		2296
Tecr	G3UWE1;Q52L67;A0A5F8MPU6;Q9CY27;A0A5F8MQC8	22;22;56;22;56					+			Tecr			Q9CY27;G3UWE1;Q52L67	22;22;22	EIRDAKTREKLCFLDKVEPQATISEIKTLFT		EIRDAKTREKLCFLDKVEPQATISEIKTLFT	2558		8296
Tecr	G3UWE1;Q52L67;A0A1D5RLH3;Q9CY27	12;12;12;12													____MKHYEVEIRDAKTREKLCFLDKVEPQA			2559
Tecr	G3UWE1;Q52L67;A0A5F8MPU6;Q9CY27;A0A5F8MQC8	16;16;50;16;50													MKHYEVEIRDAKTREKLCFLDKVEPQATISE			2560
Sec61g	G3UWH0;P60060	55;23													VEPSRQFVKDSIRLVKRCTKPDRKEFQKIAM			2561
Sumo3	G3UZ60;G3UWI9;G3UWX9;Q9Z172	5;5;5;5													___________MSEEKPKEGVKTENDHINLK			2562
Sumo3	G3UZ60;G3UWI9;G3UWX9;Q9Z172	11;11;11;11		+											_____MSEEKPKEGVKTENDHINLKVAGQDG			2563
Tamm41	G3UWL8;G5E881;Q3TUH1-2;Q3TUH1;G3UYJ1	155;155;155;155;33													IVSMNENMALRAALDKNLRSAVTTACLMLPE			2564
Ppp2r1b;Ppp2r1a	H3BLQ0;Q3TTF6;H3BKU1;G3UWS4;Q7TNP2;H3BLE7;Q76MZ3	200;200;200;200;200;136;188			+		+		Ppp2r1a;Ppp2r1b	Ppp2r1b;Ppp2r1a	Q76MZ3;H3BLQ0;Q3TTF6;H3BKU1;G3UWS4;Q7TNP2;H3BLE7	188;200;200;200;200;200;136	Q7TNP2;H3BLQ0;H3BLE7;Q3TTF6;H3BKU1;G3UWS4;Q76MZ3	200;200;136;200;200;200;188	LCSDDTPMVRRAAASKLGEFAKVLELDNVKS;LCSDDTPMVRRAAASKLGEFAKVLELDSVKT	LCSDDTPMVRRAAASKLGEFAKVLELDNVKS	LCSDDTPMVRRAAASKLGEFAKVLELDNVKS;LCSDDTPMVRRAAASKLGEFAKVLELDSVKT	2565	5609	2298
Baz1a	G3UWZ0;O88379	1548;1551			+		+		Baz1a	Baz1a	G3UWZ0;O88379	1548;1551	O88379;G3UWZ0	1551;1548	VSPSTVDQVSTPLAAKKSRI___________	VSPSTVDQVSTPLAAKKSRI___________	VSPSTVDQVSTPLAAKKSRI___________	2566	2264	2301
Vdac2	G3UX26;Q60930;A0A286YCR8;D3YZT5;D3YUN8	28;40;40;40;40					+			Vdac2			Q60930;G3UX26;D3YZT5;D3YUN8	40;28;40;40	AARDIFNKGFGFGLVKLDVKTKSCSGVEFST		AARDIFNKGFGFGLVKLDVKTKSCSGVEFST	2569		2302
Vdac2	G3UX26;Q60930;A0A286YCR8;D3YZT5;D3YUN8	32;44;44;44;44													IFNKGFGFGLVKLDVKTKSCSGVEFSTSGSS			2570
Vdac2	G3UX26;Q60930;A0A286YCR8;D3YZT5;D3YUN8	61;73;73;73;73			+		+		Vdac2	Vdac2	G3UX26;Q60930;D3YZT5;D3YUN8	61;73;73;73	Q60930;G3UX26;D3YZT5;D3YUN8	73;61;73;73	SSNTDTGKVSGTLETKYKWCEYGLTFTEKWN	SSNTDTGKVSGTLETKYKWCEYGLTFTEKWN	SSNTDTGKVSGTLETKYKWCEYGLTFTEKWN	2571	2268	2304
Vdac2	G3UX26;Q60930;A0A286YCR8;D3YZT5;D3YUN8	63;75;75;75;75					+			Vdac2			Q60930;G3UX26;D3YZT5;D3YUN8	75;63;75;75	NTDTGKVSGTLETKYKWCEYGLTFTEKWNTD		NTDTGKVSGTLETKYKWCEYGLTFTEKWNTD	2572		2305
Ptbp3;Ptbp1	G8JL74;G3UXA6;Q8BHD7-2;Q8BHD7;G3UZ01;Q8BGJ5;Q922I7;Q8CB58;P17225;E9QMW9;F7AXP1;G3UY95	256;259;225;228;162;258;258;218;258;258;41;126			+		+		Ptbp3;Ptbp1	Ptbp3;Ptbp1	G3UZ01;G8JL74;G3UXA6;Q8BHD7-2;Q8BHD7;G3UY95;F7AXP1;Q8BGJ5;Q922I7;Q8CB58;P17225;E9QMW9	162;256;259;225;228;126;41;258;258;218;258;258	Q8BHD7;G3UZ01;G8JL74;G3UXA6;Q8BHD7-2;G3UY95;Q8BGJ5;Q922I7;Q8CB58;P17225;E9QMW9;F7AXP1	228;162;256;259;225;126;258;258;218;258;258;41	QNIYNACCTLRIDFSKLTSLNVKYNNDKSRD	QNIYNACCTLRIDFSKLTSLNVKYNNDKSRD	QNIYNACCTLRIDFSKLTSLNVKYNNDKSRD	2574	2274	2308
Ptbp3;Ptbp1	G8JL74;G3UXA6;Q8BHD7-2;Q8BHD7;G3UZ01;Q8BGJ5;Q922I7;Q8CB58;P17225;E9QMW9;F7AXP1;G3UY95	263;266;232;235;169;265;265;225;265;265;48;133			+		+		Ptbp3;Ptbp1	Ptbp3;Ptbp1	G3UZ01;G8JL74;G3UXA6;Q8BHD7-2;Q8BHD7;G3UY95;F7AXP1;Q8BGJ5;Q922I7;Q8CB58;P17225;E9QMW9	169;263;266;232;235;133;48;265;265;225;265;265	Q8BHD7;G3UZ01;G8JL74;G3UXA6;Q8BHD7-2;G3UY95;Q8BGJ5;Q922I7;Q8CB58;P17225;E9QMW9;F7AXP1	235;169;263;266;232;133;265;265;225;265;265;48	CTLRIDFSKLTSLNVKYNNDKSRDFTRLDLP;CTLRIDFSKLTSLNVKYNNDKSRDYTRPDLP	CTLRIDFSKLTSLNVKYNNDKSRDFTRLDLP;CTLRIDFSKLTSLNVKYNNDKSRDYTRPDLP	CTLRIDFSKLTSLNVKYNNDKSRDFTRLDLP;CTLRIDFSKLTSLNVKYNNDKSRDYTRPDLP	2575	2275	2309
Atf2	G3UXC3;P16951-2;P16951;F6Z2B2;P16951-3	336;238;336;130;296													TSGRRRRAANEDPDEKRRKFLERNRAAASRC			2578
Pkn2	G3UXH4;G3UZM9;Q8BWW9-3;Q8BWW9-2;Q8BWW9	171;171;171;160;171													ENMIQMYSNGSSKDRKLHGTAQQLLQDSKTK			2579
Pkn2	G3UXH4;G3UZM9;Q8BWW9-3;Q8BWW9-2;Q8BWW9	77;77;77;66;77		+											IKEGAENLRKVTTDKKNLAYVDNILKKSNKK			2581
Prps1l3;Prps1;Prps1l1;Prps2	G3UXL2;Q9D7G0;Q8C5R8;Q9CS42	102;102;102;102			+				Prps1l1;Prps1l3;Prps1;Prps2		Q8C5R8;G3UXL2;Q9D7G0;Q9CS42	102;102;102;102			AVIPCFPYARQDKKDKSRAPISAKLVANMLS	AVIPCFPYARQDKKDKSRAPISAKLVANMLS		2582	6188
Prps1l3;Prps1;Prps1l1;Prps2	G3UXL2;Q9D7G0;Q8C5R8;Q9CS42	99;99;99;99													RVTAVIPCFPYARQDKKDKSRAPISAKLVAN			2583
Vars	G3UY93;Q9Z1Q9;G3UZX1	951;951;70		+			+			Vars			Q9Z1Q9;G3UY93;G3UZX1	951;951;70	NLDVNRILGYRHFCNKLWNATKFALRGLGKG		NLDVNRILGYRHFCNKLWNATKFALRGLGKG	2584		2324
Vars	G3UY93;Q9Z1Q9;G3UYW2	229;229;107		+	+		+		Vars	Vars	G3UY93;Q9Z1Q9;G3UYW2	229;229;107	Q9Z1Q9;G3UY93;G3UYW2	229;229;107	RSVTQQPGSEVIAPQKTPAQLKKEAKKREKL	RSVTQQPGSEVIAPQKTPAQLKKEAKKREKL	RSVTQQPGSEVIAPQKTPAQLKKEAKKREKL	2585	2291	2327
Gtf2i	G3UYD0;Q3UHU8;Q9ESZ8-5;Q9ESZ8-4;Q9ESZ8-3;Q9ESZ8-6;Q9ESZ8-2;Q9ESZ8;G3UYJ6;G3UYD7;G3UZU4;G3UWV2	130;130;130;130;130;130;130;130;114;130;130;130													TVEDYFCFCYGKALGKSTVVPVPYEKMLRDQ			2586
Gtf2i	G3UYD0;Q3UHU8;Q9ESZ8-5;Q9ESZ8-4;Q9ESZ8-3;Q9ESZ8-6;Q9ESZ8-2;Q9ESZ8;G3UYJ6	365;410;391;410;412;429;431;450;368			+	+	+		Gtf2i	Gtf2i	G3UYD0;Q3UHU8;Q9ESZ8-5;Q9ESZ8-4;Q9ESZ8-3;Q9ESZ8-6;Q9ESZ8-2;Q9ESZ8;G3UYJ6	365;410;391;410;412;429;431;450;288	Q3UHU8;Q9ESZ8;Q9ESZ8-5;Q9ESZ8-4;Q9ESZ8-3;Q9ESZ8-6;Q9ESZ8-2;G3UYD0;G3UYJ6	410;450;391;410;412;429;431;365;288	KHELLNSTREDLQLDKPASGVKEEWYARITK	KHELLNSTREDLQLDKPASGVKEEWYARITK	KHELLNSTREDLQLDKPASGVKEEWYARITK	2588	2298	5217
Gtf2i	G3UYD0;Q3UHU8;Q9ESZ8-5;Q9ESZ8-4;Q9ESZ8-3;Q9ESZ8-6;Q9ESZ8-2;Q9ESZ8;G3UYJ6	392;437;418;437;439;456;458;477;395			+		+		Gtf2i	Gtf2i	G3UYD0;Q3UHU8;Q9ESZ8-5;Q9ESZ8-4;Q9ESZ8-3;Q9ESZ8-6;Q9ESZ8-2;Q9ESZ8;G3UYJ6	392;437;418;437;439;456;458;477;315	Q3UHU8;Q9ESZ8;Q9ESZ8-5;Q9ESZ8-4;Q9ESZ8-3;Q9ESZ8-6;Q9ESZ8-2;G3UYD0;G3UYJ6	437;477;418;437;439;456;458;392;315	RITKLRKMVDQLFCKKFAEALGSTEAKAVPY	RITKLRKMVDQLFCKKFAEALGSTEAKAVPY	RITKLRKMVDQLFCKKFAEALGSTEAKAVPY	2589	2300	5218
Ddt;Gm20441	G3UZN1;G3UYJ7;O35215	65;249;110					+			Ddt;Gm20441			O35215;G3UZN1;G3UYJ7	110;65;249	RIVIRFFPLEAWQIGKKGTVMTFL_______		RIVIRFFPLEAWQIGKKGTVMTFL_______	2592		2634
L1td1	G3UYN0;Q587J6	773;707													LKASRAKQEITYRGSKIRLTADLSPGTIDAR			2593
L1td1	G3UYN0;Q587J6;E9PZU6;E9PXD6	18;18;18;18			+				L1td1		G3UYN0;Q587J6;E9PXD6;E9PZU6	18;18;18;18			GVQSKAARLQKERKEKLSADRERKTATSLCL	GVQSKAARLQKERKEKLSADRERKTATSLCL		2594	2307
L1td1	G3UYN0;Q587J6	241;241			+				L1td1		G3UYN0;Q587J6	241;241			LLKEKELEPELQCSVKLAFKCDGEANVFSDL	LLKEKELEPELQCSVKLAFKCDGEANVFSDL		2595	2308
L1td1	G3UYN0;Q587J6	754;688			+				L1td1		G3UYN0;Q587J6	754;688			LTPRHILVKFGSASDKQRVLKASRAKQEITY	LTPRHILVKFGSASDKQRVLKASRAKQEITY		2596	2309
L1td1	G3UYN0;Q587J6	759;693			+				L1td1		G3UYN0;Q587J6	759;693			ILVKFGSASDKQRVLKASRAKQEITYRGSKI	ILVKFGSASDKQRVLKASRAKQEITYRGSKI		2597	2311
L1td1	G3UYN0;Q587J6	579;513			+				L1td1		G3UYN0;Q587J6	579;513			SQVTPLLTNIEKGRYKVPQTEEPTAKEADLI	SQVTPLLTNIEKGRYKVPQTEEPTAKEADLI		2598	2310
L1td1	G3UYN0;Q587J6	747;681													NSVDEHRLTPRHILVKFGSASDKQRVLKASR			2599
L1td1	G3UYN0;Q587J6	831;765													DFKGKTKIFFDIEEFKKFISDIPYLKDLLNN			2600
L1td1	G3UYN0;Q587J6	812;746													ILQDEGFQPRILYPAKLAFDFKGKTKIFFDI			2601
L1td1	G3UYN0;Q587J6	820;754													PRILYPAKLAFDFKGKTKIFFDIEEFKKFIS			2602
L1td1	G3UYN0;Q587J6	575;509													LSALSQVTPLLTNIEKGRYKVPQTEEPTAKE			2605
L1td1	G3UYN0;Q587J6	618;552													RGVISVIRQMQREVDKIKNIYVSDVLNMKSS			2606
L1td1	G3UYN0;Q587J6	559;493													SLGAGSDGPKSHSCTKLSALSQVTPLLTNIE			2607
L1td1	G3UYN0;Q587J6	695;629													DRFRSSNIRVIGIPEKENRENGAVDIIKEVI			2609
Rpp40	G3UYU5;Q8R1F9	26;26													PRHLLVCEKSNFGHDKSRHKHLVETHYHNYR			2611
Mtmr7	G3UYZ2;G3V027;Q9Z2C9;I6L9A6;G3UYB7	17;181;181;181;140													YVPRSATAHIIVGSSKFRSRRRFPALSYYCK			2612
Shmt1	G3UZ26;P50431;G3UYY1;G3UZZ9	66;66;66;66													ASRAVLEALGSCLNNKYSEGYPGQRYYGGTE			2613
Shmt1	G3UZ26;P50431;G3UYY1	330;369;369			+		+		Shmt1	Shmt1	G3UZ26;P50431;G3UYY1	330;369;369	P50431;G3UZ26;G3UYY1	369;330;369	LMDLRSKGTDGGRAEKVLEACSIACNKNTCP	LMDLRSKGTDGGRAEKVLEACSIACNKNTCP	LMDLRSKGTDGGRAEKVLEACSIACNKNTCP	2614	2317	2331
Shmt1	G3UZ26;P50431	348;387			+		+		Shmt1	Shmt1	G3UZ26;P50431	348;387	P50431;G3UZ26	387;348	EACSIACNKNTCPGDKSALRPSGLRLGTPAL	EACSIACNKNTCPGDKSALRPSGLRLGTPAL	EACSIACNKNTCPGDKSALRPSGLRLGTPAL	2615	2320	2335
Med11	G3UZ31;Q9D8C6	105;95		+	+		+		Med11	Med11	G3UZ31;Q9D8C6	105;95	G3UZ31;Q9D8C6	105;95	EGSSYSSRKDCQMALKRVDYARLKISDVART	EGSSYSSRKDCQMALKRVDYARLKISDVART	EGSSYSSRKDCQMALKRVDYARLKISDVART	2616	2321	2336
Txn2	G3UZY2;P97493;G3UX99;A2A439	66;102;29;102		+	+		+		Txn2	Txn2	G3UX46;G3UX99;G3UZY2;A2A439;P97493	27;29;66;102;102	P97493;G3UZY2;G3UX46;G3UX99;A2A439	102;66;27;29;102	AQWCGPCKILGPRLEKMVAKQHGKVVMAKVD	AQWCGPCKILGPRLEKMVAKQHGKVVMAKVD	AQWCGPCKILGPRLEKMVAKQHGKVVMAKVD	2618	251	2340
Cabin1	G3X8Q1	391					+			Cabin1			G3X8Q1	391	GVKRKKTVEESGETAKRRSARVRNTKCKKEE		GVKRKKTVEESGETAKRRSARVRNTKCKKEE	2621		2344
Qrich1	Q8BUN3;G3X8R5;Q3UA37	247;247;247			+	+	+		Qrich1	Qrich1	G3X8R5;Q3UA37;Q8BUN3	247;247;247	Q3UA37;G3X8R5;Q8BUN3	247;247;247	EGERRVGTASVLQPVKKRKVDMPITVSYAIS	EGERRVGTASVLQPVKKRKVDMPITVSYAIS	EGERRVGTASVLQPVKKRKVDMPITVSYAIS	2622	2341	2351
Mkl2	G3X8R8;Q5DTZ3	882;871		+											PITKTKDPPRYEEAIKQARSTQPALPEVSSV			2624
Brf1	G3X8S2;Q8CFK2	495;495													YLREQKEKEARIAKEKELGIYKEHKPKKSCK			2625
Zc3h18	H3BIW0;G3X8T2;Q0P678	655;655;631													RTKGEPAPPPGKAGEKSIKKPAPPPAPPQAT			2626
Zc3h18	H3BIW0;G3X8T2;Q0P678	658;658;634		+											GEPAPPPGKAGEKSIKKPAPPPAPPQATKTT			2627
Zc3h18	H3BIW0;G3X8T2;Q0P678;H3BJJ9	812;834;810;168		+			+			Zc3h18			Q0P678;H3BIW0;G3X8T2;H3BJJ9	810;812;834;168	PAVPGQPQQGSFVAHKEIKLTLLNKAADKGS		PAVPGQPQQGSFVAHKEIKLTLLNKAADKGS	2629		2356
Zc3h18	H3BIW0;G3X8T2;Q0P678;H3BJJ9	815;837;813;171													PGQPQQGSFVAHKEIKLTLLNKAADKGSRKR			2630
Zc3h18	H3BIW0;G3X8T2;Q0P678;H3BJJ9	825;847;823;181													AHKEIKLTLLNKAADKGSRKRYEPSDKDRQS			2631
Zc3h18	H3BIW0;G3X8T2;Q0P678	329;329;305		+											EPPTESAWERGLRHAKEVLKKATIRKEQEPD			2633
Dhx16	G3X8X0;Q05BH3	78;78			+		+		Dhx16	Dhx16	G3X8X0;Q05BH3	78;78	G3X8X0;Q05BH3	78;78	ALKLWSKVPRKAVVEKPARAAEREARALLEK	ALKLWSKVPRKAVVEKPARAAEREARALLEK	ALKLWSKVPRKAVVEKPARAAEREARALLEK	2634	2354	2363
Dhx16	G3X8X0;Q05BH3	213;213		+			+	+		Dhx16			G3X8X0;Q05BH3	213;213	NVLERSDKKAYEEAQKRLKMAEEDRKAMVPE		NVLERSDKKAYEEAQKRLKMAEEDRKAMVPE	2635		2364
Naa15	G3X8Y3;Q80UM3;A0A0A6YW80	500;500;450					+			Naa15			Q80UM3;G3X8Y3;A0A0A6YW80	500;500;450	MWFQTECAQAYKAMNKFGEALKKCHEIERHF		MWFQTECAQAYKAMNKFGEALKKCHEIERHF	2636		2366
Naa15	G3X8Y3;Q80UM3;A0A0A6YW80	467;467;417			+				Naa15		G3X8Y3;Q80UM3;A0A0A6YW80	467;467;417			MLKANLIKEAEEMCSKFTREGTSAVENLNEM	MLKANLIKEAEEMCSKFTREGTSAVENLNEM		2637	2356
Naa15	G3X8Y3;Q80UM3;A0A0A6YW80;A0A0A6YX86	218;218;168;137					+			Naa15			Q80UM3;G3X8Y3;A0A0A6YW80;A0A0A6YX86	218;218;168;137	AGLYREALEHLCTYEKQICDKLAVEETKGEL		AGLYREALEHLCTYEKQICDKLAVEETKGEL	2638		2369
Naa15	G3X8Y3;Q80UM3;A0A0A6YW80	266;266;216													QERNPENWAYYKGLEKALKPANMLERLKIYE			2639
Naa15	G3X8Y3;Q80UM3;A0A0A6YW80	755;755;705			+		+		Naa15	Naa15	G3X8Y3;Q80UM3;A0A0A6YW80	755;755;705	Q80UM3;G3X8Y3;A0A0A6YW80	755;755;705	LFGATNPKNFNETFLKRNSDSLPHRLSAAKM	LFGATNPKNFNETFLKRNSDSLPHRLSAAKM	LFGATNPKNFNETFLKRNSDSLPHRLSAAKM	2641	2361	2374
Naa15	G3X8Y3;Q80UM3	41;41					+			Naa15			Q80UM3;G3X8Y3	41;41	YRNGLKFCKQILSNPKFAEHGETLAMKGLTL		YRNGLKFCKQILSNPKFAEHGETLAMKGLTL	2642		2375
Naa15	G3X8Y3;Q80UM3	31;31													RILRCYEHKQYRNGLKFCKQILSNPKFAEHG			2643
Naa15;Naa16	G3X8Y3;Q80UM3;A0A0A6YW80;A0A0A6YXF4;A0A0A6YX86;E9PZ53;Q9DBB4	94;94;44;44;13;60;94	+												SHVCWHVYGLLQRSDKKYDEAIKCYRNALKL;SHVCWHVYGLLQRSDKKYDEAIKCYRNALKW			2645
Naa15	G3X8Y3;Q80UM3;A0A0A6YW80	336;336;286													GCPPVFNTLRSLYRDKEKVAIVEELVVGYET			2646
Rfc1	G3X8Z6;Q5U4B1;P35601;A0A0N5E9G7;G3UWX1;P35601-2	315;315;315;315;329;315		+	+				Rfc1		G3X8Z6;Q5U4B1;P35601;G3UWX1;G3UXL4;P35601-2	315;315;315;315;329;315			SAHRKEACSSPKASAKLALMKAKEESSYNET	SAHRKEACSSPKASAKLALMKAKEESSYNET		2648	2364
Rfc1	G3X8Z6;Q5U4B1;P35601;A0A0N5E9G7;G3UWX1;P35601-2	458;458;458;458;472;458		+	+				Rfc1		G3X8Z6;Q5U4B1;P35601;G3UWX1;G3UXL4;P35601-2	458;458;458;458;472;458			NYLVMGRDSGQSKSDKAAALGTKILDEDGLL	NYLVMGRDSGQSKSDKAAALGTKILDEDGLL		2649	2369
Rfc1	G3X8Z6;Q5U4B1;P35601;A0A0N5E9G7;G3UWX1;P35601-2	618;618;618;617;631;617			+				Rfc1		G3X8Z6;Q5U4B1;P35601;G3UWX1;G3UXL4;P35601-2	618;618;618;617;631;617			HKSSPEEKKHAAKFGKLASKDDGSSFKAALL	HKSSPEEKKHAAKFGKLASKDDGSSFKAALL		2651	2366
Rfc1	G3X8Z6;Q5U4B1;P35601	615;615;615			+				Rfc1		G3X8Z6;Q5U4B1;P35601	615;615;615			RNWHKSSPEEKKHAAKFGKLASKDDGSSFKA	RNWHKSSPEEKKHAAKFGKLASKDDGSSFKA		2652	2367
Rfc1	G3X8Z6;Q5U4B1;P35601;A0A0N5E9G7;G3UWX1;P35601-2	594;594;594;594;608;594					+			Rfc1			P35601;Q5U4B1;G3UWX1;G3X8Z6;G3UXL4;P35601-2	594;594;594;594;608;594	LKNIIGQQGDQSCANKLLRWLRNWHKSSPEE		LKNIIGQQGDQSCANKLLRWLRNWHKSSPEE	2653		2300
Rfc1	G3X8Z6;Q5U4B1;P35601;A0A0N5E9G7;G3UWX1;P35601-2	238;238;238;238;252;238		+											EFARTLALLDEEPKIKKARKDSEEGEESFSS			2655
Sec23ip	G3X928;Q6NZC7	697;697			+		+		Sec23ip	Sec23ip	G3X928;Q6NZC7	697;697	Q6NZC7;G3X928	697;697	MGIPLGPRKKIANFVKLKAAKLEQKKAAAEK	MGIPLGPRKKIANFVKLKAAKLEQKKAAAEK	MGIPLGPRKKIANFVKLKAAKLEQKKAAAEK	2657	2372	2383
Wdr70	G3X934;Q3TWF6	512;512		+	+		+		Wdr70	Wdr70	G3X934;Q3TWF6	512;512	Q3TWF6;G3X934	512;512	LAKVYYDPNKSQRGAKLCVVKTQRKAKQAET	LAKVYYDPNKSQRGAKLCVVKTQRKAKQAET	LAKVYYDPNKSQRGAKLCVVKTQRKAKQAET	2658	2373	2385
Wdr70	G3X934;Q3TWF6	455;455			+		+		Wdr70	Wdr70	G3X934;Q3TWF6	455;455	Q3TWF6;G3X934	455;455	LIVTGTSVQRGCGSGKLVFLERRTFQRVYEI	LIVTGTSVQRGCGSGKLVFLERRTFQRVYEI	LIVTGTSVQRGCGSGKLVFLERRTFQRVYEI	2659	2374	2387
Supt16;Supt16h	G3X956;Q920B9	7;7													_________MAVTLDKDAYYRRVKRLYSNWR			2660
Supt16;Supt16h	G3X956;Q920B9	674;674			+		+		Supt16;Supt16h	Supt16h;Supt16	G3X956;Q920B9	674;674	Q920B9;G3X956	674;674	NPKLKDLYIRPNIAQKRMQGSLEAHVNGFRF	NPKLKDLYIRPNIAQKRMQGSLEAHVNGFRF	NPKLKDLYIRPNIAQKRMQGSLEAHVNGFRF	2661	2381	2395
Supt16;Supt16h	G3X956;Q920B9	777;777													DLYAEQMEREMRHKLKTAFKNFIEKVEALTK			2665
Supt16;Supt16h	G3X956;Q920B9	630;630													ALNLQNAFRIIKEVQKRYKTREAEEKEKEGI			2666
Supt16;Supt16h	G3X956;Q920B9	223;223			+				Supt16;Supt16h		G3X956;Q920B9	223;223			ADEKVRHSKLAESVEKAIEEKKYLAGADPST	ADEKVRHSKLAESVEKAIEEKKYLAGADPST		2667	2388
Supt16;Supt16h	G3X956;Q920B9	473;473			+		+		Supt16;Supt16h	Supt16h;Supt16	G3X956;Q920B9	473;473	Q920B9;G3X956	473;473	ALLTERTRNEMTAEEKRRAHQKELAAQLNEE	ALLTERTRNEMTAEEKRRAHQKELAAQLNEE	ALLTERTRNEMTAEEKRRAHQKELAAQLNEE	2669	2391	2401
Supt16;Supt16h	G3X956;Q920B9	216;216			+		+		Supt16;Supt16h	Supt16h;Supt16	G3X956;Q920B9	216;216	Q920B9;G3X956	216;216	RVMEIVDADEKVRHSKLAESVEKAIEEKKYL	RVMEIVDADEKVRHSKLAESVEKAIEEKKYL	RVMEIVDADEKVRHSKLAESVEKAIEEKKYL	2670	2387	2399
Pphln1	Q3UBL8;G3X959;Q8K2H1-2;Q8K2H1;G3UWD4	165;234;165;234;146			+				Pphln1		G3UWD4;Q3UBL8;G3X959;Q8K2H1-2;Q8K2H1	146;165;234;165;234			SPSSSSAVASSKALDKPSRLTEKELAEAESK	SPSSSSAVASSKALDKPSRLTEKELAEAESK		2671	2250
Pphln1	Q3UBL8;G3X959;Q8K2H1-2;Q8K2H1;G3UWD4	172;241;172;241;153		+	+	+	+		Pphln1	Pphln1	G3UWD4;Q3UBL8;G3X959;Q8K2H1-2;Q8K2H1	153;172;241;172;241	Q8K2H1;G3UWD4;Q3UBL8;G3X959;Q8K2H1-2	241;153;172;241;172	VASSKALDKPSRLTEKELAEAESKWANETLE	VASSKALDKPSRLTEKELAEAESKWANETLE	VASSKALDKPSRLTEKELAEAESKWANETLE	2672	2251	2297
Pphln1	Q3UBL8;G3X959;Q8K2H1-2;Q8K2H1;G3UWD4	144;213;144;213;125		+											EAIRGRGKERSIQSVKTSRDASPSSSSAVAS			2673
Atad2	G3X963;Q8CDM1	468;144													TLVARALANECSRGDKRVAFFMRKGADCLSK			2674
Atad2	G3X963	221													FNETEESNLTMYTRGKLKAIQRADEETTDNQ			2675
Msl3l2	G3X992	235													QAEDRASPQAKRSVPKLFPHLQKTPVHSAAP			2676
Heatr1	G3X9B1	693					+			Heatr1			G3X9B1	693	STVLKLVEDLVCAGEKESYSLKQKVAFHVTV		STVLKLVEDLVCAGEKESYSLKQKVAFHVTV	2678		2405
Heatr1	G3X9B1;A0A1Y7VNI1	1574;175													TVAQSMEKNADKLTGKFWRALLSKAYDMLDK			2679
Dnm2	Q3TCR7;G3X9G4;G3UZZ3;Q3T9X3;F8WIV5;P39054-2;P39054	299;299;250;299;299;299;299			+		+		Dnm2	Dnm2	G3UZZ3;Q3T9X3;Q3TCR7;G3X9G4;F8WIV5;P39054-2;P39054	250;299;299;299;299;299;299	P39054;Q3T9X3;F8WIV5;P39054-2;G3UZZ3;Q3TCR7;G3X9G4	299;299;299;299;250;299;299	QLTNHIRESLPTLRSKLQSQLLSLEKEVEEY	QLTNHIRESLPTLRSKLQSQLLSLEKEVEEY	QLTNHIRESLPTLRSKLQSQLLSLEKEVEEY	2681	2229	2268
Fam3c	G3X9I1;G5E911;Q91VU0;E9Q8C5;E9Q6F0	37;87;67;67;67													KPPRYKCGISKACPEKHFAFKMASGAANVVG			2682
Dap3	G3X9M0;Q9ER88;A0A0R4J1B9;Q9ER88-2;G3UZC0;G3UWZ6	205;200;205;200;200;117													KTTNERFLSQIKVQEKYVWNKRESTEKGSPL			2683
Fis1	G3X9U9;Q9CQ92	39;46	+		+		+		Fis1	Fis1	G3X9U9;Q9CQ92	39;46	Q9CQ92;G3X9U9	46;39	SKSTQFEYAWCLVRSKYNEDIRRGIVLLEEL	SKSTQFEYAWCLVRSKYNEDIRRGIVLLEEL	SKSTQFEYAWCLVRSKYNEDIRRGIVLLEEL	2684	2405	2410
Ctnnd1	P30999;G3X9V2;P30999-3;P30999-2;E9Q8Z4;D3Z2H2;E9Q8Z9;D3Z7H6;D3Z2H7	937;931;916;910;867;883;877;836;608			+				Ctnnd1		G3X9V2;P30999;P30999-2;P30999-3;E9Q8Z4;E9Q8Z9;D3Z2H2;D3Z7H6;D3Z2H7	931;937;910;916;867;877;883;836;608			DLGDMEPLKGAPLMQKI______________	DLGDMEPLKGAPLMQKI______________		2685	2407
Ctnnd1	P30999;G3X9V2;P30999-3;P30999-2;E9Q8Z8;E9Q8Z6;E9Q8Z4;E9Q8Z5;D3Z2H2;E9Q8Z9;D3Z7H6;E9Q905;E9Q986;E9Q901;E9Q904;E9Q907;E9Q903;E9Q906;D3Z2H7	710;704;710;704;710;704;640;704;656;650;609;609;603;650;656;603;656;603;381					+			Ctnnd1			P30999;G3X9V2;D3Z7H6;E9Q8Z4;E9Q8Z9;D3Z2H2;E9Q8Z6;E9Q8Z8;E9Q986;E9Q907;E9Q905;E9Q901;E9Q904;D3Z2H7;P30999-3;P30999-2;E9Q8Z5;E9Q906;E9Q903	710;704;609;640;650;656;704;710;603;603;609;650;656;381;710;704;704;603;656	RWTYGRYIRSALRQEKALSAIAELLTSEHER		RWTYGRYIRSALRQEKALSAIAELLTSEHER	2687		2412
Nr2c2	P49117;G3X9W4;Q3ZAR9	231;264;231		+			+			Nr2c2			P49117;G3X9W4;Q3ZAR9	231;264;231	DLRSPLIATPTFVADKDGARQTGLLDPGMLV		DLRSPLIATPTFVADKDGARQTGLLDPGMLV	2688		2414
Akr1c19	G3X9Y6	175					+			Akr1c19			G3X9Y6	175	VKSIGVSNFNSRQLEKILNKPGLKYKPVCNQ		VKSIGVSNFNSRQLEKILNKPGLKYKPVCNQ	2689		2416
Zwilch	H3BKZ0;G3X9Z0;Q8R060;H3BKB9;H3BJ52;D3Z6K4	62;183;176;164;183;141													IIAGVILYVLTCKADKNYSEDLENLKTSHKK			2690
Eif4g2	G3XA17;Q62448;F7CBP1;Q62448-2;F6TW20;F7DAB1	92;92;92;92;92;92			+		+		Eif4g2	Eif4g2	F7CBP1;G3XA17;Q62448-2;Q62448;F7DAB1;F6TW20	92;92;92;92;92;92	Q62448;G3XA17;F7CBP1;Q62448-2;F7DAB1;F6TW20	92;92;92;92;92;92	IFRKVRGILNKLTPEKFDKLCLELLNVGVES	IFRKVRGILNKLTPEKFDKLCLELLNVGVES	IFRKVRGILNKLTPEKFDKLCLELLNVGVES	2693	2115	2418
Utp23	G3XA22;Q9CX11	66;172		+											FVKAVEAGQLVSVHEKQSIKQLKEEQGLVRN			2694
Hars2	G5E823;Q99KK9	256;256			+		+		Hars2	Hars2	G5E823;Q99KK9	256;256	Q99KK9;G5E823	256;256	LDKMSWEGVRHEMVAKKGLAPEVADRIGDFV	LDKMSWEGVRHEMVAKKGLAPEVADRIGDFV	LDKMSWEGVRHEMVAKKGLAPEVADRIGDFV	2696	2426	2423
Hars2	G5E823;Q99KK9	366;447					+			Hars2			Q99KK9;G5E823	447;366	WDAGIKAEMLYKNNPKLLTQLHYCEKADIPL		WDAGIKAEMLYKNNPKLLTQLHYCEKADIPL	2697		2422
Cyb5a	G5E850;P56395;A0A494B9D8	19;19;19			+		+		Cyb5a	Cyb5a	G5E850;P56395	19;19	P56395;G5E850	19;19	QSDKDVKYYTLEEIQKHKDSKSTWVILHHKV	QSDKDVKYYTLEEIQKHKDSKSTWVILHHKV	QSDKDVKYYTLEEIQKHKDSKSTWVILHHKV	2699	2429	2427
Sf3b1	Q99NB9;G5E866	522;522													GTPPMRKAALRQITDKAREFGAGPLFNQILP			2701
Sf3b1	Q99NB9;G5E866	175;175		+			+			Sf3b1			Q99NB9;G5E866	175;175	HLTKEEREIRQQLAEKAKAGELKVVNGAAAS		HLTKEEREIRQQLAEKAKAGELKVVNGAAAS	2703		2431
Sf3b1	Q99NB9;G5E866;A0A087WNS2	6;6;6													__________MAKIAKTHEDIEAQIREIQGK			2704
Sf3b1	Q99NB9;G5E866;A0A087WNS2	21;21;21		+											KTHEDIEAQIREIQGKKAALDEAQGVGLDST			2705
Sf3b1	Q99NB9;G5E866	1067;1067													AREWMRICFELLELLKAHKKAIRRATVNTFG			2706
Sf3b1	Q99NB9;G5E866	141;141		+			+			Sf3b1			Q99NB9;G5E866	141;141	MIISPERLDPFADGGKTPDPKMNARTYMDVM		MIISPERLDPFADGGKTPDPKMNARTYMDVM	2707		2430
Sf3b1	Q99NB9;G5E866	1030;1030													DLLPRLTPILKNRHEKVQENCIDLVGRIADR			2708
Sf3b1	Q99NB9;G5E866	700;700													SLVEIIEHGLVDEQQKVRTISALAIAALAEA			2709
Sf3b1	Q99NB9;G5E866	963;963			+		+		Sf3b1	Sf3b1	G5E866;Q99NB9	963;963	Q99NB9;G5E866	963;963	RQQAADLISRTAVVMKTCQEEKLMGHLGVVL	RQQAADLISRTAVVMKTCQEEKLMGHLGVVL	RQQAADLISRTAVVMKTCQEEKLMGHLGVVL	2710	2434	2432
Zbtb11	G5E8B9	542			+		+		Zbtb11	Zbtb11	G5E8B9	542	G5E8B9	542	KRKAISKSAVQQVAQKLVQRGKKMKQPKRDA	KRKAISKSAVQQVAQKLVQRGKKMKQPKRDA	KRKAISKSAVQQVAQKLVQRGKKMKQPKRDA	2711	2436	2435
2310022A10Rik	G5E8E3;A0A0R4J2B5;A0A087WRI8;Q8R3Y5;Q8R3Y5-2;A0A087WPA4	188;182;188;188;182;162		+	+				2310022A10Rik		A0A087WRI8;G5E8E3;A0A087WPA4;Q8R3Y5-2;Q8R3Y5	188;188;162;182;188			AALAHREEESLVVPTKRRRVTAEMEGKYIIH	AALAHREEESLVVPTKRRRVTAEMEGKYIIH		2712	95
2310022A10Rik	G5E8E3;Q8R3Y5	365;365		+											AAVVSEAQDSQVTSTKSKSSAEVKFAIKRTL			2713
2310022A10Rik	G5E8E3;A0A0R4J2B5;A0A087WRI8;Q8R3Y5;Q8R3Y5-2	304;298;304;304;298		+			+			2310022A10Rik			A0A087WRI8;G5E8E3;Q8R3Y5;Q8R3Y5-2	304;304;304;298	GRGPTKASAQPALTVKAKATSSATTTATTPK		GRGPTKASAQPALTVKAKATSSATTTATTPK	2714		56
Wdr11	G5E8J3;Q8K1X1	1109;1109					+			Wdr11			Q8K1X1;G5E8J3	1109;1109	LAKVRLNSEECADVLKRWVDHLCSPQVNQKS		LAKVRLNSEECADVLKRWVDHLCSPQVNQKS	2716		2439
Scyl2	G5E8J9;Q8CFE4-2;Q8CFE4	713;290;714		+											QQPLKPQVHTPIAPIKQTKDLTDTLMENMSS			2717
Lrif1	G5E8M8;G3X9P5;Q8CDD9	7;27;525													_________MASIVKKEIQEKGNNKKYSQGS			2718
Brd1	G5E8P1;G5E8P1-2	519;519			+		+		Brd1	Brd1	E9PZ26;G5E8P1;E9Q412	519;519;519	E9PZ26;G5E8P1;E9Q412	519;519;519	RNTQQRENDEEMKAAKEKLKYWQRLRHDLER	RNTQQRENDEEMKAAKEKLKYWQRLRHDLER	RNTQQRENDEEMKAAKEKLKYWQRLRHDLER	2719	1455	1530
Brd1	G5E8P1;G5E8P1-2	521;521													TQQRENDEEMKAAKEKLKYWQRLRHDLERAR			2720
Brd1	G5E8P1;G5E8P1-2	523;523													QRENDEEMKAAKEKLKYWQRLRHDLERARLL			2721
Brd1	G5E8P1;G5E8P1-2	368;368		+											TCAQKAGLYMKMEPVKELTGGSATFSVRKTA			2722
Brd1	G5E8P1;G5E8P1-2	742;742		+											LTCSMKSSGSRSKRAKLLKKEIALLRNKLSQ			2723
Brd1	G5E8P1;G5E8P1-2	516;516		+	+		+		Brd1	Brd1	E9PZ26;G5E8P1;E9Q412	516;516;516	E9PZ26;G5E8P1;E9Q412	516;516;516	QSQRNTQQRENDEEMKAAKEKLKYWQRLRHD	QSQRNTQQRENDEEMKAAKEKLKYWQRLRHD	QSQRNTQQRENDEEMKAAKEKLKYWQRLRHD	2724	1454	1529
Brd1	G5E8P1;G5E8P1-2	90;90													SNKENSERPPVCLRTKRHKNNRVKKKNEVLP			2725
Brd1	G5E8P1;G5E8P1-2	418;418		+	+		+		Brd1	Brd1	E9PZ26;G5E8P1;E9Q412	418;418;418	E9PZ26;G5E8P1;E9Q412	418;418;418	DVEMKNGVCRKESSVKTVRSTSKVRKKAKKA	DVEMKNGVCRKESSVKTVRSTSKVRKKAKKA	DVEMKNGVCRKESSVKTVRSTSKVRKKAKKA	2726	1456	1531
Brd1	G5E8P1;G5E8P1-2	425;425		+											VCRKESSVKTVRSTSKVRKKAKKAKKTLAEP			2727
Brd1	G5E8P1;G5E8P1-2	23;23		+	+		+		Brd1	Brd1	E9PZ26;G5E8P1;E9Q412	23;23;23	E9PZ26;G5E8P1;E9Q412	23;23;23	HRGSAARHPSSPCSIKHSPTRETLTYAQAQR	HRGSAARHPSSPCSIKHSPTRETLTYAQAQR	HRGSAARHPSSPCSIKHSPTRETLTYAQAQR	2728	1457	1532
Brd1	G5E8P1;G5E8P1-2	903;1034		+			+			Brd1			E9PZ26;G5E8P1	1034;903	DRSELISCIENGNYAKAARIAAEVGQSNMWI		DRSELISCIENGNYAKAARIAAEVGQSNMWI	2729		1535
Brd1	G5E8P1;G5E8P1-2	413;413		+	+		+		Brd1	Brd1	E9PZ26;G5E8P1;E9Q412	413;413;413	E9PZ26;G5E8P1;E9Q412	413;413;413	LNIYGDVEMKNGVCRKESSVKTVRSTSKVRK	LNIYGDVEMKNGVCRKESSVKTVRSTSKVRK	LNIYGDVEMKNGVCRKESSVKTVRSTSKVRK	2730	1459	1533
Brd1	G5E8P1	754													KRAKLLKKEIALLRNKLSQQHSQAPPTGAGT			2731
Brd1	G5E8P1;G5E8P1-2	407;407		+			+			Brd1			E9PZ26;G5E8P1;E9Q412	407;407;407	GCTRRPLNIYGDVEMKNGVCRKESSVKTVRS		GCTRRPLNIYGDVEMKNGVCRKESSVKTVRS	2732		1534
Brd1	G5E8P1;G5E8P1-2	1005;1136			+		+		Brd1	Brd1	E9PZ26;G5E8P1	1136;1005	E9PZ26;G5E8P1	1136;1005	LFFDNKRSWQWLPKSKMVPLGVDETIDKLKM	LFFDNKRSWQWLPKSKMVPLGVDETIDKLKM	LFFDNKRSWQWLPKSKMVPLGVDETIDKLKM	2733	1460	1536
Brd1	G5E8P1;G5E8P1-2	817;948		+			+			Brd1			E9PZ26;G5E8P1;E9Q412	948;817;817	RSTCGDSEVEEESPGKRLDTGLTNGFGGARS		RSTCGDSEVEEESPGKRLDTGLTNGFGGARS	2734		1537
Brd1	G5E8P1;G5E8P1-2	585;585		+			+			Brd1			E9PZ26;G5E8P1;E9Q412	585;585;585	LLRSVLEQLQEKDPAKIFAQPVSLKEVPDYL		LLRSVLEQLQEKDPAKIFAQPVSLKEVPDYL	2735		1528
Brd1	G5E8P1-2	898		+											VLFCKSKSVSPPKSAKNTETQPTSPQLGTKT			2736
Brd1	G5E8P1-2	887		+	+		+		Brd1	Brd1	E9PZ26	887	E9PZ26	887	EPSSDVNRRTSVLFCKSKSVSPPKSAKNTET	EPSSDVNRRTSVLFCKSKSVSPPKSAKNTET	EPSSDVNRRTSVLFCKSKSVSPPKSAKNTET	2737	1461	1538
Phf14	G5E8S0;Q9D4H9-3;Q9D4H9;Q9D4H9-2;F6TN92	428;428;428;428;154			+		+		Phf14	Phf14	F6TN92;G5E8S0;Q9D4H9-3;Q9D4H9;Q9D4H9-2	154;428;428;428;428	Q9D4H9-2;Q9D4H9;G5E8S0;Q9D4H9-3;F6TN92	428;428;428;428;154	IDKLRPVTLTEMNYSKYGAKECSFCEDPRFA	IDKLRPVTLTEMNYSKYGAKECSFCEDPRFA	IDKLRPVTLTEMNYSKYGAKECSFCEDPRFA	2738	2020	8545
Phf14	G5E8S0;Q9D4H9-3;Q9D4H9;Q9D4H9-2	93;93;93;93		+			+	+		Phf14			Q9D4H9-2;Q9D4H9;G5E8S0;Q9D4H9-3	93;93;93;93	EEQLKNSTEEIMPSDKQLIKMEKKEEEENGE		EEQLKNSTEEIMPSDKQLIKMEKKEEEENGE	2739		8547
Mpp7	G5E8S8;Q8BVD5;A0A3Q4EH71;A0A3Q4EGM2;Q8BVD5-5;Q8BVD5-4;Q8BVD5-3;Q8BVD5-2;A0A3Q4L2T1	56;56;56;56;56;56;56;56;56													VFGEKSLHSLVKIHEKLHCYEKQNPLPILHG			2741
Phax	Q9JJT9;G5E8V8;F6RPD4	148;126;131		+			+			Phax			Q9JJT9;G5E8V8;F6RPD4	148;126;131	IDRSRQSETYNYLLAKKLAKKESQEYTKELD		IDRSRQSETYNYLLAKKLAKKESQEYTKELD	2742		2461
Arfip1	G5E8V9	87		+	+	+	+		Arfip1	Arfip1	G5E8V9	87	G5E8V9	87	PPLPCVLSPSRVAASKLTQQAGDLTVPAGGQ	PPLPCVLSPSRVAASKLTQQAGDLTVPAGGQ	PPLPCVLSPSRVAASKLTQQAGDLTVPAGGQ	2743	2444	2462
Zfp185;Znf185	G5E8W8;A2BI37;Q62394	195;195;61													RKTAPREHSYVLSAAKKTTSSPTQELQSPFL			2744
Slc25a3	G5E902;Q8VEM8	95;94			+				Slc25a3		G5E902;Q8VEM8	95;94			VPLDLIKCRMQVDPQKYKGIFNGFSITLKED	VPLDLIKCRMQVDPQKYKGIFNGFSITLKED		2745	2446
Slc25a3	G5E902;Q8VEM8	291;290			+		+		Slc25a3	Slc25a3	G5E902;Q8VEM8	291;290	Q8VEM8;G5E902	290;291	VSHPADSVVSVLNKEKGSTASQVLQRLGFRG	VSHPADSVVSVLNKEKGSTASQVLQRLGFRG	VSHPADSVVSVLNKEKGSTASQVLQRLGFRG	2746	2445	2463
Slc25a3	G5E902;Q8VEM8	205;204			+		+		Slc25a3	Slc25a3	G5E902;Q8VEM8	205;204	Q8VEM8;G5E902	204;205	PGYANTLREAVPKMYKEEGLNAFYKGVAPLW	PGYANTLREAVPKMYKEEGLNAFYKGVAPLW	PGYANTLREAVPKMYKEEGLNAFYKGVAPLW	2747	2447	2465
Slc25a3	G5E902;Q8VEM8	230;229													GVAPLWMRQIPYTMMKFACFERTVEALYKFV			2748
Slc25a3	G5E902;Q8VEM8	243;242					+			Slc25a3			Q8VEM8;G5E902	242;243	MMKFACFERTVEALYKFVVPKPRSECTKAEQ		MMKFACFERTVEALYKFVVPKPRSECTKAEQ	2749		2466
Znhit1	G8JL39;Q8R331;D3Z017;D3YZ34;A0A0R4J1S6;D3YZ33	65;66;70;65;65;70					+			Znhit1			Q8R331;D3Z017;G8JL39;D3YZ34;D3YZ33	66;70;65;65;70	LGKRLPQFDDDADTGKKKKKTRGDHFKLRFR		LGKRLPQFDDDADTGKKKKKTRGDHFKLRFR	2751		1171
Znhit1	G8JL39;Q8R331	3;4			+	+			Znhit1		G8JL39;Q8R331	3;4			_____________VEKKPAVRSQDPGQRRVL	_____________VEKKPAVRSQDPGQRRVL		2752	2451
Tcof1	H3BIX0;O08784;H3BL37;F6R3V4	601;649;649;649		+	+	+	+	+	Tcof1	Tcof1	H3BIX0;H3BL37;O08784;Q05CS0	601;649;649;649	O08784;H3BL37;Q05CS0;H3BIX0	649;649;649;601	GKAALGQGVAPVHTQKTGPSVKAMAQEDSES	GKAALGQGVAPVHTQKTGPSVKAMAQEDSES	GKAALGQGVAPVHTQKTGPSVKAMAQEDSES	2753	2452	2496
Tcof1	H3BIX0;H3BK88;O08784;H3BL37;F6R3V4	74;58;74;74;74			+		+		Tcof1	Tcof1	H3BIX0;H3BK88;H3BL37;O08784;Q05CS0	74;58;74;74;74	O08784;H3BL37;Q05CS0;H3BIX0;H3BK88	74;74;74;74;58	LGQKQKAEDDETLQAKKSRVSDPVSSSESSD	LGQKQKAEDDETLQAKKSRVSDPVSSSESSD	LGQKQKAEDDETLQAKKSRVSDPVSSSESSD	2754	2453	2497
Tcof1	H3BIX0;H3BK88;O08784;H3BL37;F6R3V4	120;104;120;120;120			+		+		Tcof1	Tcof1	H3BIX0;H3BK88;H3BL37;O08784;Q05CS0	120;104;120;120;120	O08784;H3BL37;Q05CS0;H3BIX0;H3BK88	120;120;120;120;104	PRPTPVNSATAALPSKVKEKGKTKTANKTVN	PRPTPVNSATAALPSKVKEKGKTKTANKTVN	PRPTPVNSATAALPSKVKEKGKTKTANKTVN	2755	2457	2504
Tcof1	H3BIX0	509			+				Tcof1		H3BIX0	509			SDGPGSPAKAKPALEKQMKASSRKGTPASAT	SDGPGSPAKAKPALEKQMKASSRKGTPASAT		2756	2454
Tcof1	H3BIX0;O08784;H3BL37;F6R3V4	650;698;698;698			+		+	+	Tcof1	Tcof1	H3BIX0;H3BL37;O08784;Q05CS0	650;698;698;698	O08784;H3BL37;Q05CS0;H3BIX0	698;698;698;650	PLGRLPQAKANPPPTKTPPASASGKAVAAPT	PLGRLPQAKANPPPTKTPPASASGKAVAAPT	PLGRLPQAKANPPPTKTPPASASGKAVAAPT	2757	2455	2498
Tcof1	H3BIX0;O08784;H3BL37;F6R3V4	659;707;707;707		+			+			Tcof1			O08784;H3BL37;Q05CS0;H3BIX0	707;707;707;659	ANPPPTKTPPASASGKAVAAPTKGKPPVPNS		ANPPPTKTPPASASGKAVAAPTKGKPPVPNS	2758		2499
Tcof1	H3BIX0;O08784;H3BL37	928;976;1012		+	+		+	+	Tcof1	Tcof1	H3BIX0;H3BL37;O08784	928;1012;976	O08784;H3BL37;H3BIX0	976;1012;928	QPKATNKLGKSKLPEKQQLAPGYPKAPRSSE	QPKATNKLGKSKLPEKQQLAPGYPKAPRSSE	QPKATNKLGKSKLPEKQQLAPGYPKAPRSSE	2761	2461	2513
Tcof1	H3BIX0;O08784;H3BL37;F6R3V4	668;716;716;716													PASASGKAVAAPTKGKPPVPNSTVSARGQRS			2762
Tcof1	H3BIX0;O08784;H3BL37;F6R3V4	468;468;468;468					+			Tcof1			O08784;H3BL37;Q05CS0;H3BIX0	468;468;468;468	TPGSSGKGANLPCPGKVGSAALRVQMVKKED		TPGSSGKGANLPCPGKVGSAALRVQMVKKED	2763		2508
Tcof1	H3BIX0;O08784;H3BL37;F6R3V4	318;318;318;318		+	+	+	+		Tcof1	Tcof1	H3BIX0;H3BL37;O08784;Q05CS0	318;318;318;318	O08784;H3BL37;Q05CS0;H3BIX0	318;318;318;318	PHVRADSVSAKGISGKGPILATPGKTGPAAT	PHVRADSVSAKGISGKGPILATPGKTGPAAT	PHVRADSVSAKGISGKGPILATPGKTGPAAT	2764	2459	2510
Tcof1	H3BIX0;O08784;H3BL37;F6R3V4	327;327;327;327			+		+	+	Tcof1	Tcof1	H3BIX0;H3BL37;O08784;Q05CS0	327;327;327;327	O08784;H3BL37;Q05CS0;H3BIX0	327;327;327;327	AKGISGKGPILATPGKTGPAATQAKAERPEK	AKGISGKGPILATPGKTGPAATQAKAERPEK	AKGISGKGPILATPGKTGPAATQAKAERPEK	2765	2460	2511
Tcof1	H3BIX0;O08784;H3BL37;F6R3V4	251;251;251;251													APGPTKLGNVAPTPAKPARAAAAAAAAAVAA			2767
Tcof1	H3BIX0;O08784;H3BL37;F6R3V4	823;871;907;907			+		+		Tcof1	Tcof1	H3BIX0;H3BL37;O08784;Q05CS0	823;907;871;907	O08784;H3BL37;Q05CS0;H3BIX0	871;907;907;823	VPAPTPEGVQAVNTTKKASGTTAQSSSSESE	VPAPTPEGVQAVNTTKKASGTTAQSSSSESE	VPAPTPEGVQAVNTTKKASGTTAQSSSSESE	2768	2462	2514
Tcof1	H3BIX0;H3BK88;O08784;H3BL37;F6R3V4	132;116;132;132;132		+	+		+		Tcof1	Tcof1	H3BIX0;H3BK88;H3BL37;O08784;Q05CS0	132;116;132;132;132	O08784;H3BL37;Q05CS0;H3BIX0;H3BK88	132;132;132;132;116	LPSKVKEKGKTKTANKTVNSVSHPGSGKTVV	LPSKVKEKGKTKTANKTVNSVSHPGSGKTVV	LPSKVKEKGKTKTANKTVNSVSHPGSGKTVV	2769	2465	2518
Tcof1	H3BIX0;H3BK88;O08784;H3BL37;F6R3V4	144;128;144;144;144		+			+			Tcof1			O08784;H3BL37;Q05CS0;H3BIX0;H3BK88	144;144;144;144;128	TANKTVNSVSHPGSGKTVVHLLSGKSPKKSA		TANKTVNSVSHPGSGKTVVHLLSGKSPKKSA	2770		2519
Tcof1	H3BIX0;O08784;H3BL37;F6R3V4	241;241;241;241			+		+	+	Tcof1	Tcof1	H3BIX0;H3BL37;O08784;Q05CS0	241;241;241;241	O08784;H3BL37;Q05CS0;H3BIX0	241;241;241;241	APAKDPPARTAPGPTKLGNVAPTPAKPARAA	APAKDPPARTAPGPTKLGNVAPTPAKPARAA	APAKDPPARTAPGPTKLGNVAPTPAKPARAA	2771	2466	2521
Tcof1	H3BIX0;H3BK88;O08784;H3BL37;F6R3V4	153;137;153;153;153			+		+		Tcof1	Tcof1	H3BIX0;H3BK88;H3BL37;O08784;Q05CS0	153;137;153;153;153	O08784;H3BL37;Q05CS0;H3BIX0;H3BK88	153;153;153;153;137	SHPGSGKTVVHLLSGKSPKKSAEPLANTVLA	SHPGSGKTVVHLLSGKSPKKSAEPLANTVLA	SHPGSGKTVVHLLSGKSPKKSAEPLANTVLA	2772	2467	2520
Golph3l	H3BJN5;H3BJ12;K3W4Q3;H3BJ82;H3BJ07;Q8R088-3;Q8R088	73;75;77;77;77;19;19		+											LTHRTRRTEVSKSSEKKIESEEDTNQERSPD			2773
Cpsf6	H3BJ30;H3BJW3;Q6NVF9;H3BLM9	79;79;79;78			+		+		Cpsf6	Cpsf6	H3BJ30;H3BJW3;Q6NVF9;H3BLM9	79;79;79;78	Q6NVF9;H3BJ30;H3BJW3;H3BLM9	79;79;79;78	VGKGAAPNVVYTYTGKRIALYIGNLTWWTTD	VGKGAAPNVVYTYTGKRIALYIGNLTWWTTD	VGKGAAPNVVYTYTGKRIALYIGNLTWWTTD	2774	2471	2483
Hmbox1	H3BJ31;H3BK67;H3BK13;H3BL55;H3BKM3;H3BKF8;Q8BJA3-4;Q8BJA3-2;Q8BJA3-3;Q8BJA3	217;217;217;217;217;219;217;217;217;217		+											ISHWLLQQGSDLSEQKKRAFYRWYQLEKTNP			2775
Esd	H3BJC6;H3BJP2;H3BK43;H3BLJ9;H3BJL6;Q9R0P3;H3BKH6	4;4;4;4;4;4;17			+		+		Esd	Esd	H3BJC6;H3BJP2;H3BK43;H3BLJ9;H3BJL6;Q9R0P3	4;4;4;4;4;4	Q9R0P3;H3BJP2;H3BLJ9;H3BJL6;H3BKH6;H3BK43;H3BJC6	4;4;4;4;17;4;4	____________MALKQISSNRCFGGLQKVF	____________MALKQISSNRCFGGLQKVF	____________MALKQISSNRCFGGLQKVF	2777	2473	9182
Gmnn	H3BJJ1;H3BLK4;O88513;H3BJH3	6;6;6;6		+											__________MNLSMKQKQEGAQENVKNSPV			2778
Gmnn	H3BJJ1;H3BLK4;O88513	27;27;27			+		+		Gmnn	Gmnn	H3BJJ1;H3BLK4;O88513	27;27;27	O88513;H3BJJ1;H3BLK4	27;27;27	AQENVKNSPVPRRTLKMIQPSADGSLVGREN	AQENVKNSPVPRRTLKMIQPSADGSLVGREN	AQENVKNSPVPRRTLKMIQPSADGSLVGREN	2779	2474	2487
Tdg	H3BJJ4;P56581-2;P56581	72;272;296													PSSSARCAQFPRAQDKVHYYIKLKDLRDQLK			2780
Zc3hc1	H3BKM2;Q80YV2-2;Q80YV2;D3Z3D0;D3Z5A4;D3Z0B2	31;31;31;31;27;31		+	+	+	+	+	Zc3hc1	Zc3hc1	D3Z3D0;H3BKM2;Q80YV2;D3Z5A4;D3Z0B2;Q80YV2-2	31;31;31;27;31;31	Q80YV2;H3BKM2;Q80YV2-2;D3Z3D0;D3Z5A4;D3Z0B2	31;31;31;31;27;31	KTWGSVVRSPEGTPQKVRELIDEGIVPEEGG	KTWGSVVRSPEGTPQKVRELIDEGIVPEEGG	KTWGSVVRSPEGTPQKVRELIDEGIVPEEGG	2783	1133	2491
Zc3hc1	H3BKM2;Q80YV2-2;Q80YV2	300;342;342		+			+			Zc3hc1			Q80YV2;H3BKM2;Q80YV2-2	342;300;342	RSQDATVSPGSEQSEKSPGPIVSRTRSWESS		RSQDATVSPGSEQSEKSPGPIVSRTRSWESS	2784		2492
Tcof1	O08784;H3BL37	1219;1255		+			+			Tcof1			O08784;H3BL37	1219;1255	KKEQPVPRASAVSPEKAPMTSKAKSKLDKGS		KKEQPVPRASAVSPEKAPMTSKAKSKLDKGS	2785		2501
Tcof1	O08784;H3BL37	1225;1261			+		+		Tcof1	Tcof1	H3BL37;O08784	1261;1225	O08784;H3BL37	1225;1261	PRASAVSPEKAPMTSKAKSKLDKGSAGGKGK	PRASAVSPEKAPMTSKAKSKLDKGSAGGKGK	PRASAVSPEKAPMTSKAKSKLDKGSAGGKGK	2786	2483	2500
Tcof1	O08784;H3BL37;F6R3V4	512;512;512					+			Tcof1			O08784;H3BL37;Q05CS0	512;512;512	PGSPAKAKASLALPQKVRPVATQVKTDRGKG		PGSPAKAKASLALPQKVRPVATQVKTDRGKG	2787		2502
Tcof1	O08784;H3BL37	1183;1219		+											EQERLKATEAIKESGKKSQKRKLSGDLEAGA			2788
Tcof1	O08784;H3BL37	1117;1153			+		+		Tcof1	Tcof1	H3BL37;O08784	1153;1117	O08784;H3BL37	1117;1153	PKTGRKEASSGSTPQKPKKLKKSTSSSPAPT	PKTGRKEASSGSTPQKPKKLKKSTSSSPAPT	PKTGRKEASSGSTPQKPKKLKKSTSSSPAPT	2789	2485	2505
Tcof1	O08784;H3BL37	1229;1265													AVSPEKAPMTSKAKSKLDKGSAGGKGKGSPG			2790
Tcof1	O08784;H3BL37	1232;1268			+		+	+	Tcof1	Tcof1	H3BL37;O08784	1268;1232	O08784;H3BL37	1232;1268	PEKAPMTSKAKSKLDKGSAGGKGKGSPGPQG	PEKAPMTSKAKSKLDKGSAGGKGKGSPGPQG	PEKAPMTSKAKSKLDKGSAGGKGKGSPGPQG	2791	2487	2512
Ccdc137	Q8R0K4;H3BLI5	95;95					+			Ccdc137			Q8R0K4;H3BLI5	95;95	TLSNKKRKKEAQVAFKKTLEKEAKGEEPDIA		TLSNKKRKKEAQVAFKKTLEKEAKGEEPDIA	2792		2524
Arih1	H7BWY7;H9KV21;Q9Z1K5	140;61;140					+			Arih1			Q9Z1K5;H9KV21;H7BWY7	140;61;140	PATITRILLSHFNWDKEKLMERYFDGNLEKL		PATITRILLSHFNWDKEKLMERYFDGNLEKL	2793		2547
Tsen34	H7BX14;Q8BMZ5-2;Q8BMZ5;A0A0U1RPF7;D3YY06;D3YWG5;D6RH65	123;123;123;123;123;123;123		+	+	+	+	+	Tsen34	Tsen34	H7BX14;Q8BMZ5-2;Q8BMZ5;D3YY06;D3YWG5;D6RH65	123;123;123;123;123;123	H7BX14;Q8BMZ5-2;Q8BMZ5;D3YY06;D3YWG5;D6RH65	123;123;123;123;123;123	RRQELLEKIVEGQAAKKQKLEQDSGADEGGQ	RRQELLEKIVEGQAAKKQKLEQDSGADEGGQ	RRQELLEKIVEGQAAKKQKLEQDSGADEGGQ	2797	2505	2529
Tsen34	H7BX14;Q8BMZ5-2;Q8BMZ5;A0A0U1RPF7;D3YY06;D3YWG5;D6RH65;D3YZ84	87;87;87;87;87;87;87;111		+											PRPDPRNHGLALASFKRQQEQSFQDQNTLAA			2798
Knop1	H7BX94;Q9Z2Q2;F6ZLH4;K4DI66;Q9Z2Q2-3;Q9Z2Q2-2;D3Z5V3	69;17;69;69;17;17;17			+				Knop1		E9QKQ3;Q9Z2Q2;F6ZLH4;H7BX94;K4DI66;Q9Z2Q2-3;Q9Z2Q2-2;D3Z5V3	69;17;39;69;69;17;17;17			VSKTQKADLGPQLPEKKKKKKKKKRVVANVS	VSKTQKADLGPQLPEKKKKKKKKKRVVANVS		2800	1892
Knop1	H7BX94;Q9Z2Q2	340;287			+				Knop1		E9QKQ3;Q9Z2Q2	340;287			SKKKVEQPVGEGLAVKRKKKKKKKRKENGVK	SKKKVEQPVGEGLAVKRKKKKKKKRKENGVK		2801	1894
Srsf1	H7BX95;Q6PDM2;Q6PDM2-3;Q6PDM2-2	38;38;38;38					+			Srsf1			Q6PDM2;H7BX95;Q6PDM2-3;Q6PDM2-2	38;38;38;38	LPPDIRTKDIEDVFYKYGAIRDIDLKNRRGG		LPPDIRTKDIEDVFYKYGAIRDIDLKNRRGG	2803		2533
Srsf1	H7BX95;Q6PDM2;Q6PDM2-3;Q6PDM2-2	48;48;48;48													EDVFYKYGAIRDIDLKNRRGGPPFAFVEFED			2804
Son	H9KV01;H9KV15;H9KV00;Q9QX47-4;Q9QX47-3;Q9QX47;F7CU80;H9KV02	2126;2126;2126;2086;2086;2126;268;136		+			+			Son			Q9QX47;H9KV00;Q9QX47-3;H9KV01;H9KV15;Q9QX47-4;H9KV02;F7CU80	2126;2126;2086;2126;2126;2086;136;268	VAKKSGGATIEELTEKCKQIAQSKEDDDVIV		VAKKSGGATIEELTEKCKQIAQSKEDDDVIV	2806		2543
Son	H9KV01;H9KV15;H9KV00;Q9QX47-4;Q9QX47-3;Q9QX47;Q9QX47-2;F7CU80	2073;2073;2073;2033;2033;2073;2073;215		+			+	+		Son			Q9QX47;H9KV00;Q9QX47-3;H9KV01;H9KV15;Q9QX47-4;Q9QX47-2;F7CU80	2073;2073;2033;2073;2073;2033;2073;215	SSERGRSPKRLTDLDKAQLLEIAKANAAAMC		SSERGRSPKRLTDLDKAQLLEIAKANAAAMC	2807		2539
Son	H9KV01;H9KV15;H9KV00;Q9QX47-4;Q9QX47-3;Q9QX47;Q9QX47-2;H9KV02	16;16;16;16;16;16;16;16		+	+	+	+	+	Son	Son	H9KV01;H9KV15;H9KV00;Q9QX47-4;Q9QX47-3;Q9QX47;Q9QX47-2;H9KV02	16;16;16;16;16;16;16;16	Q9QX47;H9KV00;Q9QX47-3;H9KV01;H9KV15;Q9QX47-4;Q9QX47-2;H9KV02	16;16;16;16;16;16;16;16	MAADIEQVFRSFVVSKFREIQQELSSGRSEG	MAADIEQVFRSFVVSKFREIQQELSSGRSEG	MAADIEQVFRSFVVSKFREIQQELSSGRSEG	2808	2508	2542
Son	H9KV01;H9KV15;H9KV00;Q9QX47-4;Q9QX47-3;Q9QX47;Q9QX47-2	106;106;106;106;106;106;106					+			Son			Q9QX47;H9KV00;Q9QX47-3;H9KV01;H9KV15;Q9QX47-4;Q9QX47-2	106;106;106;106;106;106;106	RCVSVQTDPTDEVPTKKSKKHKKHKNKKKKK		RCVSVQTDPTDEVPTKKSKKHKKHKNKKKKK	2810		2537
Son	H9KV01;H9KV15;H9KV00;Q9QX47-4;Q9QX47-3;Q9QX47;Q9QX47-2	273;273;273;273;273;273;273		+			+			Son			Q9QX47;H9KV00;Q9QX47-3;H9KV01;H9KV15;Q9QX47-4;Q9QX47-2	273;273;273;273;273;273;273	EPVVTMSVEYQKSVLKSLETMPPETSKTTLV		EPVVTMSVEYQKSVLKSLETMPPETSKTTLV	2811		2545
Son	H9KV01;H9KV15;H9KV00;Q9QX47-4;Q9QX47-3;Q9QX47;Q9QX47-2	139;139;139;139;139;139;139			+		+		Son	Son	H9KV01;H9KV15;H9KV00;Q9QX47-4;Q9QX47-3;Q9QX47;Q9QX47-2	139;139;139;139;139;139;139	Q9QX47;H9KV00;Q9QX47-3;H9KV01;H9KV15;Q9QX47-4;Q9QX47-2	139;139;139;139;139;139;139	EKEKKYKRQPEESESKLKSHHDGNLESDSFL	EKEKKYKRQPEESESKLKSHHDGNLESDSFL	EKEKKYKRQPEESESKLKSHHDGNLESDSFL	2812	2507	2541
Gm19965	J3QNY8	618													QSSKCQVHYRIRTGEKPYKCNECGKSFTQNI			2817
Bsg	J3QP71;P18572-2;P18572;K3W4Q8	106;123;239;68													KVGKKSEHSSEGELAKLVCKSDASYPPITDW			2818
5730507C01Rik	Q3UT17;J3QPX0	114;138													SSRRNERYVSNHSGEKLYECNERSKAFSCPS			2819
Shcbp1l	J3QQ47;Q3TTP0	57;57													SPVRSVVASPRPVKGKAARRRLQLPPVTQAE			2820
Myh14	K3W4R2;Q6URW6-2;Q6URW6;Q6URW6-3	1473;1465;1473;1506													GQQKQLLSTLEKKQRKFDQLLAEEKAAVLRA			2821
Myh14;Myh10	K3W4R2;Q6URW6-2;Q6URW6;Q6URW6-3;A0A140LI60;Q5SV64;Q3UH59;Q61879	849;841;849;882;528;859;865;828													LSALKVLQRNCAAYLKLRHWQWWRVFTKVKP;QSALRVMQRNCAAYLKLRNWQWWRLFIKVKP			2822
Myh14	K3W4R2;Q6URW6-2;Q6URW6;Q6URW6-3	1469;1461;1469;1502													TVDLGQQKQLLSTLEKKQRKFDQLLAEEKAA			2823
Myh14	K3W4R2;Q6URW6-2;Q6URW6;Q6URW6-3	1470;1462;1470;1503													VDLGQQKQLLSTLEKKQRKFDQLLAEEKAAV			2824
Phf10	K4DI61;Q9D8M7-2;Q9D8M7	238;236;238		+			+			Phf10			Q9D8M7;K4DI61;Q9D8M7-2	238;238;236	AYFDLQTHVIQVPQGKYKVLPTDRTKVSSYP		AYFDLQTHVIQVPQGKYKVLPTDRTKVSSYP	2825		2570
Ncapd3	Q6ZQK0;K4DI67	1419;1419													LSLEKESDRTVNHVTKRAISTPENSISDVTF			2827
Supv3l1	M0QWM4;Q80YD1	99;99			+				Supv3l1		Q80YD1;M0QWM4	99;99			LTRPLDKNEVKKILDKFYKRQEIQKLSADYG	LTRPLDKNEVKKILDKFYKRQEIQKLSADYG		2828	5783
Senp1	M0QWX4;P59110	386;360		+			+			Senp1			P59110;M0QWX4	360;386	YDSRARERLRRIEEQKALALQLQNQRLQEQE		YDSRARERLRRIEEQKALALQLQNQRLQEQE	2831		2572
Capn2	O08529	7					+			Capn2			O08529	7	_________MAGIAIKLAKDREAAEGLGSHE		_________MAGIAIKLAKDREAAEGLGSHE	2832		2574
Gtpbp1	O08582;A0A2R8VHC2	466;12			+		+		Gtpbp1	Gtpbp1	O08582	466	O08582	466	PVKEVRGGQTASFALKKIKRSSIRKGMVMVS	PVKEVRGGQTASFALKKIKRSSIRKGMVMVS	PVKEVRGGQTASFALKKIKRSSIRKGMVMVS	2834	2560	2584
Gtpbp1	O08582;A0A2R8VHC2;A0A2R8W725	537;83;63													ATILSMDKDCLRTGDKATVHFRFIKTPEYLH			2835
Alyref;Alyref2	O08583;O08583-2;Q9JJW6-2;G3X9I4;Q9JJW6	4;4;4;4;4		+											____________MADKMDMSLDDIIKLNRSQ			2836
Alyref;Alyref2	O08583;O08583-2;Q9JJW6-2	233;141;195		+			+			Alyref;Alyref2			O08583;O08583-2;Q9JJW6-2	233;141;195	RGGSRGRGRGTGRNSKQQLSAEELDAQLDAY		RGGSRGRGRGTGRNSKQQLSAEELDAQLDAY	2838		2588
Alyref	O08583	85													RNRPAPYSRPKQLPDKWQHDLFDSGFGGGAG			2839
Dld	O08749	143					+			Dld			O08749	143	HSAVKALTGGIAHLFKQNKVVHVNGFGKITG		HSAVKALTGGIAHLFKQNKVVHVNGFGKITG	2840		2591
Dld	O08749	273													SKNFQRILQRQGFKFKLNTKVTGATKKSDGK			2842
Dld	O08749	277			+		+		Dld	Dld	O08749	277	O08749	277	QRILQRQGFKFKLNTKVTGATKKSDGKIDVS	QRILQRQGFKFKLNTKVTGATKKSDGKIDVS	QRILQRQGFKFKLNTKVTGATKKSDGKIDVS	2843	2571	2595
Dld	O08749	122			+		+		Dld	Dld	O08749	122	O08749	122	ASRGIEIPEVRLNLEKMMEQKHSAVKALTGG	ASRGIEIPEVRLNLEKMMEQKHSAVKALTGG	ASRGIEIPEVRLNLEKMMEQKHSAVKALTGG	2844	2569	2593
Dld	O08749	132													RLNLEKMMEQKHSAVKALTGGIAHLFKQNKV			2845
Dld	O08749	420			+		+		Dld	Dld	O08749	420	O08749	420	SEEQLKEEGIEFKIGKFPFAANSRAKTNADT	SEEQLKEEGIEFKIGKFPFAANSRAKTNADT	SEEQLKEEGIEFKIGKFPFAANSRAKTNADT	2846	2568	2592
Dld	O08749	271													EISKNFQRILQRQGFKFKLNTKVTGATKKSD			2847
Dld	O08749	66			+		+		Dld	Dld	O08749	66	O08749	66	PGGYVAAIKSAQLGFKTVCIEKNETLGGTCL	PGGYVAAIKSAQLGFKTVCIEKNETLGGTCL	PGGYVAAIKSAQLGFKTVCIEKNETLGGTCL	2848	2572	2596
Dld	O08749	410			+		+		Dld	Dld	O08749	410	O08749	410	THPEVAWVGKSEEQLKEEGIEFKIGKFPFAA	THPEVAWVGKSEEQLKEEGIEFKIGKFPFAA	THPEVAWVGKSEEQLKEEGIEFKIGKFPFAA	2850	2573	2597
Prkcsh	O08795;O08795-2	424;431													YELTTNEYVYRLCPFKLVSQKPKHGGSPTSL			2851
Ell	O08856	5		+											___________MAALKEARSYGLSCGRVSDG			2852
Atox1	O08997	60			+		+		Atox1	Atox1	O08997	60	O08997	60	EHSSDTLLATLNKTGKAVSYLGPK_______	EHSSDTLLATLNKTGKAVSYLGPK_______	EHSSDTLLATLNKTGKAVSYLGPK_______	2854	2577	2607
Hdac1	O09106	8													________MAQTQGTKRKVCYYYDGDVGNYY			2857
Hdac1	O09106	412			+		+	+	Gm10093;Hdac1	Hdac1;Gm10093	D3YYI8;O09106	412;412	O09106;D3YYI8	412;412	DEEDPDKRISICSSDKRIACEEEFSDSDEEG	DEEDPDKRISICSSDKRIACEEEFSDSDEEG	DEEDPDKRISICSSDKRIACEEEFSDSDEEG	2859	1050	1158
Hdac1	O09106	74													ANAEEMTKYHSDDYIKFLRSIRPDNMSEYSK			2861
Map2k3	O09110;A0A0R4J1Q6	32;32			+		+	+	Map2k3	Map2k3	O09110	32	O09110	32	GKSKRKKDLRISCVSKPPVSNPTPPRNLDSR	GKSKRKKDLRISCVSKPPVSNPTPPRNLDSR	GKSKRKKDLRISCVSKPPVSNPTPPRNLDSR	2862	2585	2613
Ndufb11	O09111	43		+	+				Ndufb11		O09111	43			RWESSRAVIAPSGVEKKRQREPTMQWQEDPE	RWESSRAVIAPSGVEKKRQREPTMQWQEDPE		2863	2586
Amacr	O09174	57					+			Amacr			O09174	57	ENFLARGKRSLALDLKRSQGVTVLRRMCARA		ENFLARGKRSLALDLKRSQGVTVLRRMCARA	2865		2625
Psmc3ip	O35047	148													LKKECAQYTERLKNIKAATNHVTPEEKEKVY			2866
Grcc10	O35127	101					+	+		Grcc10			O35127	101	KSYEAQDPEIASLSGKLKALFLPPMTLPPHG		KSYEAQDPEIASLSGKLKALFLPPMTLPPHG	2867		2629
Phb2	O35129;F6QPR1	216;74			+		+		Phb2	Phb2	O35129;F6QPR1	216;74	O35129;F6QPR1	216;74	QVAQQEAQRAQFLVEKAKQEQRQKIVQAEGE	QVAQQEAQRAQFLVEKAKQEQRQKIVQAEGE	QVAQQEAQRAQFLVEKAKQEQRQKIVQAEGE	2868	2592	2631
Phb2	O35129;F6QPR1	262;120					+			Phb2			O35129;F6QPR1	262;120	GYIKLRKIRAAQNISKTIATSQNRIYLTADN		GYIKLRKIRAAQNISKTIATSQNRIYLTADN	2870		2630
Phb2	O35129;F6QPR1	250;108			+				Phb2		O35129;F6QPR1	250;108			AKMLGEALSKNPGYIKLRKIRAAQNISKTIA	AKMLGEALSKNPGYIKLRKIRAAQNISKTIA		2871	2593
Phb2	O35129;F6QPR1;F6Q8V7	147;57;84			+				Phb2		O35129;F6QPR1;F6Q8V7	147;57;84			VLPSIVNEVLKSVVAKFNASQLITQRAQVSL	VLPSIVNEVLKSVVAKFNASQLITQRAQVSL		2872	2594
Emg1	O35130	154			+				Emg1		O35130	154			QLLHKLSVRAADGPQKLLKVIKNPVSDHFPV	QLLHKLSVRAADGPQKLLKVIKNPVSDHFPV		2873	2595
Emg1	O35130;A0A0N4SUL6	37;37													WETTPPKKLRLGAGSKCGGRRLIVVLEGASL			2876
Polr1a	O35134;A0A0U1RPX8	5;5													___________MLASKHTPWRRLQGISFGMY			2877
Polr1a	O35134;A0A0U1RPM9	1318;344													KVDIQESFCMGEKRNKFQVYELRFQFLPHAY			2878
Cpsf2	O35218	680			+		+		Cpsf2	Cpsf2	O35218	680	O35218	680	DAPSDSSAMAQQKAMKSLFGEDEKELGEETE	DAPSDSSAMAQQKAMKSLFGEDEKELGEETE	DAPSDSSAMAQQKAMKSLFGEDEKELGEETE	2879	2600	2636
Cpsf2	O35218	298													QVEWMSDKLMRCFEDKRNNPFQFRHLSLCHG			2880
Cpsf2	O35218	290			+		+		Cpsf2	Cpsf2	O35218	290	O35218	290	NVVEFSKSQVEWMSDKLMRCFEDKRNNPFQF	NVVEFSKSQVEWMSDKLMRCFEDKRNNPFQF	NVVEFSKSQVEWMSDKLMRCFEDKRNNPFQF	2881	2602	2637
Psmd4	O35226;O35226-2;O35226-5;O35226-4;O35226-3	83;83;83;83;83													TGRILSKLHTVQPKGKITFCTGIRVAHLALK			2882
Psmd4	O35226;O35226-2;O35226-5;O35226-4;O35226-3	74;74;74;74;74	+	+	+		+		Psmd4	Psmd4	O35226;O35226-2;O35226-5;O35226-4;O35226-3	74;74;74;74;74	O35226;O35226-2;O35226-5;O35226-4;O35226-3	74;74;74;74;74	EVLTTLTPDTGRILSKLHTVQPKGKITFCTG	EVLTTLTPDTGRILSKLHTVQPKGKITFCTG	EVLTTLTPDTGRILSKLHTVQPKGKITFCTG	2884	2604	2639
Chek1	O35280;G3UYC5;G3UX84	53;53;53													KIVDMKRAIDCPENIKKEICINKMLSHENVV			2886
Chek1	O35280;G3UYC5;G3UX84	60;60;60													AIDCPENIKKEICINKMLSHENVVKFYGHRR			2888
Dhx15	O35286;Q497W9;A0A0G2JG10;A0A0G2JGQ5	17;17;17;17		+	+	+	+	+	Dhx15	Dhx15	O35286	17	O35286	17	SKRHRLDLGEDYPSGKKRAGTDGKDRERDRD	SKRHRLDLGEDYPSGKKRAGTDGKDRERDRD	SKRHRLDLGEDYPSGKKRAGTDGKDRERDRD	2890	2611	2645
Dhx15	O35286	777			+		+		Dhx15	Dhx15	O35286	777	O35286	777	APQYYDMSNFPQCEAKRQLDRIIAKLQSKEY	APQYYDMSNFPQCEAKRQLDRIIAKLQSKEY	APQYYDMSNFPQCEAKRQLDRIIAKLQSKEY	2891	2609	2646
Dhx15	O35286	786			+		+		Dhx15	Dhx15	O35286	786	O35286	786	FPQCEAKRQLDRIIAKLQSKEYSQY______	FPQCEAKRQLDRIIAKLQSKEYSQY______	FPQCEAKRQLDRIIAKLQSKEYSQY______	2892	2610	2647
Dhx15	O35286;Q497W9;A0A0G2JG10	488;488;488			+		+		Dhx15	Dhx15	O35286	488	O35286	488	AGRTRPGKCFRLYTEKAYKTEMQDNTYPEIL	AGRTRPGKCFRLYTEKAYKTEMQDNTYPEIL	AGRTRPGKCFRLYTEKAYKTEMQDNTYPEIL	2893	2612	2648
Purb	O35295	279					+			Purb			O35295	279	PSYRNAITVPFKAWGKFGGAFCRYADEMKEI		PSYRNAITVPFKAWGKFGGAFCRYADEMKEI	2894		2651
Srsf5	O35326;Q9D8S5;S4R2G3	18;18;18		+											GCRVFIGRLNPAAREKDVERFFKGYGRIRDI			2895
Srsf5	O35326;Q9D8S5	175;175		+			+	+		Srsf5			O35326;Q9D8S5	175;175	AIEKLSGKEINGRKIKLIEGSKRHRSRSRSR		AIEKLSGKEINGRKIKLIEGSKRHRSRSRSR	2896		2655
Srsf5	O35326;Q9D8S5	181;181					+			Srsf5			O35326;Q9D8S5	181;181	GKEINGRKIKLIEGSKRHRSRSRSRSRTRSS		GKEINGRKIKLIEGSKRHRSRSRSRSRTRSS	2897		2656
Srsf5	O35326;Q9D8S5;S4R2G3	36;36;36		+			+			Srsf5			O35326;Q9D8S5;S4R2G3	36;36;36	ERFFKGYGRIRDIDLKRGFGFVEFEDPRDAD		ERFFKGYGRIRDIDLKRGFGFVEFEDPRDAD	2898		2657
Kpna4	O35343;A0A0B4J1E7	6;108			+				Kpna4		O35343	6			__________MADNEKLDNQRLKNFKNKGRD	__________MADNEKLDNQRLKNFKNKGRD		2900	2619
Exoc4	O35382;Q8C391;Q9CXE1	9;9;9			+		+		Exoc4	Exoc4	Q8C391;Q9CXE1;O35382	9;9;9	O35382;Q8C391;Q9CXE1	9;9;9	_______MAAEAAGGKYRSTVSKSKDPSGLL	_______MAAEAAGGKYRSTVSKSKDPSGLL	_______MAAEAAGGKYRSTVSKSKDPSGLL	2901	2623	2660
Exoc4	O35382;Q8C391;Q9CXE1	18;18;18													AEAAGGKYRSTVSKSKDPSGLLISVIRTLST			2903
Ech1	O35459	76					+			Ech1			O35459	76	SAQKHVLHVQLNRPEKRNAMNRAFWRELVEC		SAQKHVLHVQLNRPEKRNAMNRAFWRELVEC	2904		2661
Ech1	O35459;F7B227	316;166			+		+		Ech1	Ech1	O35459;F7B227	316;166	O35459;F7B227	316;166	LQTQDIIKSVQAAMEKRDTKSITFSKL____	LQTQDIIKSVQAAMEKRDTKSITFSKL____	LQTQDIIKSVQAAMEKRDTKSITFSKL____	2905	2624	2662
Fkbp8	O35465-2;O35465;F6WP10	325;324;20													QGEYSEAIPILRAALKLEPSNKTIHAELSKL			2906
Fkbp8	O35465-2;O35465	275;274													QLKVKCLNNLAASQLKLDHYRAALRSCSQVL			2907
Fkbp8	O35465-2;O35465	215;214													LEMLSGQERVALANRKRECGNAHYQRADFVL			2908
Slc27a2	O35488;A2ANX6	291;155													LHGCIVVGATLALRSKFSASQFWDDCRKYNV			2909
C1qbp	Q8R5L1;O35658	89;88					+			C1qbp			O35658;Q8R5L1	88;89	TEGDKAFVEFLTDEIKEEKKIQKHKSLPKMS		TEGDKAFVEFLTDEIKEEKKIQKHKSLPKMS	2911		2678
C1qbp	Q8R5L1;O35658	92;91					+			C1qbp			O35658;Q8R5L1	91;92	DKAFVEFLTDEIKEEKKIQKHKSLPKMSGDW		DKAFVEFLTDEIKEEKKIQKHKSLPKMSGDW	2912		2679
C1qbp	Q8R5L1;O35658	93;92													KAFVEFLTDEIKEEKKIQKHKSLPKMSGDWE			2913
C1qbp	Q8R5L1;O35658	121;120													DWELEVNGTEAKLLRKVAGEKITVTFNINNS			2914
Nudc	O35685	328		+											ILKKFMDQHPEMDFSKAKFN___________			2916
Nudc	O35685	276		+	+				Nudc		O35685	276			SDPEINTKKINPENSKLSDLDSETRSMVEKM	SDPEINTKKINPENSKLSDLDSETRSMVEKM		2917	2635
Nudc	O35685	68					+			Nudc			O35685	68	KLITQTFNHHNQLAQKARREKRARQETERRE		KLITQTFNHHNQLAQKARREKRARQETERRE	2918		2680
Nudc	O35685	84													ARREKRARQETERREKAERAARLAKEAKAET			2919
[truncated: 4,734 more rows]

## Sheet: EV8B
	All Acetylation Sites	Percent of All Sites	Sirt Regulated	Percent of Regulated Sites
Unique to this Study	2551	0.37888	769	0.442972
Identified in mESCs	563	0.083618	99	0.0570276
Identified in MEFs	1340	0.19902	402	0.231567
Identified in mESCs & MEFs	2279	0.338482	466	0.268433
Total	6733		1736

## Sheet: EV8C
	Regulated Acetylation Sites in Each Dataset
	Dataset	# of Acetylation Sites Identified	# Regulated	Percent Regulated
	This Study	6733	1736	0.257835
	Narita et al., 2021 (mESCs)	8357	600	0.0717961
	Weinert et al., 2018 (MEFs)	9230	619	0.0670639

## Sheet: EV8D
Bar Chart Figure 5D
	All Acetylation Sites	Percent of All Sites	Sirt Regulated	Percent of Regulated Sites
Not Reported as p300 Regulated	6061	0.900193	1457	0.839286
p300 Regulated in mESCs	248	0.0368335	110	0.0633641
p300 Regulated in MEFs	272	0.040398	99	0.0570276
p300 Regulated in mESCs & MEFs	152	0.0225754	70	0.0403226
Total	6733		1736

## Sheet: EV8E
	Fisher Exact Test
	Regulation in This Study	p300 Category	Number of Acetylation Sites (This Study)	Sirtuin Regulated Size	Category size	Intersection size	Enrichment factor	P value	Benj. Hoch. FDR
	Sirtuin Regulated	p300 Regulated in mESCs	6733	1736	400	180	1.7453	4.4333e-18	4.4333e-18
	Sirtuin Regulated	p300 Regulated in MEFs	6733	1736	424	169	1.5459	1.9393e-11	1.9393e-11
