# Supplementary material for: Altering metabolism programs cell identity via NAD+-dependent deacetylation
Source: EMBO J. 2025 Apr 25;44(11):3056–84. doi: 10.1038/s44318-025-00417-0 (PMC12130289; doi:10.1038/s44318-025-00417-0)
Supplement: Supplementary file 11 — Data Set EV9 [file 44318_2025_417_MOESM11_ESM.xlsx]

## Sheet: EV9
Gene Name	stringdb::canonical name	GO Term Enrichment (Protein)	GO Term	# of Regulated Sites	Site Enrichment
Med6	Q921D4	GO.0019827;GO.0016592	stem cell population maintenance;mediator complex	2	Sirtuin Only;Sirtuin & p300 (ESC/MEF)
Kdm3a	Q6PCM1			1	Sirtuin Only
Ybx1	P62960			1	Sirtuin Only
Tead4	Q62296			1	Sirtuin Only
Kdm3b	Q6ZPY7			2	Sirtuin Only;Sirtuin Only
Fkbp4	P30416			3	Sirtuin Only;Sirtuin Only;Sirtuin Only
Smarcd2	Q99JR8	GO.0016514	SWI/SNF complex	1	Sirtuin Only
Wapal	Q65Z40			5	Sirtuin Only;Sirtuin Only;Sirtuin Only;Sirtuin Only;Sirtuin Only
Gltscr2	Q8BK35			3	Sirtuin Only;Sirtuin Only;Sirtuin Only
Hist1h1c	P15864	GO.0035327	transcriptionally active chromatin	1	Sirtuin Only
Leo1	Q5XJE5	GO.0019827	stem cell population maintenance	1	Sirtuin Only
Npm1	Q61937			5	Sirtuin Only;Sirtuin Only;Sirtuin Only;Sirtuin Only;Sirtuin Only
Znf445	Q8R2V3			1	Sirtuin Only
Hmgb2	P30681			6	Sirtuin Only;Sirtuin Only;Sirtuin & p300 (ESC/MEF);Sirtuin Only;Sirtuin Only;Sirtuin Only
Prpf6	Q91YR7			1	Sirtuin Only
Gmnn	O88513			1	Sirtuin Only
Nipbl	Q6KCD5	GO.0019827	stem cell population maintenance	8	Sirtuin & p300 (ESC/MEF);Sirtuin & p300 (ESC);Sirtuin Only;Sirtuin Only;Sirtuin Only;Sirtuin Only;Sirtuin Only;Sirtuin Only
Tle4	Q62441			2	Sirtuin Only;Sirtuin Only
Pou5f1	P20263	GO.0019827	stem cell population maintenance	1	Sirtuin Only
Ino80c	Q8BHA0	GO.0031011	Ino80 complex	1	Sirtuin Only
Znf281	Q99LI5			3	Sirtuin Only;Sirtuin & p300 (ESC);Sirtuin Only
Sfpq	Q8VIJ6			3	Sirtuin Only;Sirtuin Only;Sirtuin Only
Vprbp	Q80TR8			1	Sirtuin Only
Yeats4	Q9CR11	GO.0000118	histone deacetylase complex	1	Sirtuin Only
Kat2a	Q9JHD2			1	Sirtuin Only
Hmgn3	Q9DCB1			1	Sirtuin Only
Med17	Q8VCD5	GO.0019827;GO.0016592	stem cell population maintenance;mediator complex	1	Sirtuin Only
Esco1	Q69Z69			1	Sirtuin Only
Taf12	Q8VE65			1	Sirtuin & p300 (ESC)
Kat6b	Q8BRB7			9	Sirtuin Only;Sirtuin Only;Sirtuin & p300 (MEF);Sirtuin & p300 (MEF);Sirtuin Only;Sirtuin Only;Sirtuin Only;Sirtuin Only;Sirtuin Only
Kif22	Q3V300			1	Sirtuin Only
Exosc10	P56960	GO.0035327	transcriptionally active chromatin	2	Sirtuin Only;Sirtuin Only
Taf7	Q9R1C0			1	Sirtuin & p300 (MEF)
Bach1	P97302			1	Sirtuin Only
Cebpz	P53569			2	Sirtuin Only;Sirtuin Only
Taf1	Q8BR59			1	Sirtuin Only
Vps72	Q62481	GO.0019827	stem cell population maintenance	1	Sirtuin Only
Hist1h1b	P43276			1	Sirtuin Only
Nr2c2	P49117			1	Sirtuin Only
Hist1h1e	P43274			1	Sirtuin Only
Rbmxl1	Q91VM5			2	Sirtuin & p300 (MEF);Sirtuin Only
Cecr2	E9Q2Z1			3	Sirtuin Only;Sirtuin Only;Sirtuin Only
Dnmt3b	O88509			1	Sirtuin Only
Dcaf13	Q6PAC3			2	Sirtuin & p300 (ESC);Sirtuin Only
Phc1	Q64028	GO.0031519	PcG protein complex	2	Sirtuin & p300 (ESC);Sirtuin Only
Nanog	Q80Z64	GO.0019827	stem cell population maintenance	1	Sirtuin Only
Dmap1	Q9JI44			2	Sirtuin Only;Sirtuin Only
Yap1	P46938	GO.0019827	stem cell population maintenance	1	Sirtuin Only
Uba1	Q02053			1	Sirtuin Only
Uimc1	Q5U5Q9			1	Sirtuin Only
Hells	Q60848			3	Sirtuin Only;Sirtuin Only;Sirtuin Only
Chaf1b	Q9D0N7			1	Sirtuin Only
Med28	Q920D3	GO.0019827;GO.0016592	stem cell population maintenance;mediator complex	1	Sirtuin Only
Ncoa6	Q9JL19			3	Sirtuin Only;Sirtuin Only;Sirtuin Only
Hira	Q61666			2	Sirtuin Only;Sirtuin Only
Gli3	Q61602	GO.0016592	mediator complex	1	Sirtuin Only
Chd4	Q6PDQ2	GO.0000118	histone deacetylase complex	1	Sirtuin Only
Smarca5	Q91ZW3			3	Sirtuin Only;Sirtuin Only;Sirtuin Only
Rif1	Q6PR54	GO.0019827	stem cell population maintenance	6	Sirtuin Only;Sirtuin Only;Sirtuin Only;Sirtuin Only;Sirtuin & p300 (ESC);Sirtuin Only
Cbx1	P83917			1	Sirtuin Only
Ell	O08856	GO.0035327	transcriptionally active chromatin	1	Sirtuin Only
Parp1	P11103			13	Sirtuin Only;Sirtuin Only;Sirtuin & p300 (ESC);Sirtuin & p300 (ESC);Sirtuin Only;Sirtuin Only;Sirtuin Only;Sirtuin & p300 (ESC/MEF);Sirtuin Only;Sirtuin Only;Sirtuin Only;Sirtuin Only;Sirtuin Only
Mecp2	Q9Z2D6			1	Sirtuin & p300 (ESC)
Mtf2	Q02395	GO.0019827	stem cell population maintenance	1	Sirtuin & p300 (ESC)
Polr2a	P08775			1	Sirtuin Only
Ddx54	Q8K4L0			1	Sirtuin Only
Bcl9	Q9D219	GO.0019827	stem cell population maintenance	2	Sirtuin Only;Sirtuin & p300 (ESC/MEF)
Max	P28574			1	Sirtuin Only
Baz2a	Q91YE5			4	Sirtuin & p300 (ESC);Sirtuin Only;Sirtuin & p300 (ESC);Sirtuin Only
H2afy	Q9QZQ8	GO.0031519	PcG protein complex	1	Sirtuin Only
Brca1	P48754			1	Sirtuin Only
Timeless	Q9R1X4			1	Sirtuin Only
Ahctf1	Q8CJF7			4	Sirtuin Only;Sirtuin Only;Sirtuin & p300 (ESC);Sirtuin Only
Rnf40	Q3U319			1	Sirtuin Only
Thrap3	Q569Z6	GO.0016592	mediator complex	6	Sirtuin Only;Sirtuin Only;Sirtuin & p300 (ESC);Sirtuin & p300 (ESC/MEF);Sirtuin & p300 (ESC);Sirtuin Only
Exosc9	Q9JHI7			1	Sirtuin Only
Crebbp	P45481	GO.0019827	stem cell population maintenance	7	Sirtuin & p300 (MEF);Sirtuin Only;Sirtuin Only;Sirtuin Only;Sirtuin Only;Sirtuin & p300 (ESC/MEF);Sirtuin Only
Hcfc1	Q61191			3	Sirtuin Only;Sirtuin & p300 (ESC);Sirtuin Only
Dnmt1	P13864			2	Sirtuin Only;Sirtuin Only
Tead1	P30051			1	Sirtuin Only
Mycn	P03966			1	Sirtuin Only
Baz1b	Q9Z277			3	Sirtuin Only;Sirtuin Only;Sirtuin Only
Ice1	E9Q286	GO.0035327	transcriptionally active chromatin	1	Sirtuin Only
Snw1	Q9CSN1			7	Sirtuin & p300 (ESC/MEF);Sirtuin Only;Sirtuin & p300 (MEF);Sirtuin Only;Sirtuin Only;Sirtuin Only;Sirtuin & p300 (ESC)
Msh6	P54276			3	Sirtuin Only;Sirtuin Only;Sirtuin Only
Mcrs1	Q99L90	GO.0031011	Ino80 complex	2	Sirtuin Only;Sirtuin Only
Ogt	Q8CGY8			1	Sirtuin Only
Smarce1	O54941	GO.0016514	SWI/SNF complex	2	Sirtuin Only;Sirtuin Only
Ctr9	Q8CHI1	GO.0019827;GO.0035327	stem cell population maintenance;transcriptionally active chromatin	1	Sirtuin Only
Zfp37	P17141			2	Sirtuin Only;Sirtuin Only
Tcerg1	Q8CGF7			1	Sirtuin Only
Ncoa2	Q61026			6	Sirtuin Only;Sirtuin & p300 (MEF);Sirtuin & p300 (ESC/MEF);Sirtuin & p300 (ESC/MEF);Sirtuin Only;Sirtuin Only
Mphosph8	Q3TYA6			4	Sirtuin Only;Sirtuin Only;Sirtuin Only;Sirtuin Only
Chaf1a	Q9QWF0			1	Sirtuin & p300 (ESC)
Med12	A2AGH6	GO.0019827;GO.0016592	stem cell population maintenance;mediator complex	3	Sirtuin & p300 (MEF);Sirtuin Only;Sirtuin Only
Tet1	Q3URK3	GO.0019827	stem cell population maintenance	6	Sirtuin Only;Sirtuin Only;Sirtuin Only;Sirtuin Only;Sirtuin Only;Sirtuin Only
Tfap2c	Q61312	GO.0019827	stem cell population maintenance	2	Sirtuin Only;Sirtuin Only
Trip12	G5E870			2	Sirtuin Only;Sirtuin Only
Supt6h	Q62383	GO.0035327	transcriptionally active chromatin	1	Sirtuin Only
Atrx	Q61687			2	Sirtuin Only;Sirtuin Only
Hmgb1	P63158			7	Sirtuin Only;Sirtuin Only;Sirtuin Only;Sirtuin & p300 (MEF);Sirtuin Only;Sirtuin Only;Sirtuin Only
Hist1h1a	P43275			1	Sirtuin Only
Trrap	Q80YV3	GO.0000118	histone deacetylase complex	2	Sirtuin & p300 (MEF);Sirtuin Only
Fus	P56959			3	Sirtuin Only;Sirtuin Only;Sirtuin Only
Akap8l	Q9R0L7			2	Sirtuin Only;Sirtuin Only
Smarca4	Q3TKT4	GO.0019827;GO.0016514	stem cell population maintenance;SWI/SNF complex	8	Sirtuin & p300 (ESC);Sirtuin Only;Sirtuin & p300 (ESC);Sirtuin Only;Sirtuin Only;Sirtuin Only;Sirtuin Only;Sirtuin Only
Nfrkb	Q6PIJ4	GO.0031011	Ino80 complex	2	Sirtuin Only;Sirtuin Only
Hnrnpk	P61979			1	Sirtuin Only
Arnt	P53762			2	Sirtuin Only;Sirtuin Only
Ncoa3	O09000			2	Sirtuin Only;Sirtuin Only
Rbbp7	Q60973	GO.0000118;GO.0031519	histone deacetylase complex;PcG protein complex	1	Sirtuin Only
Nasp	Q99MD9			5	Sirtuin & p300 (ESC/MEF);Sirtuin & p300 (ESC/MEF);Sirtuin & p300 (ESC/MEF);Sirtuin Only;Sirtuin Only
Klf4	Q60793	GO.0019827	stem cell population maintenance	2	Sirtuin Only;Sirtuin Only
Ash2l	Q91X20			2	Sirtuin Only;Sirtuin Only
Ddx5	Q61656			1	Sirtuin Only
Rrp1b	Q91YK2			1	Sirtuin Only
Kat2b	Q9JHD1			1	Sirtuin Only
Pbrm1	Q8BSQ9			1	Sirtuin Only
Hnrnpa2b1	O88569			2	Sirtuin Only;Sirtuin & p300 (ESC)
Cdk4	P30285			1	Sirtuin Only
Trim28	Q62318			5	Sirtuin Only;Sirtuin Only;Sirtuin Only;Sirtuin Only;Sirtuin Only
Cbx2	P30658	GO.0031519	PcG protein complex	1	Sirtuin Only
Cbx8	Q9QXV1	GO.0031519	PcG protein complex	1	Sirtuin Only
Tipin	Q91WA1			1	Sirtuin Only
Orc2	Q60862			1	Sirtuin Only
Mga	A2AWL7			3	Sirtuin Only;Sirtuin Only;Sirtuin Only
Ppid	Q9CR16			1	Sirtuin Only
Ino80	Q6ZPV2	GO.0031011	Ino80 complex	2	Sirtuin Only;Sirtuin & p300 (MEF)
Arid1a	A2BH40	GO.0019827;GO.0016514	stem cell population maintenance;SWI/SNF complex	7	Sirtuin & p300 (ESC);Sirtuin & p300 (ESC);Sirtuin & p300 (MEF);Sirtuin Only;Sirtuin Only;Sirtuin Only;Sirtuin & p300 (ESC)
Mybl1	P51960			1	Sirtuin Only
Paf1	Q8K2T8	GO.0019827	stem cell population maintenance	3	Sirtuin Only;Sirtuin Only;Sirtuin Only
Sox2	P48432	GO.0019827	stem cell population maintenance	2	Sirtuin Only;Sirtuin Only
Mybl2	P48972			1	Sirtuin Only
Esco2	Q8CIB9			1	Sirtuin Only
Ing3	Q8VEK6	GO.0000118	histone deacetylase complex	1	Sirtuin Only
Tada3	Q8R0L9			2	Sirtuin Only;Sirtuin Only
Incenp	Q9WU62			1	Sirtuin Only
Med15	Q924H2	GO.0019827;GO.0016592	stem cell population maintenance;mediator complex	1	Sirtuin Only
Brd4	Q9ESU6			6	Sirtuin Only;Sirtuin Only;Sirtuin & p300 (ESC/MEF);Sirtuin Only;Sirtuin Only;Sirtuin Only
Gnl3	Q8CI11	GO.0019827	stem cell population maintenance	1	Sirtuin Only
Ncoa1	P70365			2	Sirtuin & p300 (ESC);Sirtuin Only
Ctdp1	Q7TSG2			1	Sirtuin & p300 (ESC/MEF)
Hat1	Q8BY71			1	Sirtuin Only
Rbpj	P31266	GO.0019827	stem cell population maintenance	1	Sirtuin Only
Hmgn1	P18608			1	Sirtuin & p300 (ESC)
Rad21	Q61550			1	Sirtuin & p300 (ESC/MEF)
Suz12	Q80U70	GO.0031519	PcG protein complex	1	Sirtuin Only
Dhx9	O70133			2	Sirtuin Only;Sirtuin Only
Smarcc1	P97496	GO.0016514	SWI/SNF complex	4	Sirtuin Only;Sirtuin Only;Sirtuin Only;Sirtuin Only
Brd8	Q8R3B7	GO.0000118	histone deacetylase complex	6	Sirtuin Only;Sirtuin Only;Sirtuin & p300 (ESC/MEF);Sirtuin Only;Sirtuin Only;Sirtuin & p300 (MEF)
Taf11	Q99JX1			1	Sirtuin Only
Phf10	Q9D8M7			1	Sirtuin Only
Sf3b1	Q99NB9			3	Sirtuin Only;Sirtuin Only;Sirtuin Only
Mef2d	Q63943			1	Sirtuin Only
Kat5	Q8CHK4	GO.0000118	histone deacetylase complex	1	Sirtuin Only
Cbx3	P23198			2	Sirtuin Only;Sirtuin Only
Znf143	O70230			1	Sirtuin Only
Arid1b	E9Q4N7	GO.0016514	SWI/SNF complex	1	Sirtuin Only
Med1	Q925K0	GO.0016592	mediator complex	2	Sirtuin & p300 (ESC);Sirtuin Only
Aff4	Q9ESC8	GO.0035327	transcriptionally active chromatin	6	Sirtuin & p300 (MEF);Sirtuin Only;Sirtuin Only;Sirtuin Only;Sirtuin Only;Sirtuin Only
Mafg	O54790			1	Sirtuin Only
Ep400	Q8VDF4	GO.0000118	histone deacetylase complex	7	Sirtuin Only;Sirtuin Only;Sirtuin Only;Sirtuin Only;Sirtuin Only;Sirtuin Only;Sirtuin Only
Xrcc1	Q60596			1	Sirtuin Only
