# Supplementary material for: Altering metabolism programs cell identity via NAD+-dependent deacetylation
Source: EMBO J. 2025 Apr 25;44(11):3056–84. doi: 10.1038/s44318-025-00417-0 (PMC12130289; doi:10.1038/s44318-025-00417-0)
Supplement: Supplementary file 12 — Data Set EV10 [file 44318_2025_417_MOESM12_ESM.xlsx]

## Sheet: EV10A
Factor	Motif	Evidence	Activity_Condition_1	Activity_Condition_2	Activity_Condition_3	Activity_Condition_4	MinimalActivityPvalue	WeightedPvalue	Pearsons	CausalTF
AHR	AHR_1.motif	Direct	0.00766065	0.00803687	0.00767134	0.00731644	0.0987814	0.0182789	0.0321686	0
AIRE	AIRE_1.motif	Direct	0.0019993	0.00138793	0.00173391	0.00172416	0.0665188	0.0476945	0.707798	0
ALX1	ALX1_2.motif	Direct	-0.00193801	-0.00141275	-0.00137714	-0.00171434	0.0884749	0.215472	0.320242	0
ALX3	ALX3_2.motif	Direct	-0.00292236	-0.00302075	-0.00268409	-0.00295315	0.0532306	0.0216732	-0.129941	0
ALX3	ALX3_1.motif	Direct	0.000354259	0.000329373	0.000386757	0.000438318	0.0416652	0.0141797	-0.0838074	0
ALX4	ALX4_1.motif	Direct	-0.00232482	-0.00221607	-0.00205161	-0.00266841	0.0309902	0.271255	-0.505454	0
AR	AR_1.motif	Direct	-2.42379e-05	0.000160576	0.000210505	-0.000150004	0.0856245	0.222221	-0.0637508	0
ARID1A	ARID3A_2.motif	Inferred	-0.00258179	-0.00278352	-0.00304245	-0.00335528	0.0954326	0.00715382	0.308929	0
ARID1B	ARID3A_2.motif	Inferred	-0.00258179	-0.00278352	-0.00304245	-0.00335528	0.0954326	0.0266062	-0.233352	0
ARID2	ARID2_1.motif	Direct	-0.00304802	-0.00305259	-0.00362753	-0.00329961	0.058297	0.0215607	0.0916685	0
ARID3A	ARID3A_2.motif	Direct	-0.00258179	-0.00278352	-0.00304245	-0.00335528	0.0954326	0.0601279	-0.513274	0
ARID3B	ARID3B_2.motif	Direct	-0.00475181	-0.00510124	-0.00457749	-0.00511073	0.223132	0.0627168	0.0871265	0
ARID3B	ARID3B_1.motif	Direct	-0.00492563	-0.00538224	-0.00577036	-0.00585289	0.122797	0.0551582	-0.094609	0
ARID4A	ARID3A_2.motif	Inferred	-0.00258179	-0.00278352	-0.00304245	-0.00335528	0.0954326	0.0517986	0.0386868	0
ARID4B	ARID3A_2.motif	Inferred	-0.00258179	-0.00278352	-0.00304245	-0.00335528	0.0954326	0.126675	-0.451372	0
ARID5A	ARID5A_1.motif	Direct	-0.00822172	-0.0072456	-0.00632284	-0.00678186	0.00106149	0.0125422	-0.485256	0
ARID5B	ARID5B_1.motif	Direct	-0.00146562	-0.0016654	-0.00120344	-0.00104785	0.0136014	0.00171775	0.0821494	2
ARNT	ARNT_2.motif	Direct	0.000134582	0.000199073	0.000700163	0.000325213	0.0766992	0.0318399	0.0795392	0
ARNT	ARNT_1.motif	Direct	-0.00213081	-0.00171086	-0.00209913	-0.00227056	0.188513	0.0570616	-0.770083	0
ARNT2	ARNT2_1.motif	Direct	-0.00288094	-0.00310229	-0.00401805	-0.00448263	0.0074664	0.013729	0.553473	0
ARNTL	ARNTL_1.motif	Direct	-0.0011157	-0.000451505	-0.000177294	-0.00015409	0.0159158	0.00343594	0.77857	2
ARNTL2	ARNTL2_1.motif	Direct	0.00142402	0.00164715	0.00102469	0.000869471	0.00586528	0.0198984	0.718978	0
ARX	ARX_1.motif	Direct	-0.00146202	-0.00107453	-0.00169883	-0.00152911	0.0145343	0.157038	-0.00899568	0
ASCL1	MYF5_1.motif	Inferred	0.00995252	0.0106569	0.0111086	0.0112387	0.00916313	0.00632505	-0.727279	0
ASCL2	ASCL2_1.motif	Direct	0.0122792	0.0115543	0.0110524	0.0112755	0.0554772	0.00395479	0.303511	0
ASCL3	MYF6_1.motif	Inferred	0.00101493	0.00203222	0.00250574	0.00286443	0.00519006	0.0307928	-0.209383	0
ASCL4	MYF6_1.motif	Inferred	0.00101493	0.00203222	0.00250574	0.00286443	0.00519006	0.02719	-0.265073	0
ASCL5	MYF5_1.motif	Inferred	0.00995252	0.0106569	0.0111086	0.0112387	0.00916313	0.00719337	-0.0303053	0
ATF1	ATF1_1.motif	Direct	0.00382098	0.00441687	0.00407969	0.00390891	0.13217	0.0203551	0.465539	0
ATF2	ATF2_1.motif	Direct	0.0089051	0.00852442	0.00832174	0.00852834	0.0586482	0.00726985	-0.574488	0
ATF3	ATF3_1.motif	Direct	-0.00800048	-0.00744436	-0.00766253	-0.00735966	0.0218792	0.0874322	-0.298038	0
ATF4	ATF4_1.motif	Direct	-0.00787815	-0.0069193	-0.00698984	-0.0071097	0.103133	0.00269009	-0.410671	0
ATF5	ATF5_1.motif	Direct	-0.0019614	-0.00223452	-0.00298521	-0.00293357	0.0198907	0.0205094	-0.458267	0
ATF6	ATF6_1.motif	Direct	0.00802983	0.00770971	0.00772227	0.00720091	0.00690045	0.00197191	-0.128419	2
ATF7	ATF7_1.motif	Direct	0.00796863	0.00791096	0.00842659	0.00823652	0.0993408	0.00425893	0.505627	0
ATOH1	ATOH1_1.motif	Direct	0.00260275	0.00306882	0.0021758	0.0019523	0.026828	0.083354	-0.595074	0
ATOH7	ATOH7_1.motif	Direct	0.000209352	0.000181797	-0.000322934	1.88722e-05	0.121087	0.328963	0.258846	0
ATOH7	ATOH7_2.motif	Direct	-0.00102951	-0.00044282	-0.000879225	-0.000591963	0.0169141	0.12935	-0.577323	0
ATOH8	ATOH8_1.Infer.motif	Indirect	-0.00693608	-0.00791804	-0.00804685	-0.00738127	0.00969551	0.120009	-0.43693	0
BACH1	BACH1_1.motif	Direct	0.00122157	0.000985341	0.000157197	0.000352935	0.00928113	0.00167585	-0.767534	2
BACH2	BACH2_1.motif	Direct	0.00125506	0.000980177	0.000239277	0.000934473	0.0100566	0.0314548	0.0122075	0
BARHL1	BARHL1_1.motif	Direct	0.00320131	0.00358607	0.00403706	0.00380246	0.0070522	0.0452468	0.157589	0
BARHL2	BARHL2_2.motif	Direct	0.00305661	0.00328495	0.00384774	0.00345107	0.00195603	0.0112735	0.134408	0
BARHL2	BARHL2_1.motif	Direct	0.00270442	0.00301562	0.00236878	0.00255616	0.00714853	0.0382516	0.119778	0
BARX1	BARX1_2.motif	Direct	0.00302503	0.0018767	0.00231924	0.00235784	0.00584392	0.0137944	-0.03133	0
BARX2	BARX2_1.motif	Direct	0.00168167	0.00150014	0.00122308	0.00107878	0.0663671	0.153224	-0.567152	0
BATF	BATF_1.motif	Direct	-0.0026572	-0.00355544	-0.00308889	-0.0029193	0.0122623	0.157216	0.216445	0
BATF2	BATF_1.motif	Inferred	-0.0026572	-0.00355544	-0.00308889	-0.0029193	0.0122623	0.140535	0.332452	0
BATF3	BATF3_1.motif	Direct	0.00164236	0.00139678	0.00175949	0.00167478	0.226684	0.302819	0.57585	0
BBX	BBX_1.Infer.motif	Indirect	0.0027449	0.00295328	0.00302344	0.00252358	0.0938178	0.00876663	-0.480975	0
BCL11A	BCL11A_1.motif	Direct	-0.00308023	-0.0032129	-0.00422865	-0.00367096	0.00783315	0.0591292	0.0548389	0
BCL6	BCL6_1.motif	Direct	0.0113162	0.0112366	0.0110643	0.0117332	0.207921	0.0129651	0.201193	0
BCL6B	BCL6B_1.motif	Direct	0.000601957	0.000611292	0.000562533	0.000800661	0.0140901	0.00368191	-0.475233	2
BHLHA15	BHLHA15_1.motif	Direct	-0.00523514	-0.00533337	-0.00569981	-0.0051089	0.13638	0.216163	-0.248723	0
BHLHA9	PTF1A_1.motif	Inferred	0.000277373	0.000112042	-7.81612e-05	-0.000697539	0.0260778	0.133777	-0.429729	0
BHLHE22	BHLHE22_1.motif	Direct	-0.00162161	-0.00154104	-0.00124089	-0.00109619	0.190087	0.190193	0.257282	0
BHLHE23	BHLHE23_1.motif	Direct	0.00123332	0.00206281	0.00221553	0.00200523	0.0705433	0.0894558	-0.337685	0
BHLHE40	BHLHE40_1.motif	Direct	-0.00199452	-0.00195743	-0.00217411	-0.00232892	0.174936	0.00111586	-0.109948	0
BHLHE41	BHLHE41_1.motif	Direct	0.00380648	0.00400899	0.0037991	0.00334637	0.0128482	1.49341e-05	0.429335	1
BPTF	BPTF_1.motif	Direct	0.00431363	0.00386915	0.00291266	0.00375975	0.115185	0.0116899	0.156115	0
BRCA1	BRCA1_1.motif	Direct	0.00972297	0.00964604	0.00975136	0.00952961	0.228288	0.00253643	0.113762	0
BSX	BSX_1.motif	Direct	-0.00108898	-0.00139719	-0.00122126	-0.00123878	0.0626073	0.275831	0.640848	0
CBFB	CBFB_1.motif	Direct	0.00125476	0.00182551	0.00199504	0.00182128	0.000191832	0.0002547	0.404238	1
CDC5L	CDC5L_1.motif	Direct	0.000725168	0.000614105	2.9353e-05	0.000328436	0.113942	0.00134585	-0.484347	0
CDX1	CDX1_1.motif	Direct	0.00258475	0.00239918	0.00220509	0.00205959	0.105155	0.00287007	-0.464997	0
CDX2	CDX2_1.motif	Direct	0.00174687	0.00250494	0.00242529	0.00222795	0.117402	0.0661663	-0.108927	0
CDX4	CDX4_3.motif	Direct	-0.00165482	-0.00143716	-0.00194849	-0.00193044	0.319488	0.241646	-0.0262101	0
CDX4	CDX4_1.motif	Direct	0.00192364	0.000922905	0.000800776	0.000560211	0.000273417	0.00137432	0.737645	2
CEBPA	CEBPA_1.motif	Direct	0.0125564	0.0120825	0.0118754	0.0121928	0.0685096	0.0118577	0.168534	0
CEBPB	CEBPB_1.motif	Direct	0.00514557	0.00530501	0.00536374	0.00537045	0.667509	0.0237668	-0.238868	0
CEBPD	CEBPD_1.motif	Direct	0.00663311	0.00662527	0.00688786	0.00676424	0.298075	0.0132336	0.345069	0
CEBPE	CEBPE_1.motif	Direct	0.00588291	0.00676686	0.00663727	0.00644738	0.0429098	0.03593	-0.655858	0
CEBPG	CEBPG_1.motif	Direct	0.0024295	0.00318556	0.0035431	0.00415024	0.0142703	0.0048913	-0.0870383	2
CEBPZ	CEBPZ_1.motif	Direct	0.00899016	0.00788757	0.00795843	0.00866099	0.030686	0.000129831	-0.0777199	1
CENPB	CENPB_1.motif	Direct	0.00679368	0.0064473	0.00646839	0.00663765	0.147825	0.00246248	-0.306334	0
CIC	CIC_1.Infer.motif	Indirect	-0.00205405	-0.00113384	-0.00135206	-0.00127037	0.00441518	0.00671081	0.315705	0
CLOCK	CLOCK_1.motif	Direct	-0.00595295	-0.00582366	-0.00612873	-0.00625948	0.257201	0.0721105	-0.501449	0
CPEB1	CPEB1_1.motif	Direct	0.00532489	0.00452161	0.00462586	0.00469504	0.00596667	0.00308014	-0.28455	2
CREB1	CREB1_1.motif	Direct	0.00710571	0.00725881	0.0066387	0.00668938	0.0141009	0.00589816	-0.598577	0
CREB3	CREB3_2.motif	Direct	-0.00391437	-0.00413518	-0.00425159	-0.00430756	0.218323	0.0310639	-0.543504	0
CREB3L1	CREB3L1_1.motif	Direct	-0.00213005	-0.00197216	-0.00238457	-0.00309299	0.00468951	0.000646421	0.739077	1
CREB3L1	CREB3L1_2.motif	Direct	-0.00451789	-0.00346916	-0.00403012	-0.00416113	0.0195838	0.00209677	-0.237145	2
CREB3L2	CREB3L2_1.motif	Direct	0.00268367	0.00284479	0.00242772	0.00304732	0.0480969	0.0169936	-0.0779997	0
CREB3L3	CREB3L3_1.motif	Direct	0.00823255	0.0079017	0.00693278	0.00741715	0.0335893	0.0259802	-0.0530636	0
CREB5	CREB5_1.motif	Direct	0.00156371	0.00110149	0.0010009	0.00106932	0.0821409	0.188323	-0.274989	0
CREBL2	CREM_1.motif	Inferred	0.00187771	0.00200882	0.00158261	0.00164034	0.106467	0.0648436	-0.41887	0
CREBZF	ATF6_1.motif	Inferred	0.00802983	0.00770971	0.00772227	0.00720091	0.00690045	0.000513168	-0.377175	1
CREM	CREM_1.motif	Direct	0.00187771	0.00200882	0.00158261	0.00164034	0.106467	0.180315	0.161036	0
CRX	CRX_1.motif	Direct	0.00187201	0.00202319	0.00210918	0.00192447	0.358517	0.407003	-0.177793	0
CTCF	CTCF_3.motif	Direct	0.00203218	0.00211628	0.00239626	0.00221945	0.360401	0.00889285	-0.130978	0
CTCF	CTCF_2.motif	Direct	0.00988357	0.00902686	0.00869704	0.00922858	0.0122681	0.000405319	-0.33581	1
CTCF	CTCF_1.motif	Direct	-0.000645688	0.000184883	3.92099e-05	0.000450959	0.0482891	0.00676518	0.305087	0
CTCFL	CTCFL_1.motif	Direct	0.00462986	0.00519327	0.00477722	0.00486917	0.0679054	0.0305401	0.0167493	0
CUX1	CUX1_1.motif	Direct	0.00323444	0.00295712	0.00325847	0.00345235	0.118879	0.0642375	-0.240272	0
CUX1	CUX1_2.motif	Direct	-0.00121006	-0.00171113	-0.00146773	-0.00114434	0.0161949	0.0467622	-0.189779	0
CUX2	CUX2_2.motif	Direct	0.00430593	0.00439084	0.00444667	0.00472583	0.176647	0.0340043	0.268448	0
CXXC1	CXXC1_1.motif	Direct	0.00112134	0.000353989	0.000747964	0.000300219	0.0122862	0.00316096	-0.0604897	2
DBP	DBP_1.motif	Direct	0.0105453	0.01076	0.0121487	0.0121261	0.00370021	0.000280471	-0.293705	1
DBX1	BARX2_1.motif	Inferred	0.00168167	0.00150014	0.00122308	0.00107878	0.0663671	0.210343	0.070625	0
DBX2	DBX2_1.motif	Direct	-0.000597762	-0.000329473	-0.000775678	-0.000825258	0.0303846	0.155938	-0.127559	0
DDIT3	DDIT3_1.motif	Direct	0.00832078	0.00871178	0.00808625	0.00830004	0.00278628	0.00228074	-0.419748	2
DLX1	DLX1_1.motif	Direct	0.000398319	0.000357031	0.000350432	0.000462156	0.044299	0.268366	0.126862	0
DLX2	DLX2_1.motif	Direct	0.000664027	0.000630683	0.000624192	0.000724615	0.131512	0.195556	-0.499784	0
DLX3	DLX3_1.motif	Direct	0.000827531	0.000838317	0.00082226	0.000944848	0.107791	0.121494	-0.430075	0
DLX4	DLX4_1.motif	Direct	0.000764045	0.00077479	0.000754646	0.000879986	0.104668	0.126494	-0.18625	0
DLX5	DLX5_1.motif	Direct	0.0010141	0.00101794	0.000998304	0.00113541	0.0952158	0.215915	0.0830226	0
DLX6	DLX6_1.motif	Direct	0.00108393	0.00107734	0.00105195	0.00119602	0.10232	0.342248	-0.236696	0
DMBX1	DMBX1_1.motif	Direct	0.00862589	0.00928887	0.0089463	0.00841443	0.00456905	5.87125e-05	-0.031317	1
DMC1	DMC1_1.motif	Direct	0.00547429	0.00598807	0.00608754	0.0058395	0.132381	0.0551977	-0.507328	0
DMRT1	DMRT1_1.motif	Direct	-0.00357339	-0.0040722	-0.00439128	-0.003695	0.00693734	0.00657811	0.00385759	0
DMRT2	DMRT2_1.motif	Direct	-0.00187819	-0.00237944	-0.00221192	-0.00168812	0.0274678	0.0683012	0.489324	0
DMRT3	DMRT3_1.motif	Direct	0.00869239	0.00862096	0.00849669	0.0090235	0.172015	0.0156546	0.4077	0
DMRTC2	DMRT3_1.motif	Inferred	0.00869239	0.00862096	0.00849669	0.0090235	0.172015	0.0332889	0.0672051	0
DMTF1	MYBL1_2.motif	Inferred	0.00100844	0.00100489	0.00159543	0.00139746	0.0111024	0.0217683	0.0543366	0
DMTF1	MYBL1_1.motif	Inferred	0.00104152	0.000867118	0.00111258	0.00144445	0.00518003	0.011994	-0.287707	0
DNAJC1	CDC5L_1.motif	Inferred	0.000725168	0.000614105	2.9353e-05	0.000328436	0.113942	0.154981	-0.612739	0
DNAJC2	MYBL1_1.motif	Inferred	0.00104152	0.000867118	0.00111258	0.00144445	0.00518003	0.00308018	-0.555892	2
DNAJC2	MYBL1_2.motif	Inferred	0.00100844	0.00100489	0.00159543	0.00139746	0.0111024	0.00559033	-0.550027	0
E2F1	E2F1_1.motif	Direct	0.00847232	0.0078071	0.00855503	0.00839587	0.104637	0.00356979	0.161963	0
E2F1	E2F1_2.motif	Direct	-0.00590637	-0.00640682	-0.00588672	-0.00615005	0.0190129	0.0125933	0.191406	0
E2F2	E2F2_1.motif	Direct	0.00728936	0.00711467	0.00665178	0.00715749	0.00709694	0.000933669	0.502746	1
E2F2	E2F2_2.motif	Direct	0.00716882	0.00645179	0.00688088	0.00708856	0.142468	0.00512004	0.517186	0
E2F3	E2F3_2.motif	Direct	-0.00408178	-0.00481273	-0.00442809	-0.00407443	0.0332721	0.0306666	0.7028	0
E2F3	E2F3_1.motif	Direct	-0.00362028	-0.00341647	-0.00366129	-0.00350265	0.467285	0.0670654	-0.375462	0
E2F4	E2F4_1.motif	Direct	0.00239899	0.00240038	0.00253082	0.00313082	0.0120772	0.00120533	-0.532685	2
E2F4	E2F4_2.motif	Direct	0.00618497	0.00596575	0.00625554	0.00580201	0.0834849	0.00199601	-0.136105	0
E2F5	E2F5_1.motif	Direct	-0.000705231	-0.00115884	-0.000795966	-0.00116062	0.182381	0.0587806	-0.284107	0
E2F6	E2F6_1.motif	Direct	-0.00413002	-0.00421118	-0.0039955	-0.00397212	0.148218	0.0211066	-0.44787	0
E2F7	E2F7_1.motif	Direct	0.00904331	0.00868311	0.00956854	0.00934772	0.0898085	0.00467672	0.10422	0
E2F8	E2F8_1.motif	Direct	0.0131181	0.0134437	0.0138281	0.0137246	0.42552	0.00353619	-0.191197	0
E4F1	E4F1_1.motif	Direct	0.00492312	0.00436762	0.00420956	0.0040005	0.0370637	0.0184455	-0.579294	0
EBF1	EBF1_1.motif	Direct	-0.0124927	-0.0139493	-0.0137927	-0.0147636	0.00810213	0.00171318	-0.838053	2
EBF2	EBF1_1.motif	Inferred	-0.0124927	-0.0139493	-0.0137927	-0.0147636	0.00810213	0.161223	-0.296685	0
EBF4	EBF1_1.motif	Inferred	-0.0124927	-0.0139493	-0.0137927	-0.0147636	0.00810213	0.0228589	-0.713742	0
EGR1	EGR1_1.motif	Direct	0.0272963	0.0273732	0.0283336	0.0280252	0.0778017	0.000157264	-0.484543	0
EGR1	EGR1_2.motif	Direct	-0.00263665	-0.00231362	-0.00192415	-0.00185397	0.0741585	0.040578	-0.572053	0
EGR2	EGR2_1.motif	Direct	-0.00561378	-0.00472087	-0.00516788	-0.00519881	0.0113616	0.115677	0.139974	0
EGR3	EGR3_1.motif	Direct	-0.00253785	-0.00281999	-0.00275357	-0.00300205	0.140101	0.0969757	-0.0851311	0
EGR4	EGR4_1.motif	Direct	0.0165824	0.0161613	0.0172081	0.0168489	0.13034	0.00161253	-0.282261	0
EHF	EHF_1.motif	Direct	-0.00583614	-0.00622792	-0.00640079	-0.006003	0.165027	0.563067	-0.520391	0
EHF	EHF_2.motif	Direct	-0.00182061	-0.000937101	-0.000915846	-0.000792464	0.0104971	0.104979	0.586617	0
ELF1	ELF1_1.motif	Direct	0.0045486	0.00480731	0.00474422	0.00444363	0.137434	0.0047083	-0.259875	0
ELF2	ELF2_1.motif	Direct	0.00693768	0.0068456	0.00744646	0.00725583	0.0851881	0.0205501	0.370256	0
ELF3	ELF3_1.motif	Direct	0.00550774	0.00595525	0.0063174	0.00593676	0.00171707	0.000127916	-0.318817	1
ELF4	ELF4_1.motif	Direct	0.00161758	0.00160114	0.00156119	0.00159634	0.844	0.0916238	0.187641	0
ELF5	ELF5_1.motif	Direct	-0.00259414	-0.00197886	-0.00229519	-0.00190233	0.0119766	0.124341	-0.0839239	0
ELK1	ELK1_1.motif	Direct	0.000982063	0.00063614	0.000800763	0.00101643	0.1295	0.0215117	-0.0449891	0
ELK1	ELK1_2.motif	Direct	0.0106479	0.0114197	0.0111116	0.0107914	0.0773399	0.00178607	0.219052	0
ELK3	ELK3_1.motif	Direct	0.00154859	0.000590252	0.000483894	0.000533863	0.00932708	0.00412846	-0.0875219	2
ELK4	ELK4_1.motif	Direct	0.00177757	0.00256908	0.0023325	0.00247534	0.0253292	0.0269062	0.738414	0
EMX1	EMX1_1.motif	Direct	-0.000718463	-0.00093089	-0.000729251	-0.000744742	0.00799886	0.072592	0.223821	0
EMX1	EMX1_2.motif	Direct	0.0100256	0.00985952	0.0101756	0.00963077	0.0822747	0.0316575	-0.665298	0
EMX2	EMX2_1.motif	Direct	-0.00188301	-0.00279123	-0.00271198	-0.00263578	0.062587	0.0218271	-0.769997	0
EN1	EN1_3.motif	Direct	-0.00363653	-0.00359796	-0.00369987	-0.00264107	0.0146415	0.0426884	-0.643627	0
EN1	EN1_2.motif	Direct	0.00135802	0.00130741	0.0014946	0.001126	0.0419814	0.0507259	0.255668	0
EN2	EN2_1.motif	Direct	0.00245793	0.0023391	0.00270876	0.00222964	0.0276584	0.025519	0.544506	0
ENO1	ENO1_1.motif	Direct	-0.00179892	-0.00148316	-0.00183137	-0.00259185	0.049618	0.00255891	0.69838	2
EOMES	EOMES_2.motif	Direct	0.000870122	0.00112177	0.00166889	0.00151277	0.142267	0.0843703	0.510501	0
EOMES	EOMES_1.motif	Direct	-0.00053707	-0.00159501	-0.00118571	-0.00179952	0.00168208	0.00662188	-0.190887	0
EPAS1	EPAS1_1.motif	Direct	0.00283082	0.00216665	0.00275741	0.002159	0.133673	0.00398057	-0.307897	0
ERF	ERF_1.motif	Direct	0.00365902	0.00381272	0.00350888	0.00380573	0.189786	0.00563104	0.15977	0
ERG	ERG_3.motif	Direct	0.0053069	0.00538469	0.00538017	0.00567697	0.499654	0.146121	0.235081	0
ERG	ERG_2.motif	Direct	0.0307325	0.0320191	0.0337777	0.0349853	1.59107e-05	2.29118e-06	-0.0665576	1
ERG	ERG_1.motif	Direct	5.14174e-05	0.00013773	-0.000254607	-0.000696592	0.0111384	0.0875603	0.224824	0
ESR1	ESR1_1.motif	Direct	-0.00758661	-0.00734769	-0.00706371	-0.00698253	0.00106778	0.0217062	0.259955	0
ESR2	ESR2_1.motif	Direct	-0.00683116	-0.0065109	-0.00639662	-0.00677917	0.0832999	0.278767	0.156843	0
ESRRA	ESRRA_1.motif	Direct	0.00214707	0.00224637	0.00172608	0.00155927	0.0124647	0.0170617	0.0319071	0
ESRRA	ESRRA_3.motif	Direct	-0.00542284	-0.00602184	-0.00556548	-0.00431408	0.0196972	0.0449627	0.131429	0
ESRRA	ESRRA_2.motif	Direct	-0.0203496	-0.0201554	-0.0193786	-0.0194256	0.0181091	0.0492393	0.0525814	0
ESRRA	ESRRA_4.motif	Direct	0.00163501	0.00275294	0.00242717	0.00152833	0.0150523	0.0172825	-0.412211	0
ESRRB	ESRRB_1.motif	Direct	-0.00131495	-0.00227854	-0.000882276	-0.000605552	0.00285944	3.74388e-06	-0.239356	1
ESRRG	ESRRG_3.motif	Direct	9.12987e-05	-4.04355e-05	0.00073943	0.00139011	0.00274579	0.0261794	-0.515668	0
ESX1	ESX1_1.motif	Direct	0.00207325	0.00222034	0.00285727	0.00228227	0.0494906	0.122872	-0.552216	0
ETS1	ETS1_1.motif	Direct	0.00142717	0.000549835	0.000789708	0.000774441	0.00931067	0.0166411	-0.733865	0
ETS1	ETS1_3.motif	Direct	0.00347876	0.003877	0.00398536	0.0037516	0.316807	0.0513276	0.184962	0
ETS1	ETS1_2.motif	Direct	0.013621	0.013319	0.0132476	0.0128706	0.00589776	0.000639984	-0.15106	1
ETS2	ETS2_1.motif	Direct	0.0134477	0.013179	0.0131697	0.0139824	0.0438556	0.000369726	0.729175	1
ETV1	ETV1_1.motif	Direct	0.00651925	0.00613478	0.00622541	0.00563475	0.00943616	0.00261099	-0.604368	2
ETV2	ETV2_1.motif	Direct	-0.00109875	-0.000879337	-0.00141225	-0.00160714	0.0462562	0.139649	-0.00228807	0
ETV3	ETV3_1.motif	Direct	-0.00322521	-0.00350184	-0.0038094	-0.00393476	0.0342489	0.0323976	-0.526447	0
ETV3L	ETV3_1.motif	Inferred	-0.00322521	-0.00350184	-0.0038094	-0.00393476	0.0342489	0.294055	-0.398966	0
ETV4	ETV4_1.motif	Direct	-0.00304757	-0.00323849	-0.00320692	-0.00359005	0.0670381	0.026469	-0.265252	0
ETV5	ETV5_1.motif	Direct	0.00670501	0.00730668	0.00740756	0.00760471	0.0366415	0.000315704	-0.574456	1
ETV6	ETV6_1.motif	Direct	0.00753949	0.00796911	0.00837465	0.00733537	0.00816648	0.000691808	-0.239312	1
EVX1	EVX1_1.motif	Direct	0.000633561	0.00131141	0.00148402	0.00152882	0.00553912	0.0177557	0.673821	0
EVX2	EVX2_1.motif	Direct	-0.000613019	-0.000778807	-0.000629327	-0.000668762	0.171311	0.526455	-0.102972	0
FERD3L	FERD3L_1.motif	Direct	0.00409324	0.00293028	0.00375554	0.00428328	3.41724e-05	0.000762018	0.602389	1
FEV	FEV_1.motif	Direct	0.0014733	0.00106432	0.00104781	0.000954403	0.00107839	0.0141263	-0.274889	0
FEZF1	FEZF1_1.motif	Direct	0.00526945	0.00540684	0.00640998	0.00637072	6.01052e-06	0.000100739	0.612605	1
FIGLA	FIGLA_1.motif	Direct	-0.00651314	-0.00670238	-0.00632027	-0.00694423	0.226006	0.539699	0.10586	0
FIZ1	FIZ1_4.motif	ZifRC	0.00550471	0.00552347	0.0057363	0.00529479	0.373148	0.0343894	-0.177542	0
FIZ1	FIZ1_3.motif	ZifRC	0.00363081	0.00344472	0.00425634	0.00400257	0.0223785	0.0167013	-0.170111	0
FIZ1	FIZ1_2.motif	ZifRC	0.00158256	0.000804324	0.00138439	0.00127377	0.00900874	0.0142616	0.26514	0
FIZ1	FIZ1_1.motif	ZifRC	0.000900042	-0.000572389	0.0001977	-0.000954191	0.0111813	0.0192135	0.528093	0
FLI1	FLI1_1.motif	Direct	-0.00169972	-0.00131611	-0.00112118	-0.000922439	0.00373843	0.0375821	0.169933	0
FLI1	FLI1_2.motif	Direct	-0.00811208	-0.00854018	-0.00882049	-0.00894474	0.116514	0.437551	-0.320008	0
FOS	FOS_1.motif	Direct	-0.00374369	-0.00310969	-0.00270942	-0.00291906	0.0173932	0.0573486	0.364326	0
FOSB	FOSB_1.motif	Direct	-0.00184988	-0.00228705	-0.00244886	-0.00265884	0.111288	0.263081	0.339352	0
FOSL1	FOSL1_1.motif	Direct	-0.00519352	-0.0047903	-0.00471831	-0.00477276	0.116372	0.109212	-0.187126	0
FOSL2	FOSL2_1.motif	Direct	0.00187437	0.00207262	0.00218585	0.00223107	0.183405	0.00976399	0.255643	0
FOXA1	FOXA1_1.motif	Direct	-0.0105474	-0.00969855	-0.00917662	-0.00900563	0.00130286	0.0117846	0.828485	0
FOXA2	FOXA2_1.motif	Direct	-0.00229378	-0.00175312	-0.00249442	-0.00256774	0.158373	0.285127	-0.174333	0
FOXA3	FOXA3_1.motif	Direct	-0.00311896	-0.00394602	-0.00390802	-0.00375582	0.0316195	0.077993	0.623517	0
FOXB1	FOXB1_3.motif	Direct	0.0062986	0.00633536	0.00632581	0.00718949	0.0118958	0.0198208	0.546639	0
FOXB2	FOXB2_3.motif	Direct	0.00723259	0.00733788	0.00663107	0.00649057	0.0305851	0.0510746	-0.520675	0
FOXB2	FOXB2_2.motif	Direct	0.00174105	0.000384418	0.00159719	0.000479169	0.000215351	0.00241436	-0.100776	2
FOXB2	FOXB2_10.motif	Direct	-0.00318083	-0.00369724	-0.00247468	-0.00296615	0.0600773	0.350086	0.0342851	0
FOXB2	FOXB2_4.motif	Direct	-0.000815379	-0.000711179	-0.000352338	-0.000538977	0.209864	0.450065	0.0088945	0
FOXB2	FOXB2_7.motif	Direct	-0.00849563	-0.00908448	-0.00840385	-0.00864773	0.127226	0.592784	-0.132086	0
FOXB2	FOXB2_5.motif	Direct	-0.000422762	1.12811e-06	0.000558748	-0.000235034	0.00105405	0.0131747	-0.0326175	0
FOXB2	FOXB2_1.motif	Direct	-0.00220233	-0.00280827	-0.00218321	-0.00214584	0.129381	0.474925	0.34799	0
FOXC1	FOXC1_3.motif	Direct	6.17271e-05	0.000271437	0.000521461	0.000477484	0.0729345	0.107354	0.611197	0
FOXC1	FOXC1_1.motif	Direct	-0.00628332	-0.00586304	-0.0057294	-0.00541418	0.00157652	0.0119091	0.68737	0
FOXC2	FOXC2_2.motif	Direct	-0.0143721	-0.0150688	-0.0148047	-0.0147319	0.0599469	0.274424	0.231849	0
FOXD1	FOXD1_1.motif	Direct	0.00598327	0.00589939	0.00586365	0.00609141	0.0552441	0.0272224	-0.196366	0
FOXD2	FOXD2_2.motif	Direct	0.0104183	0.0102151	0.00973165	0.0096769	0.00113669	0.000951094	-0.486817	1
FOXD3	FOXD3_1.motif	Direct	0.00323726	0.00433296	0.00526338	0.00433209	0.0210842	0.00171694	-0.0252307	2
FOXD3	FOXD3_2.motif	Direct	-6.79429e-05	-0.000229454	0.000383424	-2.20641e-05	0.0291911	0.00457146	0.328115	2
FOXD4	FOXD4_1.motif	Direct	0.00799844	0.00787918	0.00729357	0.00692824	0.0115704	0.0187561	0.372372	0
FOXF1	FOXF1_1.motif	Direct	-0.0100269	-0.0107223	-0.00996333	-0.0105016	0.181892	0.306235	-0.112473	0
FOXF2	FOXF2_1.motif	Direct	0.0120019	0.012905	0.0124075	0.0122043	0.0390915	0.0101324	0.255729	0
FOXG1	FOXG1_1.motif	Direct	-0.00138229	-0.00175737	-0.000938643	-0.00117621	0.0459341	0.0843246	0.310983	0
FOXG1	FOXG1_3.motif	Direct	-0.0086833	-0.00938426	-0.00930806	-0.00957015	0.0416797	0.111286	-0.600892	0
FOXH1	FOXH1_1.motif	Direct	0.00635791	0.00625671	0.00626434	0.00681733	0.0264198	0.00231729	0.247312	2
FOXI1	FOXI1_3.motif	Direct	0.0120465	0.0118844	0.0119015	0.0115984	0.0184131	0.0116811	-0.0265234	0
FOXI1	FOXI1_1.motif	Direct	0.00127935	0.00106468	0.00210434	0.00152474	0.0336251	0.175145	-0.253464	0
FOXI3	FOXI1_3.motif	Inferred	0.0120465	0.0118844	0.0119015	0.0115984	0.0184131	1.90892e-05	-0.10282	1
FOXI3	FOXI1_1.motif	Inferred	0.00127935	0.00106468	0.00210434	0.00152474	0.0336251	0.000286221	-0.00913915	1
FOXJ1	FOXJ3_1.motif	Inferred	0.00595787	0.00602848	0.00699071	0.00558177	0.0288716	0.0143992	0.0462639	0
FOXJ1	FOXJ3_2.motif	Inferred	-0.00119839	-0.000686814	-0.00113537	-0.00134258	0.0296212	0.0551724	0.125831	0
FOXJ2	FOXJ2_1.motif	Direct	-0.000825465	3.14324e-05	0.00100582	0.000723356	0.0168995	0.0254717	-0.0310119	0
FOXJ2	FOXJ2_4.motif	Direct	0.00480364	0.00425273	0.00363549	0.00376937	0.0116433	0.0103771	0.0858431	0
FOXJ3	FOXJ3_2.motif	Direct	-0.00119839	-0.000686814	-0.00113537	-0.00134258	0.0296212	0.012166	0.324586	0
FOXJ3	FOXJ3_1.motif	Direct	0.00595787	0.00602848	0.00699071	0.00558177	0.0288716	0.00317517	0.0535245	2
FOXK1	FOXK1_2.motif	Direct	0.00187486	0.00111203	0.00250353	0.00179876	0.041514	0.0130681	-0.489079	0
FOXK1	FOXK1_1.motif	Direct	-0.0029528	-0.00326678	-0.00213821	-0.00215558	0.0139544	0.0122744	-0.22831	0
FOXL1	FOXL1_1.motif	Direct	0.00554042	0.00519338	0.00493193	0.00482788	0.0693596	0.129034	0.0266253	0
FOXL1	FOXL1_2.motif	Direct	0.0053643	0.00537726	0.00571419	0.00457136	0.0190091	0.0643433	-0.198675	0
FOXL2	FOXL1_1.motif	Inferred	0.00554042	0.00519338	0.00493193	0.00482788	0.0693596	0.034984	-0.722046	0
FOXL2	FOXL1_2.motif	Inferred	0.0053643	0.00537726	0.00571419	0.00457136	0.0190091	0.017445	-0.348147	0
FOXM1	FOXM1_1.motif	Direct	-0.00416231	-0.00348884	-0.00309011	-0.00313434	0.0245164	0.0215468	0.685568	0
FOXN1	FOXF1_1.motif	Inferred	-0.0100269	-0.0107223	-0.00996333	-0.0105016	0.181892	0.498493	-0.260456	0
FOXN2	FOXJ3_2.motif	Inferred	-0.00119839	-0.000686814	-0.00113537	-0.00134258	0.0296212	0.00989779	0.346402	0
FOXN2	FOXJ3_1.motif	Inferred	0.00595787	0.00602848	0.00699071	0.00558177	0.0288716	0.00258319	0.0337438	2
FOXN3	FOXJ3_2.motif	Inferred	-0.00119839	-0.000686814	-0.00113537	-0.00134258	0.0296212	0.079145	0.463246	0
FOXN3	FOXJ3_1.motif	Inferred	0.00595787	0.00602848	0.00699071	0.00558177	0.0288716	0.0206558	-0.0749919	0
FOXN4	FOXF1_1.motif	Inferred	-0.0100269	-0.0107223	-0.00996333	-0.0105016	0.181892	0.0459082	0.351263	0
FOXO1	FOXO1_1.motif	Direct	0.00543873	0.00473768	0.00499385	0.0049936	0.0362529	0.000642707	0.52347	1
FOXO1	FOXO1_3.motif	Direct	-0.0040128	-0.00363761	-0.00367663	-0.00346138	0.054186	0.00263389	-0.264992	0
FOXO3	FOXO3_1.motif	Direct	0.00834765	0.00747261	0.00737239	0.00733617	0.00237992	0.000455024	0.380124	1
FOXO3	FOXO3_3.motif	Direct	0.00680121	0.00774356	0.0075073	0.0077406	0.181117	0.00837931	-0.31912	0
FOXO4	FOXO4_3.motif	Direct	0.00232146	0.00155091	0.00134392	0.00119147	0.0334444	0.0124671	0.707791	0
FOXO4	FOXO4_1.motif	Direct	0.00502956	0.0043046	0.00361343	0.00391995	0.00111483	0.000630342	0.682356	1
FOXO6	FOXO6_1.motif	Direct	-0.00544447	-0.00529148	-0.00594995	-0.00526099	0.209653	0.121653	-0.106626	0
FOXO6	FOXO6_2.motif	Direct	0.00445858	0.0039354	0.00308434	0.00338486	0.00927756	0.00850828	-0.673134	0
FOXP1	FOXP1_1.motif	Direct	-0.00640887	-0.00632839	-0.0069516	-0.00667317	0.189055	0.0454375	0.241983	0
FOXP2	FOXP2_1.motif	Direct	-0.00671804	-0.00709685	-0.00734762	-0.00668335	0.0716718	0.488501	0.21238	0
FOXP3	FOXP3_1.motif	Direct	0.00101999	5.3398e-05	-0.000118373	0.000706132	0.0374761	0.192845	-0.0694297	0
FOXP4	FOXP4_2.motif	Direct	0.00537068	0.00488103	0.00462941	0.00536736	0.00165235	0.000131014	-0.210943	1
FOXP4	FOXP4_1.motif	Direct	0.00316574	0.00355665	0.00230054	0.00233118	0.000939135	0.000100758	0.741532	1
FOXQ1	FOXQ1_1.motif	Direct	0.00234515	0.00294266	0.00271672	0.00371196	0.0590633	0.0634547	0.247794	0
FOXR1	FOXK1_2.motif	Inferred	0.00187486	0.00111203	0.00250353	0.00179876	0.041514	0.0661553	-0.134933	0
FOXR1	FOXK1_1.motif	Inferred	-0.0029528	-0.00326678	-0.00213821	-0.00215558	0.0139544	0.0621372	-0.509891	0
FOXR2	FOXI1_1.motif	Inferred	0.00127935	0.00106468	0.00210434	0.00152474	0.0336251	0.0486327	0.00155922	0
FOXR2	FOXI1_3.motif	Inferred	0.0120465	0.0118844	0.0119015	0.0115984	0.0184131	0.00324351	0.458221	2
FUBP1	FUBP1_1.motif	Direct	0.00208796	0.00187962	0.000690719	0.00141982	0.0797182	0.00166145	0.532176	0
GABPA	GABPA_1.motif	Direct	0.00376512	0.00322086	0.00279247	0.00299281	0.0177485	0.00675198	-0.101791	0
GATA1	GATA1_1.motif	Direct	0.00524032	0.00490571	0.00503798	0.00550357	0.152963	0.107301	-0.677299	0
GATA2	GATA2_1.motif	Direct	0.00168893	0.00234497	0.00136168	0.0018752	0.128021	0.00976077	0.399644	0
GATA3	GATA3_4.motif	Direct	-0.00253931	-0.00188106	-0.00137622	-0.0014065	0.00543784	0.0103284	0.768614	0
GATA3	GATA3_2.motif	Direct	0.00124046	0.00129808	0.000688235	0.00119677	0.0786843	0.0389626	-0.122424	0
GATA4	GATA4_1.motif	Direct	0.00181682	0.00202406	0.00167338	0.00225999	0.040597	0.0829422	0.390539	0
GATA5	GATA5_1.motif	Direct	-0.00579859	-0.00558418	-0.00522627	-0.00553372	0.0685263	0.313341	-0.140849	0
GATAD1	GATA4_1.motif	Inferred	0.00181682	0.00202406	0.00167338	0.00225999	0.040597	0.0177195	-0.247599	0
GATAD2A	GATA3_2.motif	Inferred	0.00124046	0.00129808	0.000688235	0.00119677	0.0786843	0.00166372	-0.0254874	0
GATAD2A	GATA3_4.motif	Inferred	-0.00253931	-0.00188106	-0.00137622	-0.0014065	0.00543784	0.000441028	0.492409	1
GATAD2B	GATA1_1.motif	Inferred	0.00524032	0.00490571	0.00503798	0.00550357	0.152963	0.0449482	-0.176268	0
GBX1	GBX1_1.motif	Direct	0.00108145	0.00106499	0.0009599	0.00119283	0.0913069	0.184901	-0.217927	0
GBX2	GBX2_1.motif	Direct	0.00107634	0.00105942	0.000954958	0.00118799	0.0901876	0.00067938	0.0787297	0
GCM1	GCM1_1.motif	Direct	-0.00414085	-0.00446663	-0.00488223	-0.00477765	0.000605532	0.00478749	-0.433981	2
GCM2	GCM2_1.motif	Direct	-0.000741725	-0.00131251	-0.00177341	-0.00175883	0.0234742	0.179736	0.179279	0
GFI1	GFI1_1.motif	Direct	0.00101797	0.000299408	0.000917821	0.00201415	0.0097565	0.0662593	-0.218756	0
GFI1B	GFI1B_1.motif	Direct	-0.00236744	-0.00219345	-0.00245828	-0.00204822	0.173565	0.46851	0.0344194	0
GLI1	GLI1_1.motif	Direct	0.00535359	0.00505883	0.00424438	0.00456957	0.0250897	0.000915019	-0.287681	1
GLI2	GLI2_1.motif	Direct	0.00213402	0.00202535	0.00191731	0.0024296	0.203794	0.0785279	-0.542214	0
GLI3	GLI3_1.motif	Direct	0.002621	0.00366752	0.00334909	0.00372719	0.0698432	0.0196534	0.634667	0
GLIS1	GLIS1_1.motif	Direct	0.00638517	0.00670768	0.00644915	0.00666108	0.106053	0.0736257	-0.0848764	0
GLIS2	GLIS2_1.motif	Direct	-0.00205621	-0.00202903	-0.00291858	-0.00247074	0.326295	0.0196755	-0.306719	0
GLIS3	GLIS3_1.motif	Direct	-0.00149747	-0.00119321	-0.00171638	-0.00137437	0.219743	0.214905	0.377887	0
GMEB2	GMEB2_1.motif	Direct	0.00502453	0.00488945	0.00482778	0.005019	0.0689686	0.0157746	-0.319449	0
GRHL1	GRHL1_2.motif	Direct	0.0129007	0.0125955	0.0124187	0.0129902	0.0719943	0.00064913	0.0824581	0
GRHL2	GRHL1_2.motif	Inferred	0.0129007	0.0125955	0.0124187	0.0129902	0.0719943	0.000166679	0.132137	0
GRHL3	GRHL1_2.motif	Inferred	0.0129007	0.0125955	0.0124187	0.0129902	0.0719943	0.000661812	-0.306179	0
GSC	GSC_1.motif	Direct	0.00849471	0.00914599	0.00870972	0.00828146	0.00452641	0.00441017	-0.250242	2
GSC2	GSC2_1.motif	Direct	0.00390443	0.00319132	0.00315381	0.00275147	0.00994035	0.0312563	0.230048	0
GSX1	GSX1_1.motif	Direct	0.00103798	0.00101827	0.000904767	0.00115202	0.0836273	0.0611283	-0.32408	0
GSX2	GSX2_1.motif	Direct	0.00161253	0.00189977	0.00166546	0.00185406	0.0640006	0.0406045	0.448557	0
GTF3A	GTF3A_2.motif	ZifRC	0.000216586	-7.49493e-05	0.000294022	0.000723024	0.0666689	0.0219484	0.66609	0
GTF3A	GTF3A_1.motif	ZifRC	0.00611641	0.00673304	0.00630858	0.00615049	0.0727159	0.00763129	-0.282357	0
GZF1	GZF1_1.motif	ZifRC	0.00509671	0.00551652	0.00506751	0.00531753	0.0429539	0.00437904	-0.515673	2
HAND1	HAND1_1.motif	Direct	-0.00881576	-0.00909966	-0.00984061	-0.00974474	0.00324649	0.027193	-0.0119429	0
HAND2	HAND2_1.Infer.motif	Indirect	-0.0039465	-0.00500424	-0.00566081	-0.00519686	0.0541631	0.297302	-0.223205	0
HBP1	HBP1_1.motif	Direct	-0.00313619	-0.00424346	-0.00465703	-0.00447859	0.00286446	0.00818925	0.212452	0
HELT	HEY1_1.motif	Inferred	-0.000963008	-0.000897454	-0.001514	-0.00176591	0.0138597	0.125505	-0.45042	0
HES1	HES1_1.motif	Direct	0.0109278	0.0107838	0.0103996	0.0101738	0.0582982	0.00120577	-0.561906	0
HES2	HES2_1.motif	Direct	0.0030735	0.00323863	0.00233975	0.00272474	0.0200334	0.0314153	-0.206086	0
HES3	HES1_1.motif	Inferred	0.0109278	0.0107838	0.0103996	0.0101738	0.0582982	0.00809312	0.586406	0
HES5	HES5_1.motif	Direct	0.00159404	0.00226548	0.0021378	0.00273201	0.0380032	0.105095	-0.701606	0
HES6	HES1_1.motif	Inferred	0.0109278	0.0107838	0.0103996	0.0101738	0.0582982	0.0048893	-0.0608456	0
HES7	HES7_1.motif	Direct	0.00285444	0.00281532	0.00245048	0.00227878	0.0401656	0.0762652	0.310776	0
HESX1	HESX1_1.motif	Direct	0.000558891	0.000125797	-0.000135632	0.000141168	0.245425	0.366099	-0.356058	0
HEY1	HEY1_1.motif	Direct	-0.000963008	-0.000897454	-0.001514	-0.00176591	0.0138597	0.0576621	-0.772667	0
HEY2	HEY2_1.motif	Direct	0.0176925	0.0171938	0.0168056	0.0168066	0.000757404	7.8594e-05	-0.562232	1
HEYL	HEYL_1.motif	Direct	-0.00168363	-0.00213046	-0.00196622	-0.00139297	0.00454212	0.0455144	0.00362986	0
HIC1	HIC1_1.motif	Direct	-0.00263421	-0.00255032	-0.00293481	-0.00220327	0.0916992	0.109633	-0.0791274	0
HIC2	HIC2_1.motif	Direct	-0.00034399	-8.77794e-05	-0.000660388	0.000204072	0.101379	0.00809352	0.210371	0
HIF1A	HIF1A_1.motif	Direct	-0.00117363	-0.00156852	-0.00168216	-0.00185739	0.050549	0.00318704	-0.609707	0
HIF3A	HIF1A_1.motif	Inferred	-0.00117363	-0.00156852	-0.00168216	-0.00185739	0.050549	0.035326	0.107404	0
HINFP	HINFP_3.motif	Direct	0.0111521	0.0108076	0.0109117	0.0112653	0.0035295	0.000403213	0.636441	1
HINFP	HINFP_1.motif	Direct	0.00596512	0.00599892	0.00623352	0.00600109	0.328111	0.0159688	-0.00508022	0
HIVEP1	HIVEP1_1.motif	Direct	0.0017082	0.0014139	0.000365233	0.000896009	0.0274648	0.014157	-0.347442	0
HIVEP2	HIVEP2_1.motif	Direct	0.00705072	0.00695518	0.00666332	0.00661464	0.132361	0.0372319	0.0240684	0
HLF	HLF_1.motif	Direct	-0.00464332	-0.00518422	-0.00502613	-0.00524569	0.0200299	0.0268985	-0.00435375	0
HLTF	HLTF_1.motif	Direct	-0.00202275	-0.00157462	-0.00170962	-0.0014962	0.191903	0.0419915	0.0597018	0
HLTF	HLTF_2.motif	Direct	-0.00213338	-0.00172744	-0.00226794	-0.00179064	0.00545116	0.00615362	0.113932	0
HLX	HLX_1.motif	Direct	0.00688129	0.0069787	0.00724261	0.00734452	0.33515	0.0783838	0.0610943	0
HMBOX1	HMBOX1_1.motif	Direct	0.00402331	0.00356889	0.00369029	0.00391701	0.0873235	0.0359346	0.310879	0
HMG20B	HMG20B_1.Infer.motif	Indirect	0.00608405	0.00665192	0.00619195	0.0060891	0.0400391	0.0204552	-0.432025	0
HMGA1	HMGA1_1.motif	Direct	0.00487282	0.00469059	0.00499285	0.00557463	0.0222802	0.00470493	-0.261108	2
HMGA2	HMGA2_1.motif	Direct	0.00760766	0.00710699	0.00736502	0.00762374	0.167558	0.000318467	-0.0910795	0
HMGXB3	T_1.motif	Inferred	-0.00234005	-0.00231386	-0.00219926	-0.00239493	0.0687034	0.0173674	0.0286149	0
HMX1	HMX1_1.motif	Direct	0.00816184	0.00793007	0.00783712	0.00814125	0.0898493	0.0269308	0.316668	0
HMX2	HMX2_1.motif	Direct	-0.00349332	-0.00341395	-0.00332497	-0.00322883	0.135689	0.516764	-0.483604	0
HMX3	HMX3_1.motif	Direct	-0.000647687	-0.0011127	-0.00103821	-0.00101617	0.0507279	0.166279	-0.271105	0
HNF1A	HNF1A_1.motif	Direct	0.0159918	0.0167297	0.0161759	0.0165895	0.128559	0.00476015	-0.308393	0
HNF1B	HNF1B_1.motif	Direct	-0.00360221	-0.00366113	-0.00442741	-0.00403223	0.110584	0.441221	0.0954069	0
HNF4A	HNF4A_1.motif	Direct	-0.00014278	0.000274609	7.6406e-05	0.000249519	0.117494	0.135592	-0.417657	0
HNF4A	HNF4A_2.motif	Direct	0.00906302	0.00926362	0.00896038	0.00924663	0.107048	0.0190071	0.00289845	0
HNF4G	HNF4G_1.motif	Direct	-0.00470261	-0.00511779	-0.00561629	-0.00543884	0.30338	0.559609	-0.169194	0
HOMEZ	HOMEZ_1.motif	Direct	-0.00174283	-0.00151599	-0.000885774	-0.000458412	0.000283963	0.000195598	-0.680652	1
HOPX	PROP1_1.motif	Inferred	-0.00266645	-0.00275376	-0.00264215	-0.00267277	0.493238	0.0231172	-0.247339	0
HOXA1	HOXA1_1.motif	Direct	0.00101921	0.000993548	0.000905815	0.00114701	0.0579456	0.106333	0.5281	0
HOXA10	HOXA10_1.motif	Direct	0.000156988	-0.000357246	-0.000408844	-0.00072563	0.0111357	0.0841595	-0.389496	0
HOXA11	HOXA11_1.motif	Direct	0.00511088	0.00521258	0.00525597	0.00501476	0.113101	0.110877	-0.202343	0
HOXA13	HOXA13_1.motif	Direct	0.00287738	0.00262484	0.00219207	0.0019986	0.0239361	0.110688	0.0392568	0
HOXA13	HOXA13_2.motif	Direct	0.00943861	0.00866934	0.00818923	0.00850355	0.0105783	0.0138214	0.153809	0
HOXA2	HOXA2_1.motif	Direct	0.000510789	0.000367588	0.000116139	0.000384296	0.0981367	0.31477	-0.531144	0
HOXA3	HOXA3_1.motif	Direct	0.00737883	0.00772112	0.00776817	0.00843409	0.0278299	0.0310712	0.0621462	0
HOXA4	HOXD4_1.motif	Inferred	-0.000466764	-0.000892856	-0.0012772	-0.000954018	0.135433	0.393938	-0.483985	0
HOXA5	HOXA5_2.motif	Direct	0.00394718	0.00370393	0.00395441	0.00397573	0.379589	0.162297	-0.192296	0
HOXA6	HOXA6_1.motif	Direct	0.000339415	0.000181121	-6.27909e-05	0.000216908	0.0926146	0.323042	0.0164817	0
HOXA6	HOXA6_4.motif	Direct	0.00438186	0.0041986	0.00386975	0.00383736	0.00791546	0.0390654	-0.270089	0
HOXA6	HOXA6_2.motif	Direct	0.000336718	0.000178306	-6.64338e-05	0.000214332	0.0925869	0.323119	0.0169673	0
HOXA6	HOXA6_9.motif	Direct	0.000436441	0.000531015	0.0005759	0.000943623	0.0338639	0.187706	0.157895	0
HOXA6	HOXA6_10.motif	Direct	0.00364294	0.0038204	0.00423931	0.00439182	0.081697	0.151748	-0.0814242	0
HOXA6	HOXA6_13.motif	Direct	-0.002199	-0.00158683	-0.00189537	-0.00139984	0.0186482	0.171704	0.412896	0
HOXA6	HOXA6_7.motif	Direct	0.00298026	0.00219802	0.00226701	0.00241025	0.00640274	0.0403788	0.079891	0
HOXA6	HOXA6_8.motif	Direct	0.0043654	0.00409288	0.00384932	0.00380928	0.0509678	0.121646	-0.408012	0
HOXA7	HOXA7_1.motif	Direct	-0.00185653	-0.00112579	-0.00097493	-0.000799318	0.00358448	0.025566	0.281539	0
HOXA9	HOXA9_1.motif	Direct	0.00618855	0.00616616	0.006329	0.00617073	0.490862	0.159967	0.142633	0
HOXA9	HOXA9_2.motif	Direct	0.00113038	0.00189151	0.00134422	0.00175255	0.0642766	0.215532	-0.0635087	0
HOXB1	HOXB1_1.motif	Direct	-0.0130484	-0.0132883	-0.0141539	-0.0136034	0.0472326	0.336931	0.365662	0
HOXB13	HOXB13_2.motif	Direct	-0.00270932	-0.00268881	-0.00272389	-0.00261942	0.604099	0.487426	0.33052	0
HOXB13	HOXB13_1.motif	Direct	0.00527661	0.00550605	0.00505729	0.00477019	0.0788695	0.0995548	-0.455021	0
HOXB2	HOXB2_1.motif	Direct	6.23757e-05	-9.49773e-05	-0.00034339	-5.41705e-05	0.0942238	0.368147	-0.0114351	0
HOXB3	HOXB3_1.motif	Direct	5.94073e-05	-9.80489e-05	-0.000347279	-5.69823e-05	0.0954636	0.37102	-0.0083728	0
HOXB4	HOXB4_1.motif	Direct	-0.0130378	-0.0125568	-0.0133306	-0.0126666	0.0142632	0.0600945	0.194401	0
HOXB5	HOXB5_1.motif	Direct	0.000330228	0.00029437	0.000229441	0.000494079	0.0179925	0.151475	0.0271326	0
HOXB6	HOXB6_1.motif	Direct	-0.00151641	-0.00143743	-0.00161455	-0.002112	0.124836	0.481911	0.0751384	0
HOXB7	HOXB7_1.motif	Direct	-0.00349694	-0.00357219	-0.00278265	-0.00238729	0.0310695	0.184472	0.540824	0
HOXB8	HOXB8_1.motif	Direct	-0.00921269	-0.00950099	-0.0100781	-0.00922751	0.0301915	0.272795	0.00290895	0
HOXB9	HOXB9_1.motif	Direct	-0.0051381	-0.00539182	-0.00492385	-0.00482138	0.203135	0.360781	-0.039504	0
HOXC10	HOXC10_1.motif	Direct	-0.00343833	-0.0031817	-0.00330441	-0.0033764	0.130901	0.33071	0.026682	0
HOXC11	HOXC11_2.motif	Direct	0.00605892	0.00647645	0.00629366	0.00594337	0.0581576	0.0620049	0.176397	0
HOXC11	HOXC11_1.motif	Direct	-0.00340755	-0.00368985	-0.00314042	-0.00309163	0.0275183	0.173535	-0.464608	0
HOXC12	HOXC12_2.motif	Direct	0.00623999	0.00740917	0.00731812	0.00703182	0.0171683	0.0140278	0.604879	0
HOXC13	HOXC13_2.motif	Direct	-0.00310375	-0.00384177	-0.00363193	-0.00359972	0.0795417	0.0745656	-0.74764	0
HOXC4	HOXD4_1.motif	Inferred	-0.000466764	-0.000892856	-0.0012772	-0.000954018	0.135433	0.265546	0.476186	0
HOXC5	HOXC5_1.motif	Direct	-0.000160892	-0.000281797	-0.000540814	-0.00028263	0.0811093	0.284382	0.231236	0
HOXC6	HOXC6_1.motif	Direct	0.00399389	0.00373495	0.00383812	0.00415945	0.0433328	0.114095	0.142294	0
HOXC8	HOXC8_1.motif	Direct	0.00162449	0.001371	0.00116573	0.00118953	0.00500246	0.0371995	0.253005	0
HOXC9	HOXC9_1.motif	Direct	0.00469248	0.00485773	0.00482914	0.00522263	0.0816107	0.138266	0.0804333	0
HOXD1	HOXD1_1.motif	Direct	0.00163929	0.00160582	0.00158349	0.00153116	0.134346	0.251969	0.00859719	0
HOXD10	HOXD10_1.motif	Direct	0.000484459	-0.00016896	-0.000782364	-0.000648623	0.028673	0.118179	-0.788458	0
HOXD11	HOXD11_1.motif	Direct	-0.00659274	-0.00638138	-0.00645137	-0.0062366	0.0908752	0.466793	0.557531	0
HOXD12	HOXD12_2.motif	Direct	0.00891503	0.00972075	0.00962843	0.00933758	0.00687672	0.00860645	0.289525	0
HOXD12	HOXD12_1.motif	Direct	0.0112204	0.0120242	0.0122473	0.0118827	0.0194236	0.0103212	0.512707	0
HOXD13	HOXD13_1.motif	Direct	0.00209903	0.00179776	0.00235273	0.0019262	0.0801482	0.0686938	0.0653219	0
HOXD13	HOXD13_2.motif	Direct	0.00221769	0.002369	0.0022072	0.00237921	0.35464	0.097065	-0.115483	0
HOXD3	HOXD3_1.motif	Direct	0.00118846	0.00121502	0.00118588	0.00107819	0.118525	0.394117	0.0381335	0
HOXD4	HOXD4_1.motif	Direct	-0.000466764	-0.000892856	-0.0012772	-0.000954018	0.135433	0.340355	0.00382465	0
HOXD8	HOXD8_1.motif	Direct	-0.00359003	-0.003546	-0.00355211	-0.00342122	0.295812	0.233452	0.0341865	0
HOXD9	HOXD9_2.motif	Direct	0.000373801	0.0003225	0.000754968	0.000630847	0.0401664	0.0814153	0.285257	0
HOXD9	HOXD9_1.motif	Direct	-0.00685541	-0.00637061	-0.0062283	-0.00634689	0.0106633	0.0610753	0.445202	0
HSF1	HSF1_1.motif	Direct	-0.00272394	-0.00306929	-0.003248	-0.00332305	0.357602	0.0754845	-0.278066	0
HSF2	HSF2_2.motif	Direct	0.0309091	0.0318505	0.0334721	0.0349875	0.000772635	2.77314e-06	0.0300848	1
HSF4	HSF4_1.motif	Direct	0.00292345	0.00156448	0.00188253	0.00240545	0.0151345	0.051364	-0.146406	0
HSF5	HSFY1_1.motif	Inferred	-0.000354312	-0.00100645	-0.00111838	-0.00073531	0.00686294	0.0432299	-0.277575	0
HSFY2	HSFY2_1.motif	Direct	-0.00159423	-0.00151052	-0.00147042	-0.0011308	0.148918	0.512678	0.602873	0
ID1	ID1_1.Infer.motif	Indirect	0.00217991	0.00183388	0.00165944	0.0018915	0.00780732	0.00330489	0.154744	2
ID4	ID4_1.motif	Direct	-0.00104436	-0.000977041	-0.00185217	-0.00138964	0.173106	0.00118937	-0.446315	0
IKZF1	IKZF1_2.motif	Direct	-0.00554038	-0.00484949	-0.00548892	-0.0059046	0.0280319	0.169436	0.215709	0
IKZF1	IKZF1_1.motif	Direct	-0.00564669	-0.00520102	-0.00569741	-0.00550306	0.0656631	0.261725	-0.0131273	0
IKZF2	IKZF2_2.motif	ZifRC	0.00797075	0.00812734	0.00825557	0.00838746	0.0887458	0.0571394	-0.159783	0
IKZF2	IKZF2_1.motif	ZifRC	-0.00264184	-0.00225875	-0.00274676	-0.00268487	0.0166832	0.152777	-0.132672	0
IKZF3	IKZF3_2.motif	ZifRC	0.00795724	0.00811376	0.00824845	0.00837487	0.0879338	0.0432845	-0.405535	0
IKZF3	IKZF3_1.motif	ZifRC	-0.00463919	-0.00370388	-0.00443689	-0.0043397	0.00158127	0.0202288	-0.0361649	0
IKZF5	IKZF5_2.motif	ZifRC	0.00240613	0.00231722	0.00260269	0.00283322	0.073785	0.157332	-0.280566	0
INSM1	INSM1_1.motif	Direct	-0.0046071	-0.00536625	-0.00560802	-0.00521114	0.0225373	0.0310171	0.0381516	0
IRF1	IRF1_1.motif	Direct	-0.00158569	-0.00182982	-0.00253153	-0.00258041	0.0362822	0.0233752	0.289893	0
IRF2	IRF2_1.motif	Direct	-0.00506733	-0.00512927	-0.00448147	-0.00413961	0.0176978	0.160131	0.168518	0
IRF3	IRF3_1.motif	Direct	-0.0020859	-0.00240038	-0.00186668	-0.00137989	0.0159319	0.0655464	0.470373	0
IRF4	IRF4_2.motif	Direct	0.00288866	0.0026506	0.0020448	0.00175871	0.00404002	0.00498631	-0.264232	2
IRF5	IRF5_1.motif	Direct	0.0115217	0.0120481	0.0123778	0.0120676	0.021424	0.00745105	0.322293	0
IRF6	IRF6_1.Infer.motif	Indirect	-0.00235425	-0.00247427	-0.00244071	-0.00230649	0.0654721	0.0917569	0.125567	0
IRF7	IRF7_2.motif	Direct	-0.000285444	-0.000338379	0.000191919	0.000804545	0.00747759	0.0776663	0.200963	0
IRF7	IRF7_1.motif	Direct	0.00593193	0.00550045	0.00566409	0.00585969	0.239842	0.171448	-0.0349848	0
IRF8	IRF8_1.motif	Direct	-0.000860509	-0.00147955	-0.00115791	-0.000833869	0.101412	0.0702015	0.31552	0
IRF9	IRF9_1.motif	Direct	0.0107219	0.011056	0.0112911	0.0115868	0.226334	0.0104365	0.334986	0
IRX2	IRX2_1.motif	Direct	-0.000760416	-0.000661843	-0.000763842	-0.00135777	0.111753	0.00311156	-0.521123	0
IRX3	IRX3_1.motif	Direct	0.00418517	0.00539918	0.00514345	0.00527622	0.0306453	0.0403911	0.591288	0
IRX5	IRX5_1.motif	Direct	0.00360015	0.00386033	0.00384955	0.0039916	0.110619	0.0618216	0.598755	0
ISL1	ISL1_1.motif	Direct	0.0016774	0.00145727	0.00157974	0.00178641	0.329825	0.240593	0.499907	0
ISL2	ISL2_1.motif	Direct	-0.00160055	-0.00200586	-0.00172131	-0.0018634	0.0439415	0.192467	-0.421449	0
ISX	ISX_1.motif	Direct	0.0071304	0.00657768	0.00648335	0.00668183	0.0514556	0.0741128	-0.0907187	0
JARID2	ARID3A_2.motif	Inferred	-0.00258179	-0.00278352	-0.00304245	-0.00335528	0.0954326	0.000639773	0.667718	0
JDP2	JDP2_2.motif	Direct	-0.00157044	-0.00201799	-0.00254256	-0.00187085	0.0377975	0.00834418	-0.350026	0
JDP2	JDP2_1.motif	Direct	-0.00218814	-0.00203523	-0.0018593	-0.00102277	0.0426411	0.00832538	0.725759	0
JUN	JUN_1.motif	Direct	-0.00474976	-0.00540895	-0.00508891	-0.00536687	0.225561	0.0259528	-0.432127	0
JUN	JUN_2.motif	Direct	-0.00600295	-0.00599375	-0.00666343	-0.00606765	0.216336	0.0267028	0.068218	0
JUNB	JUNB_1.motif	Direct	0.000974095	0.00161849	0.00122532	0.00146566	0.108443	0.013354	0.558092	0
JUND	JUND_2.motif	Direct	-0.00594367	-0.00554535	-0.00634946	-0.0061616	0.0227182	0.00333805	-0.403666	2
JUND	JUND_1.motif	Direct	-0.00304492	-0.00250686	-0.00254946	-0.00263959	0.00584027	0.00105308	-0.538638	2
KDM5A	ARID3A_2.motif	Inferred	-0.00258179	-0.00278352	-0.00304245	-0.00335528	0.0954326	0.105482	-0.64098	0
KDM5B	ARID3A_2.motif	Inferred	-0.00258179	-0.00278352	-0.00304245	-0.00335528	0.0954326	0.000917314	0.462013	0
KDM5C	ARID3A_2.motif	Inferred	-0.00258179	-0.00278352	-0.00304245	-0.00335528	0.0954326	0.044154	-0.333588	0
KDM5D	ARID3A_2.motif	Inferred	-0.00258179	-0.00278352	-0.00304245	-0.00335528	0.0954326	0.53209	0.0511006	0
KLF1	KLF1_1.motif	Direct	0.0117298	0.0113978	0.0111501	0.0115654	0.0736659	0.0147816	0.0366176	0
KLF11	KLF13_1.motif	Inferred	-0.000843036	-0.00188886	-0.00174948	-0.00102368	0.0480582	0.000533996	0.477487	1
KLF12	KLF12_2.motif	Direct	0.00523644	0.00532789	0.00508691	0.00508827	0.381379	0.0344056	-0.0574823	0
KLF12	KLF12_1.motif	Direct	-0.00582882	-0.00662128	-0.00671762	-0.00672451	0.0356224	0.057744	-0.618405	0
KLF13	KLF13_1.motif	Direct	-0.000843036	-0.00188886	-0.00174948	-0.00102368	0.0480582	0.00824401	0.383071	0
KLF14	KLF14_1.motif	Direct	0.0110755	0.0103655	0.00948379	0.00988518	0.0215767	0.0115234	-0.352089	0
KLF15	KLF15_1.motif	Direct	0.0134744	0.0130615	0.0134567	0.0142575	0.0176035	7.10657e-05	0.415268	1
KLF16	KLF16_1.motif	Direct	0.00333431	0.00375715	0.0039294	0.00407647	0.0900955	0.00463205	-0.147462	0
KLF17	KLF4_1.motif	Inferred	-0.00264319	-0.00157954	-0.00251131	-0.002385	0.00269126	0.0277981	-0.483025	0
KLF2	KLF4_1.motif	Inferred	-0.00264319	-0.00157954	-0.00251131	-0.002385	0.00269126	2.03961e-05	0.604893	1
KLF3	KLF3_1.motif	Direct	-0.0149093	-0.01529	-0.0149927	-0.0144396	0.00355401	0.00946732	0.413264	0
KLF4	KLF4_1.motif	Direct	-0.00264319	-0.00157954	-0.00251131	-0.002385	0.00269126	0.00213998	0.376538	2
KLF5	KLF5_1.motif	Direct	-0.00383782	-0.00458846	-0.00468262	-0.00369991	0.00927705	0.000235542	0.0902113	1
KLF6	KLF6_1.motif	Direct	0.00938456	0.00891911	0.00835846	0.00900404	0.122926	0.000575354	-0.436547	0
KLF7	KLF7_1.motif	Direct	0.00643396	0.00670816	0.00749825	0.00726464	0.0180473	0.00116869	-0.622981	2
KLF8	KLF8_1.motif	Direct	0.00531107	0.00482075	0.00463666	0.00458799	0.00977476	0.000967626	-0.700938	1
KLF9	KLF9_1.Infer.motif	Indirect	0.00304021	0.00248771	0.00279556	0.00269903	0.00351577	5.88418e-05	-0.742313	1
LBX1	LBX1_1.motif	Direct	0.00504184	0.00387419	0.00388273	0.00384444	0.00468474	0.0104696	-0.403334	0
LBX2	LBX2_1.motif	Direct	0.000849369	0.00118207	0.000870179	0.000237741	0.0290815	0.137943	0.597092	0
LEF1	LEF1_1.motif	Direct	0.00136224	0.000694231	0.000538743	0.000923296	0.0745208	0.0230031	0.223838	0
LHX1	LHX1_1.motif	Direct	0.00092054	0.000965899	0.00100538	0.000839151	0.0291212	0.0525309	0.376763	0
LHX2	LHX2_1.motif	Direct	-0.00527258	-0.00559528	-0.00568604	-0.00609249	0.0124657	0.0597991	-0.631489	0
LHX2	LHX2_2.motif	Direct	-0.00398922	-0.0050709	-0.00513447	-0.00590292	0.00373867	0.0220776	-0.743002	0
LHX3	LHX3_1.motif	Direct	0.00132882	0.00220094	0.00249744	0.00276952	0.00264057	0.0189849	-0.499646	0
LHX4	LHX4_1.motif	Direct	0.000506648	0.000509695	0.000594927	0.00033871	0.00715611	0.0779577	-0.195908	0
LHX6	LHX6_1.motif	Direct	0.00086599	0.00153918	0.00149687	0.00175002	0.00309929	0.0153718	-0.492721	0
LHX6	LHX6_3.motif	Direct	0.0101004	0.009916	0.00976358	0.0101266	0.0465058	0.0165292	0.142827	0
LHX8	LHX8_1.motif	Direct	0.00726187	0.00728764	0.00773748	0.0079844	0.0241117	0.0330648	0.162744	0
LHX9	LHX9_2.motif	Direct	0.0052328	0.00500534	0.00473538	0.00518052	0.054992	0.0470141	-0.446956	0
LMX1A	LMX1A_1.motif	Direct	0.00324181	0.00351682	0.00400553	0.00377202	0.0324922	0.0708068	-0.235627	0
LMX1B	LMX1B_1.motif	Direct	-0.00760567	-0.00748189	-0.00747555	-0.00720597	0.0335926	0.080727	0.206193	0
LYL1	LYL1_1.Infer.motif	Indirect	-0.00956929	-0.0099929	-0.00984969	-0.00929675	0.0150667	0.12128	0.370485	0
MAF	MAF_1.motif	Direct	-0.00143405	-0.000550559	-0.000882236	-0.000865292	0.00456956	0.0201091	0.409359	0
MAFA	MAFA_1.motif	Direct	-0.00252601	-0.00332143	-0.00334689	-0.00324403	0.0171341	0.0514905	0.361724	0
MAFB	MAFB_1.motif	Direct	-0.00264883	-0.00239654	-0.00167921	-0.00185365	0.00498183	0.0169542	0.621626	0
MAFF	MAFF_1.motif	Direct	0.00556481	0.00540665	0.0060454	0.00550835	0.00621229	0.000638844	-0.0587398	1
MAFF	MAFF_2.motif	Direct	0.00694365	0.00793898	0.00787926	0.00767948	0.0242826	0.00103773	0.813285	2
MAFG	MAFG_1.motif	Direct	0.00369866	0.0032915	0.00338107	0.00348591	0.191679	0.00236574	-0.423871	0
MAFK	MAFK_2.motif	Direct	-0.0112271	-0.0119036	-0.0119094	-0.0120904	0.046427	0.00318514	-0.503427	2
MAFK	MAFK_1.motif	Direct	0.00254711	0.00198396	0.00242043	0.00231481	0.0081053	0.000467257	-0.720595	1
MAX	MAX_3.motif	Direct	-0.0108198	-0.0109065	-0.00995978	-0.010022	0.00275334	0.00907846	-0.547989	0
MAX	MAX_2.motif	Direct	-0.0011746	-0.00122031	-0.00161539	-0.00169042	0.0805251	0.0597037	0.643172	0
MAZ	MAZ_2.motif	Direct	-0.00552278	-0.00519977	-0.00543315	-0.00479522	0.11988	0.022473	0.222727	0
MAZ	MAZ_1.motif	Direct	-0.000710855	-0.000896636	-0.000907126	-0.00101342	0.20428	0.0195803	-0.558152	0
MBD2	MBD2_1.motif	Direct	0.00460897	0.00423185	0.00447377	0.00552894	0.0184729	0.010387	0.465502	0
MECOM	MECOM_2.motif	Direct	0.00884624	0.00803577	0.0088715	0.00831032	0.0210777	0.026492	-0.465873	0
MECOM	MECOM_1.motif	Direct	-0.00319606	-0.0042048	-0.00427635	-0.00372327	0.00117688	0.0234166	-0.0664165	0
MECP2	MECP2_1.motif	Direct	0.00629124	0.006069	0.00615592	0.00675489	0.0663288	0.016385	0.531136	0
MEF2A	MEF2A_1.motif	Direct	0.0104449	0.0112796	0.0116544	0.011027	0.026397	0.00153644	0.600282	2
MEF2B	MEF2B_1.motif	Direct	0.000469044	-0.00177518	-0.00140434	-0.0011024	0.0758124	0.302206	-0.329176	0
MEF2C	MEF2C_1.motif	Direct	0.00617485	0.00575442	0.00629119	0.00626264	0.0398759	0.0706862	0.202148	0
MEF2D	MEF2D_1.motif	Direct	0.00354053	0.00326621	0.00333981	0.00313215	0.0901951	0.04936	0.31264	0
MEIS1	MEIS1_1.motif	Direct	-0.00393846	-0.00297056	-0.00312187	-0.00312908	0.0545657	0.112351	0.672586	0
MEIS2	MEIS2_1.motif	Direct	0.00749296	0.00743825	0.00750287	0.00735426	0.514057	0.0140081	-0.105236	0
MEIS3	MEIS3_2.motif	Direct	-0.000195878	8.89399e-06	-0.000101132	2.15944e-05	0.475381	0.0834732	0.20519	0
MEOX1	MEOX1_1.motif	Direct	-0.00953688	-0.00968587	-0.00991414	-0.0100623	0.203594	0.194511	0.343023	0
MEOX2	MEOX2_1.motif	Direct	-0.000405645	-0.000564148	-0.000392586	-0.000485066	0.263465	0.268934	0.306926	0
MEOX2	MEOX2_3.motif	Direct	0.00068441	0.000550835	0.00138707	0.000845571	0.0780574	0.147642	0.027949	0
MESP1	MESP1_1.motif	Direct	-0.00504739	-0.00544286	-0.00504328	-0.00543057	0.378062	0.368942	-0.0675253	0
MGA	MGA_1.motif	Direct	0.00153392	0.000954695	0.000593137	-0.000299083	0.0179723	0.00989667	0.0817944	0
MGA	MGA_2.motif	Direct	0.00066128	0.000904314	0.000900884	0.000625896	0.044462	0.0186098	0.113146	0
MIER1	CDC5L_1.motif	Inferred	0.000725168	0.000614105	2.9353e-05	0.000328436	0.113942	0.0779215	-0.694354	0
MIER2	CDC5L_1.motif	Inferred	0.000725168	0.000614105	2.9353e-05	0.000328436	0.113942	0.139658	0.0265461	0
MIER3	CDC5L_1.motif	Inferred	0.000725168	0.000614105	2.9353e-05	0.000328436	0.113942	0.0446791	-0.692892	0
MITF	MITF_1.motif	Direct	-0.000997404	-5.40413e-05	-0.000427676	-0.000626452	0.0426034	0.0357422	0.227348	0
MIXL1	MIXL1_1.motif	Direct	-0.0031855	-0.00331053	-0.00310397	-0.00341904	0.0536025	0.13284	0.252888	0
MKX	IRX2_1.motif	Inferred	-0.000760416	-0.000661843	-0.000763842	-0.00135777	0.111753	0.0468686	-0.435615	0
MLX	MLX_1.motif	Direct	0.00505766	0.00467762	0.00498433	0.00496073	0.0679198	0.0428166	0.249928	0
MLXIP	MLXIP_1.Infer.motif	Indirect	0.00300456	0.0027352	0.00282585	0.00271058	0.0380193	0.00909536	0.476741	0
MLXIPL	MLXIPL_1.motif	Direct	0.00486735	0.00423742	0.00428445	0.00403871	0.00567237	0.00131483	0.759228	2
MNT	MNT_1.motif	Direct	0.0030208	0.00275175	0.00283374	0.00272638	0.032476	0.00176906	-0.48512	2
MNX1	MNX1_1.motif	Direct	-0.00229406	-0.0023492	-0.00218649	-0.00255576	0.0175073	0.149345	0.503189	0
MSC	MSC_1.motif	Direct	0.00234146	0.00200533	0.0020027	0.00148384	0.0470513	0.0011053	-0.551142	2
MSX1	MSX1_1.motif	Direct	0.00167787	0.00137694	0.000979516	0.000776264	0.0271596	0.0569014	-0.36133	0
MSX2	MSX2_2.motif	Direct	-0.00170391	-0.00177572	-0.00145013	-0.00171227	0.149454	0.276594	0.0115679	0
MSX3	MSX3_1.motif	Direct	-0.00133964	-0.00139339	-0.00106076	-0.00128843	0.0335294	0.0759921	-0.244667	0
MTA1	GATA3_4.motif	Inferred	-0.00253931	-0.00188106	-0.00137622	-0.0014065	0.00543784	0.00469167	-0.338978	2
MTA1	GATA3_2.motif	Inferred	0.00124046	0.00129808	0.000688235	0.00119677	0.0786843	0.0176987	-0.261059	0
MTF1	MTF1_1.motif	Direct	-0.00778015	-0.00735112	-0.00648172	-0.00646336	0.000962411	0.00529797	0.518396	0
MXD1	MXI1_1.motif	Inferred	0.00612318	0.00714527	0.00668693	0.0061872	0.02082	0.00212902	0.386277	2
MXD3	MXI1_1.motif	Inferred	0.00612318	0.00714527	0.00668693	0.0061872	0.02082	0.0132794	-0.674365	0
MXD4	MXI1_1.motif	Inferred	0.00612318	0.00714527	0.00668693	0.0061872	0.02082	0.00539298	-0.405609	0
MXI1	MXI1_1.motif	Direct	0.00612318	0.00714527	0.00668693	0.0061872	0.02082	0.000267871	-0.642437	1
MYB	MYB_1.motif	Direct	0.00317983	0.00363789	0.00411221	0.00421704	0.0612008	0.0131872	0.196004	0
MYBL1	MYBL1_1.motif	Direct	0.00104152	0.000867118	0.00111258	0.00144445	0.00518003	0.011461	0.57732	0
MYBL1	MYBL1_2.motif	Direct	0.00100844	0.00100489	0.00159543	0.00139746	0.0111024	0.020801	0.486508	0
MYBL2	MYBL2_3.motif	Direct	0.0025877	0.00272619	0.00286711	0.00292798	0.255754	0.000461685	0.500581	0
MYBL2	MYBL2_1.motif	Direct	0.00343719	0.00410818	0.00373796	0.00365841	0.00263973	2.60805e-05	0.561461	1
MYC	MYC_1.motif	Direct	0.00596639	0.005535	0.00523612	0.0050641	0.0473854	0.00633889	0.357938	0
MYCL	MYCN_1.motif	Inferred	0.00686105	0.00681961	0.00673373	0.00643774	0.0800035	0.00207871	0.318812	0
MYCN	MYCN_1.motif	Direct	0.00686105	0.00681961	0.00673373	0.00643774	0.0800035	3.82371e-05	0.422479	0
MYF5	MYF5_1.motif	Direct	0.00995252	0.0106569	0.0111086	0.0112387	0.00916313	0.00843855	-0.364522	0
MYF6	MYF6_1.motif	Direct	0.00101493	0.00203222	0.00250574	0.00286443	0.00519006	0.0341014	0.121602	0
MYNN	MYNN_1.motif	ZifRC	0.00188306	0.00202185	0.00238122	0.00191439	0.0436208	0.0126942	0.288073	0
MYOD1	MYOD1_1.motif	Direct	0.00415063	0.00375222	0.00401932	0.00432192	0.0479361	0.0727362	-0.0983023	0
MYOG	MYOG_1.motif	Direct	-0.0051174	-0.00461516	-0.00434239	-0.00413665	0.00197699	0.028271	-0.345983	0
MZF1	MZF1_2.motif	Direct	-0.0222276	-0.022016	-0.023011	-0.0231087	0.0101311	0.0554659	-0.772551	0
MZF1	MZF1_1.motif	Direct	0.00714847	0.00683844	0.00669893	0.00633514	0.0292685	0.0174102	-0.436309	0
NANOG	NANOG_1.motif	Direct	0.0035903	0.00353877	0.00320287	0.00314444	0.0873348	0.000487354	-0.425893	0
NCOR1	CDC5L_1.motif	Inferred	0.000725168	0.000614105	2.9353e-05	0.000328436	0.113942	0.0214194	-0.505471	0
NCOR2	CDC5L_1.motif	Inferred	0.000725168	0.000614105	2.9353e-05	0.000328436	0.113942	0.104224	0.0402556	0
NEUROD1	NEUROD1_1.motif	Direct	-0.00395534	-0.00410251	-0.00429723	-0.00462415	0.000350339	0.000393966	0.785381	1
NEUROD2	NEUROD2_1.motif	Direct	-0.00278535	-0.00290397	-0.00282476	-0.00309773	0.174932	0.4882	0.0962125	0
NEUROD4	NEUROD4_1.motif	Direct	0.00154428	0.0014423	0.00172967	0.00132669	0.115992	0.274213	0.0672252	0
NEUROG2	NEUROG2_1.motif	Direct	-0.000877445	-0.000999583	-0.00014908	-0.00123265	0.00908145	0.0915525	0.135587	0
NFAT5	NFAT5_1.motif	Direct	-0.00366087	-0.00390771	-0.00422309	-0.00524916	0.0234924	0.039615	-0.767542	0
NFATC1	NFATC1_5.motif	Direct	-0.00784973	-0.00675058	-0.00716975	-0.00746206	0.0201263	0.097412	0.305399	0
NFATC1	NFATC1_3.motif	Direct	0.000211621	-4.31821e-05	0.000499115	-1.03869e-05	0.277148	0.174098	-0.103944	0
NFATC2	NFATC2_1.motif	Direct	0.0104896	0.00965819	0.0101357	0.010086	0.00301483	0.000523915	0.275589	1
NFATC3	NFATC3_1.motif	Direct	-0.00439882	-0.00461151	-0.00394384	-0.00352208	0.00384489	0.00896436	0.687299	0
NFATC4	NFATC4_1.motif	Direct	-0.00308012	-0.00385855	-0.00379329	-0.00414295	0.0209956	0.00505007	0.368539	0
NFE2	NFE2_2.motif	Direct	0.00304502	0.00288144	0.00356813	0.00296136	0.232245	0.164631	-0.233791	0
NFE2	NFE2_1.motif	Direct	0.00751063	0.00796584	0.00883265	0.00871572	0.000504918	0.00089608	-0.417673	1
NFE2L1	NFE2L1_1.motif	Direct	-0.00426344	-0.00532505	-0.0049737	-0.00468	0.00967421	0.0131109	-0.668206	0
NFE2L2	NFE2L2_1.motif	Direct	0.00331689	0.00375704	0.0047528	0.00401976	0.0112452	0.000449396	0.602055	1
NFE2L3	NFE2L1_1.motif	Inferred	-0.00426344	-0.00532505	-0.0049737	-0.00468	0.00967421	0.0735841	0.538052	0
NFIA	NFIA_1.motif	Direct	-0.000523546	0.000361925	-0.000312466	-0.000772402	0.0245139	0.0764174	-0.617996	0
NFIB	NFIB_1.motif	Direct	-0.00151556	-0.000687825	-0.000851496	-0.000796876	0.0141687	0.0822941	-0.509617	0
NFIL3	NFIL3_1.motif	Direct	0.000809687	0.000568745	0.0010907	0.000849904	0.0330536	0.0115849	0.38979	0
NFIX	NFIX_2.motif	Direct	-0.0216637	-0.0221866	-0.0235505	-0.0244763	0.00548654	0.0496184	0.652669	0
NFIX	NFIX_1.motif	Direct	0.000451805	0.00133879	0.00187631	0.00141127	0.0225068	0.0634722	-0.74798	0
NFKB1	NFKB1_1.motif	Direct	0.00475897	0.00475197	0.00524527	0.00557792	0.0298716	0.0116358	-0.169395	0
NFKB1	NFKB1_2.motif	Direct	-0.00479337	-0.0046928	-0.0045209	-0.00418722	0.00143653	0.00423332	-0.0976688	2
NFKB2	NFKB2_1.motif	Direct	0.00610771	0.00678705	0.00679882	0.00663987	0.0642936	0.00221292	0.469971	0
NFYA	NFYA_1.motif	Direct	0.0147635	0.0140635	0.0144774	0.0149041	0.0224134	0.000643834	-0.193851	1
NFYB	NFYB_1.motif	Direct	0.00483396	0.00460487	0.00489517	0.00528086	0.210368	0.00761621	-0.579989	0
NFYC	NFYC_1.motif	Direct	-0.0026914	-0.0024882	-0.00181978	-0.00207415	0.0814703	0.0294047	0.0476421	0
NHLH1	NHLH1_1.motif	Direct	-0.00188378	-0.000298727	-0.000553066	-0.000567238	0.000624617	0.00867204	-0.235682	0
NHLH2	NHLH2_1.motif	Direct	0.00614382	0.00492398	0.00468513	0.0037362	0.00842131	0.0287187	0.439903	0
NKX1-2	MSX1_1.motif	Inferred	0.00167787	0.00137694	0.000979516	0.000776264	0.0271596	0.104173	0.0494574	0
NKX2-1	NKX2_1_1.motif	Direct	0.0169546	0.017244	0.0175712	0.0171431	0.125846	0.00624872	0.468048	0
NKX2-2	NKX2_2_1.motif	Direct	0.00976377	0.0102391	0.00995249	0.00995169	0.0605095	0.022527	0.139987	0
NKX2-3	NKX2_3_1.motif	Direct	0.0043658	0.00466469	0.00482814	0.00450128	0.222193	0.1098	0.332103	0
NKX2-4	NKX2_4_2.motif	Direct	-0.000948414	-0.000446889	-0.00117362	-0.00131614	0.0296485	0.101851	0.0869205	0
NKX2-5	NKX2_5_3.motif	Direct	0.000205471	-7.4077e-05	-0.000472673	-0.00121353	0.00204977	0.0168158	-0.635251	0
NKX2-5	NKX2_5_1.motif	Direct	0.00809828	0.00864919	0.0083697	0.00821073	0.0197037	0.0174746	0.307419	0
NKX2-6	NKX2_6_1.motif	Direct	0.0086043	0.00901002	0.00919025	0.00839514	0.0672433	0.0402555	0.129664	0
NKX3-1	NKX3_1_1.motif	Direct	-0.0026963	-0.00220029	-0.00255576	-0.00177581	0.109273	0.0758269	-0.488627	0
NKX3-1	NKX3_1_2.motif	Direct	0.00182436	0.00223246	0.00296611	0.0026018	0.00359762	0.00464839	-0.790848	2
NKX3-2	NKX3_2_1.motif	Direct	0.00774043	0.00740344	0.00777726	0.00764896	0.0324539	0.0462362	0.10813	0
NKX6-1	NKX6_1_1.motif	Direct	0.00131535	0.00133352	0.00126704	0.000625364	0.013647	0.0317748	-0.443645	0
NKX6-2	NKX6_2_1.motif	Direct	-0.000852876	-0.000892481	-0.000666898	-0.000809442	0.0842641	0.0646007	-0.348221	0
NKX6-3	NKX6_3_1.motif	Direct	0.000322585	0.000190546	0.000252824	0.000253233	0.375731	0.00106204	-0.0859877	0
NOBOX	NOBOX_1.motif	Direct	-0.000307379	-0.000335813	-8.57128e-05	-0.000250023	0.0456754	0.249816	-0.055876	0
NOTO	NOTO_1.motif	Direct	0.00485119	0.00515827	0.00555358	0.0053402	0.0210534	0.0696281	0.161573	0
NPAS1	NPAS1_1.Infer.motif	Indirect	0.00576357	0.00527236	0.00561705	0.00455235	0.0219919	0.0493323	0.0268923	0
NPAS2	NPAS2_1.motif	Direct	0.000923336	0.00071248	0.000625637	0.000130188	0.115166	0.0839803	-0.618504	0
NPAS4	NPAS4_1.Infer.motif	Indirect	0.012015	0.0123988	0.0131684	0.0121712	0.110554	0.0144193	-0.116208	0
NR0B1	NR0B1_1.motif	Direct	0.00595281	0.00578175	0.00569404	0.00593023	0.265786	7.27096e-05	-0.265723	0
NR0B2	NR0B1_1.motif	Inferred	0.00595281	0.00578175	0.00569404	0.00593023	0.265786	0.158063	-0.305605	0
NR1D1	NR1D1_1.motif	Direct	0.00893295	0.00923906	0.00955864	0.0104365	0.0293211	0.00017659	-0.493592	1
NR1D1	NR1D1_2.motif	Direct	-0.00847255	-0.00929184	-0.00936759	-0.00967879	0.0659291	0.00344839	0.099178	0
NR1D2	NR1D2_1.motif	Direct	0.00273812	0.00149654	0.00193088	0.00137197	0.0349378	0.00275519	-0.570543	2
NR1H2	NR1H2_1.motif	Direct	-0.00221691	-0.00184773	-0.00180611	-0.00192958	0.00709235	0.0223383	0.577753	0
NR1H3	NR1H3_1.motif	Direct	0.00244595	0.00288522	0.00344077	0.00319067	0.0103877	0.0344895	0.735014	0
NR1H4	NR1H4_1.motif	Direct	0.00542286	0.00452589	0.00399293	0.00428372	0.020209	0.052936	0.466717	0
NR1I2	NR1I2_1.motif	Direct	0.000752255	0.00103502	0.000564709	0.000162652	0.163635	0.306203	0.115127	0
NR1I3	NR1I3_1.motif	Direct	0.000693151	0.00117846	0.00142398	0.0011153	0.104705	0.342239	-0.180235	0
NR2C1	NR2C1_1.motif	Direct	0.00554238	0.00490791	0.00507038	0.00508444	0.0221056	0.00933855	-0.0993376	0
NR2C2	NR2C2_1.motif	Direct	0.00843156	0.00777279	0.00793691	0.00785743	0.0123811	0.00334613	-0.50817	2
NR2C2	NR2C2_2.motif	Direct	0.0121766	0.0132145	0.0124965	0.0121296	0.0039759	0.000380157	-0.0357738	1
NR2E1	NR2E1_2.motif	Direct	-0.00350488	-0.0036119	-0.00390191	-0.00421633	0.273979	0.592413	0.264693	0
NR2E1	NR2E1_1.motif	Direct	-0.0018129	-0.00154312	-0.000745115	-0.00126907	0.0146737	0.132424	0.178298	0
NR2E3	NR2E3_1.motif	Direct	-0.0104338	-0.0105432	-0.0103751	-0.0105012	0.606112	0.857048	-0.191761	0
NR2E3	NR2E3_2.motif	Direct	-0.0108903	-0.0111453	-0.0111506	-0.0115561	0.106329	0.640339	0.00345582	0
NR2F1	NR2F1_2.motif	Direct	-0.00277918	-0.00272933	-0.00281962	-0.00218818	0.00784311	0.0615909	0.33844	0
NR2F1	NR2F1_1.motif	Direct	0.0032722	0.00271377	0.00296414	0.00244551	0.00903538	0.0310246	-0.416288	0
NR2F2	NR2F2_2.motif	Direct	-0.0120694	-0.010871	-0.0100924	-0.00952715	0.000211674	0.000873144	0.925718	1
NR2F6	NR2F6_3.motif	Direct	-0.00121661	-0.00204042	-0.00204026	-0.00267879	0.0162797	0.0308252	0.514893	0
NR3C1	NR3C1_2.motif	Direct	-0.00520722	-0.00507208	-0.00467362	-0.00495879	0.11423	0.146391	-0.461508	0
NR3C1	NR3C1_1.motif	Direct	-0.00391735	-0.00376402	-0.00380843	-0.00406022	0.0924444	0.129497	-0.24904	0
NR3C2	NR3C2_2.motif	Direct	0.00776685	0.00824536	0.00821551	0.00770451	0.0762328	0.0345999	-0.424206	0
NR4A1	NR4A1_1.motif	Direct	0.00450892	0.00471746	0.00506454	0.0038735	0.00248605	0.000189281	0.100363	1
NR4A2	NR4A2_3.motif	Direct	-0.000670674	-0.000655642	-0.001101	-0.0014367	0.116179	0.159395	0.0990659	0
NR4A3	NR4A3_1.motif	Direct	-2.638e-05	-0.000745535	-0.0014864	-0.00114002	0.0405319	0.155338	-0.0887066	0
NR5A1	NR5A1_1.motif	Direct	-0.00348912	-0.00440921	-0.00445718	-0.00458114	0.0284778	0.151356	-0.79133	0
NR5A2	NR5A2_1.motif	Direct	0.0166691	0.0195878	0.0213343	0.0227447	7.90182e-05	2.52189e-06	-0.108602	1
NR6A1	NR6A1_1.motif	Direct	-0.000212338	0.000641313	0.0011258	0.00189847	0.0040133	0.00652673	0.833646	0
NRF1	NRF1_1.motif	Direct	0.00421502	0.00434908	0.00589082	0.00634316	0.00208883	0.00225906	0.108442	2
NRL	NRL_1.motif	Direct	0.00138704	0.00115588	0.000817667	0.000891846	0.177008	0.35307	0.0451028	0
OLIG1	OLIG1_1.motif	Direct	-0.00188767	-0.00162438	-0.001539	-0.00140552	0.0797941	0.182524	0.213698	0
OLIG2	OLIG2_1.motif	Direct	-0.000160007	-0.000164045	5.66913e-05	-2.489e-05	0.287805	0.240088	0.15166	0
OLIG3	OLIG3_1.motif	Direct	-0.0065081	-0.00737434	-0.00807062	-0.00813789	0.00343007	0.0371247	-0.499329	0
ONECUT1	ONECUT1_1.motif	Direct	-0.0028481	-0.00242431	-0.00246235	-0.00214082	0.00169023	0.0203719	0.0261067	0
ONECUT2	ONECUT2_1.motif	Direct	0.00667586	0.00760175	0.00777148	0.00749135	0.010965	0.010608	0.0337712	0
ONECUT3	ONECUT3_1.motif	Direct	0.00572935	0.0060439	0.00583745	0.00554323	0.175474	0.14163	-0.163654	0
OSR1	OSR1_1.motif	Direct	0.00551915	0.00525728	0.00518348	0.0048015	0.0424692	0.0785362	-0.719522	0
OSR2	OSR2_1.motif	Direct	0.0056604	0.00595487	0.00610776	0.00544928	0.116811	0.075457	0.312722	0
OTP	OTP_1.motif	Direct	0.000119686	0.000126621	0.000202823	0.000256698	0.0156417	0.093788	0.0405728	0
OTP	OTP_2.motif	Direct	0.00221682	0.002521	0.00220684	0.00220421	0.17548	0.205432	0.351372	0
OTX1	OTX1_2.motif	Direct	0.00562728	0.00627124	0.00606012	0.00617276	0.0422712	0.0564388	0.128118	0
OTX2	OTX2_1.motif	Direct	0.00163075	0.00103544	0.00106866	0.0011487	0.196415	0.00683558	0.428456	0
OVOL1	OVOL1_1.motif	Direct	-0.00233823	-0.00298734	-0.00256948	-0.00295411	0.163539	0.109922	0.275999	0
OVOL2	OVOL2_1.motif	ZifRC	0.00838451	0.00791689	0.0085266	0.00910615	0.00966358	0.00320028	0.294951	2
OVOL3	OVOL3_1.motif	ZifRC	0.00838452	0.00791688	0.00852647	0.00910614	0.0096633	0.0139398	0.371844	0
PATZ1	PATZ1_1.motif	Direct	-0.0122904	-0.0116384	-0.0124338	-0.0119428	0.10814	0.167043	0.069396	0
PAX1	PAX1_1.motif	Direct	0.00935685	0.0102453	0.00967031	0.00962464	0.00501766	0.00204968	0.573622	2
PAX2	PAX2_1.motif	Direct	-0.00175709	-0.00132188	-0.00117578	-0.00067654	0.00337256	0.0450306	-0.174892	0
PAX2	PAX2_3.motif	Direct	0.0162614	0.0176956	0.0185511	0.0186722	0.00600937	0.000837455	0.0473577	1
PAX3	PAX3_2.motif	Direct	-0.00608408	-0.00639628	-0.00623633	-0.00646281	0.442378	0.618535	-0.353362	0
PAX4	PAX4_4.motif	Direct	-0.00375443	-0.00357607	-0.00290098	-0.00324849	0.0216548	0.267811	-0.263063	0
PAX4	PAX4_5.motif	Direct	0.000617901	0.00103796	0.00114172	0.00140995	0.0794976	0.318089	0.0748983	0
PAX5	PAX5_2.motif	Direct	0.00675801	0.0076359	0.00751486	0.0076102	0.00148545	0.00139023	0.413684	2
PAX6	PAX6_1.motif	Direct	0.000326239	0.000703551	0.000787333	0.000678377	0.0167579	0.0184495	0.56302	0
PAX7	PAX7_1.motif	Direct	-0.00913511	-0.00977662	-0.0093281	-0.00878434	0.000587701	0.0102777	-0.508811	0
PAX8	PAX8_2.motif	Direct	-0.0108615	-0.0117729	-0.0113767	-0.011581	0.044962	0.0699688	0.189971	0
PAX8	PAX8_1.motif	Direct	0.00685339	0.00676548	0.0073172	0.00699585	0.114051	0.0174967	-0.459303	0
PAX9	PAX9_1.motif	Direct	0.0109741	0.0111219	0.0108944	0.0109676	0.168443	0.0442855	-0.245171	0
PBX1	PBX1_1.motif	Direct	-0.00297375	-0.00350949	-0.0028319	-0.00333137	0.0694108	0.0169349	0.0731385	0
PBX2	PBX2_1.motif	Direct	0.00706866	0.0076988	0.00716738	0.00736769	0.0261943	0.00572384	-0.578522	0
PBX3	PBX3_1.motif	Direct	0.0028361	0.00271163	0.00284849	0.00299831	0.403546	0.013202	-0.0547776	0
PBX4	PBX2_1.motif	Inferred	0.00706866	0.0076988	0.00716738	0.00736769	0.0261943	0.0214174	-0.586811	0
PDX1	PDX1_2.motif	Direct	-0.00683941	-0.00699931	-0.00662216	-0.00660331	0.0486756	0.324761	0.00619672	0
PGR	PGR_1.motif	Direct	-0.00620496	-0.00643487	-0.00635838	-0.00629336	0.445154	0.509304	-0.229245	0
PHOX2A	PHOX2A_1.motif	Direct	0.00789635	0.00750888	0.00793128	0.00791799	0.103207	0.00923467	0.211595	0
PHOX2B	PHOX2B_1.motif	Direct	0.00749282	0.00699987	0.00740421	0.0075003	0.0786451	0.06657	-0.17816	0
PITX1	PITX1_1.motif	Direct	0.00403106	0.00335006	0.00342561	0.00289354	0.00994474	0.0360725	-0.45248	0
PITX2	PITX2_1.motif	Direct	-0.00134672	-0.00107747	-0.00112963	-0.00154108	0.128197	0.127562	-0.0686476	0
PITX3	PITX3_1.motif	Direct	0.00560579	0.00624746	0.00603705	0.00614769	0.0427732	0.037696	-0.427372	0
PKNOX1	PKNOX1_1.motif	Direct	0.000316536	0.00117224	0.000553561	0.000792491	0.0512869	0.0509708	0.319565	0
PKNOX2	PKNOX2_1.motif	Direct	0.000202042	-0.000199168	-3.17546e-05	0.00021963	0.155638	0.0636327	0.0976171	0
PLAG1	PLAG1_1.motif	Direct	-0.000373072	-0.000801018	-0.00132115	-0.00115757	0.00731243	0.00974655	0.273416	0
PLAGL1	PLAGL1_1.motif	Direct	0.00120306	0.00177194	-5.44022e-05	0.000102324	0.00576669	0.000391926	-0.708707	1
PLAGL2	PLAGL2_1.motif	ZifRC	-0.00872288	-0.00934723	-0.0094245	-0.00914715	0.124206	0.0493875	0.291937	0
POU1F1	POU1F1_1.motif	Direct	-0.00220307	-0.00137288	-0.00126606	-0.00128045	0.0326384	0.263379	0.532634	0
POU1F1	POU1F1_2.motif	Direct	-0.00297724	-0.00324875	-0.00334527	-0.00350958	0.0536348	0.388731	0.0158432	0
POU2F1	POU2F1_2.motif	Direct	-0.00296697	-0.00335535	-0.00283606	-0.00274475	0.0446358	0.108307	-0.312838	0
POU2F1	POU2F1_1.motif	Direct	-0.00395945	-0.00425727	-0.00402073	-0.00421252	0.0930002	0.158417	0.115158	0
POU2F1	POU2F1_3.motif	Direct	0.00321863	0.00307212	0.00307846	0.00313417	0.499052	0.0916894	-0.128693	0
POU2F2	POU2F2_2.motif	Direct	0.00406844	0.00378546	0.00447045	0.00457355	0.0015073	0.00295052	0.180346	2
POU2F2	POU2F2_1.motif	Direct	0.00144759	0.00179713	0.00106079	0.00116396	0.0353102	0.0497534	-0.134523	0
POU2F3	POU2F3_2.motif	Direct	0.0140394	0.0144442	0.0145771	0.0144602	0.390801	0.00315414	-0.154961	0
POU3F1	POU3F1_2.motif	Direct	-0.00464807	-0.00422877	-0.00375112	-0.00315456	0.0224799	0.0012904	-0.862888	2
POU3F1	POU3F1_3.motif	Direct	0.00063533	0.00175603	0.00161563	0.00148654	0.028705	0.000812127	-0.369325	1
POU3F2	POU3F2_3.motif	Direct	0.0012337	0.000719329	0.00104949	0.00110284	0.0153175	0.0515981	-0.627997	0
POU3F3	POU3F3_2.motif	Direct	0.000852018	-4.20641e-05	-0.000494964	-0.00126244	0.00051912	0.00346347	-0.693496	2
POU3F4	POU3F4_2.motif	Direct	-0.00529607	-0.00573423	-0.00556199	-0.0059898	0.0527893	0.206594	0.294764	0
POU4F1	POU4F1_1.motif	Direct	0.00455877	0.00571848	0.00473652	0.00473646	0.00778338	0.00736597	-0.0892969	0
POU4F2	POU4F2_1.motif	Direct	-0.0033863	-0.00277034	-0.0026717	-0.00262143	0.0665307	0.000746586	0.765642	0
POU4F3	POU4F3_1.motif	Direct	0.0050311	0.00541265	0.004891	0.00475659	0.0338227	0.028414	0.509742	0
POU5F1	POU5F1_1.motif	Direct	0.000781125	0.00118924	0.00139412	0.00138475	0.0442816	0.00102864	-0.223999	2
POU5F2	POU5F1_1.motif	Inferred	0.000781125	0.00118924	0.00139412	0.00138475	0.0442816	0.192322	-0.589517	0
POU6F1	POU6F1_2.motif	Direct	0.00228109	0.00203597	0.00251006	0.00246494	0.222519	0.204114	-0.0943612	0
POU6F2	POU6F2_1.motif	Direct	2.60613e-05	-0.000184678	-0.000212361	-0.000260512	0.29126	0.469369	-0.130442	0
PPARA	PPARA_1.motif	Direct	0.000894437	0.000814851	0.00124352	0.00132459	0.199277	0.248011	0.471401	0
PPARD	PPARD_1.motif	Direct	-0.0059055	-0.00753668	-0.0078841	-0.00840995	0.00264442	0.0056003	0.822061	0
PPARG	PPARG_3.motif	Direct	-0.00160508	-0.00192497	-0.0017364	-0.00239394	0.0307825	0.262098	-0.288367	0
PPARG	PPARG_1.motif	Direct	-0.00555901	-0.00495254	-0.0049263	-0.0046142	0.040377	0.358477	0.148117	0
PRDM1	PRDM1_1.motif	Direct	0.00155279	0.00138378	0.00142548	0.000925283	0.126916	0.0102019	-0.0339605	0
PRDM10	PRDM10_1.motif	ZifRC	0.00805467	0.00699348	0.00756995	0.00782769	0.0264158	0.00196478	-0.578853	2
PRDM13	PRDM13_1.motif	ZifRC	-0.00695453	-0.0067264	-0.0064786	-0.00627289	0.0519494	0.394331	0.0793189	0
PRDM14	PRDM14_1.motif	Direct	0.00898336	0.00947287	0.00881968	0.00846582	0.0220408	0.000557654	-0.5476	1
PRDM15	PRDM15_5.motif	ZifRC	-0.00311015	-0.00367564	-0.00426087	-0.00421965	0.0315575	0.11731	0.606351	0
PRDM16	PRDM16_1.Infer.motif	Indirect	0.000885704	0.000678702	0.00070995	0.000718385	0.40213	0.00932016	-0.257067	0
PRDM2	PRDM2_1.motif	ZifRC	-0.00214429	-0.00157743	-0.00199198	-0.00148314	0.0474969	0.033665	0.500879	0
PRDM4	PRDM4_1.motif	Direct	0.00128239	0.000210984	0.000570302	0.000628459	0.00403064	0.00375496	-0.634343	2
PRDM5	PRDM5_1.motif	ZifRC	-0.00528281	-0.00452989	-0.00456986	-0.00514965	0.0290844	0.0163963	-0.496029	0
PRDM6	PRDM6_1.motif	ZifRC	0.0247888	0.0268629	0.0268624	0.0278142	0.00209	0.00015109	-0.132973	1
PRDM9	PRDM9_1.motif	Direct	-0.00252576	-0.00181103	-0.00232143	-0.00194168	0.0804796	0.283331	0.445373	0
PROP1	PROP1_1.motif	Direct	-0.00266645	-0.00275376	-0.00264215	-0.00267277	0.493238	0.742102	-0.263592	0
PROX1	PROX1_1.motif	Direct	0.00382052	0.00421514	0.00328935	0.00355136	0.0159819	0.0371711	-0.31907	0
PROX2	PROX1_1.motif	Inferred	0.00382052	0.00421514	0.00328935	0.00355136	0.0159819	0.0403406	-0.393822	0
PRRX1	PRRX1_1.motif	Direct	0.00866055	0.00867591	0.00876891	0.00875922	0.642821	0.0607512	-0.273734	0
PRRX2	PRRX2_1.motif	Direct	0.000441779	0.000406685	0.000445669	0.000513393	0.0425734	0.0201268	0.479805	0
PTF1A	PTF1A_1.motif	Direct	0.000277373	0.000112042	-7.81612e-05	-0.000697539	0.0260778	0.175755	0.235293	0
PURA	PURA_1.motif	Direct	-0.00303179	-0.0025366	-0.00353537	-0.00314092	0.0358842	0.01061	0.582569	0
RARA	RARA_3.motif	Direct	0.00148734	0.0012878	0.000839426	0.000635517	0.0341654	0.00837891	0.476107	0
RARA	RARA_1.motif	Direct	-0.00337911	-0.0031073	-0.00420699	-0.00436146	0.00773138	0.00519312	0.197939	0
RARA	RARA_2.motif	Direct	0.000871167	-2.63604e-05	-0.000422706	-0.000604536	0.00795065	0.00363151	0.7728	2
RARB	RARB_1.motif	Direct	0.000550541	0.000600925	0.000919873	0.000916705	0.00811255	0.0834864	0.289832	0
RARG	RARG_2.motif	Direct	0.000798949	0.00119141	0.00110724	0.000534544	0.107071	0.00538316	0.200775	0
RARG	RARG_4.motif	Direct	0.000710152	0.00128745	0.00206	0.00202261	0.0326642	0.00266398	-0.821235	2
RARG	RARG_1.motif	Direct	-0.000611401	-0.00111052	-0.000255645	-0.000500439	0.0286807	0.00342635	-0.732522	2
RARG	RARG_5.motif	Direct	0.00723795	0.00697752	0.00676057	0.00671413	0.0877151	0.00149935	0.425538	0
RAX	RAX_1.motif	Direct	-0.000168601	-0.0001813	-5.89966e-05	-7.85591e-05	0.0163811	0.0773301	0.285807	0
RBAK	RBAK_1.motif	ZifRC	0.00122229	0.00160551	0.00072158	0.000862976	0.0262277	0.0175981	0.0251585	0
RBAK	RBAK_2.motif	ZifRC	0.00848612	0.00817523	0.00850539	0.0083628	0.183419	0.00932523	-0.535637	0
RBPJ	RBPJ_1.motif	Direct	-0.000747687	-0.000335002	-0.000943687	-0.000269489	0.059903	0.00946785	0.671473	0
RBPJL	RBPJ_1.motif	Inferred	-0.000747687	-0.000335002	-0.000943687	-0.000269489	0.059903	0.236585	-0.622784	0
RCOR1	MYBL2_3.motif	Inferred	0.0025877	0.00272619	0.00286711	0.00292798	0.255754	0.0203383	0.236951	0
RCOR1	MYBL2_1.motif	Inferred	0.00343719	0.00410818	0.00373796	0.00365841	0.00263973	0.00114891	-0.500287	2
RCOR2	MYB_1.motif	Inferred	0.00317983	0.00363789	0.00411221	0.00421704	0.0612008	0.00387761	-0.850333	0
RCOR3	MYB_1.motif	Inferred	0.00317983	0.00363789	0.00411221	0.00421704	0.0612008	0.0140895	0.688198	0
REL	REL_1.motif	Direct	0.00613486	0.00634656	0.0055669	0.00515616	0.0335148	0.00644683	-0.726854	0
RELA	RELA_1.motif	Direct	-0.000860002	-0.00126055	-0.00158732	-0.0018631	0.0271803	0.0023223	-0.464664	2
RELB	RELB_1.motif	Direct	0.0061846	0.00501378	0.00424932	0.00438069	0.000720566	0.000744403	0.104093	1
REST	REST_3.motif	Direct	0.013848	0.0123961	0.0118445	0.0111493	0.00636375	6.89246e-06	0.368153	1
REST	REST_1.motif	Direct	-0.00925016	-0.00963515	-0.0099443	-0.00995992	0.142528	0.00160003	0.0736354	0
RFX1	RFX1_1.motif	Direct	-0.00406832	-0.00434233	-0.00349808	-0.00401781	0.017948	0.0206086	-0.232134	0
RFX1	RFX1_2.motif	Direct	0.00037211	-0.000281682	-0.000271956	-1.67181e-05	0.0658498	0.02905	-0.566529	0
RFX2	RFX2_3.motif	Direct	-0.00625168	-0.0061663	-0.00619947	-0.006355	0.52751	0.0183933	-0.123274	0
RFX2	RFX2_2.motif	Direct	0.00424435	0.00343014	0.00329363	0.00300041	0.00836043	0.00112953	-0.52435	2
RFX2	RFX2_1.motif	Direct	-0.00884841	-0.0100095	-0.0100148	-0.0102713	0.0348839	0.00889199	-0.383954	0
RFX3	RFX3_2.motif	Direct	0.00241503	0.00280374	0.00275083	0.00326643	0.0791237	0.0576636	0.0795745	0
RFX3	RFX3_1.motif	Direct	0.00127291	0.00165102	0.00121475	0.00152392	0.362313	0.114555	-0.593247	0
RFX4	RFX4_2.motif	Direct	0.00814713	0.00861327	0.00913102	0.00893322	0.103724	0.0185141	-0.138597	0
RFX5	RFX5_2.motif	Direct	-0.00891438	-0.00875399	-0.00888858	-0.00810163	0.015721	0.0331309	-0.0560943	0
RFX5	RFX5_1.motif	Direct	0.00581064	0.00632361	0.00596898	0.00613161	0.199807	0.0229119	-0.622257	0
RFX6	RFX6_4.motif	Direct	0.0105007	0.0108802	0.0107504	0.0109479	0.11485	0.0241551	0.184426	0
RFX6	RFX6_2.motif	Direct	0.00828104	0.00878289	0.00887575	0.00931617	0.109448	0.0314844	0.115759	0
RFX6	RFX6_1.motif	Direct	0.00591835	0.00557031	0.00566369	0.00593982	0.0827939	0.0702041	-0.106976	0
RHOX11	RHOX11_1.motif	Direct	0.00421465	0.00500417	0.00487007	0.00500439	0.0353092	0.110533	-0.0480135	0
RLF	RLF_1.motif	ZifRC	0.0145076	0.0141537	0.0144956	0.0143751	0.0626274	0.00075231	0.470742	0
RORA	RORA_2.motif	Direct	0.00179198	0.0026473	0.00184626	0.00211148	0.0895701	0.046509	0.179728	0
RORA	RORA_1.motif	Direct	0.00681277	0.006529	0.00661109	0.00633948	0.0591067	0.0172877	-0.25489	0
RORB	RORA_1.motif	Inferred	0.00681277	0.006529	0.00661109	0.00633948	0.0591067	0.0663197	0.00468018	0
RORB	RORA_2.motif	Inferred	0.00179198	0.0026473	0.00184626	0.00211148	0.0895701	0.17842	0.360185	0
RORC	RORC_1.motif	Direct	0.00598033	0.00568174	0.00627907	0.00654474	0.0199962	0.0252229	-0.511381	0
RREB1	RREB1_1.motif	Direct	-0.00489624	-0.00516018	-0.00552582	-0.00553134	0.00810218	0.0102083	-0.876432	0
RUNX1	RUNX1_1.motif	Direct	-0.00643001	-0.0058186	-0.00601864	-0.00571896	0.041087	0.205704	0.578618	0
RUNX2	RUNX2_1.motif	Direct	0.00208923	0.00212544	0.00223553	0.00236852	0.206307	0.23293	-0.114977	0
RUNX3	RUNX3_1.motif	Direct	0.00851201	0.00850347	0.0092034	0.0089314	0.00440045	0.00499989	0.792683	2
RXRA	RXRA_1.motif	Direct	0.00177251	0.00142003	0.00213169	0.00172937	0.171475	0.0457083	-1.58613e-05	0
RXRA	RXRA_4.motif	Direct	-0.00739808	-0.00833451	-0.0083581	-0.00827406	0.00836131	0.021262	0.788756	0
RXRA	RXRA_3.motif	Direct	-0.0018116	-0.00166525	-0.00163694	-0.00205105	0.209861	0.0796897	-0.35725	0
RXRB	RXRB_1.motif	Direct	0.0041619	0.00306075	0.00337383	0.00327807	0.00712487	0.00866788	0.39028	0
RXRG	RXRG_1.motif	Direct	-0.000594055	0.000413285	-0.000336419	-0.000131084	0.00478929	0.0136178	-0.074756	0
RXRG	RXRG_2.motif	Direct	0.00556407	0.00491109	0.00499176	0.0051893	0.0635869	0.0291367	0.430144	0
SATB1	ONECUT1_1.motif	Inferred	-0.0028481	-0.00242431	-0.00246235	-0.00214082	0.00169023	0.00115026	-0.515061	2
SATB2	ONECUT1_1.motif	Inferred	-0.0028481	-0.00242431	-0.00246235	-0.00214082	0.00169023	0.00106344	0.715826	2
SCRT1	SCRT1_1.motif	Direct	-0.0115807	-0.0121969	-0.0117584	-0.011754	0.038204	0.110273	-0.220663	0
SCRT2	SCRT2_1.motif	Direct	-0.000532088	-0.000395242	-0.000491082	0.000477897	0.0387936	0.165585	-0.18008	0
SCX	TWIST1_1.motif	Inferred	-0.000359937	-0.00127419	-0.00207109	-0.00107739	0.00500916	0.0193235	-0.468223	0
SEBOX	PHOX2A_1.motif	Inferred	0.00789635	0.00750888	0.00793128	0.00791799	0.103207	0.0691902	-0.286045	0
SHOX2	SHOX2_1.motif	Direct	-0.000182074	-0.000183238	-0.000125671	-6.23642e-05	0.00992521	0.0765004	0.605403	0
SIX1	SIX1_1.motif	Direct	0.00657171	0.00737091	0.00706576	0.00711207	0.0170282	0.00517507	0.230821	0
SIX2	SIX2_1.motif	Direct	0.00235239	0.00183489	0.00205111	0.00208441	0.0739369	0.0644027	-0.655453	0
SIX4	SIX4_1.motif	Direct	-0.00421057	-0.00391997	-0.00442866	-0.00328054	0.00896351	0.00924428	-0.468413	0
SMAD1	SMAD1_1.motif	Direct	-0.00930912	-0.00963484	-0.0097842	-0.00996177	0.00702941	0.043214	-0.242954	0
SMAD2	SMAD2_2.motif	Direct	-0.00744824	-0.00665142	-0.0070736	-0.0070736	0.0275737	0.0312569	0.664274	0
SMAD3	SMAD3_1.motif	Direct	-0.00208142	-0.00187357	-0.00187743	-0.00142366	0.00317876	0.00211664	-0.213568	2
SMAD3	SMAD3_2.motif	Direct	0.0091979	0.00891881	0.00865613	0.00793395	0.000800571	7.73603e-05	0.163662	1
SMAD4	SMAD4_1.motif	Direct	-0.00589167	-0.00554169	-0.00629105	-0.00707782	0.0344383	0.0514057	0.453303	0
SMAD5	SMAD1_1.motif	Inferred	-0.00930912	-0.00963484	-0.0097842	-0.00996177	0.00702941	0.0164593	-0.640351	0
SMAD6	SMAD4_1.motif	Inferred	-0.00589167	-0.00554169	-0.00629105	-0.00707782	0.0344383	0.0781763	-0.413363	0
SMAD7	SMAD3_1.motif	Inferred	-0.00208142	-0.00187357	-0.00187743	-0.00142366	0.00317876	0.00508606	-0.380333	0
SMAD7	SMAD3_2.motif	Inferred	0.0091979	0.00891881	0.00865613	0.00793395	0.000800571	0.000185888	0.218065	1
SMAD9	SMAD1_1.motif	Inferred	-0.00930912	-0.00963484	-0.0097842	-0.00996177	0.00702941	0.0567782	0.230651	0
SMARCC1	SMARCC1_1.motif	Direct	0.000468397	0.000215068	-0.000876367	-0.00150189	0.00480282	0.00156376	0.456938	2
SMARCC2	SMARCC2_1.motif	Direct	0.00528743	0.00603786	0.00561898	0.00604689	0.167321	0.0120756	0.133602	0
SMARCE1	T_1.motif	Inferred	-0.00234005	-0.00231386	-0.00219926	-0.00239493	0.0687034	0.083227	0.236098	0
SNAI1	SNAI1_1.motif	Direct	0.00465471	0.00552809	0.00495946	0.00475025	0.00107887	7.90693e-05	0.61501	1
SNAI2	SNAI2_1.motif	Direct	-0.0113432	-0.0118972	-0.012628	-0.0125221	0.0163303	0.0744132	-0.451933	0
SNAPC4	MYB_1.motif	Inferred	0.00317983	0.00363789	0.00411221	0.00421704	0.0612008	0.0159651	0.247992	0
SOHLH1	CLOCK_1.motif	Inferred	-0.00595295	-0.00582366	-0.00612873	-0.00625948	0.257201	0.545516	0.477419	0
SOX1	SOX1_1.motif	Direct	0.00237306	0.00161869	0.00178532	0.00267297	0.0183276	0.000709056	0.165469	1
SOX10	SOX10_5.motif	Direct	0.00279535	0.00325892	0.00264495	0.00237184	0.00834466	0.0159994	0.220732	0
SOX10	SOX10_4.motif	Direct	0.00304457	0.00291645	0.00278629	0.00291997	0.00443876	0.00921982	0.564323	0
SOX10	SOX10_3.motif	Direct	0.00313911	0.00256766	0.00262304	0.00304874	0.022346	0.031341	0.330522	0
SOX11	SOX11_1.motif	Direct	-0.00172886	-0.000692432	-0.000660766	-0.000107457	0.0325032	0.00338824	-0.710751	2
SOX13	SOX13_1.motif	Direct	0.00149904	0.00122578	0.00123269	0.0017929	0.00480766	0.000887564	0.176842	1
SOX14	SOX14_1.motif	Direct	0.00372512	0.00377429	0.00385402	0.00385314	0.645156	0.263542	-0.5328	0
SOX15	SOX15_2.motif	Direct	9.4502e-05	0.000376833	-0.000322713	0.000238322	0.0660442	0.00831394	-0.0393687	0
SOX15	SOX15_1.motif	Direct	-0.00257028	-0.00157875	-0.00236977	-0.0016064	0.0615217	0.010025	-0.480848	0
SOX17	SOX17_1.motif	Direct	0.00755464	0.0082157	0.00765833	0.00776871	0.0241532	0.015549	0.342937	0
SOX18	SOX18_2.motif	Direct	0.00178597	0.00171073	0.000738041	0.00127957	0.0134398	0.0171536	0.514072	0
SOX18	SOX18_1.motif	Direct	0.00237656	0.00209821	0.00203524	0.00206195	0.0434402	0.032008	0.637081	0
SOX2	SOX2_3.motif	Direct	-0.00552681	-0.00503641	-0.00617941	-0.00539551	0.0532941	3.88823e-06	-0.309786	0
SOX2	SOX2_4.motif	Direct	0.00217155	0.00255701	0.00250753	0.00245042	0.0161705	9.17855e-07	-0.489478	1
SOX2	SOX2_2.motif	Direct	-0.00043593	-0.00062182	6.8515e-05	0.00043075	0.0213627	1.59198e-06	0.29902	1
SOX2	SOX2_1.motif	Direct	-0.00169628	-0.00222023	-0.0020669	-0.00211944	0.519214	5.80269e-06	0.343493	0
SOX21	SOX21_4.motif	Direct	-0.000762026	-0.00109751	-0.00141417	-0.000992529	0.373558	0.03806	-0.177508	0
SOX3	SOX3_1.motif	Direct	-0.00745354	-0.00722959	-0.00779788	-0.00745105	0.0994755	0.0417767	0.150753	0
SOX4	SOX4_2.motif	Direct	0.00308223	0.00332376	0.00304242	0.00324267	0.140703	0.00285777	-0.358857	0
SOX4	SOX4_1.motif	Direct	-0.00624846	-0.00653306	-0.00642901	-0.0059365	0.230057	0.00838293	0.348681	0
SOX5	SOX5_1.motif	Direct	0.00190037	0.00142726	0.00180058	0.00173043	0.0724458	0.12181	0.300739	0
SOX6	SOX6_1.motif	Direct	-0.00154684	-0.00191084	-0.00201773	-0.0020665	0.0879355	0.0719161	-0.548009	0
SOX7	SOX7_3.motif	Direct	0.000940606	0.00172436	0.00149491	0.00153146	0.0221763	0.00141856	0.430905	2
SOX8	SOX8_3.motif	Direct	0.000732949	0.000172148	0.000142265	0.000381572	0.0156363	0.0565165	-0.668091	0
SOX8	SOX8_4.motif	Direct	-0.0015148	-0.00153057	-0.00176108	-0.00186237	0.136046	0.219819	-0.0261236	0
SOX8	SOX8_2.motif	Direct	0.0129137	0.0127417	0.0123081	0.0121461	0.0317102	0.00523952	-0.159794	0
SOX9	SOX9_3.motif	Direct	-0.003912	-0.00368115	-0.00399146	-0.00406484	0.0427656	0.115957	0.0281483	0
SOX9	SOX9_5.motif	Direct	0.00432332	0.00410159	0.00540706	0.00413544	0.195663	0.0629252	0.199032	0
SOX9	SOX9_2.motif	Direct	-8.43994e-06	0.000264123	0.000172964	0.000156985	0.125225	0.13098	0.318403	0
SOX9	SOX9_1.motif	Direct	0.000907804	0.00116771	0.00131093	0.0013968	0.198297	0.124623	0.459875	0
SP1	SP1_1.motif	Direct	-0.00105359	-0.00100971	0.000350952	-0.000198701	0.0326596	0.0137582	-0.474407	0
SP2	SP2_1.motif	Direct	0.000692247	0.00188417	0.00283031	0.00276853	0.000957925	0.000433025	0.764185	1
SP3	SP3_1.motif	Direct	0.000553077	-7.2245e-05	0.00114079	0.000821535	0.027793	0.0166703	0.368876	0
SP4	SP4_1.motif	Direct	-0.00809538	-0.00748777	-0.0055517	-0.00654944	0.0310219	0.0877393	-0.172222	0
SP5	SP5_1.motif	Direct	0.0125699	0.0128919	0.0136707	0.0125368	0.00412591	0.000286205	0.704219	1
SP8	SP8_1.motif	Direct	-0.00775811	-0.00867787	-0.00801956	-0.00949072	0.0127874	0.0593101	0.0325363	0
SP9	SP9_1.Infer.motif	Indirect	-0.00945108	-0.00967041	-0.00919698	-0.0104288	0.0338967	0.258267	0.577921	0
SPDEF	SPDEF_3.motif	Direct	0.00719243	0.00739593	0.0083056	0.00834452	0.0599539	0.0516004	0.284436	0
SPDEF	SPDEF_1.motif	Direct	0.000918941	0.00131251	0.00144647	0.00104642	0.0511618	0.198451	0.672493	0
SPDEF	SPDEF_2.motif	Direct	0.0030379	0.00293306	0.00360395	0.00324479	0.0548883	0.138885	0.392172	0
SPI1	SPI1_2.motif	Direct	-0.00670956	-0.00579564	-0.00615758	-0.00638254	0.000329876	0.00108873	0.517609	2
SPI1	SPI1_1.motif	Direct	-0.0048992	-0.00512727	-0.0042734	-0.00434353	0.00251217	0.00519932	0.275576	0
SPIB	SPIB_2.motif	Direct	0.00816159	0.00851834	0.00822485	0.00775915	0.0929275	0.025813	0.560916	0
SPIB	SPIB_1.motif	Direct	-0.00280985	-0.00364644	-0.00341098	-0.00391617	0.0238755	0.0959525	-0.0874916	0
SPIC	SPIC_1.motif	Direct	-0.00525841	-0.00634772	-0.0058252	-0.00593698	0.0338728	0.233179	0.147498	0
SPZ1	SPZ1_1.motif	Direct	0.00250944	0.00202082	0.00306489	0.0028418	0.0120398	0.064785	-0.240758	0
SREBF1	SREBF1_2.motif	Direct	-0.00388564	-0.00314784	-0.00311293	-0.00321106	0.00299978	0.00401314	0.179821	2
SREBF1	SREBF1_1.motif	Direct	-0.00487092	-0.00535314	-0.0053175	-0.00552946	0.090011	0.0392472	0.00992449	0
SREBF2	SREBF2_1.motif	Direct	0.00154267	0.00206185	0.00210084	0.0019913	0.0959245	0.0139317	0.145573	0
SREBF2	SREBF2_2.motif	Direct	-0.00478836	-0.00481273	-0.00439149	-0.00476436	0.121083	0.0295948	-0.113063	0
SRF	SRF_1.motif	Direct	0.00250003	0.00230311	0.00262453	0.0028437	0.0798691	0.000514805	-0.497744	0
SRY	SRY_2.motif	Direct	-0.00515121	-0.00471668	-0.00349586	-0.00477505	0.051212	0.402126	-0.278881	0
SRY	SRY_1.motif	Direct	-0.00174717	-0.00131159	-0.000314989	-0.00162238	0.243969	0.518554	-0.203619	0
STAT1	STAT1_1.motif	Direct	0.00120426	0.00174005	0.00134841	0.00150209	0.275071	0.162141	-0.0307938	0
STAT2	STAT2_1.motif	Direct	0.0063753	0.00775418	0.00771344	0.00584206	0.00319023	0.000358748	-0.474381	1
STAT3	STAT3_1.motif	Direct	0.00143811	0.00102773	0.00148839	0.00130723	0.158383	0.0166966	-0.335942	0
STAT4	STAT4_2.motif	Direct	0.00751047	0.00790255	0.00812871	0.00747947	0.22384	0.0128242	-0.206741	0
STAT5A	STAT5A_1.motif	Direct	-0.00244428	-0.00306202	-0.00233518	-0.00304647	0.0229984	0.0379984	-0.129262	0
STAT5B	STAT5B_1.motif	Direct	0.00217663	0.0021158	0.00273524	0.00209979	0.307797	0.0311935	-0.2631	0
STAT6	STAT6_2.motif	Direct	0.000641551	9.30373e-05	-1.1459e-05	-8.5955e-05	0.15261	0.0465355	0.270885	0
T	T_1.motif	Direct	-0.00234005	-0.00231386	-0.00219926	-0.00239493	0.0687034	0.0249873	0.247829	0
TADA2A	SMARCC1_1.motif	Inferred	0.000468397	0.000215068	-0.000876367	-0.00150189	0.00480282	0.00677413	0.956735	0
TADA2B	SMARCC2_1.motif	Inferred	0.00528743	0.00603786	0.00561898	0.00604689	0.167321	0.0108718	0.208455	0
TAL1	TAL1_1.motif	Direct	-0.00489287	-0.00611996	-0.00479634	-0.00561162	0.0427306	0.0963912	0.292397	0
TAL2	TAL2_1.Infer.motif	Indirect	0.000350711	0.000565665	0.00169648	0.0001732	0.151857	0.0754152	0.169416	0
TBP	TBP_1.motif	Direct	0.00186918	0.00243852	0.00260176	0.00260169	0.0873563	0.045817	-0.537773	0
TBR1	TBR1_1.motif	Direct	-0.00330026	-0.00317939	-0.00274315	-0.00341574	0.0846759	0.390872	-0.087236	0
TBX1	TBX1_5.motif	Direct	0.00715737	0.0078462	0.00831396	0.00759176	0.0761965	0.0304281	0.608946	0
TBX10	TBX10_1.Infer.motif	Indirect	-0.00331378	-0.00274812	-0.0028482	-0.00319873	0.0786929	0.400977	-0.521291	0
TBX15	TBX15_2.motif	Direct	0.00250753	0.00387852	0.00453127	0.00366041	0.0147737	0.0143674	0.373995	0
TBX18	TBX15_2.motif	Inferred	0.00250753	0.00387852	0.00453127	0.00366041	0.0147737	0.0170139	0.601739	0
TBX19	TBX19_1.motif	Direct	0.00490085	0.00460804	0.0050084	0.00498046	0.143349	0.198062	-0.378115	0
TBX2	TBX2_2.motif	Direct	0.0015158	0.00168581	0.00221711	0.0013038	0.0509675	0.10832	0.334241	0
TBX20	TBX20_1.motif	Direct	-0.0101367	-0.0101303	-0.0085052	-0.010032	0.182953	0.0673358	0.303601	0
TBX20	TBX20_3.motif	Direct	-0.00022341	0.00059684	0.000180953	3.39285e-05	0.0877724	0.031303	0.0459727	0
TBX21	TBX21_2.motif	Direct	-0.0115655	-0.0115409	-0.0117034	-0.0115836	0.374482	0.236651	0.181794	0
TBX21	TBX21_3.motif	Direct	-0.00301268	-0.00285112	-0.00269098	-0.00308731	0.0212389	0.0678794	-0.113711	0
TBX21	TBX21_1.motif	Direct	-0.00412713	-0.00330847	-0.00269776	-0.00290593	0.00982221	0.0416468	-0.659535	0
TBX22	TBX15_2.motif	Inferred	0.00250753	0.00387852	0.00453127	0.00366041	0.0147737	0.0540376	-0.234908	0
TBX3	TBX3_1.motif	Direct	-0.00407345	-0.00408454	-0.00414252	-0.00490779	0.075538	0.0015668	-0.396881	0
TBX4	TBX4_2.motif	Direct	-0.00458899	-0.00425383	-0.00406064	-0.00431612	0.0880494	0.330954	0.0662501	0
TBX5	TBX5_2.motif	Direct	0.00310811	0.00377916	0.00393172	0.0033291	0.0203835	0.0762145	0.48382	0
TBX5	TBX5_1.motif	Direct	0.00384962	0.00403215	0.00489055	0.0046884	0.00640118	0.0279427	0.417082	0
TBX6	TBX6_1.Infer.motif	Indirect	-0.00103005	-0.000452508	-0.000441931	-0.00144635	0.0359704	0.106045	-0.014165	0
TCF12	TCF12_1.motif	Direct	-0.0144937	-0.0148319	-0.0138842	-0.0143788	0.0163983	0.0389933	-0.206882	0
TCF15	TCF15_1.motif	Direct	0.00100397	0.000371998	0.000636235	-0.000653294	0.00272881	0.000292728	-0.172735	1
TCF21	TCF21_1.motif	Direct	0.00145982	0.00162377	0.00158368	0.00164756	0.630031	0.389341	-0.456723	0
TCF3	TCF3_1.motif	Direct	-0.00549619	-0.00528533	-0.00501638	-0.00547776	0.423699	0.0674495	0.028804	0
TCF4	TCF4_1.motif	Direct	-0.00690339	-0.00713752	-0.00654131	-0.00743794	0.273674	0.23741	-0.137104	0
TCF7	TCF7_1.motif	Direct	0.00976685	0.0103419	0.0102666	0.0100871	0.0206895	0.000180612	-0.226468	1
TCF7L1	TCF7L1_1.motif	Direct	0.00654579	0.00541852	0.005884	0.00563717	0.106903	0.00742164	0.270689	0
TCF7L2	TCF7L2_1.motif	Direct	-0.00452059	-0.00385129	-0.003584	-0.00384862	0.0788753	0.0801333	0.42679	0
TCFL5	TCFL5_1.Infer.motif	Indirect	0.00287824	0.00260527	0.00274713	0.00258676	0.0423552	0.00189584	0.38407	2
TEAD1	TEAD1_1.motif	Direct	-0.00843498	-0.00664554	-0.00661521	-0.00635469	0.000275069	0.000108521	0.821294	1
TEAD1	TEAD1_2.motif	Direct	-0.00134549	-0.000980026	-0.00103257	-0.0010358	0.277089	0.00760068	0.387445	0
TEAD2	TEAD1_1.motif	Inferred	-0.00843498	-0.00664554	-0.00661521	-0.00635469	0.000275069	0.00041128	-0.686863	1
TEAD2	TEAD1_2.motif	Inferred	-0.00134549	-0.000980026	-0.00103257	-0.0010358	0.277089	0.0288057	-0.247504	0
TEAD3	TEAD3_2.motif	Direct	-0.00685115	-0.00662017	-0.00648109	-0.00658259	0.00260321	0.00379231	0.313859	2
TEAD4	TEAD4_1.motif	Direct	-0.008178	-0.00701786	-0.00650726	-0.00607537	0.0268279	0.00290971	0.917159	2
TEF	TEF_1.motif	Direct	0.00260222	0.00252341	0.00251341	0.00236441	0.169781	0.0137982	-0.192389	0
TFAP2A	TFAP2A_1.motif	Direct	0.0173926	0.0167508	0.0168653	0.0165737	0.00263482	0.000329581	-0.478914	1
TFAP2A	TFAP2A_3.motif	Direct	0.0205098	0.0210271	0.0216582	0.0219744	0.0183224	0.000794437	0.734747	1
TFAP2A	TFAP2A_2.motif	Direct	0.0174728	0.0173408	0.0182089	0.0182707	0.0339562	0.00194305	0.46078	2
TFAP2B	TFAP2B_1.motif	Direct	-0.00618744	-0.00583554	-0.00538009	-0.00556305	0.0293053	0.268969	0.459909	0
TFAP2B	TFAP2B_3.motif	Direct	-0.00384945	-0.00383068	-0.00352697	-0.002938	0.00339684	0.0509507	0.576127	0
TFAP2C	TFAP2C_3.motif	Direct	0.00313451	0.00330016	0.00322317	0.00317413	0.588958	0.00451837	-0.118471	0
TFAP2C	TFAP2C_4.motif	Direct	-0.0142324	-0.0146787	-0.0147804	-0.0146116	0.0437841	0.00655097	-0.275901	0
TFAP2C	TFAP2C_2.motif	Direct	0.00621815	0.00627744	0.00579565	0.00626971	0.239211	0.00244363	-0.284593	0
TFAP2C	TFAP2C_1.motif	Direct	-0.00844673	-0.00760633	-0.0078757	-0.00820537	0.000337052	0.000165302	-0.269019	1
TFAP2D	TFAP2D_1.motif	Direct	0.0104841	0.010841	0.011445	0.0114853	0.000934496	0.00114906	-0.000835825	2
TFAP2E	TFAP2E_1.motif	Direct	-0.00251509	-0.0030651	-0.00275303	-0.00278559	0.0444955	0.0783852	0.27007	0
TFAP4	TFAP4_2.motif	Direct	0.000272233	0.00118491	0.000936465	0.000720729	0.0363916	0.0276946	0.469814	0
TFCP2	TFCP2_3.motif	Direct	0.000258624	-0.00143964	-0.0011542	-0.000951973	0.0439082	0.0572604	-0.105397	0
TFCP2L1	UBP1_1.motif	Inferred	-0.0118887	-0.0124526	-0.0127256	-0.0123831	0.105519	6.46678e-05	-0.573728	0
TFDP1	TFDP1_1.motif	Direct	0.0131213	0.0129882	0.0126541	0.0119916	0.0695433	0.000424349	0.547868	0
TFE3	TFE3_1.motif	Direct	-0.00159021	-0.0012638	-0.00111218	-0.00120524	0.0753822	0.023063	-0.423611	0
TFEB	TFEB_1.motif	Direct	0.00247096	0.00462291	0.00534044	0.00611784	0.00660769	0.000436647	0.741895	1
TFEC	TFEC_1.motif	Direct	-0.00426049	-0.00411172	-0.00378058	-0.00407623	0.102809	0.540093	-0.235056	0
TGIF1	TGIF1_2.motif	Direct	0.0146508	0.0146306	0.0145569	0.0144329	0.017258	0.000323309	-0.0430137	1
TGIF1	TGIF1_1.motif	Direct	0.00238074	0.0029087	0.00278593	0.00245125	0.0164536	0.00728904	-0.645451	0
TGIF2	TGIF2_1.motif	Direct	0.00372826	0.00478427	0.00552264	0.00550818	0.0321063	0.0506153	0.343784	0
THAP1	THAP1_1.motif	Direct	0.00233553	0.00290047	0.00253699	0.00215444	0.162501	0.0506066	0.183487	0
THAP11	PRKRIR_1.motif	Inferred	0.00428924	0.00399564	0.0043009	0.00436217	0.248306	0.00827492	-0.37351	0
THAP2	THAP1_1.motif	Inferred	0.00233553	0.00290047	0.00253699	0.00215444	0.162501	0.0143522	-0.474489	0
THAP3	THAP1_1.motif	Inferred	0.00233553	0.00290047	0.00253699	0.00215444	0.162501	0.0156726	-0.284467	0
THAP4	THAP1_1.motif	Inferred	0.00233553	0.00290047	0.00253699	0.00215444	0.162501	0.0293539	0.256707	0
THAP6	THAP1_1.motif	Inferred	0.00233553	0.00290047	0.00253699	0.00215444	0.162501	0.0707618	0.111941	0
THAP7	PRKRIR_1.motif	Inferred	0.00428924	0.00399564	0.0043009	0.00436217	0.248306	0.0879301	0.727004	0
THAP8	THAP1_1.motif	Inferred	0.00233553	0.00290047	0.00253699	0.00215444	0.162501	0.195147	0.26373	0
THRA	THRA_2.motif	Direct	0.00408677	0.00466885	0.00519855	0.0040269	0.0864974	0.00907984	-0.21891	0
THRA	THRA_1.motif	Direct	0.0108309	0.0116503	0.0114206	0.0110727	0.124853	0.00190863	-0.453879	0
THRB	THRB_3.motif	Direct	-0.00546589	-0.00620031	-0.00561511	-0.00567061	0.0512522	0.09958	0.422588	0
THRB	THRB_4.motif	Direct	-0.00488512	-0.00500751	-0.00462552	-0.00526934	0.251386	0.165359	-0.16873	0
TLX1	TLX1_2.motif	Direct	-0.00169323	-0.00107056	-0.000744095	-0.00138383	0.0520581	0.191657	-0.204428	0
TLX3	TLX3_1.motif	Direct	0.00402306	0.00321689	0.00350091	0.00328898	0.11025	0.0533714	-0.302207	0
TSHZ1	ZEB1_1.motif	Inferred	0.00516571	0.00656112	0.00563878	0.00561101	0.0145333	0.00555511	0.157451	0
TSHZ2	ZEB1_1.motif	Inferred	0.00516571	0.00656112	0.00563878	0.00561101	0.0145333	0.0408162	-0.149695	0
TWIST1	TWIST1_1.motif	Direct	-0.000359937	-0.00127419	-0.00207109	-0.00107739	0.00500916	0.00657984	-0.487511	0
TWIST2	TWIST2_1.motif	Direct	0.00792371	0.00718921	0.00672585	0.00749887	0.0562412	0.0502321	-0.373751	0
UBP1	UBP1_1.motif	Direct	-0.0118887	-0.0124526	-0.0127256	-0.0123831	0.105519	0.0406562	-0.546565	0
UNCX	UNCX_1.motif	Direct	-0.0064441	-0.00644956	-0.00629253	-0.00610297	0.172423	0.646263	-0.423702	0
USF1	USF1_1.motif	Direct	-0.000682232	-2.07111e-05	-0.000550808	-0.000319218	0.0444472	0.0280181	0.576127	0
USF2	USF2_1.motif	Direct	-0.00182726	-0.00148663	-0.00186332	-0.00188471	0.103386	0.0545749	0.0743287	0
VAX1	VAX1_1.motif	Direct	-0.00436581	-0.00447232	-0.0044328	-0.00423211	0.0541356	0.319212	0.563765	0
VAX2	VAX2_1.motif	Direct	-0.00316856	-0.00343811	-0.00361239	-0.00353959	0.0447067	0.0232906	-0.659342	0
VDR	VDR_1.motif	Direct	-0.000587532	-0.000352046	-0.000763514	-0.000533219	0.360327	0.432766	0.0311175	0
VSX1	VSX1_1.motif	Direct	-0.00265695	-0.00257739	-0.00296753	-0.00298719	0.177947	0.348012	0.0112613	0
VSX2	VSX2_1.motif	Direct	-0.00673387	-0.00694911	-0.0072846	-0.00691759	0.170213	0.671117	-0.654694	0
WT1	WT1_1.motif	Direct	0.0101944	0.0110383	0.00934099	0.0105138	0.0206111	0.00701918	0.36284	0
XBP1	XBP1_1.motif	Direct	5.56404e-05	0.0004108	0.000125086	0.000609069	0.0172469	0.0105951	-0.65816	0
YBX1	YBX1_1.motif	Direct	-0.00114635	-0.000961593	-0.000783024	-0.00144812	0.138918	0.000978126	0.253609	0
YBX3	YBX1_1.motif	Inferred	-0.00114635	-0.000961593	-0.000783024	-0.00144812	0.138918	0.00010063	0.305746	0
YY1	YY1_2.motif	Direct	0.00997236	0.0100354	0.0101564	0.0103732	0.229638	0.00154808	-0.456582	0
YY1	YY1_1.motif	Direct	0.0072038	0.00674977	0.00633604	0.00610863	0.0334221	0.00162586	-0.0377881	2
YY2	YY2_1.motif	Direct	0.00310194	0.00310552	0.00299598	0.00322021	0.4917	0.310918	0.294611	0
ZBED3	ZBED1_1.motif	Inferred	0.0141152	0.0131026	0.0130613	0.0123673	0.00715066	0.000168259	-0.73144	1
ZBED4	ZBED1_1.motif	Inferred	0.0141152	0.0131026	0.0130613	0.0123673	0.00715066	0.000437684	-0.502571	1
ZBTB1	ZBTB1_1.Infer.motif	Indirect	-0.000152609	0.000126344	0.000173145	0.000387858	0.133129	0.00839569	0.108832	0
ZBTB11	ZBTB11_2.motif	ZifRC	0.00436477	0.00482415	0.00537975	0.00508573	0.0561566	0.0245857	0.0471032	0
ZBTB11	ZBTB11_3.motif	ZifRC	0.00577628	0.00593053	0.00499903	0.00466256	0.000246726	0.000289312	0.246777	1
ZBTB11	ZBTB11_4.motif	ZifRC	0.00689222	0.00733215	0.00694912	0.00733504	0.142025	0.0218833	0.37682	0
ZBTB12	ZBTB12_1.Infer.motif	Indirect	0.000940167	0.000732857	0.000348496	0.0013343	0.00219447	0.00241222	0.591343	2
ZBTB14	ZBTB14_1.motif	ZifRC	-0.00019928	-0.000493434	-0.000592882	-0.00067779	0.198191	0.025616	-0.238759	0
ZBTB16	ZBTB16_1.motif	ZifRC	0.00918024	0.00935087	0.0100322	0.0107391	0.01078	0.00906802	0.270804	0
ZBTB17	ZBTB17_1.motif	ZifRC	0.00864555	0.00873058	0.00901499	0.00892339	0.418486	0.0246034	0.3197	0
ZBTB17	ZBTB17_2.motif	ZifRC	0.00839382	0.00770958	0.00840567	0.00857381	0.0383546	0.0130927	0.43018	0
ZBTB18	ZBTB18_2.motif	Direct	-0.00163714	-0.00243139	-0.00296429	-0.00245748	0.00794043	0.0237669	-0.0287503	0
ZBTB20	ZBTB20_1.motif	ZifRC	0.0033324	0.00353604	0.00319995	0.0027176	0.0207719	0.0814128	0.243324	0
ZBTB21	ZBTB21_2.motif	ZifRC	0.0114667	0.010651	0.0105827	0.0098555	0.0112412	0.000451789	-0.0204403	1
ZBTB22	ZBTB22_1.motif	ZifRC	0.00421138	0.00421508	0.0040104	0.00484162	0.111006	0.016142	-0.0849998	0
ZBTB24	ZBTB24_1.motif	ZifRC	0.00226221	0.00202724	0.00142559	0.00123952	0.035763	0.0139987	-0.760014	0
ZBTB26	ZBTB26_1.motif	ZifRC	0.00213732	0.0031997	0.00313978	0.00299519	0.123718	0.019778	0.62938	0
ZBTB33	ZBTB33_1.motif	Direct	0.009169	0.00911112	0.00872557	0.00847455	0.022322	0.00463705	0.690286	2
ZBTB34	ZBTB34_1.motif	ZifRC	0.00687332	0.00795313	0.00723924	0.00704798	0.00920344	0.000327257	-0.930126	1
ZBTB37	ZBTB37_1.motif	ZifRC	0.00151184	0.00235935	0.00204592	0.00174792	0.0106662	0.0253779	0.555781	0
ZBTB38	ZBTB38_1.motif	ZifRC	0.00512164	0.00561168	0.00578357	0.0057819	0.116213	0.0169626	0.37607	0
ZBTB38	ZBTB38_2.motif	ZifRC	-0.000671998	-0.000572281	-0.000431986	1.11111e-05	0.0628302	0.0348411	0.620562	0
ZBTB39	ZBTB39_1.motif	ZifRC	0.0115639	0.0117305	0.0119162	0.0115934	0.199259	0.00259428	0.565278	0
ZBTB39	ZBTB39_2.motif	ZifRC	0.00363204	0.00304291	0.00298313	0.00317757	0.18969	0.0182432	-0.403002	0
ZBTB4	ZBTB4_1.motif	Direct	0.00761657	0.00731553	0.006362	0.00680298	0.0163605	0.012848	-0.366466	0
ZBTB4	ZBTB4_2.motif	Direct	0.00690397	0.00778422	0.00785618	0.00878741	0.0119254	0.00781932	0.0963043	0
ZBTB40	ZBTB40_1.motif	ZifRC	0.00453191	0.00440474	0.00422189	0.00414717	0.343939	0.012517	-0.293559	0
ZBTB41	ZBTB41_1.motif	ZifRC	-0.001154	-0.00200844	-0.00216777	-0.00113396	0.0382624	0.0234047	-0.63302	0
ZBTB42	ZBTB42_1.motif	Direct	-0.00744616	-0.00734149	-0.00823336	-0.00743963	0.368936	0.213696	0.00723115	0
ZBTB43	ZBTB43_1.motif	ZifRC	0.00711156	0.00653073	0.00578817	0.00678599	0.147126	0.00679025	-0.27538	0
ZBTB45	ZBTB45_1.motif	ZifRC	0.0022349	0.00306824	0.00260353	0.00242831	0.0546701	0.0260586	-0.58172	0
ZBTB48	ZBTB48_1.motif	ZifRC	-0.000731905	-0.00134763	-0.00162361	-0.00076884	0.0328841	0.0602623	-0.375278	0
ZBTB49	ZBTB49_1.motif	Direct	0.0139387	0.0125326	0.0121698	0.0125804	0.0533701	0.00403026	-0.520103	0
ZBTB6	ZBTB6_1.motif	Direct	0.00165537	0.000835749	0.00070848	0.00104237	0.0614528	0.0137908	-0.588266	0
ZBTB7A	ZBTB7A_2.motif	Direct	-0.00178693	-0.00109024	-0.00160128	-0.00119289	0.0193884	0.00172102	0.665643	2
ZBTB7B	ZBTB7B_1.motif	Direct	0.0038906	0.00318606	0.0028595	0.00260776	0.00127391	0.00131084	-0.654391	2
ZBTB7C	ZBTB7C_1.motif	Direct	-0.000158328	-0.0012527	-0.0020466	-0.00200527	0.00202888	0.000156836	-0.865501	1
ZEB1	ZEB1_1.motif	Direct	0.00516571	0.00656112	0.00563878	0.00561101	0.0145333	0.00113581	-0.350898	2
ZEB2	ZEB1_1.motif	Inferred	0.00516571	0.00656112	0.00563878	0.00561101	0.0145333	0.021533	0.224331	0
ZFAT	ZFAT_1.motif	ZifRC	-0.00615641	-0.00644433	-0.0062333	-0.00602535	0.0328086	0.0657663	-0.646967	0
ZFAT	ZFAT_3.motif	ZifRC	0.010956	0.0116236	0.0112893	0.0113933	0.0032418	0.00070214	0.719747	1
ZFHX2	ZFHX2_1.motif	Direct	-0.000479523	-0.000719109	-0.000585419	-0.000386395	0.00743824	0.00115786	0.779034	2
ZFHX3	ZFHX3_1.motif	Direct	0.00700305	0.00678008	0.00604608	0.00599325	0.00707225	0.00792317	-0.389204	0
ZFHX4	ZFHX3_1.motif	Inferred	0.00700305	0.00678008	0.00604608	0.00599325	0.00707225	0.012946	0.358095	0
ZFP1	ZFP1_1.motif	ZifRC	0.00188389	0.00267421	0.00226963	0.00214398	0.0783566	0.0296712	0.438286	0
ZFP14	ZFP14_1.motif	ZifRC	-0.00195399	-0.00238124	-0.00321312	-0.00247993	0.174287	0.265824	0.208998	0
ZFP2	ZFP2_1.motif	ZifRC	0.00319412	0.00295341	0.00264952	0.00289627	0.101987	0.105945	0.025675	0
ZFP28	ZFP28_1.motif	ZifRC	0.00246325	0.00324239	0.00252559	0.00179021	0.0167152	0.0189677	0.458014	0
ZFP3	ZFP3_1.motif	ZifRC	0.000247316	0.000126247	-0.000461865	-0.000491799	0.0636112	0.125985	-0.310266	0
ZFP30	ZFP30_1.motif	ZifRC	-0.00861589	-0.00927638	-0.00946588	-0.00887932	0.0752735	0.169095	0.144769	0
ZFP30	ZFP30_2.motif	ZifRC	0.00188555	0.00249957	0.00231108	0.00263346	0.0206158	0.0372459	-0.216538	0
ZFP37	ZFP37_1.motif	ZifRC	0.000586154	0.00101645	0.00072579	0.00127654	0.248677	0.224778	-0.499207	0
ZFP41	ZFP41_1.motif	ZifRC	-0.000147305	0.000606076	0.000800942	0.00104551	0.0154134	0.0110482	-0.882678	0
ZFP42	ZFP42_1.motif	ZifRC	0.00131351	0.0020189	0.00173974	0.00230879	0.0381127	0.000279776	-0.629401	1
ZFP57	ZFP57_1.motif	ZifRC	0.0176972	0.0179259	0.0185551	0.0186102	0.0181269	5.26241e-05	0.318508	1
ZFP57	ZFP57_2.motif	ZifRC	-0.00782603	-0.0070669	-0.00696888	-0.00743773	0.109907	0.0142811	-0.173411	0
ZFP62	ZFP62_1.motif	ZifRC	0.0107363	0.0110404	0.0113324	0.011763	0.0580465	0.0084344	0.290129	0
ZFP62	ZFP62_2.motif	ZifRC	-0.00415194	-0.00477186	-0.00456555	-0.00442257	0.17556	0.223794	-0.202055	0
ZFP64	ZFP64_1.motif	ZifRC	-0.000252097	-0.00085661	-0.000778535	-0.000460234	0.0736046	0.0255922	-0.00266778	0
ZFP82	ZFP82_1.motif	ZifRC	-0.00628789	-0.00655774	-0.00727616	-0.00682391	0.110703	0.463381	0.111487	0
ZFP82	ZFP82_2.motif	ZifRC	0.0078355	0.00900713	0.00904028	0.00819453	0.026081	0.0244315	-0.615699	0
ZFP90	ZFP90_1.motif	ZifRC	0.000107554	-1.98239e-05	-0.000353199	-0.000451088	0.14963	0.328866	0.244937	0
ZFP90	ZFP90_2.motif	ZifRC	0.00335045	0.00353527	0.00445025	0.00340169	0.0336099	0.0837607	0.229557	0
ZFP91	ZFP91_1.motif	ZifRC	0.00787417	0.00737847	0.0073196	0.00584461	0.00119825	4.96794e-05	-0.353973	1
ZFP92	ZFP92_1.motif	ZifRC	0.00801687	0.00673632	0.00686956	0.0071587	0.00250868	0.00509245	0.589091	0
ZFX	ZFX_1.motif	Direct	0.0115415	0.00977532	0.0107193	0.00951026	0.000433324	3.28733e-05	-0.588532	1
ZGLP1	GATA2_1.motif	Inferred	0.00168893	0.00234497	0.00136168	0.0018752	0.128021	0.252823	-0.452607	0
ZIC1	ZIC1_1.motif	Direct	-0.00868732	-0.0081677	-0.00752665	-0.00764329	0.00938818	0.0724561	0.52199	0
ZIC1	ZIC1_2.motif	Direct	0.0188037	0.0184704	0.0189643	0.0187436	0.0814003	0.00168335	0.153674	0
ZIC2	ZIC2_1.motif	Direct	-0.00831064	-0.00843375	-0.00725793	-0.00786197	0.115781	0.00534983	-0.0374828	0
ZIC3	ZIC3_1.motif	Direct	-0.00345325	-0.00271289	-0.0021758	-0.00143008	0.00125022	0.000306551	-0.265287	1
ZIC3	ZIC3_2.motif	Direct	0.00198461	0.00239265	0.00320479	0.00391957	0.00107923	0.000122316	-0.193629	1
ZIC4	ZIC4_1.motif	Direct	0.00335918	0.0031234	0.00275053	0.0029031	0.0462154	0.172016	0.405485	0
ZIC5	ZIC5_1.motif	Direct	0.00475874	0.00428552	0.00550404	0.0048906	0.0773595	0.00113244	0.0815005	0
ZIC5	ZIC5_2.motif	Direct	-0.0026059	-0.00353544	-0.00285667	-0.00336516	0.0723829	0.00349808	0.590569	0
ZIC5	ZIC5_3.motif	Direct	0.00429717	0.00357681	0.00419661	0.0035799	0.107544	0.0015565	0.497486	0
ZIK1	ZIK1_1.motif	ZifRC	-0.00537492	-0.005112	-0.00420615	-0.00505656	0.142558	0.0313393	0.0254128	0
ZIM3	ZIM3_1.motif	ZifRC	0.00298632	0.0025653	0.00352949	0.00278514	0.185285	0.26755	0.126692	0
ZKSCAN2	ZKSCAN2_1.motif	ZifRC	0.00771615	0.00831944	0.0083984	0.00778835	0.159023	0.0405547	-0.272712	0
ZKSCAN3	ZKSCAN3_1.motif	Direct	0.012022	0.0121446	0.013906	0.0135373	0.0456726	0.00144262	0.505427	2
ZKSCAN5	ZKSCAN5_1.motif	ZifRC	0.0027449	0.00293746	0.00338626	0.00374682	0.0489023	0.00212544	-0.589953	2
ZKSCAN5	ZKSCAN5_2.motif	ZifRC	0.00577165	0.0063405	0.00681097	0.00675056	0.0610076	0.00131083	-0.679083	0
ZKSCAN7	ZKSCAN7_1.motif	ZifRC	-0.00223652	-0.00231709	-0.00235365	-0.0024626	0.639	0.132426	-0.146662	0
ZKSCAN8	ZKSCAN8_1.motif	ZifRC	0.00213312	0.00243574	0.00328388	0.00320679	0.0525924	0.0296478	-0.629127	0
ZSCAN10	ZSCAN10_1.Infer.motif	Indirect	0.00206156	0.00202208	0.00262396	0.00208856	0.0232329	0.00381596	0.00494794	2
ZSCAN12	ZSCAN12_1.motif	ZifRC	-0.00172051	-0.002589	-0.00216853	-0.00242176	0.136074	0.0516512	-0.0858741	0
ZSCAN12	ZSCAN12_2.motif	ZifRC	0.000757917	0.000965899	0.00144017	0.00103868	0.212179	0.0390248	-0.0661247	0
ZSCAN2	ZSCAN2_1.motif	ZifRC	-0.00930702	-0.00885646	-0.00927224	-0.00876541	0.143215	0.28206	-0.0444503	0
ZSCAN20	ZSCAN20_1.motif	ZifRC	0.00278582	0.00303381	0.00341113	0.00294849	0.322995	0.0857603	0.406101	0
ZSCAN20	ZSCAN20_2.motif	ZifRC	-0.0037544	-0.00305399	-0.00347862	-0.0036965	0.00606091	0.0291902	0.358041	0
ZSCAN21	ZSCAN21_1.motif	ZifRC	0.00974744	0.00927219	0.00959697	0.00934971	0.00741862	0.00103469	0.190498	2
ZSCAN22	ZSCAN22_1.motif	ZifRC	0.00898509	0.00869428	0.00848777	0.00866389	0.0871151	0.00836421	0.0790934	0
ZSCAN25	ZSCAN25_1.motif	ZifRC	0.0138238	0.013254	0.0134631	0.0133838	0.0753656	0.00225151	-0.258483	0
ZSCAN29	ZSCAN29_1.motif	ZifRC	0.00555228	0.00593087	0.00596913	0.00571792	0.0871402	0.062995	-0.47451	0
ZSCAN30	ZSCAN30_1.motif	ZifRC	-0.00423132	-0.00442946	-0.00397706	-0.00430015	0.0547159	0.304955	-0.458852	0
ZSCAN5B	ZSCAN5B_1.motif	ZifRC	0.00234724	0.00344797	0.00363261	0.00383697	0.0154897	0.0252787	-0.695443	0
ZXDA	ZXDA_1.motif	ZifRC	-0.00533184	-0.00530961	-0.00524234	-0.00533497	0.603385	0.786402	0.451765	0
ZXDB	ZXDB_1.motif	ZifRC	-0.00533469	-0.00531146	-0.00522406	-0.00533797	0.578345	0.403347	0.388607	0
ZXDC	ZXDC_1.motif	ZifRC	0.0038551	0.00360745	0.00464101	0.00465459	0.0120338	0.00271306	0.291511	2

## Sheet: EV10B
#term ID	term description	observed gene count	background gene count	false discovery rate	matching proteins in your network (IDs)	matching proteins in your network (labels)
mmu05202	Transcriptional misregulation in cancer	12	167	8.31e-07	ENSMUSP00000002180,ENSMUSP00000014174,ENSMUSP00000025081,ENSMUSP00000025867,ENSMUSP00000026475,ENSMUSP00000029812,ENSMUSP00000055308,ENSMUSP00000069744,ENSMUSP00000078551,ENSMUSP00000079818,ENSMUSP00000093442,ENSMUSP00000109477	Ddit3,Erg,Etv1,Etv5,Etv6,Foxo1,Nfkb1,Pax5,Rara,Rela,Spi1,Zeb1
mmu05215	Prostate cancer	10	97	8.31e-07	ENSMUSP00000022646,ENSMUSP00000025081,ENSMUSP00000025867,ENSMUSP00000028663,ENSMUSP00000029812,ENSMUSP00000050047,ENSMUSP00000055308,ENSMUSP00000078551,ENSMUSP00000084055,ENSMUSP00000109477	Creb3l1,E2f2,Erg,Etv5,Foxo1,Nfkb1,Nkx3-1,Rela,Tcf7,Zeb1
mmu04218	Cellular senescence	10	171	4e-05	ENSMUSP00000015003,ENSMUSP00000018005,ENSMUSP00000025867,ENSMUSP00000029812,ENSMUSP00000034534,ENSMUSP00000034973,ENSMUSP00000050047,ENSMUSP00000050683,ENSMUSP00000055308,ENSMUSP00000074198	E2f2,E2f4,Ets1,Foxo1,Foxo3,Mybl2,Nfatc2,Nfkb1,Rela,Smad3
mmu04390	Hippo signaling pathway	9	153	0.0001	ENSMUSP00000006311,ENSMUSP00000026999,ENSMUSP00000034973,ENSMUSP00000060671,ENSMUSP00000084055,ENSMUSP00000092019,ENSMUSP00000096755,ENSMUSP00000103431,ENSMUSP00000110447	Id1,Smad3,Smad7,Sox2,Tcf7,Tead1,Tead2,Tead3,Tead4
mmu04550	Signaling pathways regulating pluripotency of stem cells	8	137	0.00031	ENSMUSP00000025271,ENSMUSP00000034973,ENSMUSP00000079231,ENSMUSP00000085999,ENSMUSP00000092019,ENSMUSP00000096755,ENSMUSP00000103245,ENSMUSP00000105833	Esrrb,Id1,Klf4,Pou5f1,Rest,Smad3,Sox2,Zic3
mmu04380	Osteoclast differentiation	7	122	0.0009	ENSMUSP00000002180,ENSMUSP00000025867,ENSMUSP00000029812,ENSMUSP00000074198,ENSMUSP00000092355,ENSMUSP00000092901,ENSMUSP00000100872	Jund,Nfatc2,Nfkb1,Rela,Relb,Spi1,Stat2
mmu05166	HTLV-I infection	10	269	0.0009	ENSMUSP00000002180,ENSMUSP00000018005,ENSMUSP00000023612,ENSMUSP00000025867,ENSMUSP00000029812,ENSMUSP00000034534,ENSMUSP00000034973,ENSMUSP00000050047,ENSMUSP00000074198,ENSMUSP00000092355	E2f2,Ets1,Ets2,Mybl2,Nfatc2,Nfkb1,Rela,Relb,Smad3,Spi1
mmu05200	Pathways in cancer	14	522	0.0009	ENSMUSP00000002180,ENSMUSP00000019924,ENSMUSP00000022646,ENSMUSP00000025867,ENSMUSP00000026474,ENSMUSP00000029812,ENSMUSP00000034534,ENSMUSP00000034973,ENSMUSP00000050047,ENSMUSP00000055308,ENSMUSP00000069744,ENSMUSP00000084055,ENSMUSP00000099733,ENSMUSP00000100872	E2f2,Ets1,Foxo1,Gli1,Hey2,Nfe2l2,Nfkb1,Nkx3-1,Rara,Rela,Smad3,Spi1,Stat2,Tcf7
mmu04392	Hippo signaling pathway - multiple species	4	26	0.00093	ENSMUSP00000006311,ENSMUSP00000060671,ENSMUSP00000103431,ENSMUSP00000110447	Tead1,Tead2,Tead3,Tead4
mmu04659	Th17 cell differentiation	6	100	0.0017	ENSMUSP00000021784,ENSMUSP00000025867,ENSMUSP00000029812,ENSMUSP00000034973,ENSMUSP00000069744,ENSMUSP00000074198	Irf4,Nfatc2,Nfkb1,Rara,Rela,Smad3
mmu04931	Insulin resistance	6	108	0.0023	ENSMUSP00000005507,ENSMUSP00000020846,ENSMUSP00000025867,ENSMUSP00000028663,ENSMUSP00000029812,ENSMUSP00000055308	Creb3l1,Foxo1,Mlxipl,Nfkb1,Rela,Srebf1
mmu05221	Acute myeloid leukemia	5	69	0.0023	ENSMUSP00000002180,ENSMUSP00000025867,ENSMUSP00000029812,ENSMUSP00000069744,ENSMUSP00000084055	Nfkb1,Rara,Rela,Spi1,Tcf7
mmu04350	TGF-beta signaling pathway	5	84	0.0049	ENSMUSP00000015003,ENSMUSP00000026999,ENSMUSP00000034973,ENSMUSP00000092019,ENSMUSP00000130930	E2f4,Id1,Smad3,Smad7,Tgif1
mmu04211	Longevity regulating pathway	5	90	0.0062	ENSMUSP00000025867,ENSMUSP00000028663,ENSMUSP00000029812,ENSMUSP00000050683,ENSMUSP00000055308	Creb3l1,Foxo1,Foxo3,Nfkb1,Rela
mmu05161	Hepatitis B	6	143	0.007	ENSMUSP00000025867,ENSMUSP00000028663,ENSMUSP00000029812,ENSMUSP00000050047,ENSMUSP00000074198,ENSMUSP00000100872	Creb3l1,E2f2,Nfatc2,Nfkb1,Rela,Stat2
mmu04710	Circadian rhythm	3	30	0.0143	ENSMUSP00000032386,ENSMUSP00000046235,ENSMUSP00000069505	Arntl,Bhlhe41,Nr1d1
mmu05212	Pancreatic cancer	4	74	0.0195	ENSMUSP00000025867,ENSMUSP00000029812,ENSMUSP00000034973,ENSMUSP00000050047	E2f2,Nfkb1,Rela,Smad3
mmu05220	Chronic myeloid leukemia	4	75	0.0195	ENSMUSP00000025867,ENSMUSP00000029812,ENSMUSP00000034973,ENSMUSP00000050047	E2f2,Nfkb1,Rela,Smad3
mmu04068	FoxO signaling pathway	5	132	0.023	ENSMUSP00000034973,ENSMUSP00000050683,ENSMUSP00000055308,ENSMUSP00000059420,ENSMUSP00000064823	Foxo1,Foxo3,Foxo4,Klf2,Smad3
mmu04658	Th1 and Th2 cell differentiation	4	86	0.0278	ENSMUSP00000025867,ENSMUSP00000029812,ENSMUSP00000050353,ENSMUSP00000074198	Nfatc2,Nfkb1,Rela,Runx3
mmu05418	Fluid shear stress and atherosclerosis	5	140	0.0278	ENSMUSP00000025867,ENSMUSP00000029812,ENSMUSP00000064823,ENSMUSP00000099733,ENSMUSP00000117496	Klf2,Mef2a,Nfe2l2,Nfkb1,Rela
mmu04932	Non-alcoholic fatty liver disease (NAFLD)	5	146	0.0299	ENSMUSP00000005507,ENSMUSP00000020846,ENSMUSP00000025867,ENSMUSP00000026475,ENSMUSP00000029812	Ddit3,Mlxipl,Nfkb1,Rela,Srebf1
mmu05030	Cocaine addiction	3	48	0.0345	ENSMUSP00000025867,ENSMUSP00000028663,ENSMUSP00000029812	Creb3l1,Nfkb1,Rela
mmu04933	AGE-RAGE signaling pathway in diabetic complications	4	100	0.0385	ENSMUSP00000025867,ENSMUSP00000029812,ENSMUSP00000034973,ENSMUSP00000055308	Foxo1,Nfkb1,Rela,Smad3
mmu05225	Hepatocellular carcinoma	5	168	0.0462	ENSMUSP00000034973,ENSMUSP00000050047,ENSMUSP00000084055,ENSMUSP00000086094,ENSMUSP00000099733	E2f2,Nfe2l2,Smad3,Smarcc1,Tcf7
mmu05321	Inflammatory bowel disease (IBD)	3	58	0.05	ENSMUSP00000025867,ENSMUSP00000029812,ENSMUSP00000034973	Nfkb1,Rela,Smad3

## Sheet: EV10C
#term ID	term description	observed gene count	background gene count	strength	false discovery rate	matching proteins in your network (IDs)	matching proteins in your network (labels)
mmu04390	Hippo signaling pathway	3	153	1.33	0.0055	10090.ENSMUSP00000006311,10090.ENSMUSP00000060671,10090.ENSMUSP00000096755	Tead4,Tead1,Sox2
mmu04392	Hippo signaling pathway - multiple species	2	26	1.93	0.0055	10090.ENSMUSP00000006311,10090.ENSMUSP00000060671	Tead4,Tead1
mmu04550	Signaling pathways regulating pluripotency of stem cells	3	137	1.38	0.0055	10090.ENSMUSP00000025271,10090.ENSMUSP00000096755,10090.ENSMUSP00000103245	Pou5f1,Sox2,Klf4

## Sheet: EV10D
Protein	Site	Domain	Previously identified	Reference
Bach1	238		y	Lundby A, et al. (2012) Proteomic analysis of lysine acetylation sites in rat tissues reveals organ specificity and subcellular patterns. Cell Rep 2, 419-31
Cebpg	3		y	Lundby A, et al. (2012) Proteomic analysis of lysine acetylation sites in rat tissues reveals organ specificity and subcellular patterns. Cell Rep 2, 419-31
Cebpz	13		n
Cebpz	118		n
Cebpz	376		n
Dnajc2	282		n
Eno1	406	Enolase_C	y	Choudhary C, et al. (2009) Lysine acetylation targets protein complexes and co-regulates major cellular functions. Science 325, 834-40
Etv6	11		y	Choudhary C, et al. (2009) Lysine acetylation targets protein complexes and co-regulates major cellular functions. Science 325, 834-40
Foxl3	253		n
Hmga1	7		y (ubi)	Akimov V, et al. (2018) UbiSite approach for comprehensive mapping of lysine and N-terminal ubiquitination sites. Nat Struct Mol Biol 25, 631-640
Hmga1	15		y	Akimov V, et al. (2018) UbiSite approach for comprehensive mapping of lysine and N-terminal ubiquitination sites. Nat Struct Mol Biol 25, 631-641
Hmga1	46		y (mono-p, ubi)	Akimov V, et al. (2018) UbiSite approach for comprehensive mapping of lysine and N-terminal ubiquitination sites. Nat Struct Mol Biol 25, 631-642
Klf15	307		n
Klf4	23		n
Klf4	32		y (ubi)	Tan F, et al. (2008) Proteomic analysis of ubiquitinated proteins in normal hepatocyte cell line Chang liver cells. Proteomics 8, 2885-96
Mybl2	111		n
Nr2c2	231		y	Mertins P, et al. (2013) Integrated proteomic analysis of post-translational modifications by serial enrichment. Nat Methods 10, 634-7
Nrf1	471		n
Nrf1	505		n
Pou5f1	118		y (sumo, ubi)	Zhang Z, Liao B, Xu M, Jin Y (2007) Post-translational modification of POU domain transcription factor Oct-4 by SUMO-1. FASEB J 21, 3042-51
Smarcc1	302	SWIRM-assoc_2	n
Smarcc1	587		y	Mertins P, et al. (2013) Integrated proteomic analysis of post-translational modifications by serial enrichment. Nat Methods 10, 634-7
Smarcc1	738		n
Smarcc1	749		y (ubi)	Akimov V, et al. (2018) UbiSite approach for comprehensive mapping of lysine and N-terminal ubiquitination sites. Nat Struct Mol Biol 25, 631-640
Sox2	67	HMG Box	y	Baltus GA, et al. (2009) Acetylation of sox2 induces its nuclear export in embryonic stem cells. Stem Cells 27, 2175-84
Sox2	97	HMG Box	y	Baltus GA, et al. (2009) Acetylation of sox2 induces its nuclear export in embryonic stem cells. Stem Cells 27, 2175-84
Srebf1	318	HLH	y	Walker AK, et al. (2010) Conserved role of SIRT1 orthologs in fasting-dependent inhibition of the lipid/cholesterol regulator SREBP. Genes Dev 24, 1403-17
Srebf1	327	HLH	y	Walker AK, et al. (2010) Conserved role of SIRT1 orthologs in fasting-dependent inhibition of the lipid/cholesterol regulator SREBP. Genes Dev 24, 1403-17
Tead1	102		y (phospho)	Lundby A, et al. (2013) In vivo phosphoproteomics analysis reveals the cardiac targets of β-adrenergic receptor signaling. Sci Signal 6, rs11
Tead4	109		n
Tfap2c	277	TF_AP-2	n
Tfap2c	478		n
