# Supplementary material for: Altering metabolism programs cell identity via NAD+-dependent deacetylation
Source: EMBO J. 2025 Apr 25;44(11):3056–84. doi: 10.1038/s44318-025-00417-0 (PMC12130289; doi:10.1038/s44318-025-00417-0)
Supplement: Supplementary file 13 — Source data Fig. 1 [file 44318_2025_417_MOESM13_ESM.zip]

Archive with 62 entries (58 files):
- Figure 1/
- __MACOSX/._Figure 1
- Figure 1/Figure 1F/
- __MACOSX/Figure 1/._Figure 1F
- Figure 1/.DS_Store
- __MACOSX/Figure 1/._.DS_Store
- Figure 1/Figure 1B/
- __MACOSX/Figure 1/._Figure 1B
- Figure 1/Figure 1E/
- __MACOSX/Figure 1/._Figure 1E
- Figure 1/Figure 1F/.DS_Store
- __MACOSX/Figure 1/Figure 1F/._.DS_Store
- Figure 1/Figure 1F/Serum:LIF_GATA6.tif
- __MACOSX/Figure 1/Figure 1F/._Serum:LIF_GATA6.tif
- Figure 1/Figure 1F/Serum:LIF_Merge.tif
- __MACOSX/Figure 1/Figure 1F/._Serum:LIF_Merge.tif
- Figure 1/Figure 1F/Serum:LIF_KRT7.tif
- __MACOSX/Figure 1/Figure 1F/._Serum:LIF_KRT7.tif
- Figure 1/Figure 1F/EMM_H2B-Tomato.tif
- __MACOSX/Figure 1/Figure 1F/._EMM_H2B-Tomato.tif
- Figure 1/Figure 1F/EMM_DAPI.tif
- __MACOSX/Figure 1/Figure 1F/._EMM_DAPI.tif
- Figure 1/Figure 1F/EMM_KRT7.tif
- __MACOSX/Figure 1/Figure 1F/._EMM_KRT7.tif
- Figure 1/Figure 1F/Serum:LIF_DAPI.tif
- __MACOSX/Figure 1/Figure 1F/._Serum:LIF_DAPI.tif
- Figure 1/Figure 1F/Serum:LIF_Merge_ps.tif
- __MACOSX/Figure 1/Figure 1F/._Serum:LIF_Merge_ps.tif
- Figure 1/Figure 1F/EMM_Merge_ps.tif
- __MACOSX/Figure 1/Figure 1F/._EMM_Merge_ps.tif
- Figure 1/Figure 1F/1F.xlsx
- __MACOSX/Figure 1/Figure 1F/._1F.xlsx
- Figure 1/Figure 1F/EMM_Merge.tif
- __MACOSX/Figure 1/Figure 1F/._EMM_Merge.tif
- Figure 1/Figure 1F/Serum:LIF_H2B-Tomato.tif
- __MACOSX/Figure 1/Figure 1F/._Serum:LIF_H2B-Tomato.tif
- Figure 1/Figure 1F/EMM_GATA6.tif
- __MACOSX/Figure 1/Figure 1F/._EMM_GATA6.tif
- Figure 1/Figure 1B/1B.xlsx
- __MACOSX/Figure 1/Figure 1B/._1B.xlsx
- Figure 1/Figure 1B/.DS_Store
- __MACOSX/Figure 1/Figure 1B/._.DS_Store
- Figure 1/Figure 1E/.DS_Store
- __MACOSX/Figure 1/Figure 1E/._.DS_Store
- Figure 1/Figure 1E/Serum:LIF_Merge.tif
- __MACOSX/Figure 1/Figure 1E/._Serum:LIF_Merge.tif
- Figure 1/Figure 1E/EMM_DAPI.tif
- __MACOSX/Figure 1/Figure 1E/._EMM_DAPI.tif
- Figure 1/Figure 1E/EMM_NANOG.tif
- __MACOSX/Figure 1/Figure 1E/._EMM_NANOG.tif
- Figure 1/Figure 1E/1E.xlsx
- __MACOSX/Figure 1/Figure 1E/._1E.xlsx
- Figure 1/Figure 1E/Serum:LIF_DAPI.tif
- __MACOSX/Figure 1/Figure 1E/._Serum:LIF_DAPI.tif
- Figure 1/Figure 1E/EMM_CDX2.tif
- __MACOSX/Figure 1/Figure 1E/._EMM_CDX2.tif
- Figure 1/Figure 1E/Serum:LIF_NANOG.tif
- __MACOSX/Figure 1/Figure 1E/._Serum:LIF_NANOG.tif
- Figure 1/Figure 1E/Serum:LIF_CDX2.tif
- __MACOSX/Figure 1/Figure 1E/._Serum:LIF_CDX2.tif
- Figure 1/Figure 1E/EMM_Merge.tif
- __MACOSX/Figure 1/Figure 1E/._EMM_Merge.tif
