# Supplementary material for: Altering metabolism programs cell identity via NAD+-dependent deacetylation
Source: EMBO J. 2025 Apr 25;44(11):3056–84. doi: 10.1038/s44318-025-00417-0 (PMC12130289; doi:10.1038/s44318-025-00417-0)
Supplement: Supplementary file 13 — Source data Fig. 1 [file 44318_2025_417_MOESM13_ESM.zip › Figure 1/Figure 1F/1F.xlsx]

## Sheet: Sheet1
Number of embryos with H2B-Tomato ESC contribution (also co-expressing >1 cell with extra-embryonic factors)
		No contribution	Epiblast only	Epiblast+GATA6	Epiblast+KRT7	Epiblast++GATA6+KRT7
	Serum/LIF	18	9	0	0	0
	EMM	3	15	2	1	0
	2i/LIF	13	17	1	1	2
% contribution
		No contribution	Epiblast	Epiblast+GATA6	Epiblast+KRT7	Epiblast++GATA6+KRT7
	Serum/LIF	66.6667	33.3333	0	0	0
	EMM	15	70	10	5	0
	2i/LIF	38.2353	50	2.94118	2.94118	5.88235
