# Supplementary material for: Altering metabolism programs cell identity via NAD+-dependent deacetylation
Source: EMBO J. 2025 Apr 25;44(11):3056–84. doi: 10.1038/s44318-025-00417-0 (PMC12130289; doi:10.1038/s44318-025-00417-0)
Supplement: Supplementary file 13 — Source data Fig. 1 [file 44318_2025_417_MOESM13_ESM.zip › Figure 1/Figure 1B/1B.xlsx]

## Sheet: Sheet1
Seahorse Real Time Metabolic data of ESCs cultured in EMM for 1h, 3h, 6h and 24h. Experimental data used to generate bar chart in Figure 1B.
	OCR (pMoles/min)						ECAR (mPh/min)
	0h	1h	3h	6h	24h		0h	1h	3h	6h	24h
	103	130	208	225	233		45	37	20	7	7
	89	129	199	247	229		47	39	14	11	9
	102	137	208	193	242		44	49	10	11	10
	102	112	197	255	226		56	44	11	16	12
	97	134	206	247	219		64	48	18	11	6
	108	122	201	225	230		46	33	9	6	5
	102	134	215	256	215		56	43	15	12	7
	113	126	225	232	254		39	39	11	6	8
