# Supplementary material for: Altering metabolism programs cell identity via NAD+-dependent deacetylation
Source: EMBO J. 2025 Apr 25;44(11):3056–84. doi: 10.1038/s44318-025-00417-0 (PMC12130289; doi:10.1038/s44318-025-00417-0)
Supplement: Supplementary file 13 — Source data Fig. 1 [file 44318_2025_417_MOESM13_ESM.zip › Figure 1/Figure 1E/1E.xlsx]

## Sheet: Sheet1
Proportion of NANOG- and CDX2-expressing cells in E5.5 embryos, relative to DAPI-positive cells
NANOG/DAPI			CDX2/DAPI
Serum/LIF	EMM		Serum/LIF	EMM
0.0615855	0.0486112		0.752439	0.819222
0.0593348	0.196721		0.623537	0.786942
0.104567	0.065934		0.702	0.736132
0.053752	0.076923		0.843046	0.865193
0.0641164	0.0898878		0.82025	0.629107
0.0364724	0.136364		0.963769	0.801515
0.126984	0.256945		0.793889	0.888445
0.0172414	0.0745662		0.765015	0.911508
0.172471	0.087223		0.807781	0.867193
0.0434783	0.158003		0.565109	0.891617
0.08	0.100027		0.84	0.859008
0.0803574	0.14071		0.928143	0.80164
0.0862071	0.098163		0.862035	0.82808
0.0694447	0.0545867		0.807778	0.806593
0.142857	0.156923		0.685857	0.863
0.0612242	0.0441178		0.734697	0.786706
0.0434781	0.115942		0.804544	0.833543
0.0125	0.141448		0.944	0.707237
0.05	0.267059		0.8625	0.8515
0.0430109	0.138158		0.661334	0.88179
0.0892859	0.122449		0.678786	0.775755
	0.0975611			0.780244
	0.15625			0.656125
	0.0684931			0.698815
	0.0714288			0.880976
	0.105263			0.578974
	0.0606085			0.776566
	0.119048			0.571214
	0.0800142			0.799905
