# Supplementary material for: Altering metabolism programs cell identity via NAD+-dependent deacetylation
Source: EMBO J. 2025 Apr 25;44(11):3056–84. doi: 10.1038/s44318-025-00417-0 (PMC12130289; doi:10.1038/s44318-025-00417-0)
Supplement: Supplementary file 14 — Source data Fig. 2 [file 44318_2025_417_MOESM14_ESM.zip]

Archive with 20 entries (19 files):
- Figure 2/
- __MACOSX/._Figure 2
- Figure 2/2F_2.xlsx
- __MACOSX/Figure 2/._2F_2.xlsx
- Figure 2/2D.xlsx
- __MACOSX/Figure 2/._2D.xlsx
- Figure 2/2E.xlsx
- __MACOSX/Figure 2/._2E.xlsx
- Figure 2/.DS_Store
- __MACOSX/Figure 2/._.DS_Store
- Figure 2/2G_1.xlsx
- __MACOSX/Figure 2/._2G_1.xlsx
- Figure 2/2C.xlsx
- __MACOSX/Figure 2/._2C.xlsx
- Figure 2/2G_2.xlsx
- __MACOSX/Figure 2/._2G_2.xlsx
- Figure 2/~$Figure 2D.xlsx
- __MACOSX/Figure 2/._~$Figure 2D.xlsx
- Figure 2/2F_1.xlsx
- __MACOSX/Figure 2/._2F_1.xlsx
