# Supplementary material for: Altering metabolism programs cell identity via NAD+-dependent deacetylation
Source: EMBO J. 2025 Apr 25;44(11):3056–84. doi: 10.1038/s44318-025-00417-0 (PMC12130289; doi:10.1038/s44318-025-00417-0)
Supplement: Supplementary file 14 — Source data Fig. 2 [file 44318_2025_417_MOESM14_ESM.zip › Figure 2/2F_2.xlsx]

## Sheet: Sheet1
KEGG pathway analysis of 168 predicted causal TFs.
#term ID	term description	observed gene count	background gene count	false discovery rate	matching proteins in your network (IDs)	matching proteins in your network (labels)
mmu05202	Transcriptional misregulation in cancer	12	167	8.31e-07	ENSMUSP00000002180,ENSMUSP00000014174,ENSMUSP00000025081,ENSMUSP00000025867,ENSMUSP00000026475,ENSMUSP00000029812,ENSMUSP00000055308,ENSMUSP00000069744,ENSMUSP00000078551,ENSMUSP00000079818,ENSMUSP00000093442,ENSMUSP00000109477	Ddit3,Erg,Etv1,Etv5,Etv6,Foxo1,Nfkb1,Pax5,Rara,Rela,Spi1,Zeb1
mmu05215	Prostate cancer	10	97	8.31e-07	ENSMUSP00000022646,ENSMUSP00000025081,ENSMUSP00000025867,ENSMUSP00000028663,ENSMUSP00000029812,ENSMUSP00000050047,ENSMUSP00000055308,ENSMUSP00000078551,ENSMUSP00000084055,ENSMUSP00000109477	Creb3l1,E2f2,Erg,Etv5,Foxo1,Nfkb1,Nkx3-1,Rela,Tcf7,Zeb1
mmu04218	Cellular senescence	10	171	4e-05	ENSMUSP00000015003,ENSMUSP00000018005,ENSMUSP00000025867,ENSMUSP00000029812,ENSMUSP00000034534,ENSMUSP00000034973,ENSMUSP00000050047,ENSMUSP00000050683,ENSMUSP00000055308,ENSMUSP00000074198	E2f2,E2f4,Ets1,Foxo1,Foxo3,Mybl2,Nfatc2,Nfkb1,Rela,Smad3
mmu04390	Hippo signaling pathway	9	153	0.0001	ENSMUSP00000006311,ENSMUSP00000026999,ENSMUSP00000034973,ENSMUSP00000060671,ENSMUSP00000084055,ENSMUSP00000092019,ENSMUSP00000096755,ENSMUSP00000103431,ENSMUSP00000110447	Id1,Smad3,Smad7,Sox2,Tcf7,Tead1,Tead2,Tead3,Tead4
mmu04550	Signaling pathways regulating pluripotency of stem cells	8	137	0.00031	ENSMUSP00000025271,ENSMUSP00000034973,ENSMUSP00000079231,ENSMUSP00000085999,ENSMUSP00000092019,ENSMUSP00000096755,ENSMUSP00000103245,ENSMUSP00000105833	Esrrb,Id1,Klf4,Pou5f1,Rest,Smad3,Sox2,Zic3
mmu04380	Osteoclast differentiation	7	122	0.0009	ENSMUSP00000002180,ENSMUSP00000025867,ENSMUSP00000029812,ENSMUSP00000074198,ENSMUSP00000092355,ENSMUSP00000092901,ENSMUSP00000100872	Jund,Nfatc2,Nfkb1,Rela,Relb,Spi1,Stat2
mmu05166	HTLV-I infection	10	269	0.0009	ENSMUSP00000002180,ENSMUSP00000018005,ENSMUSP00000023612,ENSMUSP00000025867,ENSMUSP00000029812,ENSMUSP00000034534,ENSMUSP00000034973,ENSMUSP00000050047,ENSMUSP00000074198,ENSMUSP00000092355	E2f2,Ets1,Ets2,Mybl2,Nfatc2,Nfkb1,Rela,Relb,Smad3,Spi1
mmu05200	Pathways in cancer	14	522	0.0009	ENSMUSP00000002180,ENSMUSP00000019924,ENSMUSP00000022646,ENSMUSP00000025867,ENSMUSP00000026474,ENSMUSP00000029812,ENSMUSP00000034534,ENSMUSP00000034973,ENSMUSP00000050047,ENSMUSP00000055308,ENSMUSP00000069744,ENSMUSP00000084055,ENSMUSP00000099733,ENSMUSP00000100872	E2f2,Ets1,Foxo1,Gli1,Hey2,Nfe2l2,Nfkb1,Nkx3-1,Rara,Rela,Smad3,Spi1,Stat2,Tcf7
mmu04392	Hippo signaling pathway - multiple species	4	26	0.00093	ENSMUSP00000006311,ENSMUSP00000060671,ENSMUSP00000103431,ENSMUSP00000110447	Tead1,Tead2,Tead3,Tead4
mmu04659	Th17 cell differentiation	6	100	0.0017	ENSMUSP00000021784,ENSMUSP00000025867,ENSMUSP00000029812,ENSMUSP00000034973,ENSMUSP00000069744,ENSMUSP00000074198	Irf4,Nfatc2,Nfkb1,Rara,Rela,Smad3
mmu04931	Insulin resistance	6	108	0.0023	ENSMUSP00000005507,ENSMUSP00000020846,ENSMUSP00000025867,ENSMUSP00000028663,ENSMUSP00000029812,ENSMUSP00000055308	Creb3l1,Foxo1,Mlxipl,Nfkb1,Rela,Srebf1
mmu05221	Acute myeloid leukemia	5	69	0.0023	ENSMUSP00000002180,ENSMUSP00000025867,ENSMUSP00000029812,ENSMUSP00000069744,ENSMUSP00000084055	Nfkb1,Rara,Rela,Spi1,Tcf7
mmu04350	TGF-beta signaling pathway	5	84	0.0049	ENSMUSP00000015003,ENSMUSP00000026999,ENSMUSP00000034973,ENSMUSP00000092019,ENSMUSP00000130930	E2f4,Id1,Smad3,Smad7,Tgif1
mmu04211	Longevity regulating pathway	5	90	0.0062	ENSMUSP00000025867,ENSMUSP00000028663,ENSMUSP00000029812,ENSMUSP00000050683,ENSMUSP00000055308	Creb3l1,Foxo1,Foxo3,Nfkb1,Rela
mmu05161	Hepatitis B	6	143	0.007	ENSMUSP00000025867,ENSMUSP00000028663,ENSMUSP00000029812,ENSMUSP00000050047,ENSMUSP00000074198,ENSMUSP00000100872	Creb3l1,E2f2,Nfatc2,Nfkb1,Rela,Stat2
mmu04710	Circadian rhythm	3	30	0.0143	ENSMUSP00000032386,ENSMUSP00000046235,ENSMUSP00000069505	Arntl,Bhlhe41,Nr1d1
mmu05212	Pancreatic cancer	4	74	0.0195	ENSMUSP00000025867,ENSMUSP00000029812,ENSMUSP00000034973,ENSMUSP00000050047	E2f2,Nfkb1,Rela,Smad3
mmu05220	Chronic myeloid leukemia	4	75	0.0195	ENSMUSP00000025867,ENSMUSP00000029812,ENSMUSP00000034973,ENSMUSP00000050047	E2f2,Nfkb1,Rela,Smad3
mmu04068	FoxO signaling pathway	5	132	0.023	ENSMUSP00000034973,ENSMUSP00000050683,ENSMUSP00000055308,ENSMUSP00000059420,ENSMUSP00000064823	Foxo1,Foxo3,Foxo4,Klf2,Smad3
mmu04658	Th1 and Th2 cell differentiation	4	86	0.0278	ENSMUSP00000025867,ENSMUSP00000029812,ENSMUSP00000050353,ENSMUSP00000074198	Nfatc2,Nfkb1,Rela,Runx3
mmu05418	Fluid shear stress and atherosclerosis	5	140	0.0278	ENSMUSP00000025867,ENSMUSP00000029812,ENSMUSP00000064823,ENSMUSP00000099733,ENSMUSP00000117496	Klf2,Mef2a,Nfe2l2,Nfkb1,Rela
mmu04932	Non-alcoholic fatty liver disease (NAFLD)	5	146	0.0299	ENSMUSP00000005507,ENSMUSP00000020846,ENSMUSP00000025867,ENSMUSP00000026475,ENSMUSP00000029812	Ddit3,Mlxipl,Nfkb1,Rela,Srebf1
mmu05030	Cocaine addiction	3	48	0.0345	ENSMUSP00000025867,ENSMUSP00000028663,ENSMUSP00000029812	Creb3l1,Nfkb1,Rela
mmu04933	AGE-RAGE signaling pathway in diabetic complications	4	100	0.0385	ENSMUSP00000025867,ENSMUSP00000029812,ENSMUSP00000034973,ENSMUSP00000055308	Foxo1,Nfkb1,Rela,Smad3
mmu05225	Hepatocellular carcinoma	5	168	0.0462	ENSMUSP00000034973,ENSMUSP00000050047,ENSMUSP00000084055,ENSMUSP00000086094,ENSMUSP00000099733	E2f2,Nfe2l2,Smad3,Smarcc1,Tcf7
mmu05321	Inflammatory bowel disease (IBD)	3	58	0.05	ENSMUSP00000025867,ENSMUSP00000029812,ENSMUSP00000034973	Nfkb1,Rela,Smad3
