# Supplementary material for: Altering metabolism programs cell identity via NAD+-dependent deacetylation
Source: EMBO J. 2025 Apr 25;44(11):3056–84. doi: 10.1038/s44318-025-00417-0 (PMC12130289; doi:10.1038/s44318-025-00417-0)
Supplement: Supplementary file 14 — Source data Fig. 2 [file 44318_2025_417_MOESM14_ESM.zip › Figure 2/2D.xlsx]

## Sheet: Sheet1
% Modifications of Global histone PTM levels, as quantified by Mass Spectrometry
	H4K16ac				H4K16 unmodified
		Serum/LIF	EMM	EMM+NAM		Serum/LIF	EMM	EMM+NAM
		28.0433	16.8994	22.7101		62.1057	77.6368	69.8434
		24.5545	18.7131	23.8282		65.6134	75.5722	68.1836
		27.0286	18.216	22.6554		62.9248	76.6365	69.854
		26.7583		24.5206		63.0577		67.0012
	H3K18ac				H3K18K23 unmodified
		Serum/LIF	EMM	EMM+NAM		Serum/LIF	EMM	EMM+NAM
		9.0182	4.98343	4.82284		63.9686	76.0638	71.5562
		7.7007	4.78688	8.02914		65.8734	75.7972	68.5729
		9.10415	4.47666	8.46966		65.2204	74.85	66.2263
		8.59056		7.20015		64.9315		66.2002
	H3K23ac				H3K27 unmodified
		Serum/LIF	EMM	EMM+NAM		Serum/LIF	EMM	EMM+NAM
		24.7286	17.5214	21.4612		16.1224	11.7295	16.1768
		24.2655	17.9919	21.0682		19.054	13.5512	13.7194
		23.6349	19.0039	23.1924		23.794	12.7537	18.4004
		24.2533		24.4798		20.8222		17.7389
	H3K27ac
		Serum/LIF	EMM	EMM+NAM
		0.144285	0.059352	0.127778
		0.166556	0.070805	0.075089
		0.223846	0.074718	0.186724
		0.201911		0.183385
	H3K27me3
		Serum/LIF	EMM	EMM+NAM
		9.32594	11.2722	8.18993
		9.07635	11.8765	9.3702
		9.00069	10.7631	8.87314
		8.2457		8.98112
	H3K27me2
		Serum/LIF	EMM	EMM+NAM
		60.1954	64.1685	60.9906
		58.4823	61.4814	64.1435
		54.5118	64.7168	59.2023
		59.695		62.1689
	H3K27me1
		Serum/LIF	EMM	EMM+NAM
		14.212	12.7705	14.5149
		13.2208	13.0201	12.6918
		12.4697	11.6917	13.3375
		11.0352		10.9278
