# Supplementary material for: Altering metabolism programs cell identity via NAD+-dependent deacetylation
Source: EMBO J. 2025 Apr 25;44(11):3056–84. doi: 10.1038/s44318-025-00417-0 (PMC12130289; doi:10.1038/s44318-025-00417-0)
Supplement: Supplementary file 14 — Source data Fig. 2 [file 44318_2025_417_MOESM14_ESM.zip › Figure 2/2E.xlsx]

## Sheet: Sheet1
Protein GO enrichment for cellular components of proteins significantly deacetylated in EMM.
Gene Name	GO Compartment Enrichment	GO Term
1810022K09Rik
2310022A10Rik	nucleus	GO.0005634
2410004B18Rik	nucleus	GO.0005634
2700029M09Rik	nucleus	GO.0005634
2810474O19Rik
3110001I22Rik	cytoplasm	GO.0005737
Aagab	nucleus; cytoplasm	GO.0005634; GO.0005737
Abce1	cytoplasm; mitochondrion	GO.0005737; GO.0005739
Abcf2
Abcf3
Acadsb	cytoplasm; mitochondrion	GO.0005737; GO.0005739
Acadvl	nucleus; cytoplasm; mitochondrion	GO.0005634;GO.0005737;GO.0005739
Acin1	nucleus; cytoplasm	GO.0005634; GO.0005737
Adrm1	nucleus; cytoplasm	GO.0005634; GO.0005737
Aebp2	nucleus	GO.0005634
Aff1	nucleus	GO.0005634
Aff4	nucleus	GO.0005634
Ahctf1	nucleus; cytoplasm	GO.0005634; GO.0005737
Ahdc1
Ahsa1	cytoplasm	GO.0005737
Akap12	cytoplasm	GO.0005737
Akap8	nucleus; cytoplasm; mitochondrion	GO.0005634;GO.0005737;GO.0005739
Akap8l	nucleus; cytoplasm	GO.0005634; GO.0005737
Alas1	nucleus; cytoplasm; mitochondrion	GO.0005634;GO.0005737;GO.0005739
Alkbh5	nucleus; cytoplasm	GO.0005634; GO.0005737
Alms1	cytoplasm	GO.0005737
Alyref	nucleus; cytoplasm	GO.0005634; GO.0005737
Ammecr1	nucleus	GO.0005634
Ank2	cytoplasm; mitochondrion	GO.0005737; GO.0005739
Ank3	cytoplasm	GO.0005737
Ankrd54	nucleus; cytoplasm	GO.0005634; GO.0005737
Anln	nucleus; cytoplasm	GO.0005634; GO.0005737
Api5	nucleus; cytoplasm	GO.0005634; GO.0005737
Arfip1
Arid1a	nucleus	GO.0005634
Arid1b	nucleus; cytoplasm	GO.0005634; GO.0005737
Arid4a
Arid4b	nucleus	GO.0005634
Armc6	cytoplasm	GO.0005737
Arnt	nucleus; cytoplasm	GO.0005634; GO.0005737
Arpp19	cytoplasm	GO.0005737
Ash2l	nucleus	GO.0005634
Asl	nucleus; cytoplasm; mitochondrion	GO.0005634;GO.0005737;GO.0005739
Aspscr1	nucleus; cytoplasm	GO.0005634; GO.0005737
Asxl2	nucleus	GO.0005634
Atp5e	cytoplasm; mitochondrion	GO.0005737; GO.0005739
Atp5h	nucleus; cytoplasm; mitochondrion	GO.0005634;GO.0005737;GO.0005739
Atp5o	cytoplasm; mitochondrion	GO.0005737; GO.0005739
Atp6v1g1	cytoplasm	GO.0005737
Atpif1	cytoplasm; mitochondrion	GO.0005737; GO.0005739
Atrx	nucleus; cytoplasm	GO.0005634; GO.0005737
Atxn7	nucleus; cytoplasm	GO.0005634; GO.0005737
Atxn7l1
Atxn7l2
Bach1	nucleus	GO.0005634
Bahcc1	nucleus	GO.0005634
Baz1b	nucleus	GO.0005634
Baz2a	nucleus; cytoplasm	GO.0005634; GO.0005737
Baz2b
Bcas2	nucleus	GO.0005634
Bcat2	nucleus; cytoplasm; mitochondrion	GO.0005634;GO.0005737;GO.0005739
Bcl7b
Bcl7c
Bcl9	nucleus; cytoplasm	GO.0005634; GO.0005737
Bclaf1	nucleus; cytoplasm	GO.0005634; GO.0005737
Bcorl1	nucleus	GO.0005634
Bend3	nucleus	GO.0005634
Birc6	cytoplasm	GO.0005737
Blm	nucleus; cytoplasm	GO.0005634; GO.0005737
Bloc1s6	cytoplasm	GO.0005737
Bod1	cytoplasm	GO.0005737
Bod1l	nucleus	GO.0005634
Bop1	nucleus	GO.0005634
Bptf
Brca1	nucleus; cytoplasm; mitochondrion	GO.0005634;GO.0005737;GO.0005739
Brca2	nucleus; cytoplasm	GO.0005634; GO.0005737
Brd1
Brd2	nucleus; cytoplasm	GO.0005634; GO.0005737
Brd3	nucleus	GO.0005634
Brd4	nucleus	GO.0005634
Brd7	nucleus; cytoplasm	GO.0005634; GO.0005737
Brd8	nucleus; cytoplasm; mitochondrion	GO.0005634;GO.0005737;GO.0005739
Brd9
Brix1	nucleus	GO.0005634
Brpf1	nucleus; cytoplasm	GO.0005634; GO.0005737
Brpf3
Btaf1
Btf3	nucleus; cytoplasm	GO.0005634; GO.0005737
Btf3l4
Bysl	nucleus; cytoplasm	GO.0005634; GO.0005737
Bzw1	cytoplasm	GO.0005737
C330007P06Rik	nucleus	GO.0005634
Cacybp	nucleus; cytoplasm	GO.0005634; GO.0005737
Capzb	cytoplasm	GO.0005737
Casc5	nucleus; cytoplasm	GO.0005634; GO.0005737
Casp3	nucleus; cytoplasm	GO.0005634; GO.0005737
Casp8ap2	nucleus; cytoplasm; mitochondrion	GO.0005634;GO.0005737;GO.0005739
Cbl	cytoplasm	GO.0005737
Cbx1	nucleus	GO.0005634
Cbx2	nucleus	GO.0005634
Cbx3	nucleus	GO.0005634
Cbx8	nucleus	GO.0005634
Ccar1	nucleus; cytoplasm	GO.0005634; GO.0005737
Ccar2	nucleus; cytoplasm; mitochondrion	GO.0005634;GO.0005737;GO.0005739
Ccdc101	nucleus	GO.0005634
Ccdc12
Ccdc18
Ccdc59	nucleus	GO.0005634
Ccdc86	nucleus	GO.0005634
Ccna2	nucleus; cytoplasm	GO.0005634; GO.0005737
Ccnl1	nucleus; cytoplasm	GO.0005634; GO.0005737
Ccnt1	nucleus	GO.0005634
Ccnt2	nucleus; cytoplasm	GO.0005634; GO.0005737
Cct5	nucleus; cytoplasm	GO.0005634; GO.0005737
Cct6a	cytoplasm	GO.0005737
Cd2bp2	nucleus; cytoplasm	GO.0005634; GO.0005737
Cdc16	nucleus; cytoplasm	GO.0005634; GO.0005737
Cdc42	cytoplasm	GO.0005737
Cdca7l	nucleus; cytoplasm	GO.0005634; GO.0005737
Cdk1	nucleus; cytoplasm; mitochondrion	GO.0005634;GO.0005737;GO.0005739
Cdk11b	nucleus	GO.0005634
Cdk12	nucleus	GO.0005634
Cdk13	nucleus; cytoplasm	GO.0005634; GO.0005737
Cdk4	nucleus; cytoplasm	GO.0005634; GO.0005737
Cdk9	nucleus; cytoplasm	GO.0005634; GO.0005737
Cdkn2aip	nucleus	GO.0005634
Cebpg	nucleus	GO.0005634
Cebpz	nucleus	GO.0005634
Cecr2	nucleus	GO.0005634
Cenpo	nucleus	GO.0005634
Cenpv	nucleus; cytoplasm	GO.0005634; GO.0005737
Cep192
Cfap36	nucleus; cytoplasm	GO.0005634; GO.0005737
Cfdp1
Cfl1	nucleus; cytoplasm; mitochondrion	GO.0005634;GO.0005737;GO.0005739
Cfl2	nucleus; cytoplasm	GO.0005634; GO.0005737
Chaf1a	nucleus	GO.0005634
Chaf1b	nucleus	GO.0005634
Chd1	nucleus; cytoplasm	GO.0005634; GO.0005737
Chd2	nucleus	GO.0005634
Chd4	nucleus; cytoplasm	GO.0005634; GO.0005737
Chd6	nucleus	GO.0005634
Chd8	nucleus	GO.0005634
Chd9	nucleus; cytoplasm	GO.0005634; GO.0005737
Cherp	cytoplasm	GO.0005737
Chordc1
Chtf18	nucleus; cytoplasm	GO.0005634; GO.0005737
Chtop	nucleus; cytoplasm	GO.0005634; GO.0005737
Cic	nucleus	GO.0005634
Cks2
Clspn	nucleus; cytoplasm	GO.0005634; GO.0005737
Cltc	cytoplasm	GO.0005737
Cmtr1	nucleus; cytoplasm	GO.0005634; GO.0005737
Coa3	cytoplasm; mitochondrion	GO.0005737; GO.0005739
Coil	nucleus	GO.0005634
Copa	cytoplasm	GO.0005737
Copg1	cytoplasm	GO.0005737
Cops4	nucleus; cytoplasm	GO.0005634; GO.0005737
Coro1c	cytoplasm	GO.0005737
Cox17	cytoplasm; mitochondrion	GO.0005737; GO.0005739
Cox6b1	cytoplasm; mitochondrion	GO.0005737; GO.0005739
Cpne1	nucleus; cytoplasm	GO.0005634; GO.0005737
Cramp1l	nucleus	GO.0005634
Crebbp	nucleus; cytoplasm	GO.0005634; GO.0005737
Cs	cytoplasm; mitochondrion	GO.0005737; GO.0005739
Csnk1a1	nucleus; cytoplasm	GO.0005634; GO.0005737
Csrp2bp	nucleus; cytoplasm	GO.0005634; GO.0005737
Cstf3	nucleus	GO.0005634
Ctdp1	nucleus; cytoplasm	GO.0005634; GO.0005737
Ctr9	nucleus	GO.0005634
Cul4b	nucleus; cytoplasm	GO.0005634; GO.0005737
Cwc22	nucleus; cytoplasm	GO.0005634; GO.0005737
Cwc27	nucleus	GO.0005634
Cwf19l2
D030056L22Rik
D8Ertd738e	nucleus	GO.0005634
Dbi	nucleus; cytoplasm	GO.0005634; GO.0005737
Dbnl	cytoplasm	GO.0005737
Dbt	cytoplasm; mitochondrion	GO.0005737; GO.0005739
Dcaf13	nucleus; cytoplasm	GO.0005634; GO.0005737
Dctpp1	cytoplasm	GO.0005737
Ddb1	nucleus; cytoplasm	GO.0005634; GO.0005737
Ddx10	nucleus; cytoplasm	GO.0005634; GO.0005737
Ddx18	nucleus; cytoplasm	GO.0005634; GO.0005737
Ddx21	nucleus; cytoplasm	GO.0005634; GO.0005737
Ddx23
Ddx24	nucleus; cytoplasm	GO.0005634; GO.0005737
Ddx27	nucleus; cytoplasm	GO.0005634; GO.0005737
Ddx31	nucleus; cytoplasm	GO.0005634; GO.0005737
Ddx3y	nucleus; cytoplasm	GO.0005634; GO.0005737
Ddx41	nucleus; cytoplasm	GO.0005634; GO.0005737
Ddx42	nucleus; cytoplasm	GO.0005634; GO.0005737
Ddx46	nucleus; cytoplasm	GO.0005634; GO.0005737
Ddx5	nucleus; cytoplasm	GO.0005634; GO.0005737
Ddx50	nucleus; cytoplasm	GO.0005634; GO.0005737
Ddx52	nucleus; cytoplasm	GO.0005634; GO.0005737
Ddx54	nucleus; cytoplasm	GO.0005634; GO.0005737
Ddx55	nucleus; cytoplasm	GO.0005634; GO.0005737
Dek	nucleus; cytoplasm	GO.0005634; GO.0005737
Dgcr8	nucleus; cytoplasm	GO.0005634; GO.0005737
Dhx15	nucleus; cytoplasm	GO.0005634; GO.0005737
Dhx16
Dhx36	nucleus; cytoplasm	GO.0005634; GO.0005737
Dhx37
Dhx9	nucleus; cytoplasm	GO.0005634; GO.0005737
Dido1	nucleus; cytoplasm	GO.0005634; GO.0005737
Dlat	cytoplasm; mitochondrion	GO.0005737; GO.0005739
Dmap1	nucleus; cytoplasm	GO.0005634; GO.0005737
Dnaja3	nucleus; cytoplasm; mitochondrion	GO.0005634;GO.0005737;GO.0005739
Dnajb1	nucleus; cytoplasm	GO.0005634; GO.0005737
Dnajb6	nucleus; cytoplasm	GO.0005634; GO.0005737
Dnajc2	nucleus; cytoplasm	GO.0005634; GO.0005737
Dnmt1	nucleus; cytoplasm	GO.0005634; GO.0005737
Dnmt3b	nucleus; cytoplasm	GO.0005634; GO.0005737
Dnttip1	nucleus	GO.0005634
Dnttip2	nucleus	GO.0005634
Dot1l
Dpf2	nucleus; cytoplasm	GO.0005634; GO.0005737
Dr1	nucleus	GO.0005634
Dus3l
Dusp19	cytoplasm	GO.0005737
Dut
Dync1li1	cytoplasm	GO.0005737
Ebna1bp2	nucleus	GO.0005634
Eci1	cytoplasm; mitochondrion	GO.0005737; GO.0005739
Ecm29	nucleus; cytoplasm	GO.0005634; GO.0005737
Ect2	nucleus; cytoplasm	GO.0005634; GO.0005737
Edf1	nucleus; cytoplasm	GO.0005634; GO.0005737
Eef1b	cytoplasm	GO.0005737
Eef1d	nucleus; cytoplasm	GO.0005634; GO.0005737
Eef1g	nucleus; cytoplasm	GO.0005634; GO.0005737
Eef2	cytoplasm	GO.0005737
Efhd2
Egln1	nucleus; cytoplasm	GO.0005634; GO.0005737
Eif3d	cytoplasm	GO.0005737
Eif3e	nucleus; cytoplasm	GO.0005634; GO.0005737
Eif3g	nucleus; cytoplasm	GO.0005634; GO.0005737
Eif3l	nucleus; cytoplasm	GO.0005634; GO.0005737
Eif4b	cytoplasm	GO.0005737
Eif4e	cytoplasm	GO.0005737
Eif4g1	nucleus; cytoplasm	GO.0005634; GO.0005737
Elac2	nucleus; cytoplasm; mitochondrion	GO.0005634;GO.0005737;GO.0005739
Elf2	nucleus; cytoplasm	GO.0005634; GO.0005737
Ell	nucleus	GO.0005634
Elmsan1
Elp3	nucleus; cytoplasm	GO.0005634; GO.0005737
Enah	cytoplasm	GO.0005737
Engase	cytoplasm	GO.0005737
Eno1	cytoplasm	GO.0005737
Eny2	nucleus; cytoplasm; mitochondrion	GO.0005634;GO.0005737;GO.0005739
Ep300	nucleus; cytoplasm	GO.0005634; GO.0005737
Ep400	nucleus	GO.0005634
Epb41l2	nucleus; cytoplasm	GO.0005634; GO.0005737
Epc2	nucleus	GO.0005634
Eprs	cytoplasm	GO.0005737
Eps15l1	nucleus; cytoplasm	GO.0005634; GO.0005737
Erich1
Esco1	nucleus	GO.0005634
Esco2	nucleus; cytoplasm	GO.0005634; GO.0005737
Esf1	nucleus	GO.0005634
Etv6	nucleus; cytoplasm	GO.0005634; GO.0005737
Exoc3	cytoplasm	GO.0005737
Exosc10	nucleus; cytoplasm	GO.0005634; GO.0005737
Exosc8	nucleus; cytoplasm	GO.0005634; GO.0005737
Exosc9	nucleus; cytoplasm	GO.0005634; GO.0005737
Eya3	nucleus; cytoplasm	GO.0005634; GO.0005737
Fabp5	nucleus; cytoplasm	GO.0005634; GO.0005737
Fam136a	cytoplasm	GO.0005737
Fam175a	nucleus	GO.0005634
Fam178a	nucleus	GO.0005634
Fam192a	nucleus	GO.0005634
Fam208a	nucleus	GO.0005634
Fam208b	nucleus; cytoplasm	GO.0005634; GO.0005737
Fam32a	nucleus	GO.0005634
Fasn	cytoplasm	GO.0005737
Fbrsl1
Fen1	nucleus; cytoplasm; mitochondrion	GO.0005634;GO.0005737;GO.0005739
Fip1l1	nucleus	GO.0005634
Fis1	cytoplasm; mitochondrion	GO.0005737; GO.0005739
Fkbp4	nucleus; cytoplasm; mitochondrion	GO.0005634;GO.0005737;GO.0005739
Fkbp5	nucleus; cytoplasm	GO.0005634; GO.0005737
Flna	nucleus; cytoplasm	GO.0005634; GO.0005737
Flnb	nucleus; cytoplasm	GO.0005634; GO.0005737
Foxi3
Foxo6	nucleus; cytoplasm	GO.0005634; GO.0005737
Frg1	nucleus; cytoplasm	GO.0005634; GO.0005737
Ftsj3	nucleus	GO.0005634
Fubp1	nucleus	GO.0005634
Fubp3
Fus	nucleus; cytoplasm	GO.0005634; GO.0005737
Fxr1	nucleus; cytoplasm	GO.0005634; GO.0005737
Gabarapl2	cytoplasm	GO.0005737
Gadd45gip1	nucleus; cytoplasm	GO.0005634; GO.0005737
Gars	cytoplasm	GO.0005737
Gatad1	nucleus	GO.0005634
Glg1	cytoplasm	GO.0005737
Gli3	nucleus; cytoplasm	GO.0005634; GO.0005737
Glrx3	nucleus; cytoplasm	GO.0005634; GO.0005737
Gltscr1l
Gltscr2	nucleus; cytoplasm	GO.0005634; GO.0005737
Glyr1	nucleus; cytoplasm	GO.0005634; GO.0005737
Gm14124
Gm21992
Gm28036
Gm340
Gmnn	nucleus; cytoplasm	GO.0005634; GO.0005737
Gnl2	nucleus	GO.0005634
Gnl3	nucleus	GO.0005634
Gnl3l	nucleus; cytoplasm	GO.0005634; GO.0005737
Golph3l	cytoplasm	GO.0005737
Gpatch1	nucleus	GO.0005634
Gpatch8
Gps2	nucleus; cytoplasm; mitochondrion	GO.0005634;GO.0005737;GO.0005739
Gspt1	cytoplasm	GO.0005737
Gtf2e1	nucleus; cytoplasm	GO.0005634; GO.0005737
Gtf2e2	nucleus; cytoplasm	GO.0005634; GO.0005737
Gtf2f1	nucleus	GO.0005634
Gtf2h1	nucleus	GO.0005634
Gtf3c5	nucleus	GO.0005634
Gtpbp4	nucleus; cytoplasm	GO.0005634; GO.0005737
H2afy	nucleus	GO.0005634
Hadha	cytoplasm; mitochondrion	GO.0005737; GO.0005739
Hadhb	cytoplasm; mitochondrion	GO.0005737; GO.0005739
Hat1	nucleus	GO.0005634
Haus6
Hcfc1	nucleus; cytoplasm	GO.0005634; GO.0005737
Hdgf	nucleus; cytoplasm	GO.0005634; GO.0005737
Hdgfrp2	nucleus	GO.0005634
Hdlbp	nucleus; cytoplasm	GO.0005634; GO.0005737
Hells	nucleus	GO.0005634
Higd1a	nucleus; cytoplasm; mitochondrion	GO.0005634;GO.0005737;GO.0005739
Hira	nucleus	GO.0005634
Hirip3	nucleus	GO.0005634
Hist1h1a	nucleus	GO.0005634
Hist1h1b	nucleus	GO.0005634
Hist1h1c	nucleus	GO.0005634
Hist1h1e	nucleus	GO.0005634
Hist1h2ba	nucleus	GO.0005634
Hist1h3b
Hist1h4a
Hmbox1	nucleus; cytoplasm	GO.0005634; GO.0005737
Hmbs	nucleus; cytoplasm	GO.0005634; GO.0005737
Hmga1	nucleus	GO.0005634
Hmgb1	nucleus; cytoplasm	GO.0005634; GO.0005737
Hmgb2	nucleus; cytoplasm	GO.0005634; GO.0005737
Hmgb3	nucleus; cytoplasm	GO.0005634; GO.0005737
Hmgcl	cytoplasm; mitochondrion	GO.0005737; GO.0005739
Hmgn1	nucleus; cytoplasm	GO.0005634; GO.0005737
Hmgn3	nucleus	GO.0005634
Hmgxb4
Hn1	nucleus; cytoplasm	GO.0005634; GO.0005737
Hnrnpa0	nucleus	GO.0005634
Hnrnpa1	nucleus; cytoplasm	GO.0005634; GO.0005737
Hnrnpa2b1	nucleus; cytoplasm	GO.0005634; GO.0005737
Hnrnpa3	nucleus; cytoplasm	GO.0005634; GO.0005737
Hnrnpab	nucleus; cytoplasm	GO.0005634; GO.0005737
Hnrnpc	nucleus; cytoplasm	GO.0005634; GO.0005737
Hnrnpdl	nucleus; cytoplasm	GO.0005634; GO.0005737
Hnrnpf	nucleus; cytoplasm	GO.0005634; GO.0005737
Hnrnpk	nucleus; cytoplasm; mitochondrion	GO.0005634;GO.0005737;GO.0005739
Hnrnpll	nucleus	GO.0005634
Hnrnpm	nucleus	GO.0005634
Hnrnpu	nucleus; cytoplasm	GO.0005634; GO.0005737
Hnrnpul2	nucleus	GO.0005634
Hp1bp3	nucleus	GO.0005634
Hsbp1	nucleus	GO.0005634
Hsp90ab1	nucleus; cytoplasm	GO.0005634; GO.0005737
Hspa8	nucleus; cytoplasm	GO.0005634; GO.0005737
Hspa9	nucleus; cytoplasm; mitochondrion	GO.0005634;GO.0005737;GO.0005739
Hspe1	cytoplasm; mitochondrion	GO.0005737; GO.0005739
Huwe1	nucleus; cytoplasm	GO.0005634; GO.0005737
Ice1	nucleus	GO.0005634
Idh2	cytoplasm; mitochondrion	GO.0005737; GO.0005739
Ik	nucleus; cytoplasm	GO.0005634; GO.0005737
Ikzf5	nucleus	GO.0005634
Ilf3	nucleus; cytoplasm; mitochondrion	GO.0005634;GO.0005737;GO.0005739
Incenp	nucleus; cytoplasm	GO.0005634; GO.0005737
Ing3	nucleus	GO.0005634
Ing4	nucleus; cytoplasm	GO.0005634; GO.0005737
Ino80	nucleus; cytoplasm	GO.0005634; GO.0005737
Ino80c	nucleus	GO.0005634
Ino80d	nucleus	GO.0005634
Ints1	nucleus	GO.0005634
Ints10	nucleus	GO.0005634
Ints12	nucleus	GO.0005634
Ints5	nucleus; cytoplasm	GO.0005634; GO.0005737
Isg20l2	nucleus	GO.0005634
Isy1	nucleus	GO.0005634
Jade1	nucleus; cytoplasm	GO.0005634; GO.0005737
Jade2	nucleus	GO.0005634
Jade3	nucleus	GO.0005634
Jarid2	nucleus; cytoplasm; mitochondrion	GO.0005634;GO.0005737;GO.0005739
Jmjd6	nucleus; cytoplasm	GO.0005634; GO.0005737
Kank2	cytoplasm; mitochondrion	GO.0005737; GO.0005739
Kansl1	nucleus	GO.0005634
Kansl1l	nucleus	GO.0005634
Kansl3	nucleus	GO.0005634
Kars	nucleus; cytoplasm	GO.0005634; GO.0005737
Kat2a	nucleus; cytoplasm	GO.0005634; GO.0005737
Kat2b	nucleus; cytoplasm	GO.0005634; GO.0005737
Kat5	nucleus; cytoplasm	GO.0005634; GO.0005737
Kat6b	nucleus	GO.0005634
Kat7	nucleus; cytoplasm	GO.0005634; GO.0005737
Kat8	nucleus	GO.0005634
Kctd5	cytoplasm	GO.0005737
Kdm2b	nucleus	GO.0005634
Kdm3a	nucleus; cytoplasm	GO.0005634; GO.0005737
Kdm3b	nucleus	GO.0005634
Kdm5b	nucleus; cytoplasm	GO.0005634; GO.0005737
Kdm5d	nucleus	GO.0005634
Khdrbs1	nucleus; cytoplasm	GO.0005634; GO.0005737
Khsrp	nucleus; cytoplasm	GO.0005634; GO.0005737
Kiaa0907	nucleus; cytoplasm	GO.0005634; GO.0005737
Kif20a	nucleus; cytoplasm	GO.0005634; GO.0005737
Kif22	nucleus; cytoplasm	GO.0005634; GO.0005737
Kif23	nucleus; cytoplasm	GO.0005634; GO.0005737
Kif4	nucleus; cytoplasm	GO.0005634; GO.0005737
Kin	nucleus; cytoplasm	GO.0005634; GO.0005737
Klf15	nucleus	GO.0005634
Klf4	nucleus; cytoplasm	GO.0005634; GO.0005737
Kmt2a	nucleus; cytoplasm	GO.0005634; GO.0005737
Kmt2c	nucleus	GO.0005634
Kmt2d	nucleus	GO.0005634
Kri1	nucleus	GO.0005634
L3mbtl3	nucleus	GO.0005634
Lactb2	cytoplasm; mitochondrion	GO.0005737; GO.0005739
Lad1
Larp7	nucleus; cytoplasm	GO.0005634; GO.0005737
Leo1	nucleus	GO.0005634
Lig3	nucleus; cytoplasm; mitochondrion	GO.0005634;GO.0005737;GO.0005739
Lin52	nucleus	GO.0005634
Lin54	nucleus	GO.0005634
Lipt1
Lonp1	nucleus; cytoplasm; mitochondrion	GO.0005634;GO.0005737;GO.0005739
Lrpprc	nucleus; cytoplasm; mitochondrion	GO.0005634;GO.0005737;GO.0005739
Luc7l3	nucleus	GO.0005634
Lyar	nucleus; cytoplasm	GO.0005634; GO.0005737
M6pr	cytoplasm	GO.0005737
Mad1l1	nucleus; cytoplasm	GO.0005634; GO.0005737
Mad2l1	nucleus; cytoplasm	GO.0005634; GO.0005737
Mafg	nucleus	GO.0005634
Mak16	nucleus	GO.0005634
Maml1	nucleus	GO.0005634
Manf	cytoplasm	GO.0005737
Map4k4	cytoplasm	GO.0005737
Mapre2	cytoplasm	GO.0005737
Marcks	nucleus; cytoplasm	GO.0005634; GO.0005737
Marcksl1	cytoplasm	GO.0005737
Mavs	cytoplasm; mitochondrion	GO.0005737; GO.0005739
Max	nucleus; cytoplasm	GO.0005634; GO.0005737
Mbtd1	nucleus	GO.0005634
Mcm10	nucleus	GO.0005634
Mcm3	nucleus; cytoplasm	GO.0005634; GO.0005737
Mcm4	nucleus	GO.0005634
Mcrs1	nucleus; cytoplasm	GO.0005634; GO.0005737
Mdc1	nucleus	GO.0005634
Meaf6	nucleus	GO.0005634
Mecp2	nucleus; cytoplasm; mitochondrion	GO.0005634;GO.0005737;GO.0005739
Med1	nucleus	GO.0005634
Med11	nucleus	GO.0005634
Med12	nucleus	GO.0005634
Med12l	nucleus	GO.0005634
Med15	nucleus; cytoplasm	GO.0005634; GO.0005737
Med17	nucleus	GO.0005634
Med28	nucleus; cytoplasm	GO.0005634; GO.0005737
Med6	nucleus	GO.0005634
Mef2d	nucleus; cytoplasm	GO.0005634; GO.0005737
Mga	nucleus	GO.0005634
Mina	nucleus; cytoplasm	GO.0005634; GO.0005737
Mitd1	cytoplasm	GO.0005737
Mki67	nucleus; cytoplasm	GO.0005634; GO.0005737
Mkl1	nucleus; cytoplasm	GO.0005634; GO.0005737
Mkl2	nucleus; cytoplasm	GO.0005634; GO.0005737
Mkrn1
Mllt1
Mllt10	nucleus; cytoplasm	GO.0005634; GO.0005737
Mllt3	nucleus	GO.0005634
Mnat1	nucleus; cytoplasm	GO.0005634; GO.0005737
Morc2a	nucleus; cytoplasm	GO.0005634; GO.0005737
Morc3	nucleus	GO.0005634
Mphosph10	nucleus	GO.0005634
Mphosph8	nucleus; cytoplasm	GO.0005634; GO.0005737
Mrfap1	nucleus; cytoplasm	GO.0005634; GO.0005737
Mrgbp	nucleus	GO.0005634
Mroh8
Mrpl12	cytoplasm; mitochondrion	GO.0005737; GO.0005739
Mrpl24	cytoplasm; mitochondrion	GO.0005737; GO.0005739
Mrpl28	cytoplasm; mitochondrion	GO.0005737; GO.0005739
Mrpl30	cytoplasm; mitochondrion	GO.0005737; GO.0005739
Mrpl9	cytoplasm; mitochondrion	GO.0005737; GO.0005739
Mrps27	cytoplasm; mitochondrion	GO.0005737; GO.0005739
Mrps36	cytoplasm; mitochondrion	GO.0005737; GO.0005739
Msantd3
Msantd4	nucleus	GO.0005634
Msh2	nucleus	GO.0005634
Msh6	nucleus; cytoplasm	GO.0005634; GO.0005737
Msl2	nucleus	GO.0005634
Msl3	nucleus	GO.0005634
Mta2	nucleus	GO.0005634
Mtf2	nucleus; cytoplasm	GO.0005634; GO.0005737
Mum1	nucleus; cytoplasm	GO.0005634; GO.0005737
Mybbp1a	nucleus; cytoplasm	GO.0005634; GO.0005737
Mybl1	nucleus	GO.0005634
Mybl2	nucleus	GO.0005634
Myc	nucleus; cytoplasm; mitochondrion	GO.0005634;GO.0005737;GO.0005739
Mycn	nucleus	GO.0005634
Myef2	nucleus	GO.0005634
N4bp2
N4bp2l2	nucleus	GO.0005634
Naa10	nucleus; cytoplasm	GO.0005634; GO.0005737
Naa15	nucleus; cytoplasm	GO.0005634; GO.0005737
Naa30	nucleus; cytoplasm	GO.0005634; GO.0005737
Nae1	cytoplasm	GO.0005737
Nanog	nucleus	GO.0005634
Napg	cytoplasm; mitochondrion	GO.0005737; GO.0005739
Nasp	nucleus; cytoplasm	GO.0005634; GO.0005737
Nat10	nucleus	GO.0005634
Nat6	cytoplasm	GO.0005737
Ncl	nucleus; cytoplasm	GO.0005634; GO.0005737
Ncoa1	nucleus; cytoplasm	GO.0005634; GO.0005737
Ncoa2	nucleus; cytoplasm	GO.0005634; GO.0005737
Ncoa3	nucleus; cytoplasm	GO.0005634; GO.0005737
Ncoa5	nucleus	GO.0005634
Ncoa6	nucleus	GO.0005634
Ndufa5	cytoplasm; mitochondrion	GO.0005737; GO.0005739
Ndufb11	cytoplasm; mitochondrion	GO.0005737; GO.0005739
Ndufs3	nucleus; cytoplasm; mitochondrion	GO.0005634;GO.0005737;GO.0005739
Ndufv3	nucleus; cytoplasm; mitochondrion	GO.0005634;GO.0005737;GO.0005739
Nek1	nucleus; cytoplasm	GO.0005634; GO.0005737
Nelfe	nucleus	GO.0005634
Nfat5	nucleus; cytoplasm	GO.0005634; GO.0005737
Nfrkb	nucleus	GO.0005634
Nifk	nucleus; cytoplasm	GO.0005634; GO.0005737
Nipbl	nucleus	GO.0005634
Nmt1	cytoplasm	GO.0005737
Nmt2	cytoplasm	GO.0005737
Noc3l	nucleus; cytoplasm; mitochondrion	GO.0005634;GO.0005737;GO.0005739
Nol10	nucleus	GO.0005634
Nol7	nucleus; cytoplasm; mitochondrion	GO.0005634;GO.0005737;GO.0005739
Nol8	nucleus	GO.0005634
Nol9	nucleus	GO.0005634
Nolc1	nucleus; cytoplasm	GO.0005634; GO.0005737
Nono	nucleus	GO.0005634
Nop14	nucleus	GO.0005634
Nop2	nucleus	GO.0005634
Nop56	nucleus; cytoplasm	GO.0005634; GO.0005737
Nop58	nucleus; cytoplasm	GO.0005634; GO.0005737
Npat	nucleus; cytoplasm	GO.0005634; GO.0005737
Npm1	nucleus; cytoplasm	GO.0005634; GO.0005737
Nr2c2	nucleus	GO.0005634
Nrf1	nucleus; cytoplasm	GO.0005634; GO.0005737
Nsd1	nucleus	GO.0005634
Nsfl1c	nucleus; cytoplasm	GO.0005634; GO.0005737
Nsrp1	nucleus	GO.0005634
Nucks1	nucleus; cytoplasm	GO.0005634; GO.0005737
Nudc	nucleus; cytoplasm	GO.0005634; GO.0005737
Numa1	nucleus; cytoplasm	GO.0005634; GO.0005737
Nup107	nucleus	GO.0005634
Nup153
Nup214	nucleus	GO.0005634
Nup50	nucleus	GO.0005634
Nup98	nucleus	GO.0005634
Nvl	nucleus	GO.0005634
Ogdh	nucleus; cytoplasm; mitochondrion	GO.0005634;GO.0005737;GO.0005739
Ogt	nucleus; cytoplasm; mitochondrion	GO.0005634;GO.0005737;GO.0005739
Orc2	nucleus	GO.0005634
Orc3	nucleus	GO.0005634
Otud5
Pa2g4	nucleus; cytoplasm	GO.0005634; GO.0005737
Pabpc1	nucleus; cytoplasm	GO.0005634; GO.0005737
Paf1	nucleus; cytoplasm	GO.0005634; GO.0005737
Paics	cytoplasm	GO.0005737
Palb2	nucleus	GO.0005634
Papola	nucleus; cytoplasm	GO.0005634; GO.0005737
Parp1	nucleus; cytoplasm; mitochondrion	GO.0005634;GO.0005737;GO.0005739
Paxbp1	nucleus	GO.0005634
Pbk	nucleus	GO.0005634
Pbrm1	nucleus	GO.0005634
Pcbp1	nucleus; cytoplasm	GO.0005634; GO.0005737
Pcmt1	cytoplasm	GO.0005737
Pcnp	nucleus	GO.0005634
Pdap1	cytoplasm	GO.0005737
Pdcd5	nucleus; cytoplasm	GO.0005634; GO.0005737
Pdhx	cytoplasm; mitochondrion	GO.0005737; GO.0005739
Pes1	nucleus; cytoplasm	GO.0005634; GO.0005737
Pex19	nucleus; cytoplasm	GO.0005634; GO.0005737
Pex5	cytoplasm; mitochondrion	GO.0005737; GO.0005739
Pfdn6	nucleus; cytoplasm	GO.0005634; GO.0005737
Phax	nucleus; cytoplasm	GO.0005634; GO.0005737
Phc1	nucleus	GO.0005634
Phf10	nucleus	GO.0005634
Phf14	nucleus	GO.0005634
Phf20	nucleus; cytoplasm	GO.0005634; GO.0005737
Phf20l1	nucleus	GO.0005634
Phf3
Phf6	nucleus	GO.0005634
Phip	nucleus	GO.0005634
Phrf1
Pin1	nucleus; cytoplasm; mitochondrion	GO.0005634;GO.0005737;GO.0005739
Pin4	nucleus; cytoplasm; mitochondrion	GO.0005634;GO.0005737;GO.0005739
Pkm	nucleus; cytoplasm	GO.0005634; GO.0005737
Pkn2	nucleus; cytoplasm	GO.0005634; GO.0005737
Pkn3	nucleus; cytoplasm	GO.0005634; GO.0005737
Pkp4	cytoplasm	GO.0005737
Plin3	cytoplasm	GO.0005737
Plk1	nucleus; cytoplasm	GO.0005634; GO.0005737
Pnisr	nucleus; cytoplasm	GO.0005634; GO.0005737
Pnn	nucleus; cytoplasm	GO.0005634; GO.0005737
Pola1	nucleus; cytoplasm	GO.0005634; GO.0005737
Polb	nucleus; cytoplasm	GO.0005634; GO.0005737
Poldip2	nucleus; cytoplasm; mitochondrion	GO.0005634;GO.0005737;GO.0005739
Poldip3	nucleus; cytoplasm	GO.0005634; GO.0005737
Polr1d	nucleus	GO.0005634
Polr2a	nucleus; cytoplasm	GO.0005634; GO.0005737
Polr2e	nucleus	GO.0005634
Pop4	nucleus	GO.0005634
Pou5f1	nucleus; cytoplasm; mitochondrion	GO.0005634;GO.0005737;GO.0005739
Pphln1	nucleus; cytoplasm	GO.0005634; GO.0005737
Ppia	nucleus; cytoplasm	GO.0005634; GO.0005737
Ppid	nucleus; cytoplasm; mitochondrion	GO.0005634;GO.0005737;GO.0005739
Ppig	nucleus; cytoplasm	GO.0005634; GO.0005737
Ppil2	nucleus; cytoplasm	GO.0005634; GO.0005737
Ppil4	nucleus; cytoplasm	GO.0005634; GO.0005737
Ppm1g	nucleus	GO.0005634
Ppp1ca	nucleus; cytoplasm	GO.0005634; GO.0005737
Ppp1cb	nucleus; cytoplasm	GO.0005634; GO.0005737
Ppp1r10	nucleus	GO.0005634
Ppp1r8	nucleus	GO.0005634
Ppp4r2	nucleus; cytoplasm	GO.0005634; GO.0005737
Pprc1	nucleus	GO.0005634
Prcc
Prdm15	nucleus	GO.0005634
Prdm5	nucleus	GO.0005634
Prdx1	nucleus; cytoplasm; mitochondrion	GO.0005634;GO.0005737;GO.0005739
Prdx3	cytoplasm	GO.0005737
Prdx6	nucleus; cytoplasm	GO.0005634; GO.0005737
Prkrip1	nucleus	GO.0005634
Prpf3	nucleus; cytoplasm	GO.0005634; GO.0005737
Prpf31	nucleus	GO.0005634
Prpf40a	nucleus; cytoplasm	GO.0005634; GO.0005737
Prpf40b	nucleus	GO.0005634
Prpf4b	nucleus	GO.0005634
Prpf6	nucleus	GO.0005634
Prr14l
Prrc2c	cytoplasm	GO.0005737
Psip1	nucleus	GO.0005634
Psmc5	nucleus; cytoplasm	GO.0005634; GO.0005737
Psmc6	nucleus; cytoplasm	GO.0005634; GO.0005737
Psmd10	nucleus; cytoplasm	GO.0005634; GO.0005737
Psmd4	nucleus; cytoplasm	GO.0005634; GO.0005737
Psmd6
Ptbp1	nucleus; cytoplasm	GO.0005634; GO.0005737
Ptms	cytoplasm	GO.0005737
Ptrf	nucleus; cytoplasm; mitochondrion	GO.0005634;GO.0005737;GO.0005739
Pum2	nucleus; cytoplasm	GO.0005634; GO.0005737
Pus1	nucleus; cytoplasm; mitochondrion	GO.0005634;GO.0005737;GO.0005739
Pus10
Pycr2	cytoplasm; mitochondrion	GO.0005737; GO.0005739
Pygo1	nucleus	GO.0005634
Rab14	cytoplasm	GO.0005737
Rad21	nucleus	GO.0005634
Rad50	nucleus; cytoplasm	GO.0005634; GO.0005737
Rad51c	nucleus; cytoplasm; mitochondrion	GO.0005634;GO.0005737;GO.0005739
Rai1	nucleus; cytoplasm; mitochondrion	GO.0005634;GO.0005737;GO.0005739
Raly	nucleus	GO.0005634
Ran	nucleus; cytoplasm	GO.0005634; GO.0005737
Ranbp2	nucleus; cytoplasm; mitochondrion	GO.0005634;GO.0005737;GO.0005739
Rbbp5	nucleus	GO.0005634
Rbbp6	nucleus; cytoplasm	GO.0005634; GO.0005737
Rbbp7	nucleus; cytoplasm	GO.0005634; GO.0005737
Rbm10	nucleus	GO.0005634
Rbm14	nucleus; cytoplasm	GO.0005634; GO.0005737
Rbm17	nucleus	GO.0005634
Rbm19	nucleus; cytoplasm	GO.0005634; GO.0005737
Rbm22	nucleus; cytoplasm	GO.0005634; GO.0005737
Rbm25	nucleus; cytoplasm	GO.0005634; GO.0005737
Rbm26
Rbm28	nucleus	GO.0005634
Rbm33
Rbm34	nucleus	GO.0005634
Rbm39	nucleus	GO.0005634
Rbm5	nucleus	GO.0005634
Rbm6
Rbm7	nucleus	GO.0005634
Rbmxl1	nucleus	GO.0005634
Rbmxl2
Rbpj	nucleus; cytoplasm	GO.0005634; GO.0005737
Rcc2	nucleus; cytoplasm	GO.0005634; GO.0005737
Rdx	cytoplasm	GO.0005737
Rexo1	nucleus	GO.0005634
Rfc1	nucleus; cytoplasm	GO.0005634; GO.0005737
Rfc2	nucleus	GO.0005634
Rhox10
Rif1	nucleus; cytoplasm	GO.0005634; GO.0005737
Rlf
Rmi1	nucleus	GO.0005634
Rnaseh2b	nucleus	GO.0005634
Rnf114	nucleus; cytoplasm	GO.0005634; GO.0005737
Rnf216	nucleus; cytoplasm	GO.0005634; GO.0005737
Rnf40	nucleus; cytoplasm	GO.0005634; GO.0005737
Rnmt	nucleus	GO.0005634
Rnps1	nucleus; cytoplasm	GO.0005634; GO.0005737
Rp9	nucleus; cytoplasm	GO.0005634; GO.0005737
Rpa1	nucleus	GO.0005634
Rpf1	nucleus	GO.0005634
Rpl10	nucleus; cytoplasm	GO.0005634; GO.0005737
Rpl10a	cytoplasm	GO.0005737
Rpl11	nucleus; cytoplasm	GO.0005634; GO.0005737
Rpl14	cytoplasm	GO.0005737
Rpl15	nucleus; cytoplasm	GO.0005634; GO.0005737
Rpl17	nucleus; cytoplasm	GO.0005634; GO.0005737
Rpl18a	cytoplasm	GO.0005737
Rpl19	cytoplasm	GO.0005737
Rpl21	cytoplasm	GO.0005737
Rpl22l1	cytoplasm	GO.0005737
Rpl24	cytoplasm	GO.0005737
Rpl26	nucleus; cytoplasm	GO.0005634; GO.0005737
Rpl27a	cytoplasm	GO.0005737
Rpl28	cytoplasm	GO.0005737
Rpl29	cytoplasm	GO.0005737
Rpl3	nucleus; cytoplasm	GO.0005634; GO.0005737
Rpl34	cytoplasm	GO.0005737
Rpl35a	cytoplasm	GO.0005737
Rpl36	cytoplasm	GO.0005737
Rpl37a	cytoplasm	GO.0005737
Rpl38	cytoplasm	GO.0005737
Rpl4	nucleus; cytoplasm	GO.0005634; GO.0005737
Rpl6	nucleus; cytoplasm	GO.0005634; GO.0005737
Rpl7	cytoplasm	GO.0005737
Rpl7a	cytoplasm	GO.0005737
Rplp2	cytoplasm	GO.0005737
Rpp25	nucleus	GO.0005634
Rprd2	nucleus	GO.0005634
Rps11	cytoplasm	GO.0005737
Rps14	nucleus; cytoplasm	GO.0005634; GO.0005737
Rps16	cytoplasm	GO.0005737
Rps17	cytoplasm	GO.0005737
Rps19bp1	nucleus; cytoplasm	GO.0005634; GO.0005737
Rps2	nucleus; cytoplasm	GO.0005634; GO.0005737
Rps20	cytoplasm	GO.0005737
Rps25	nucleus; cytoplasm	GO.0005634; GO.0005737
Rps3a	nucleus; cytoplasm	GO.0005634; GO.0005737
Rps4x	cytoplasm	GO.0005737
Rps5	cytoplasm	GO.0005737
Rps6	nucleus; cytoplasm	GO.0005634; GO.0005737
Rps7	nucleus; cytoplasm	GO.0005634; GO.0005737
Rrp1	nucleus	GO.0005634
Rrp15
Rrp1b	nucleus	GO.0005634
Rrp36	nucleus	GO.0005634
Rrp7a	nucleus; cytoplasm	GO.0005634; GO.0005737
Rrp9	nucleus	GO.0005634
Rrs1	nucleus; cytoplasm	GO.0005634; GO.0005737
Rsf1
Rsl24d1	nucleus; cytoplasm	GO.0005634; GO.0005737
Sae1	nucleus; cytoplasm	GO.0005634; GO.0005737
Safb	nucleus	GO.0005634
Safb2	nucleus; cytoplasm	GO.0005634; GO.0005737
Samhd1	nucleus	GO.0005634
Sap30bp	nucleus	GO.0005634
Sar1a	cytoplasm	GO.0005737
Sarnp
Sart1	nucleus; cytoplasm	GO.0005634; GO.0005737
Sart3	nucleus; cytoplasm	GO.0005634; GO.0005737
Scaf11
Scyl2	cytoplasm	GO.0005737
Sdad1	nucleus	GO.0005634
Sdhb	nucleus; cytoplasm; mitochondrion	GO.0005634;GO.0005737;GO.0005739
Senp1	nucleus; cytoplasm	GO.0005634; GO.0005737
Senp3	nucleus; cytoplasm	GO.0005634; GO.0005737
Serf2	nucleus; cytoplasm	GO.0005634; GO.0005737
Setx	nucleus; cytoplasm	GO.0005634; GO.0005737
Sf1	nucleus; cytoplasm	GO.0005634; GO.0005737
Sf3a1	nucleus	GO.0005634
Sf3b1	nucleus	GO.0005634
Sf3b2
Sf3b6	nucleus	GO.0005634
Sfmbt2	nucleus	GO.0005634
Sfpq	nucleus; cytoplasm	GO.0005634; GO.0005737
Sfr1	nucleus	GO.0005634
Sfswap	nucleus	GO.0005634
Sgol1	nucleus; cytoplasm	GO.0005634; GO.0005737
Sh3gl1	cytoplasm	GO.0005737
Skiv2l2	nucleus	GO.0005634
Slc4a1ap
Slc7a5	cytoplasm	GO.0005737
Slc7a6os	nucleus; cytoplasm	GO.0005634; GO.0005737
Sltm	nucleus	GO.0005634
Slu7	nucleus; cytoplasm	GO.0005634; GO.0005737
Smap
Smap1	cytoplasm	GO.0005737
Smap2	cytoplasm	GO.0005737
Smarca4	nucleus	GO.0005634
Smarca5	nucleus	GO.0005634
Smarcal1	nucleus	GO.0005634
Smarcc1	nucleus; cytoplasm	GO.0005634; GO.0005737
Smarcd2	nucleus	GO.0005634
Smarce1	nucleus	GO.0005634
Smchd1	nucleus	GO.0005634
Smek1	nucleus; cytoplasm	GO.0005634; GO.0005737
Smg7	nucleus; cytoplasm	GO.0005634; GO.0005737
Smn1	nucleus; cytoplasm	GO.0005634; GO.0005737
Snca	nucleus; cytoplasm; mitochondrion	GO.0005634;GO.0005737;GO.0005739
Snip1	nucleus; cytoplasm	GO.0005634; GO.0005737
Snrnp40	nucleus; cytoplasm	GO.0005634; GO.0005737
Snrpa	nucleus	GO.0005634
Snrpa1	nucleus	GO.0005634
Snrpd3	nucleus; cytoplasm	GO.0005634; GO.0005737
Snw1	nucleus; cytoplasm	GO.0005634; GO.0005737
Sod1	nucleus; cytoplasm; mitochondrion	GO.0005634;GO.0005737;GO.0005739
Son	nucleus	GO.0005634
Sox2	nucleus; cytoplasm	GO.0005634; GO.0005737
Sp3	nucleus	GO.0005634
Spag7	nucleus	GO.0005634
Spen	nucleus	GO.0005634
Spice1	cytoplasm	GO.0005737
Spty2d1	nucleus	GO.0005634
Srebf1	nucleus; cytoplasm	GO.0005634; GO.0005737
Srfbp1	nucleus; cytoplasm	GO.0005634; GO.0005737
Srrm1	nucleus	GO.0005634
Srrm2	nucleus	GO.0005634
Srsf11
Srsf2	nucleus; cytoplasm	GO.0005634; GO.0005737
Srsf3	nucleus; cytoplasm	GO.0005634; GO.0005737
Srsf5	nucleus	GO.0005634
Srsf6	nucleus	GO.0005634
Ssb	nucleus; cytoplasm	GO.0005634; GO.0005737
Ssbp1	cytoplasm; mitochondrion	GO.0005737; GO.0005739
St13	cytoplasm	GO.0005737
Stam	cytoplasm	GO.0005737
Stmn1	cytoplasm	GO.0005737
Strbp	nucleus; cytoplasm	GO.0005634; GO.0005737
Sub1	nucleus	GO.0005634
Sugp2	nucleus	GO.0005634
Sumo2	nucleus	GO.0005634
Sumo3	nucleus; cytoplasm	GO.0005634; GO.0005737
Supt20h	nucleus	GO.0005634
Supt4h1b	nucleus	GO.0005634
Supt5h	nucleus	GO.0005634
Supt6h	nucleus	GO.0005634
Surf6	nucleus; cytoplasm	GO.0005634; GO.0005737
Suz12	nucleus	GO.0005634
Syap1	nucleus; cytoplasm	GO.0005634; GO.0005737
Syf2	nucleus	GO.0005634
Sympk	nucleus; cytoplasm	GO.0005634; GO.0005737
Synrg	cytoplasm	GO.0005737
Taco1	nucleus	GO.0005634
Tada3	nucleus	GO.0005634
Taf1	nucleus	GO.0005634
Taf11	nucleus; cytoplasm	GO.0005634; GO.0005737
Taf12	nucleus	GO.0005634
Taf1a	nucleus	GO.0005634
Taf3	nucleus	GO.0005634
Taf4a
Taf7	nucleus; cytoplasm	GO.0005634; GO.0005737
Tbca	nucleus; cytoplasm	GO.0005634; GO.0005737
Tceal3	nucleus	GO.0005634
Tceb3	nucleus	GO.0005634
Tcerg1	nucleus	GO.0005634
Tcf20	nucleus	GO.0005634
Tcof1	nucleus; cytoplasm	GO.0005634; GO.0005737
Tead1	nucleus	GO.0005634
Tead4	nucleus; cytoplasm	GO.0005634; GO.0005737
Tefm	cytoplasm; mitochondrion	GO.0005737; GO.0005739
Terf1	nucleus; cytoplasm	GO.0005634; GO.0005737
Terf2	nucleus; cytoplasm	GO.0005634; GO.0005737
Tet1	nucleus	GO.0005634
Tet2	nucleus	GO.0005634
Tex10	nucleus; cytoplasm	GO.0005634; GO.0005737
Tfam	nucleus; cytoplasm; mitochondrion	GO.0005634;GO.0005737;GO.0005739
Tfap2c	nucleus; cytoplasm; mitochondrion	GO.0005634;GO.0005737;GO.0005739
Tfap4
Tfdp2	nucleus	GO.0005634
Tfe3	nucleus; cytoplasm	GO.0005634; GO.0005737
Tfip11	nucleus; cytoplasm	GO.0005634; GO.0005737
Thoc2	nucleus	GO.0005634
Thrap3	nucleus	GO.0005634
Thumpd1
Ticrr	nucleus	GO.0005634
Timeless	nucleus	GO.0005634
Timm8b	cytoplasm; mitochondrion	GO.0005737; GO.0005739
Tinf2	nucleus	GO.0005634
Tipin	nucleus; cytoplasm	GO.0005634; GO.0005737
Tjp2	nucleus; cytoplasm	GO.0005634; GO.0005737
Tkt	nucleus; cytoplasm	GO.0005634; GO.0005737
Tle4	nucleus	GO.0005634
Tma7
Tmf1	nucleus; cytoplasm	GO.0005634; GO.0005737
Tmod3	cytoplasm	GO.0005737
Tmpo	nucleus	GO.0005634
Tmsb10	cytoplasm	GO.0005737
Tmsb4x	nucleus; cytoplasm	GO.0005634; GO.0005737
Tnpo1	nucleus; cytoplasm	GO.0005634; GO.0005737
Top2a	nucleus; cytoplasm	GO.0005634; GO.0005737
Top2b	nucleus; cytoplasm	GO.0005634; GO.0005737
Tox4	nucleus	GO.0005634
Tp53bp1	nucleus; cytoplasm	GO.0005634; GO.0005737
Tpd52l2	cytoplasm	GO.0005737
Tpr	nucleus; cytoplasm	GO.0005634; GO.0005737
Tpx2	nucleus; cytoplasm	GO.0005634; GO.0005737
Tra2a	nucleus	GO.0005634
Triap1	nucleus; cytoplasm; mitochondrion	GO.0005634;GO.0005737;GO.0005739
Trim24	nucleus; cytoplasm	GO.0005634; GO.0005737
Trim28	nucleus	GO.0005634
Trim33	nucleus	GO.0005634
Trip12	nucleus; cytoplasm	GO.0005634; GO.0005737
Trip13	nucleus	GO.0005634
Trmt1	nucleus; cytoplasm; mitochondrion	GO.0005634;GO.0005737;GO.0005739
Trmt112	nucleus; cytoplasm	GO.0005634; GO.0005737
Trmt6	nucleus; cytoplasm	GO.0005634; GO.0005737
Trrap	nucleus; cytoplasm	GO.0005634; GO.0005737
Tsen34	nucleus	GO.0005634
Tsfm	nucleus; cytoplasm; mitochondrion	GO.0005634;GO.0005737;GO.0005739
Tsr1	nucleus	GO.0005634
Ttc12
Ttc33
Ttc4
Tufm	cytoplasm; mitochondrion	GO.0005737; GO.0005739
Txn2	nucleus; cytoplasm; mitochondrion	GO.0005634;GO.0005737;GO.0005739
Tyw1
U2surp	nucleus	GO.0005634
Uba1	nucleus; cytoplasm; mitochondrion	GO.0005634;GO.0005737;GO.0005739
Uba2	nucleus; cytoplasm	GO.0005634; GO.0005737
Uba52	nucleus; cytoplasm	GO.0005634; GO.0005737
Ubap2	nucleus; cytoplasm	GO.0005634; GO.0005737
Ubap2l	nucleus; cytoplasm	GO.0005634; GO.0005737
Ube2d3	cytoplasm	GO.0005737
Ube2f	cytoplasm	GO.0005737
Ube2q1	nucleus; cytoplasm	GO.0005634; GO.0005737
Ube2v1	nucleus; cytoplasm	GO.0005634; GO.0005737
Ublcp1	nucleus	GO.0005634
Ubn2	nucleus	GO.0005634
Ubtf	nucleus	GO.0005634
Uck1	cytoplasm	GO.0005737
Uimc1	nucleus	GO.0005634
Usp10	nucleus; cytoplasm	GO.0005634; GO.0005737
Usp36	nucleus; cytoplasm	GO.0005634; GO.0005737
Usp48	nucleus; cytoplasm; mitochondrion	GO.0005634;GO.0005737;GO.0005739
Utp11l	nucleus; cytoplasm	GO.0005634; GO.0005737
Utp14a	nucleus; cytoplasm	GO.0005634; GO.0005737
Utp18	nucleus	GO.0005634
Utp20	nucleus	GO.0005634
Utp23	nucleus	GO.0005634
Utp3	nucleus	GO.0005634
Uty	nucleus	GO.0005634
Uxt	nucleus; cytoplasm	GO.0005634; GO.0005737
Vars
Vezf1
Vim	nucleus; cytoplasm	GO.0005634; GO.0005737
Vprbp	nucleus; cytoplasm	GO.0005634; GO.0005737
Vps72	nucleus	GO.0005634
Vrk1	nucleus; cytoplasm	GO.0005634; GO.0005737
Wapal	nucleus; cytoplasm	GO.0005634; GO.0005737
Wbp11	nucleus; cytoplasm	GO.0005634; GO.0005737
Wbp4	nucleus	GO.0005634
Wdhd1	nucleus	GO.0005634
Wdr1	cytoplasm	GO.0005737
Wdr33	nucleus	GO.0005634
Wdr43	nucleus	GO.0005634
Wdr5	nucleus	GO.0005634
Wdr62	nucleus; cytoplasm	GO.0005634; GO.0005737
Wdr70
Whsc1	nucleus	GO.0005634
Whsc1l1	nucleus	GO.0005634
Xpc	nucleus; cytoplasm; mitochondrion	GO.0005634;GO.0005737;GO.0005739
Xpo1	nucleus; cytoplasm	GO.0005634; GO.0005737
Xrcc1	nucleus	GO.0005634
Xrcc5	nucleus; cytoplasm	GO.0005634; GO.0005737
Xrn1	nucleus; cytoplasm	GO.0005634; GO.0005737
Xrn2	nucleus	GO.0005634
Yap1	nucleus; cytoplasm	GO.0005634; GO.0005737
Yars	nucleus; cytoplasm	GO.0005634; GO.0005737
Ybx1	nucleus; cytoplasm	GO.0005634; GO.0005737
Yeats2	nucleus	GO.0005634
Yeats4	nucleus	GO.0005634
Yif1b	cytoplasm	GO.0005737
Ylpm1	nucleus; cytoplasm	GO.0005634; GO.0005737
Ythdc1	nucleus	GO.0005634
Ythdf2	nucleus; cytoplasm	GO.0005634; GO.0005737
Ywhaz	nucleus; cytoplasm	GO.0005634; GO.0005737
Zc3h11a	nucleus	GO.0005634
Zc3h13	nucleus	GO.0005634
Zc3h14	nucleus; cytoplasm	GO.0005634; GO.0005737
Zc3h18	nucleus	GO.0005634
Zc3hc1	nucleus	GO.0005634
Zcchc8	nucleus	GO.0005634
Zcchc9	nucleus	GO.0005634
Zdbf2
Zfand6	cytoplasm	GO.0005737
Zfc3h1
Zfhx3	nucleus; cytoplasm	GO.0005634; GO.0005737
Zfp207	nucleus; cytoplasm	GO.0005634; GO.0005737
Zfp292	nucleus	GO.0005634
Zfp346	nucleus; cytoplasm	GO.0005634; GO.0005737
Zfp37	nucleus	GO.0005634
Zfp41	nucleus	GO.0005634
Zfp473	nucleus	GO.0005634
Zfp64	nucleus	GO.0005634
Zfp652	nucleus	GO.0005634
Zfp655
Zfp825
Zfp961
Zfr	nucleus; cytoplasm	GO.0005634; GO.0005737
Zgpat	nucleus	GO.0005634
Zic5	nucleus	GO.0005634
Zmat2	nucleus	GO.0005634
Zmym2	nucleus; cytoplasm	GO.0005634; GO.0005737
Zmym4	nucleus; cytoplasm	GO.0005634; GO.0005737
Znf143	nucleus	GO.0005634
Znf281	nucleus	GO.0005634
Znf318	nucleus; cytoplasm	GO.0005634; GO.0005737
Znf326	nucleus	GO.0005634
Znf445	nucleus	GO.0005634
Znf451	nucleus	GO.0005634
Znf512	nucleus	GO.0005634
Znf518a	nucleus	GO.0005634
Znf609	nucleus	GO.0005634
Znf638	nucleus	GO.0005634
Znf706	nucleus; cytoplasm	GO.0005634; GO.0005737
Znf830	nucleus	GO.0005634
Zranb2	nucleus	GO.0005634
Zyx	nucleus; cytoplasm	GO.0005634; GO.0005737
Zzz3	nucleus	GO.0005634
