# Supplementary material for: Altering metabolism programs cell identity via NAD+-dependent deacetylation
Source: EMBO J. 2025 Apr 25;44(11):3056–84. doi: 10.1038/s44318-025-00417-0 (PMC12130289; doi:10.1038/s44318-025-00417-0)
Supplement: Supplementary file 14 — Source data Fig. 2 [file 44318_2025_417_MOESM14_ESM.zip › Figure 2/2G_1.xlsx]

## Sheet: Sheet1
KEGG pathway analysis of 20 predicted causal TFs which are Sirtuin-regulated.
#term ID	term description	observed gene count	background gene count	strength	false discovery rate	matching proteins in your network (IDs)	matching proteins in your network (labels)
mmu04390	Hippo signaling pathway	3	153	1.33	0.0055	10090.ENSMUSP00000006311,10090.ENSMUSP00000060671,10090.ENSMUSP00000096755	Tead4,Tead1,Sox2
mmu04392	Hippo signaling pathway - multiple species	2	26	1.93	0.0055	10090.ENSMUSP00000006311,10090.ENSMUSP00000060671	Tead4,Tead1
mmu04550	Signaling pathways regulating pluripotency of stem cells	3	137	1.38	0.0055	10090.ENSMUSP00000025271,10090.ENSMUSP00000096755,10090.ENSMUSP00000103245	Pou5f1,Sox2,Klf4
