# Supplementary material for: Altering metabolism programs cell identity via NAD+-dependent deacetylation
Source: EMBO J. 2025 Apr 25;44(11):3056–84. doi: 10.1038/s44318-025-00417-0 (PMC12130289; doi:10.1038/s44318-025-00417-0)
Supplement: Supplementary file 14 — Source data Fig. 2 [file 44318_2025_417_MOESM14_ESM.zip › Figure 2/2C.xlsx]

## Sheet: Sheet1
RT-qPCR data for relative expression of Nanog, Tbx3, Dnmt3b, and Tcfp2l1 in ESCs cultured in Serum/LIF, EMM, and EMM+NAM for 24h. Normalised to the geometric mean of housekeeping genes Sdha and Pgk1.
Gene	Serum/LIF				EMM				EMM+NAM
	Rep1	Rep2	Rep3	SD	Rep1	Rep2	Rep3	SD	Rep1	Rep2	Rep3	SD
Nanog	1.09687	1.30291	1.54446	0.22403	1.63544	1.52579	1.52646	0.0631139	1.21828	1.18056	1.2698	0.0447975
Tbx3	0.31377	0.33856	0.28424	0.0271944	3.77532	3.27511	3.20489	0.311055	1.18967	0.65645	1.05418	0.277149
Dnmt3b	1.57769	1.84394	1.58155	0.152617	0.37469	0.41756	0.37931	0.023531	1.4935	1.32632	1.02278	0.238629
Tcfp2l1	0.79355	0.75329	0.72967	0.0322992	1.29611	1.12687	1.3139	0.10323	0.829	0.92424	0.72209	0.101131
