# Supplementary material for: Altering metabolism programs cell identity via NAD+-dependent deacetylation
Source: EMBO J. 2025 Apr 25;44(11):3056–84. doi: 10.1038/s44318-025-00417-0 (PMC12130289; doi:10.1038/s44318-025-00417-0)
Supplement: Supplementary file 14 — Source data Fig. 2 [file 44318_2025_417_MOESM14_ESM.zip › Figure 2/2G_2.xlsx]

## Sheet: Sheet1
List of acetylated sites identified in 20 proteins from combined acetylome and IMAGE enrichment analysis
Protein	Site	Domain	Previously identified
Klf4	23		N
Klf4	32		Y (ubi)
Sox2	67	HMG	Y
Sox2	97	HMG	Y
Pou5f1	118		Y (sumo,ubi)
Tead1	102		Y (phospho)
Tead4	109		n
Tfap2c	277	TF_AP-2	n
Tfap2c	478		n
Bach1	238		y
Klf15	307		n
Hmga1	7		Y (ubi)
Hmga1	15		y
Hmga1	46		Y (mono-p,ubi)
Etv6	11		y
Mybl2	111		n
Smarcc1	302	SWIRM-assoc_2	n
Smarcc1	587		y
Smarcc1	738		n
Smarcc1	749		Y (ubi)
Nr2c2	231		y
Cebpg	3		y
Foxi3	253		n
Srebf1	318	HLH	y
Srebf1	327	HLH	y
Eno1	406	Enolase_C	y
Dnajc2	282		n
Cebpz	13		n
Cebpz	118		y
Cebpz	376		n
Nrf1	471		n
Nrf1	505		n
