# Supplementary material for: Altering metabolism programs cell identity via NAD+-dependent deacetylation
Source: EMBO J. 2025 Apr 25;44(11):3056–84. doi: 10.1038/s44318-025-00417-0 (PMC12130289; doi:10.1038/s44318-025-00417-0)
Supplement: Supplementary file 14 — Source data Fig. 2 [file 44318_2025_417_MOESM14_ESM.zip › Figure 2/2F_1.xlsx]

## Sheet: Sheet1
IMAGE results table. Causal TFs scored as 0=not significant, 1=medium confidence, 2= high confidence. For this analysis, all TFs with a score of 1 or higher were used in subsequent analysis.
Factor	Motif	Evidence	Activity_Condition_1	Activity_Condition_2	Activity_Condition_3	Activity_Condition_4	MinimalActivityPvalue	WeightedPvalue	Pearsons	CausalTF
AHR	AHR_1.motif	Direct	0.00766065	0.00803687	0.00767134	0.00731644	0.0987814	0.0182789	0.0321686	0
AIRE	AIRE_1.motif	Direct	0.0019993	0.00138793	0.00173391	0.00172416	0.0665188	0.0476945	0.707798	0
ALX1	ALX1_2.motif	Direct	-0.00193801	-0.00141275	-0.00137714	-0.00171434	0.0884749	0.215472	0.320242	0
ALX3	ALX3_2.motif	Direct	-0.00292236	-0.00302075	-0.00268409	-0.00295315	0.0532306	0.0216732	-0.129941	0
ALX3	ALX3_1.motif	Direct	0.000354259	0.000329373	0.000386757	0.000438318	0.0416652	0.0141797	-0.0838074	0
ALX4	ALX4_1.motif	Direct	-0.00232482	-0.00221607	-0.00205161	-0.00266841	0.0309902	0.271255	-0.505454	0
AR	AR_1.motif	Direct	-2.42379e-05	0.000160576	0.000210505	-0.000150004	0.0856245	0.222221	-0.0637508	0
ARID1A	ARID3A_2.motif	Inferred	-0.00258179	-0.00278352	-0.00304245	-0.00335528	0.0954326	0.00715382	0.308929	0
ARID1B	ARID3A_2.motif	Inferred	-0.00258179	-0.00278352	-0.00304245	-0.00335528	0.0954326	0.0266062	-0.233352	0
ARID2	ARID2_1.motif	Direct	-0.00304802	-0.00305259	-0.00362753	-0.00329961	0.058297	0.0215607	0.0916685	0
ARID3A	ARID3A_2.motif	Direct	-0.00258179	-0.00278352	-0.00304245	-0.00335528	0.0954326	0.0601279	-0.513274	0
ARID3B	ARID3B_2.motif	Direct	-0.00475181	-0.00510124	-0.00457749	-0.00511073	0.223132	0.0627168	0.0871265	0
ARID3B	ARID3B_1.motif	Direct	-0.00492563	-0.00538224	-0.00577036	-0.00585289	0.122797	0.0551582	-0.094609	0
ARID4A	ARID3A_2.motif	Inferred	-0.00258179	-0.00278352	-0.00304245	-0.00335528	0.0954326	0.0517986	0.0386868	0
ARID4B	ARID3A_2.motif	Inferred	-0.00258179	-0.00278352	-0.00304245	-0.00335528	0.0954326	0.126675	-0.451372	0
ARID5A	ARID5A_1.motif	Direct	-0.00822172	-0.0072456	-0.00632284	-0.00678186	0.00106149	0.0125422	-0.485256	0
ARID5B	ARID5B_1.motif	Direct	-0.00146562	-0.0016654	-0.00120344	-0.00104785	0.0136014	0.00171775	0.0821494	2
ARNT	ARNT_2.motif	Direct	0.000134582	0.000199073	0.000700163	0.000325213	0.0766992	0.0318399	0.0795392	0
ARNT	ARNT_1.motif	Direct	-0.00213081	-0.00171086	-0.00209913	-0.00227056	0.188513	0.0570616	-0.770083	0
ARNT2	ARNT2_1.motif	Direct	-0.00288094	-0.00310229	-0.00401805	-0.00448263	0.0074664	0.013729	0.553473	0
ARNTL	ARNTL_1.motif	Direct	-0.0011157	-0.000451505	-0.000177294	-0.00015409	0.0159158	0.00343594	0.77857	2
ARNTL2	ARNTL2_1.motif	Direct	0.00142402	0.00164715	0.00102469	0.000869471	0.00586528	0.0198984	0.718978	0
ARX	ARX_1.motif	Direct	-0.00146202	-0.00107453	-0.00169883	-0.00152911	0.0145343	0.157038	-0.00899568	0
ASCL1	MYF5_1.motif	Inferred	0.00995252	0.0106569	0.0111086	0.0112387	0.00916313	0.00632505	-0.727279	0
ASCL2	ASCL2_1.motif	Direct	0.0122792	0.0115543	0.0110524	0.0112755	0.0554772	0.00395479	0.303511	0
ASCL3	MYF6_1.motif	Inferred	0.00101493	0.00203222	0.00250574	0.00286443	0.00519006	0.0307928	-0.209383	0
ASCL4	MYF6_1.motif	Inferred	0.00101493	0.00203222	0.00250574	0.00286443	0.00519006	0.02719	-0.265073	0
ASCL5	MYF5_1.motif	Inferred	0.00995252	0.0106569	0.0111086	0.0112387	0.00916313	0.00719337	-0.0303053	0
ATF1	ATF1_1.motif	Direct	0.00382098	0.00441687	0.00407969	0.00390891	0.13217	0.0203551	0.465539	0
ATF2	ATF2_1.motif	Direct	0.0089051	0.00852442	0.00832174	0.00852834	0.0586482	0.00726985	-0.574488	0
ATF3	ATF3_1.motif	Direct	-0.00800048	-0.00744436	-0.00766253	-0.00735966	0.0218792	0.0874322	-0.298038	0
ATF4	ATF4_1.motif	Direct	-0.00787815	-0.0069193	-0.00698984	-0.0071097	0.103133	0.00269009	-0.410671	0
ATF5	ATF5_1.motif	Direct	-0.0019614	-0.00223452	-0.00298521	-0.00293357	0.0198907	0.0205094	-0.458267	0
ATF6	ATF6_1.motif	Direct	0.00802983	0.00770971	0.00772227	0.00720091	0.00690045	0.00197191	-0.128419	2
ATF7	ATF7_1.motif	Direct	0.00796863	0.00791096	0.00842659	0.00823652	0.0993408	0.00425893	0.505627	0
ATOH1	ATOH1_1.motif	Direct	0.00260275	0.00306882	0.0021758	0.0019523	0.026828	0.083354	-0.595074	0
ATOH7	ATOH7_1.motif	Direct	0.000209352	0.000181797	-0.000322934	1.88722e-05	0.121087	0.328963	0.258846	0
ATOH7	ATOH7_2.motif	Direct	-0.00102951	-0.00044282	-0.000879225	-0.000591963	0.0169141	0.12935	-0.577323	0
ATOH8	ATOH8_1.Infer.motif	Indirect	-0.00693608	-0.00791804	-0.00804685	-0.00738127	0.00969551	0.120009	-0.43693	0
BACH1	BACH1_1.motif	Direct	0.00122157	0.000985341	0.000157197	0.000352935	0.00928113	0.00167585	-0.767534	2
BACH2	BACH2_1.motif	Direct	0.00125506	0.000980177	0.000239277	0.000934473	0.0100566	0.0314548	0.0122075	0
BARHL1	BARHL1_1.motif	Direct	0.00320131	0.00358607	0.00403706	0.00380246	0.0070522	0.0452468	0.157589	0
BARHL2	BARHL2_2.motif	Direct	0.00305661	0.00328495	0.00384774	0.00345107	0.00195603	0.0112735	0.134408	0
BARHL2	BARHL2_1.motif	Direct	0.00270442	0.00301562	0.00236878	0.00255616	0.00714853	0.0382516	0.119778	0
BARX1	BARX1_2.motif	Direct	0.00302503	0.0018767	0.00231924	0.00235784	0.00584392	0.0137944	-0.03133	0
BARX2	BARX2_1.motif	Direct	0.00168167	0.00150014	0.00122308	0.00107878	0.0663671	0.153224	-0.567152	0
BATF	BATF_1.motif	Direct	-0.0026572	-0.00355544	-0.00308889	-0.0029193	0.0122623	0.157216	0.216445	0
BATF2	BATF_1.motif	Inferred	-0.0026572	-0.00355544	-0.00308889	-0.0029193	0.0122623	0.140535	0.332452	0
BATF3	BATF3_1.motif	Direct	0.00164236	0.00139678	0.00175949	0.00167478	0.226684	0.302819	0.57585	0
BBX	BBX_1.Infer.motif	Indirect	0.0027449	0.00295328	0.00302344	0.00252358	0.0938178	0.00876663	-0.480975	0
BCL11A	BCL11A_1.motif	Direct	-0.00308023	-0.0032129	-0.00422865	-0.00367096	0.00783315	0.0591292	0.0548389	0
BCL6	BCL6_1.motif	Direct	0.0113162	0.0112366	0.0110643	0.0117332	0.207921	0.0129651	0.201193	0
BCL6B	BCL6B_1.motif	Direct	0.000601957	0.000611292	0.000562533	0.000800661	0.0140901	0.00368191	-0.475233	2
BHLHA15	BHLHA15_1.motif	Direct	-0.00523514	-0.00533337	-0.00569981	-0.0051089	0.13638	0.216163	-0.248723	0
BHLHA9	PTF1A_1.motif	Inferred	0.000277373	0.000112042	-7.81612e-05	-0.000697539	0.0260778	0.133777	-0.429729	0
BHLHE22	BHLHE22_1.motif	Direct	-0.00162161	-0.00154104	-0.00124089	-0.00109619	0.190087	0.190193	0.257282	0
BHLHE23	BHLHE23_1.motif	Direct	0.00123332	0.00206281	0.00221553	0.00200523	0.0705433	0.0894558	-0.337685	0
BHLHE40	BHLHE40_1.motif	Direct	-0.00199452	-0.00195743	-0.00217411	-0.00232892	0.174936	0.00111586	-0.109948	0
BHLHE41	BHLHE41_1.motif	Direct	0.00380648	0.00400899	0.0037991	0.00334637	0.0128482	1.49341e-05	0.429335	1
BPTF	BPTF_1.motif	Direct	0.00431363	0.00386915	0.00291266	0.00375975	0.115185	0.0116899	0.156115	0
BRCA1	BRCA1_1.motif	Direct	0.00972297	0.00964604	0.00975136	0.00952961	0.228288	0.00253643	0.113762	0
BSX	BSX_1.motif	Direct	-0.00108898	-0.00139719	-0.00122126	-0.00123878	0.0626073	0.275831	0.640848	0
CBFB	CBFB_1.motif	Direct	0.00125476	0.00182551	0.00199504	0.00182128	0.000191832	0.0002547	0.404238	1
CDC5L	CDC5L_1.motif	Direct	0.000725168	0.000614105	2.9353e-05	0.000328436	0.113942	0.00134585	-0.484347	0
CDX1	CDX1_1.motif	Direct	0.00258475	0.00239918	0.00220509	0.00205959	0.105155	0.00287007	-0.464997	0
CDX2	CDX2_1.motif	Direct	0.00174687	0.00250494	0.00242529	0.00222795	0.117402	0.0661663	-0.108927	0
CDX4	CDX4_3.motif	Direct	-0.00165482	-0.00143716	-0.00194849	-0.00193044	0.319488	0.241646	-0.0262101	0
CDX4	CDX4_1.motif	Direct	0.00192364	0.000922905	0.000800776	0.000560211	0.000273417	0.00137432	0.737645	2
CEBPA	CEBPA_1.motif	Direct	0.0125564	0.0120825	0.0118754	0.0121928	0.0685096	0.0118577	0.168534	0
CEBPB	CEBPB_1.motif	Direct	0.00514557	0.00530501	0.00536374	0.00537045	0.667509	0.0237668	-0.238868	0
CEBPD	CEBPD_1.motif	Direct	0.00663311	0.00662527	0.00688786	0.00676424	0.298075	0.0132336	0.345069	0
CEBPE	CEBPE_1.motif	Direct	0.00588291	0.00676686	0.00663727	0.00644738	0.0429098	0.03593	-0.655858	0
CEBPG	CEBPG_1.motif	Direct	0.0024295	0.00318556	0.0035431	0.00415024	0.0142703	0.0048913	-0.0870383	2
CEBPZ	CEBPZ_1.motif	Direct	0.00899016	0.00788757	0.00795843	0.00866099	0.030686	0.000129831	-0.0777199	1
CENPB	CENPB_1.motif	Direct	0.00679368	0.0064473	0.00646839	0.00663765	0.147825	0.00246248	-0.306334	0
CIC	CIC_1.Infer.motif	Indirect	-0.00205405	-0.00113384	-0.00135206	-0.00127037	0.00441518	0.00671081	0.315705	0
CLOCK	CLOCK_1.motif	Direct	-0.00595295	-0.00582366	-0.00612873	-0.00625948	0.257201	0.0721105	-0.501449	0
CPEB1	CPEB1_1.motif	Direct	0.00532489	0.00452161	0.00462586	0.00469504	0.00596667	0.00308014	-0.28455	2
CREB1	CREB1_1.motif	Direct	0.00710571	0.00725881	0.0066387	0.00668938	0.0141009	0.00589816	-0.598577	0
CREB3	CREB3_2.motif	Direct	-0.00391437	-0.00413518	-0.00425159	-0.00430756	0.218323	0.0310639	-0.543504	0
CREB3L1	CREB3L1_1.motif	Direct	-0.00213005	-0.00197216	-0.00238457	-0.00309299	0.00468951	0.000646421	0.739077	1
CREB3L1	CREB3L1_2.motif	Direct	-0.00451789	-0.00346916	-0.00403012	-0.00416113	0.0195838	0.00209677	-0.237145	2
CREB3L2	CREB3L2_1.motif	Direct	0.00268367	0.00284479	0.00242772	0.00304732	0.0480969	0.0169936	-0.0779997	0
CREB3L3	CREB3L3_1.motif	Direct	0.00823255	0.0079017	0.00693278	0.00741715	0.0335893	0.0259802	-0.0530636	0
CREB5	CREB5_1.motif	Direct	0.00156371	0.00110149	0.0010009	0.00106932	0.0821409	0.188323	-0.274989	0
CREBL2	CREM_1.motif	Inferred	0.00187771	0.00200882	0.00158261	0.00164034	0.106467	0.0648436	-0.41887	0
CREBZF	ATF6_1.motif	Inferred	0.00802983	0.00770971	0.00772227	0.00720091	0.00690045	0.000513168	-0.377175	1
CREM	CREM_1.motif	Direct	0.00187771	0.00200882	0.00158261	0.00164034	0.106467	0.180315	0.161036	0
CRX	CRX_1.motif	Direct	0.00187201	0.00202319	0.00210918	0.00192447	0.358517	0.407003	-0.177793	0
CTCF	CTCF_3.motif	Direct	0.00203218	0.00211628	0.00239626	0.00221945	0.360401	0.00889285	-0.130978	0
CTCF	CTCF_2.motif	Direct	0.00988357	0.00902686	0.00869704	0.00922858	0.0122681	0.000405319	-0.33581	1
CTCF	CTCF_1.motif	Direct	-0.000645688	0.000184883	3.92099e-05	0.000450959	0.0482891	0.00676518	0.305087	0
CTCFL	CTCFL_1.motif	Direct	0.00462986	0.00519327	0.00477722	0.00486917	0.0679054	0.0305401	0.0167493	0
CUX1	CUX1_1.motif	Direct	0.00323444	0.00295712	0.00325847	0.00345235	0.118879	0.0642375	-0.240272	0
CUX1	CUX1_2.motif	Direct	-0.00121006	-0.00171113	-0.00146773	-0.00114434	0.0161949	0.0467622	-0.189779	0
CUX2	CUX2_2.motif	Direct	0.00430593	0.00439084	0.00444667	0.00472583	0.176647	0.0340043	0.268448	0
CXXC1	CXXC1_1.motif	Direct	0.00112134	0.000353989	0.000747964	0.000300219	0.0122862	0.00316096	-0.0604897	2
DBP	DBP_1.motif	Direct	0.0105453	0.01076	0.0121487	0.0121261	0.00370021	0.000280471	-0.293705	1
DBX1	BARX2_1.motif	Inferred	0.00168167	0.00150014	0.00122308	0.00107878	0.0663671	0.210343	0.070625	0
DBX2	DBX2_1.motif	Direct	-0.000597762	-0.000329473	-0.000775678	-0.000825258	0.0303846	0.155938	-0.127559	0
DDIT3	DDIT3_1.motif	Direct	0.00832078	0.00871178	0.00808625	0.00830004	0.00278628	0.00228074	-0.419748	2
DLX1	DLX1_1.motif	Direct	0.000398319	0.000357031	0.000350432	0.000462156	0.044299	0.268366	0.126862	0
DLX2	DLX2_1.motif	Direct	0.000664027	0.000630683	0.000624192	0.000724615	0.131512	0.195556	-0.499784	0
DLX3	DLX3_1.motif	Direct	0.000827531	0.000838317	0.00082226	0.000944848	0.107791	0.121494	-0.430075	0
DLX4	DLX4_1.motif	Direct	0.000764045	0.00077479	0.000754646	0.000879986	0.104668	0.126494	-0.18625	0
DLX5	DLX5_1.motif	Direct	0.0010141	0.00101794	0.000998304	0.00113541	0.0952158	0.215915	0.0830226	0
DLX6	DLX6_1.motif	Direct	0.00108393	0.00107734	0.00105195	0.00119602	0.10232	0.342248	-0.236696	0
DMBX1	DMBX1_1.motif	Direct	0.00862589	0.00928887	0.0089463	0.00841443	0.00456905	5.87125e-05	-0.031317	1
DMC1	DMC1_1.motif	Direct	0.00547429	0.00598807	0.00608754	0.0058395	0.132381	0.0551977	-0.507328	0
DMRT1	DMRT1_1.motif	Direct	-0.00357339	-0.0040722	-0.00439128	-0.003695	0.00693734	0.00657811	0.00385759	0
DMRT2	DMRT2_1.motif	Direct	-0.00187819	-0.00237944	-0.00221192	-0.00168812	0.0274678	0.0683012	0.489324	0
DMRT3	DMRT3_1.motif	Direct	0.00869239	0.00862096	0.00849669	0.0090235	0.172015	0.0156546	0.4077	0
DMRTC2	DMRT3_1.motif	Inferred	0.00869239	0.00862096	0.00849669	0.0090235	0.172015	0.0332889	0.0672051	0
DMTF1	MYBL1_2.motif	Inferred	0.00100844	0.00100489	0.00159543	0.00139746	0.0111024	0.0217683	0.0543366	0
DMTF1	MYBL1_1.motif	Inferred	0.00104152	0.000867118	0.00111258	0.00144445	0.00518003	0.011994	-0.287707	0
DNAJC1	CDC5L_1.motif	Inferred	0.000725168	0.000614105	2.9353e-05	0.000328436	0.113942	0.154981	-0.612739	0
DNAJC2	MYBL1_1.motif	Inferred	0.00104152	0.000867118	0.00111258	0.00144445	0.00518003	0.00308018	-0.555892	2
DNAJC2	MYBL1_2.motif	Inferred	0.00100844	0.00100489	0.00159543	0.00139746	0.0111024	0.00559033	-0.550027	0
E2F1	E2F1_1.motif	Direct	0.00847232	0.0078071	0.00855503	0.00839587	0.104637	0.00356979	0.161963	0
E2F1	E2F1_2.motif	Direct	-0.00590637	-0.00640682	-0.00588672	-0.00615005	0.0190129	0.0125933	0.191406	0
E2F2	E2F2_1.motif	Direct	0.00728936	0.00711467	0.00665178	0.00715749	0.00709694	0.000933669	0.502746	1
E2F2	E2F2_2.motif	Direct	0.00716882	0.00645179	0.00688088	0.00708856	0.142468	0.00512004	0.517186	0
E2F3	E2F3_2.motif	Direct	-0.00408178	-0.00481273	-0.00442809	-0.00407443	0.0332721	0.0306666	0.7028	0
E2F3	E2F3_1.motif	Direct	-0.00362028	-0.00341647	-0.00366129	-0.00350265	0.467285	0.0670654	-0.375462	0
E2F4	E2F4_1.motif	Direct	0.00239899	0.00240038	0.00253082	0.00313082	0.0120772	0.00120533	-0.532685	2
E2F4	E2F4_2.motif	Direct	0.00618497	0.00596575	0.00625554	0.00580201	0.0834849	0.00199601	-0.136105	0
E2F5	E2F5_1.motif	Direct	-0.000705231	-0.00115884	-0.000795966	-0.00116062	0.182381	0.0587806	-0.284107	0
E2F6	E2F6_1.motif	Direct	-0.00413002	-0.00421118	-0.0039955	-0.00397212	0.148218	0.0211066	-0.44787	0
E2F7	E2F7_1.motif	Direct	0.00904331	0.00868311	0.00956854	0.00934772	0.0898085	0.00467672	0.10422	0
E2F8	E2F8_1.motif	Direct	0.0131181	0.0134437	0.0138281	0.0137246	0.42552	0.00353619	-0.191197	0
E4F1	E4F1_1.motif	Direct	0.00492312	0.00436762	0.00420956	0.0040005	0.0370637	0.0184455	-0.579294	0
EBF1	EBF1_1.motif	Direct	-0.0124927	-0.0139493	-0.0137927	-0.0147636	0.00810213	0.00171318	-0.838053	2
EBF2	EBF1_1.motif	Inferred	-0.0124927	-0.0139493	-0.0137927	-0.0147636	0.00810213	0.161223	-0.296685	0
EBF4	EBF1_1.motif	Inferred	-0.0124927	-0.0139493	-0.0137927	-0.0147636	0.00810213	0.0228589	-0.713742	0
EGR1	EGR1_1.motif	Direct	0.0272963	0.0273732	0.0283336	0.0280252	0.0778017	0.000157264	-0.484543	0
EGR1	EGR1_2.motif	Direct	-0.00263665	-0.00231362	-0.00192415	-0.00185397	0.0741585	0.040578	-0.572053	0
EGR2	EGR2_1.motif	Direct	-0.00561378	-0.00472087	-0.00516788	-0.00519881	0.0113616	0.115677	0.139974	0
EGR3	EGR3_1.motif	Direct	-0.00253785	-0.00281999	-0.00275357	-0.00300205	0.140101	0.0969757	-0.0851311	0
EGR4	EGR4_1.motif	Direct	0.0165824	0.0161613	0.0172081	0.0168489	0.13034	0.00161253	-0.282261	0
EHF	EHF_1.motif	Direct	-0.00583614	-0.00622792	-0.00640079	-0.006003	0.165027	0.563067	-0.520391	0
EHF	EHF_2.motif	Direct	-0.00182061	-0.000937101	-0.000915846	-0.000792464	0.0104971	0.104979	0.586617	0
ELF1	ELF1_1.motif	Direct	0.0045486	0.00480731	0.00474422	0.00444363	0.137434	0.0047083	-0.259875	0
ELF2	ELF2_1.motif	Direct	0.00693768	0.0068456	0.00744646	0.00725583	0.0851881	0.0205501	0.370256	0
ELF3	ELF3_1.motif	Direct	0.00550774	0.00595525	0.0063174	0.00593676	0.00171707	0.000127916	-0.318817	1
ELF4	ELF4_1.motif	Direct	0.00161758	0.00160114	0.00156119	0.00159634	0.844	0.0916238	0.187641	0
ELF5	ELF5_1.motif	Direct	-0.00259414	-0.00197886	-0.00229519	-0.00190233	0.0119766	0.124341	-0.0839239	0
ELK1	ELK1_1.motif	Direct	0.000982063	0.00063614	0.000800763	0.00101643	0.1295	0.0215117	-0.0449891	0
ELK1	ELK1_2.motif	Direct	0.0106479	0.0114197	0.0111116	0.0107914	0.0773399	0.00178607	0.219052	0
ELK3	ELK3_1.motif	Direct	0.00154859	0.000590252	0.000483894	0.000533863	0.00932708	0.00412846	-0.0875219	2
ELK4	ELK4_1.motif	Direct	0.00177757	0.00256908	0.0023325	0.00247534	0.0253292	0.0269062	0.738414	0
EMX1	EMX1_1.motif	Direct	-0.000718463	-0.00093089	-0.000729251	-0.000744742	0.00799886	0.072592	0.223821	0
EMX1	EMX1_2.motif	Direct	0.0100256	0.00985952	0.0101756	0.00963077	0.0822747	0.0316575	-0.665298	0
EMX2	EMX2_1.motif	Direct	-0.00188301	-0.00279123	-0.00271198	-0.00263578	0.062587	0.0218271	-0.769997	0
EN1	EN1_3.motif	Direct	-0.00363653	-0.00359796	-0.00369987	-0.00264107	0.0146415	0.0426884	-0.643627	0
EN1	EN1_2.motif	Direct	0.00135802	0.00130741	0.0014946	0.001126	0.0419814	0.0507259	0.255668	0
EN2	EN2_1.motif	Direct	0.00245793	0.0023391	0.00270876	0.00222964	0.0276584	0.025519	0.544506	0
ENO1	ENO1_1.motif	Direct	-0.00179892	-0.00148316	-0.00183137	-0.00259185	0.049618	0.00255891	0.69838	2
EOMES	EOMES_2.motif	Direct	0.000870122	0.00112177	0.00166889	0.00151277	0.142267	0.0843703	0.510501	0
EOMES	EOMES_1.motif	Direct	-0.00053707	-0.00159501	-0.00118571	-0.00179952	0.00168208	0.00662188	-0.190887	0
EPAS1	EPAS1_1.motif	Direct	0.00283082	0.00216665	0.00275741	0.002159	0.133673	0.00398057	-0.307897	0
ERF	ERF_1.motif	Direct	0.00365902	0.00381272	0.00350888	0.00380573	0.189786	0.00563104	0.15977	0
ERG	ERG_3.motif	Direct	0.0053069	0.00538469	0.00538017	0.00567697	0.499654	0.146121	0.235081	0
ERG	ERG_2.motif	Direct	0.0307325	0.0320191	0.0337777	0.0349853	1.59107e-05	2.29118e-06	-0.0665576	1
ERG	ERG_1.motif	Direct	5.14174e-05	0.00013773	-0.000254607	-0.000696592	0.0111384	0.0875603	0.224824	0
ESR1	ESR1_1.motif	Direct	-0.00758661	-0.00734769	-0.00706371	-0.00698253	0.00106778	0.0217062	0.259955	0
ESR2	ESR2_1.motif	Direct	-0.00683116	-0.0065109	-0.00639662	-0.00677917	0.0832999	0.278767	0.156843	0
ESRRA	ESRRA_1.motif	Direct	0.00214707	0.00224637	0.00172608	0.00155927	0.0124647	0.0170617	0.0319071	0
ESRRA	ESRRA_3.motif	Direct	-0.00542284	-0.00602184	-0.00556548	-0.00431408	0.0196972	0.0449627	0.131429	0
ESRRA	ESRRA_2.motif	Direct	-0.0203496	-0.0201554	-0.0193786	-0.0194256	0.0181091	0.0492393	0.0525814	0
ESRRA	ESRRA_4.motif	Direct	0.00163501	0.00275294	0.00242717	0.00152833	0.0150523	0.0172825	-0.412211	0
ESRRB	ESRRB_1.motif	Direct	-0.00131495	-0.00227854	-0.000882276	-0.000605552	0.00285944	3.74388e-06	-0.239356	1
ESRRG	ESRRG_3.motif	Direct	9.12987e-05	-4.04355e-05	0.00073943	0.00139011	0.00274579	0.0261794	-0.515668	0
ESX1	ESX1_1.motif	Direct	0.00207325	0.00222034	0.00285727	0.00228227	0.0494906	0.122872	-0.552216	0
ETS1	ETS1_1.motif	Direct	0.00142717	0.000549835	0.000789708	0.000774441	0.00931067	0.0166411	-0.733865	0
ETS1	ETS1_3.motif	Direct	0.00347876	0.003877	0.00398536	0.0037516	0.316807	0.0513276	0.184962	0
ETS1	ETS1_2.motif	Direct	0.013621	0.013319	0.0132476	0.0128706	0.00589776	0.000639984	-0.15106	1
ETS2	ETS2_1.motif	Direct	0.0134477	0.013179	0.0131697	0.0139824	0.0438556	0.000369726	0.729175	1
ETV1	ETV1_1.motif	Direct	0.00651925	0.00613478	0.00622541	0.00563475	0.00943616	0.00261099	-0.604368	2
ETV2	ETV2_1.motif	Direct	-0.00109875	-0.000879337	-0.00141225	-0.00160714	0.0462562	0.139649	-0.00228807	0
ETV3	ETV3_1.motif	Direct	-0.00322521	-0.00350184	-0.0038094	-0.00393476	0.0342489	0.0323976	-0.526447	0
ETV3L	ETV3_1.motif	Inferred	-0.00322521	-0.00350184	-0.0038094	-0.00393476	0.0342489	0.294055	-0.398966	0
ETV4	ETV4_1.motif	Direct	-0.00304757	-0.00323849	-0.00320692	-0.00359005	0.0670381	0.026469	-0.265252	0
ETV5	ETV5_1.motif	Direct	0.00670501	0.00730668	0.00740756	0.00760471	0.0366415	0.000315704	-0.574456	1
ETV6	ETV6_1.motif	Direct	0.00753949	0.00796911	0.00837465	0.00733537	0.00816648	0.000691808	-0.239312	1
EVX1	EVX1_1.motif	Direct	0.000633561	0.00131141	0.00148402	0.00152882	0.00553912	0.0177557	0.673821	0
EVX2	EVX2_1.motif	Direct	-0.000613019	-0.000778807	-0.000629327	-0.000668762	0.171311	0.526455	-0.102972	0
FERD3L	FERD3L_1.motif	Direct	0.00409324	0.00293028	0.00375554	0.00428328	3.41724e-05	0.000762018	0.602389	1
FEV	FEV_1.motif	Direct	0.0014733	0.00106432	0.00104781	0.000954403	0.00107839	0.0141263	-0.274889	0
FEZF1	FEZF1_1.motif	Direct	0.00526945	0.00540684	0.00640998	0.00637072	6.01052e-06	0.000100739	0.612605	1
FIGLA	FIGLA_1.motif	Direct	-0.00651314	-0.00670238	-0.00632027	-0.00694423	0.226006	0.539699	0.10586	0
FIZ1	FIZ1_4.motif	ZifRC	0.00550471	0.00552347	0.0057363	0.00529479	0.373148	0.0343894	-0.177542	0
FIZ1	FIZ1_3.motif	ZifRC	0.00363081	0.00344472	0.00425634	0.00400257	0.0223785	0.0167013	-0.170111	0
FIZ1	FIZ1_2.motif	ZifRC	0.00158256	0.000804324	0.00138439	0.00127377	0.00900874	0.0142616	0.26514	0
FIZ1	FIZ1_1.motif	ZifRC	0.000900042	-0.000572389	0.0001977	-0.000954191	0.0111813	0.0192135	0.528093	0
FLI1	FLI1_1.motif	Direct	-0.00169972	-0.00131611	-0.00112118	-0.000922439	0.00373843	0.0375821	0.169933	0
FLI1	FLI1_2.motif	Direct	-0.00811208	-0.00854018	-0.00882049	-0.00894474	0.116514	0.437551	-0.320008	0
FOS	FOS_1.motif	Direct	-0.00374369	-0.00310969	-0.00270942	-0.00291906	0.0173932	0.0573486	0.364326	0
FOSB	FOSB_1.motif	Direct	-0.00184988	-0.00228705	-0.00244886	-0.00265884	0.111288	0.263081	0.339352	0
FOSL1	FOSL1_1.motif	Direct	-0.00519352	-0.0047903	-0.00471831	-0.00477276	0.116372	0.109212	-0.187126	0
FOSL2	FOSL2_1.motif	Direct	0.00187437	0.00207262	0.00218585	0.00223107	0.183405	0.00976399	0.255643	0
FOXA1	FOXA1_1.motif	Direct	-0.0105474	-0.00969855	-0.00917662	-0.00900563	0.00130286	0.0117846	0.828485	0
FOXA2	FOXA2_1.motif	Direct	-0.00229378	-0.00175312	-0.00249442	-0.00256774	0.158373	0.285127	-0.174333	0
FOXA3	FOXA3_1.motif	Direct	-0.00311896	-0.00394602	-0.00390802	-0.00375582	0.0316195	0.077993	0.623517	0
FOXB1	FOXB1_3.motif	Direct	0.0062986	0.00633536	0.00632581	0.00718949	0.0118958	0.0198208	0.546639	0
FOXB2	FOXB2_3.motif	Direct	0.00723259	0.00733788	0.00663107	0.00649057	0.0305851	0.0510746	-0.520675	0
FOXB2	FOXB2_2.motif	Direct	0.00174105	0.000384418	0.00159719	0.000479169	0.000215351	0.00241436	-0.100776	2
FOXB2	FOXB2_10.motif	Direct	-0.00318083	-0.00369724	-0.00247468	-0.00296615	0.0600773	0.350086	0.0342851	0
FOXB2	FOXB2_4.motif	Direct	-0.000815379	-0.000711179	-0.000352338	-0.000538977	0.209864	0.450065	0.0088945	0
FOXB2	FOXB2_7.motif	Direct	-0.00849563	-0.00908448	-0.00840385	-0.00864773	0.127226	0.592784	-0.132086	0
FOXB2	FOXB2_5.motif	Direct	-0.000422762	1.12811e-06	0.000558748	-0.000235034	0.00105405	0.0131747	-0.0326175	0
FOXB2	FOXB2_1.motif	Direct	-0.00220233	-0.00280827	-0.00218321	-0.00214584	0.129381	0.474925	0.34799	0
FOXC1	FOXC1_3.motif	Direct	6.17271e-05	0.000271437	0.000521461	0.000477484	0.0729345	0.107354	0.611197	0
FOXC1	FOXC1_1.motif	Direct	-0.00628332	-0.00586304	-0.0057294	-0.00541418	0.00157652	0.0119091	0.68737	0
FOXC2	FOXC2_2.motif	Direct	-0.0143721	-0.0150688	-0.0148047	-0.0147319	0.0599469	0.274424	0.231849	0
FOXD1	FOXD1_1.motif	Direct	0.00598327	0.00589939	0.00586365	0.00609141	0.0552441	0.0272224	-0.196366	0
FOXD2	FOXD2_2.motif	Direct	0.0104183	0.0102151	0.00973165	0.0096769	0.00113669	0.000951094	-0.486817	1
FOXD3	FOXD3_1.motif	Direct	0.00323726	0.00433296	0.00526338	0.00433209	0.0210842	0.00171694	-0.0252307	2
FOXD3	FOXD3_2.motif	Direct	-6.79429e-05	-0.000229454	0.000383424	-2.20641e-05	0.0291911	0.00457146	0.328115	2
FOXD4	FOXD4_1.motif	Direct	0.00799844	0.00787918	0.00729357	0.00692824	0.0115704	0.0187561	0.372372	0
FOXF1	FOXF1_1.motif	Direct	-0.0100269	-0.0107223	-0.00996333	-0.0105016	0.181892	0.306235	-0.112473	0
FOXF2	FOXF2_1.motif	Direct	0.0120019	0.012905	0.0124075	0.0122043	0.0390915	0.0101324	0.255729	0
FOXG1	FOXG1_1.motif	Direct	-0.00138229	-0.00175737	-0.000938643	-0.00117621	0.0459341	0.0843246	0.310983	0
FOXG1	FOXG1_3.motif	Direct	-0.0086833	-0.00938426	-0.00930806	-0.00957015	0.0416797	0.111286	-0.600892	0
FOXH1	FOXH1_1.motif	Direct	0.00635791	0.00625671	0.00626434	0.00681733	0.0264198	0.00231729	0.247312	2
FOXI1	FOXI1_3.motif	Direct	0.0120465	0.0118844	0.0119015	0.0115984	0.0184131	0.0116811	-0.0265234	0
FOXI1	FOXI1_1.motif	Direct	0.00127935	0.00106468	0.00210434	0.00152474	0.0336251	0.175145	-0.253464	0
FOXI3	FOXI1_3.motif	Inferred	0.0120465	0.0118844	0.0119015	0.0115984	0.0184131	1.90892e-05	-0.10282	1
FOXI3	FOXI1_1.motif	Inferred	0.00127935	0.00106468	0.00210434	0.00152474	0.0336251	0.000286221	-0.00913915	1
FOXJ1	FOXJ3_1.motif	Inferred	0.00595787	0.00602848	0.00699071	0.00558177	0.0288716	0.0143992	0.0462639	0
FOXJ1	FOXJ3_2.motif	Inferred	-0.00119839	-0.000686814	-0.00113537	-0.00134258	0.0296212	0.0551724	0.125831	0
FOXJ2	FOXJ2_1.motif	Direct	-0.000825465	3.14324e-05	0.00100582	0.000723356	0.0168995	0.0254717	-0.0310119	0
FOXJ2	FOXJ2_4.motif	Direct	0.00480364	0.00425273	0.00363549	0.00376937	0.0116433	0.0103771	0.0858431	0
FOXJ3	FOXJ3_2.motif	Direct	-0.00119839	-0.000686814	-0.00113537	-0.00134258	0.0296212	0.012166	0.324586	0
FOXJ3	FOXJ3_1.motif	Direct	0.00595787	0.00602848	0.00699071	0.00558177	0.0288716	0.00317517	0.0535245	2
FOXK1	FOXK1_2.motif	Direct	0.00187486	0.00111203	0.00250353	0.00179876	0.041514	0.0130681	-0.489079	0
FOXK1	FOXK1_1.motif	Direct	-0.0029528	-0.00326678	-0.00213821	-0.00215558	0.0139544	0.0122744	-0.22831	0
FOXL1	FOXL1_1.motif	Direct	0.00554042	0.00519338	0.00493193	0.00482788	0.0693596	0.129034	0.0266253	0
FOXL1	FOXL1_2.motif	Direct	0.0053643	0.00537726	0.00571419	0.00457136	0.0190091	0.0643433	-0.198675	0
FOXL2	FOXL1_1.motif	Inferred	0.00554042	0.00519338	0.00493193	0.00482788	0.0693596	0.034984	-0.722046	0
FOXL2	FOXL1_2.motif	Inferred	0.0053643	0.00537726	0.00571419	0.00457136	0.0190091	0.017445	-0.348147	0
FOXM1	FOXM1_1.motif	Direct	-0.00416231	-0.00348884	-0.00309011	-0.00313434	0.0245164	0.0215468	0.685568	0
FOXN1	FOXF1_1.motif	Inferred	-0.0100269	-0.0107223	-0.00996333	-0.0105016	0.181892	0.498493	-0.260456	0
FOXN2	FOXJ3_2.motif	Inferred	-0.00119839	-0.000686814	-0.00113537	-0.00134258	0.0296212	0.00989779	0.346402	0
FOXN2	FOXJ3_1.motif	Inferred	0.00595787	0.00602848	0.00699071	0.00558177	0.0288716	0.00258319	0.0337438	2
FOXN3	FOXJ3_2.motif	Inferred	-0.00119839	-0.000686814	-0.00113537	-0.00134258	0.0296212	0.079145	0.463246	0
FOXN3	FOXJ3_1.motif	Inferred	0.00595787	0.00602848	0.00699071	0.00558177	0.0288716	0.0206558	-0.0749919	0
FOXN4	FOXF1_1.motif	Inferred	-0.0100269	-0.0107223	-0.00996333	-0.0105016	0.181892	0.0459082	0.351263	0
FOXO1	FOXO1_1.motif	Direct	0.00543873	0.00473768	0.00499385	0.0049936	0.0362529	0.000642707	0.52347	1
FOXO1	FOXO1_3.motif	Direct	-0.0040128	-0.00363761	-0.00367663	-0.00346138	0.054186	0.00263389	-0.264992	0
FOXO3	FOXO3_1.motif	Direct	0.00834765	0.00747261	0.00737239	0.00733617	0.00237992	0.000455024	0.380124	1
FOXO3	FOXO3_3.motif	Direct	0.00680121	0.00774356	0.0075073	0.0077406	0.181117	0.00837931	-0.31912	0
FOXO4	FOXO4_3.motif	Direct	0.00232146	0.00155091	0.00134392	0.00119147	0.0334444	0.0124671	0.707791	0
FOXO4	FOXO4_1.motif	Direct	0.00502956	0.0043046	0.00361343	0.00391995	0.00111483	0.000630342	0.682356	1
FOXO6	FOXO6_1.motif	Direct	-0.00544447	-0.00529148	-0.00594995	-0.00526099	0.209653	0.121653	-0.106626	0
FOXO6	FOXO6_2.motif	Direct	0.00445858	0.0039354	0.00308434	0.00338486	0.00927756	0.00850828	-0.673134	0
FOXP1	FOXP1_1.motif	Direct	-0.00640887	-0.00632839	-0.0069516	-0.00667317	0.189055	0.0454375	0.241983	0
FOXP2	FOXP2_1.motif	Direct	-0.00671804	-0.00709685	-0.00734762	-0.00668335	0.0716718	0.488501	0.21238	0
FOXP3	FOXP3_1.motif	Direct	0.00101999	5.3398e-05	-0.000118373	0.000706132	0.0374761	0.192845	-0.0694297	0
FOXP4	FOXP4_2.motif	Direct	0.00537068	0.00488103	0.00462941	0.00536736	0.00165235	0.000131014	-0.210943	1
FOXP4	FOXP4_1.motif	Direct	0.00316574	0.00355665	0.00230054	0.00233118	0.000939135	0.000100758	0.741532	1
FOXQ1	FOXQ1_1.motif	Direct	0.00234515	0.00294266	0.00271672	0.00371196	0.0590633	0.0634547	0.247794	0
FOXR1	FOXK1_2.motif	Inferred	0.00187486	0.00111203	0.00250353	0.00179876	0.041514	0.0661553	-0.134933	0
FOXR1	FOXK1_1.motif	Inferred	-0.0029528	-0.00326678	-0.00213821	-0.00215558	0.0139544	0.0621372	-0.509891	0
FOXR2	FOXI1_1.motif	Inferred	0.00127935	0.00106468	0.00210434	0.00152474	0.0336251	0.0486327	0.00155922	0
FOXR2	FOXI1_3.motif	Inferred	0.0120465	0.0118844	0.0119015	0.0115984	0.0184131	0.00324351	0.458221	2
FUBP1	FUBP1_1.motif	Direct	0.00208796	0.00187962	0.000690719	0.00141982	0.0797182	0.00166145	0.532176	0
GABPA	GABPA_1.motif	Direct	0.00376512	0.00322086	0.00279247	0.00299281	0.0177485	0.00675198	-0.101791	0
GATA1	GATA1_1.motif	Direct	0.00524032	0.00490571	0.00503798	0.00550357	0.152963	0.107301	-0.677299	0
GATA2	GATA2_1.motif	Direct	0.00168893	0.00234497	0.00136168	0.0018752	0.128021	0.00976077	0.399644	0
GATA3	GATA3_4.motif	Direct	-0.00253931	-0.00188106	-0.00137622	-0.0014065	0.00543784	0.0103284	0.768614	0
GATA3	GATA3_2.motif	Direct	0.00124046	0.00129808	0.000688235	0.00119677	0.0786843	0.0389626	-0.122424	0
GATA4	GATA4_1.motif	Direct	0.00181682	0.00202406	0.00167338	0.00225999	0.040597	0.0829422	0.390539	0
GATA5	GATA5_1.motif	Direct	-0.00579859	-0.00558418	-0.00522627	-0.00553372	0.0685263	0.313341	-0.140849	0
GATAD1	GATA4_1.motif	Inferred	0.00181682	0.00202406	0.00167338	0.00225999	0.040597	0.0177195	-0.247599	0
GATAD2A	GATA3_2.motif	Inferred	0.00124046	0.00129808	0.000688235	0.00119677	0.0786843	0.00166372	-0.0254874	0
GATAD2A	GATA3_4.motif	Inferred	-0.00253931	-0.00188106	-0.00137622	-0.0014065	0.00543784	0.000441028	0.492409	1
GATAD2B	GATA1_1.motif	Inferred	0.00524032	0.00490571	0.00503798	0.00550357	0.152963	0.0449482	-0.176268	0
GBX1	GBX1_1.motif	Direct	0.00108145	0.00106499	0.0009599	0.00119283	0.0913069	0.184901	-0.217927	0
GBX2	GBX2_1.motif	Direct	0.00107634	0.00105942	0.000954958	0.00118799	0.0901876	0.00067938	0.0787297	0
GCM1	GCM1_1.motif	Direct	-0.00414085	-0.00446663	-0.00488223	-0.00477765	0.000605532	0.00478749	-0.433981	2
GCM2	GCM2_1.motif	Direct	-0.000741725	-0.00131251	-0.00177341	-0.00175883	0.0234742	0.179736	0.179279	0
GFI1	GFI1_1.motif	Direct	0.00101797	0.000299408	0.000917821	0.00201415	0.0097565	0.0662593	-0.218756	0
GFI1B	GFI1B_1.motif	Direct	-0.00236744	-0.00219345	-0.00245828	-0.00204822	0.173565	0.46851	0.0344194	0
GLI1	GLI1_1.motif	Direct	0.00535359	0.00505883	0.00424438	0.00456957	0.0250897	0.000915019	-0.287681	1
GLI2	GLI2_1.motif	Direct	0.00213402	0.00202535	0.00191731	0.0024296	0.203794	0.0785279	-0.542214	0
GLI3	GLI3_1.motif	Direct	0.002621	0.00366752	0.00334909	0.00372719	0.0698432	0.0196534	0.634667	0
GLIS1	GLIS1_1.motif	Direct	0.00638517	0.00670768	0.00644915	0.00666108	0.106053	0.0736257	-0.0848764	0
GLIS2	GLIS2_1.motif	Direct	-0.00205621	-0.00202903	-0.00291858	-0.00247074	0.326295	0.0196755	-0.306719	0
GLIS3	GLIS3_1.motif	Direct	-0.00149747	-0.00119321	-0.00171638	-0.00137437	0.219743	0.214905	0.377887	0
GMEB2	GMEB2_1.motif	Direct	0.00502453	0.00488945	0.00482778	0.005019	0.0689686	0.0157746	-0.319449	0
GRHL1	GRHL1_2.motif	Direct	0.0129007	0.0125955	0.0124187	0.0129902	0.0719943	0.00064913	0.0824581	0
GRHL2	GRHL1_2.motif	Inferred	0.0129007	0.0125955	0.0124187	0.0129902	0.0719943	0.000166679	0.132137	0
GRHL3	GRHL1_2.motif	Inferred	0.0129007	0.0125955	0.0124187	0.0129902	0.0719943	0.000661812	-0.306179	0
GSC	GSC_1.motif	Direct	0.00849471	0.00914599	0.00870972	0.00828146	0.00452641	0.00441017	-0.250242	2
GSC2	GSC2_1.motif	Direct	0.00390443	0.00319132	0.00315381	0.00275147	0.00994035	0.0312563	0.230048	0
GSX1	GSX1_1.motif	Direct	0.00103798	0.00101827	0.000904767	0.00115202	0.0836273	0.0611283	-0.32408	0
GSX2	GSX2_1.motif	Direct	0.00161253	0.00189977	0.00166546	0.00185406	0.0640006	0.0406045	0.448557	0
GTF3A	GTF3A_2.motif	ZifRC	0.000216586	-7.49493e-05	0.000294022	0.000723024	0.0666689	0.0219484	0.66609	0
GTF3A	GTF3A_1.motif	ZifRC	0.00611641	0.00673304	0.00630858	0.00615049	0.0727159	0.00763129	-0.282357	0
GZF1	GZF1_1.motif	ZifRC	0.00509671	0.00551652	0.00506751	0.00531753	0.0429539	0.00437904	-0.515673	2
HAND1	HAND1_1.motif	Direct	-0.00881576	-0.00909966	-0.00984061	-0.00974474	0.00324649	0.027193	-0.0119429	0
HAND2	HAND2_1.Infer.motif	Indirect	-0.0039465	-0.00500424	-0.00566081	-0.00519686	0.0541631	0.297302	-0.223205	0
HBP1	HBP1_1.motif	Direct	-0.00313619	-0.00424346	-0.00465703	-0.00447859	0.00286446	0.00818925	0.212452	0
HELT	HEY1_1.motif	Inferred	-0.000963008	-0.000897454	-0.001514	-0.00176591	0.0138597	0.125505	-0.45042	0
HES1	HES1_1.motif	Direct	0.0109278	0.0107838	0.0103996	0.0101738	0.0582982	0.00120577	-0.561906	0
HES2	HES2_1.motif	Direct	0.0030735	0.00323863	0.00233975	0.00272474	0.0200334	0.0314153	-0.206086	0
HES3	HES1_1.motif	Inferred	0.0109278	0.0107838	0.0103996	0.0101738	0.0582982	0.00809312	0.586406	0
HES5	HES5_1.motif	Direct	0.00159404	0.00226548	0.0021378	0.00273201	0.0380032	0.105095	-0.701606	0
HES6	HES1_1.motif	Inferred	0.0109278	0.0107838	0.0103996	0.0101738	0.0582982	0.0048893	-0.0608456	0
HES7	HES7_1.motif	Direct	0.00285444	0.00281532	0.00245048	0.00227878	0.0401656	0.0762652	0.310776	0
HESX1	HESX1_1.motif	Direct	0.000558891	0.000125797	-0.000135632	0.000141168	0.245425	0.366099	-0.356058	0
HEY1	HEY1_1.motif	Direct	-0.000963008	-0.000897454	-0.001514	-0.00176591	0.0138597	0.0576621	-0.772667	0
HEY2	HEY2_1.motif	Direct	0.0176925	0.0171938	0.0168056	0.0168066	0.000757404	7.8594e-05	-0.562232	1
HEYL	HEYL_1.motif	Direct	-0.00168363	-0.00213046	-0.00196622	-0.00139297	0.00454212	0.0455144	0.00362986	0
HIC1	HIC1_1.motif	Direct	-0.00263421	-0.00255032	-0.00293481	-0.00220327	0.0916992	0.109633	-0.0791274	0
HIC2	HIC2_1.motif	Direct	-0.00034399	-8.77794e-05	-0.000660388	0.000204072	0.101379	0.00809352	0.210371	0
HIF1A	HIF1A_1.motif	Direct	-0.00117363	-0.00156852	-0.00168216	-0.00185739	0.050549	0.00318704	-0.609707	0
HIF3A	HIF1A_1.motif	Inferred	-0.00117363	-0.00156852	-0.00168216	-0.00185739	0.050549	0.035326	0.107404	0
HINFP	HINFP_3.motif	Direct	0.0111521	0.0108076	0.0109117	0.0112653	0.0035295	0.000403213	0.636441	1
HINFP	HINFP_1.motif	Direct	0.00596512	0.00599892	0.00623352	0.00600109	0.328111	0.0159688	-0.00508022	0
HIVEP1	HIVEP1_1.motif	Direct	0.0017082	0.0014139	0.000365233	0.000896009	0.0274648	0.014157	-0.347442	0
HIVEP2	HIVEP2_1.motif	Direct	0.00705072	0.00695518	0.00666332	0.00661464	0.132361	0.0372319	0.0240684	0
HLF	HLF_1.motif	Direct	-0.00464332	-0.00518422	-0.00502613	-0.00524569	0.0200299	0.0268985	-0.00435375	0
HLTF	HLTF_1.motif	Direct	-0.00202275	-0.00157462	-0.00170962	-0.0014962	0.191903	0.0419915	0.0597018	0
HLTF	HLTF_2.motif	Direct	-0.00213338	-0.00172744	-0.00226794	-0.00179064	0.00545116	0.00615362	0.113932	0
HLX	HLX_1.motif	Direct	0.00688129	0.0069787	0.00724261	0.00734452	0.33515	0.0783838	0.0610943	0
HMBOX1	HMBOX1_1.motif	Direct	0.00402331	0.00356889	0.00369029	0.00391701	0.0873235	0.0359346	0.310879	0
HMG20B	HMG20B_1.Infer.motif	Indirect	0.00608405	0.00665192	0.00619195	0.0060891	0.0400391	0.0204552	-0.432025	0
HMGA1	HMGA1_1.motif	Direct	0.00487282	0.00469059	0.00499285	0.00557463	0.0222802	0.00470493	-0.261108	2
HMGA2	HMGA2_1.motif	Direct	0.00760766	0.00710699	0.00736502	0.00762374	0.167558	0.000318467	-0.0910795	0
HMGXB3	T_1.motif	Inferred	-0.00234005	-0.00231386	-0.00219926	-0.00239493	0.0687034	0.0173674	0.0286149	0
HMX1	HMX1_1.motif	Direct	0.00816184	0.00793007	0.00783712	0.00814125	0.0898493	0.0269308	0.316668	0
HMX2	HMX2_1.motif	Direct	-0.00349332	-0.00341395	-0.00332497	-0.00322883	0.135689	0.516764	-0.483604	0
HMX3	HMX3_1.motif	Direct	-0.000647687	-0.0011127	-0.00103821	-0.00101617	0.0507279	0.166279	-0.271105	0
HNF1A	HNF1A_1.motif	Direct	0.0159918	0.0167297	0.0161759	0.0165895	0.128559	0.00476015	-0.308393	0
HNF1B	HNF1B_1.motif	Direct	-0.00360221	-0.00366113	-0.00442741	-0.00403223	0.110584	0.441221	0.0954069	0
HNF4A	HNF4A_1.motif	Direct	-0.00014278	0.000274609	7.6406e-05	0.000249519	0.117494	0.135592	-0.417657	0
HNF4A	HNF4A_2.motif	Direct	0.00906302	0.00926362	0.00896038	0.00924663	0.107048	0.0190071	0.00289845	0
HNF4G	HNF4G_1.motif	Direct	-0.00470261	-0.00511779	-0.00561629	-0.00543884	0.30338	0.559609	-0.169194	0
HOMEZ	HOMEZ_1.motif	Direct	-0.00174283	-0.00151599	-0.000885774	-0.000458412	0.000283963	0.000195598	-0.680652	1
HOPX	PROP1_1.motif	Inferred	-0.00266645	-0.00275376	-0.00264215	-0.00267277	0.493238	0.0231172	-0.247339	0
HOXA1	HOXA1_1.motif	Direct	0.00101921	0.000993548	0.000905815	0.00114701	0.0579456	0.106333	0.5281	0
HOXA10	HOXA10_1.motif	Direct	0.000156988	-0.000357246	-0.000408844	-0.00072563	0.0111357	0.0841595	-0.389496	0
HOXA11	HOXA11_1.motif	Direct	0.00511088	0.00521258	0.00525597	0.00501476	0.113101	0.110877	-0.202343	0
HOXA13	HOXA13_1.motif	Direct	0.00287738	0.00262484	0.00219207	0.0019986	0.0239361	0.110688	0.0392568	0
HOXA13	HOXA13_2.motif	Direct	0.00943861	0.00866934	0.00818923	0.00850355	0.0105783	0.0138214	0.153809	0
HOXA2	HOXA2_1.motif	Direct	0.000510789	0.000367588	0.000116139	0.000384296	0.0981367	0.31477	-0.531144	0
HOXA3	HOXA3_1.motif	Direct	0.00737883	0.00772112	0.00776817	0.00843409	0.0278299	0.0310712	0.0621462	0
HOXA4	HOXD4_1.motif	Inferred	-0.000466764	-0.000892856	-0.0012772	-0.000954018	0.135433	0.393938	-0.483985	0
HOXA5	HOXA5_2.motif	Direct	0.00394718	0.00370393	0.00395441	0.00397573	0.379589	0.162297	-0.192296	0
HOXA6	HOXA6_1.motif	Direct	0.000339415	0.000181121	-6.27909e-05	0.000216908	0.0926146	0.323042	0.0164817	0
HOXA6	HOXA6_4.motif	Direct	0.00438186	0.0041986	0.00386975	0.00383736	0.00791546	0.0390654	-0.270089	0
HOXA6	HOXA6_2.motif	Direct	0.000336718	0.000178306	-6.64338e-05	0.000214332	0.0925869	0.323119	0.0169673	0
HOXA6	HOXA6_9.motif	Direct	0.000436441	0.000531015	0.0005759	0.000943623	0.0338639	0.187706	0.157895	0
HOXA6	HOXA6_10.motif	Direct	0.00364294	0.0038204	0.00423931	0.00439182	0.081697	0.151748	-0.0814242	0
HOXA6	HOXA6_13.motif	Direct	-0.002199	-0.00158683	-0.00189537	-0.00139984	0.0186482	0.171704	0.412896	0
HOXA6	HOXA6_7.motif	Direct	0.00298026	0.00219802	0.00226701	0.00241025	0.00640274	0.0403788	0.079891	0
HOXA6	HOXA6_8.motif	Direct	0.0043654	0.00409288	0.00384932	0.00380928	0.0509678	0.121646	-0.408012	0
HOXA7	HOXA7_1.motif	Direct	-0.00185653	-0.00112579	-0.00097493	-0.000799318	0.00358448	0.025566	0.281539	0
HOXA9	HOXA9_1.motif	Direct	0.00618855	0.00616616	0.006329	0.00617073	0.490862	0.159967	0.142633	0
HOXA9	HOXA9_2.motif	Direct	0.00113038	0.00189151	0.00134422	0.00175255	0.0642766	0.215532	-0.0635087	0
HOXB1	HOXB1_1.motif	Direct	-0.0130484	-0.0132883	-0.0141539	-0.0136034	0.0472326	0.336931	0.365662	0
HOXB13	HOXB13_2.motif	Direct	-0.00270932	-0.00268881	-0.00272389	-0.00261942	0.604099	0.487426	0.33052	0
HOXB13	HOXB13_1.motif	Direct	0.00527661	0.00550605	0.00505729	0.00477019	0.0788695	0.0995548	-0.455021	0
HOXB2	HOXB2_1.motif	Direct	6.23757e-05	-9.49773e-05	-0.00034339	-5.41705e-05	0.0942238	0.368147	-0.0114351	0
HOXB3	HOXB3_1.motif	Direct	5.94073e-05	-9.80489e-05	-0.000347279	-5.69823e-05	0.0954636	0.37102	-0.0083728	0
HOXB4	HOXB4_1.motif	Direct	-0.0130378	-0.0125568	-0.0133306	-0.0126666	0.0142632	0.0600945	0.194401	0
HOXB5	HOXB5_1.motif	Direct	0.000330228	0.00029437	0.000229441	0.000494079	0.0179925	0.151475	0.0271326	0
HOXB6	HOXB6_1.motif	Direct	-0.00151641	-0.00143743	-0.00161455	-0.002112	0.124836	0.481911	0.0751384	0
HOXB7	HOXB7_1.motif	Direct	-0.00349694	-0.00357219	-0.00278265	-0.00238729	0.0310695	0.184472	0.540824	0
HOXB8	HOXB8_1.motif	Direct	-0.00921269	-0.00950099	-0.0100781	-0.00922751	0.0301915	0.272795	0.00290895	0
HOXB9	HOXB9_1.motif	Direct	-0.0051381	-0.00539182	-0.00492385	-0.00482138	0.203135	0.360781	-0.039504	0
HOXC10	HOXC10_1.motif	Direct	-0.00343833	-0.0031817	-0.00330441	-0.0033764	0.130901	0.33071	0.026682	0
HOXC11	HOXC11_2.motif	Direct	0.00605892	0.00647645	0.00629366	0.00594337	0.0581576	0.0620049	0.176397	0
HOXC11	HOXC11_1.motif	Direct	-0.00340755	-0.00368985	-0.00314042	-0.00309163	0.0275183	0.173535	-0.464608	0
HOXC12	HOXC12_2.motif	Direct	0.00623999	0.00740917	0.00731812	0.00703182	0.0171683	0.0140278	0.604879	0
HOXC13	HOXC13_2.motif	Direct	-0.00310375	-0.00384177	-0.00363193	-0.00359972	0.0795417	0.0745656	-0.74764	0
HOXC4	HOXD4_1.motif	Inferred	-0.000466764	-0.000892856	-0.0012772	-0.000954018	0.135433	0.265546	0.476186	0
HOXC5	HOXC5_1.motif	Direct	-0.000160892	-0.000281797	-0.000540814	-0.00028263	0.0811093	0.284382	0.231236	0
HOXC6	HOXC6_1.motif	Direct	0.00399389	0.00373495	0.00383812	0.00415945	0.0433328	0.114095	0.142294	0
HOXC8	HOXC8_1.motif	Direct	0.00162449	0.001371	0.00116573	0.00118953	0.00500246	0.0371995	0.253005	0
HOXC9	HOXC9_1.motif	Direct	0.00469248	0.00485773	0.00482914	0.00522263	0.0816107	0.138266	0.0804333	0
HOXD1	HOXD1_1.motif	Direct	0.00163929	0.00160582	0.00158349	0.00153116	0.134346	0.251969	0.00859719	0
HOXD10	HOXD10_1.motif	Direct	0.000484459	-0.00016896	-0.000782364	-0.000648623	0.028673	0.118179	-0.788458	0
HOXD11	HOXD11_1.motif	Direct	-0.00659274	-0.00638138	-0.00645137	-0.0062366	0.0908752	0.466793	0.557531	0
HOXD12	HOXD12_2.motif	Direct	0.00891503	0.00972075	0.00962843	0.00933758	0.00687672	0.00860645	0.289525	0
HOXD12	HOXD12_1.motif	Direct	0.0112204	0.0120242	0.0122473	0.0118827	0.0194236	0.0103212	0.512707	0
HOXD13	HOXD13_1.motif	Direct	0.00209903	0.00179776	0.00235273	0.0019262	0.0801482	0.0686938	0.0653219	0
HOXD13	HOXD13_2.motif	Direct	0.00221769	0.002369	0.0022072	0.00237921	0.35464	0.097065	-0.115483	0
HOXD3	HOXD3_1.motif	Direct	0.00118846	0.00121502	0.00118588	0.00107819	0.118525	0.394117	0.0381335	0
HOXD4	HOXD4_1.motif	Direct	-0.000466764	-0.000892856	-0.0012772	-0.000954018	0.135433	0.340355	0.00382465	0
HOXD8	HOXD8_1.motif	Direct	-0.00359003	-0.003546	-0.00355211	-0.00342122	0.295812	0.233452	0.0341865	0
HOXD9	HOXD9_2.motif	Direct	0.000373801	0.0003225	0.000754968	0.000630847	0.0401664	0.0814153	0.285257	0
HOXD9	HOXD9_1.motif	Direct	-0.00685541	-0.00637061	-0.0062283	-0.00634689	0.0106633	0.0610753	0.445202	0
HSF1	HSF1_1.motif	Direct	-0.00272394	-0.00306929	-0.003248	-0.00332305	0.357602	0.0754845	-0.278066	0
HSF2	HSF2_2.motif	Direct	0.0309091	0.0318505	0.0334721	0.0349875	0.000772635	2.77314e-06	0.0300848	1
HSF4	HSF4_1.motif	Direct	0.00292345	0.00156448	0.00188253	0.00240545	0.0151345	0.051364	-0.146406	0
HSF5	HSFY1_1.motif	Inferred	-0.000354312	-0.00100645	-0.00111838	-0.00073531	0.00686294	0.0432299	-0.277575	0
HSFY2	HSFY2_1.motif	Direct	-0.00159423	-0.00151052	-0.00147042	-0.0011308	0.148918	0.512678	0.602873	0
ID1	ID1_1.Infer.motif	Indirect	0.00217991	0.00183388	0.00165944	0.0018915	0.00780732	0.00330489	0.154744	2
ID4	ID4_1.motif	Direct	-0.00104436	-0.000977041	-0.00185217	-0.00138964	0.173106	0.00118937	-0.446315	0
IKZF1	IKZF1_2.motif	Direct	-0.00554038	-0.00484949	-0.00548892	-0.0059046	0.0280319	0.169436	0.215709	0
IKZF1	IKZF1_1.motif	Direct	-0.00564669	-0.00520102	-0.00569741	-0.00550306	0.0656631	0.261725	-0.0131273	0
IKZF2	IKZF2_2.motif	ZifRC	0.00797075	0.00812734	0.00825557	0.00838746	0.0887458	0.0571394	-0.159783	0
IKZF2	IKZF2_1.motif	ZifRC	-0.00264184	-0.00225875	-0.00274676	-0.00268487	0.0166832	0.152777	-0.132672	0
IKZF3	IKZF3_2.motif	ZifRC	0.00795724	0.00811376	0.00824845	0.00837487	0.0879338	0.0432845	-0.405535	0
IKZF3	IKZF3_1.motif	ZifRC	-0.00463919	-0.00370388	-0.00443689	-0.0043397	0.00158127	0.0202288	-0.0361649	0
IKZF5	IKZF5_2.motif	ZifRC	0.00240613	0.00231722	0.00260269	0.00283322	0.073785	0.157332	-0.280566	0
INSM1	INSM1_1.motif	Direct	-0.0046071	-0.00536625	-0.00560802	-0.00521114	0.0225373	0.0310171	0.0381516	0
IRF1	IRF1_1.motif	Direct	-0.00158569	-0.00182982	-0.00253153	-0.00258041	0.0362822	0.0233752	0.289893	0
IRF2	IRF2_1.motif	Direct	-0.00506733	-0.00512927	-0.00448147	-0.00413961	0.0176978	0.160131	0.168518	0
IRF3	IRF3_1.motif	Direct	-0.0020859	-0.00240038	-0.00186668	-0.00137989	0.0159319	0.0655464	0.470373	0
IRF4	IRF4_2.motif	Direct	0.00288866	0.0026506	0.0020448	0.00175871	0.00404002	0.00498631	-0.264232	2
IRF5	IRF5_1.motif	Direct	0.0115217	0.0120481	0.0123778	0.0120676	0.021424	0.00745105	0.322293	0
IRF6	IRF6_1.Infer.motif	Indirect	-0.00235425	-0.00247427	-0.00244071	-0.00230649	0.0654721	0.0917569	0.125567	0
IRF7	IRF7_2.motif	Direct	-0.000285444	-0.000338379	0.000191919	0.000804545	0.00747759	0.0776663	0.200963	0
IRF7	IRF7_1.motif	Direct	0.00593193	0.00550045	0.00566409	0.00585969	0.239842	0.171448	-0.0349848	0
IRF8	IRF8_1.motif	Direct	-0.000860509	-0.00147955	-0.00115791	-0.000833869	0.101412	0.0702015	0.31552	0
IRF9	IRF9_1.motif	Direct	0.0107219	0.011056	0.0112911	0.0115868	0.226334	0.0104365	0.334986	0
IRX2	IRX2_1.motif	Direct	-0.000760416	-0.000661843	-0.000763842	-0.00135777	0.111753	0.00311156	-0.521123	0
IRX3	IRX3_1.motif	Direct	0.00418517	0.00539918	0.00514345	0.00527622	0.0306453	0.0403911	0.591288	0
IRX5	IRX5_1.motif	Direct	0.00360015	0.00386033	0.00384955	0.0039916	0.110619	0.0618216	0.598755	0
ISL1	ISL1_1.motif	Direct	0.0016774	0.00145727	0.00157974	0.00178641	0.329825	0.240593	0.499907	0
ISL2	ISL2_1.motif	Direct	-0.00160055	-0.00200586	-0.00172131	-0.0018634	0.0439415	0.192467	-0.421449	0
ISX	ISX_1.motif	Direct	0.0071304	0.00657768	0.00648335	0.00668183	0.0514556	0.0741128	-0.0907187	0
JARID2	ARID3A_2.motif	Inferred	-0.00258179	-0.00278352	-0.00304245	-0.00335528	0.0954326	0.000639773	0.667718	0
JDP2	JDP2_2.motif	Direct	-0.00157044	-0.00201799	-0.00254256	-0.00187085	0.0377975	0.00834418	-0.350026	0
JDP2	JDP2_1.motif	Direct	-0.00218814	-0.00203523	-0.0018593	-0.00102277	0.0426411	0.00832538	0.725759	0
JUN	JUN_1.motif	Direct	-0.00474976	-0.00540895	-0.00508891	-0.00536687	0.225561	0.0259528	-0.432127	0
JUN	JUN_2.motif	Direct	-0.00600295	-0.00599375	-0.00666343	-0.00606765	0.216336	0.0267028	0.068218	0
JUNB	JUNB_1.motif	Direct	0.000974095	0.00161849	0.00122532	0.00146566	0.108443	0.013354	0.558092	0
JUND	JUND_2.motif	Direct	-0.00594367	-0.00554535	-0.00634946	-0.0061616	0.0227182	0.00333805	-0.403666	2
JUND	JUND_1.motif	Direct	-0.00304492	-0.00250686	-0.00254946	-0.00263959	0.00584027	0.00105308	-0.538638	2
KDM5A	ARID3A_2.motif	Inferred	-0.00258179	-0.00278352	-0.00304245	-0.00335528	0.0954326	0.105482	-0.64098	0
KDM5B	ARID3A_2.motif	Inferred	-0.00258179	-0.00278352	-0.00304245	-0.00335528	0.0954326	0.000917314	0.462013	0
KDM5C	ARID3A_2.motif	Inferred	-0.00258179	-0.00278352	-0.00304245	-0.00335528	0.0954326	0.044154	-0.333588	0
KDM5D	ARID3A_2.motif	Inferred	-0.00258179	-0.00278352	-0.00304245	-0.00335528	0.0954326	0.53209	0.0511006	0
KLF1	KLF1_1.motif	Direct	0.0117298	0.0113978	0.0111501	0.0115654	0.0736659	0.0147816	0.0366176	0
KLF11	KLF13_1.motif	Inferred	-0.000843036	-0.00188886	-0.00174948	-0.00102368	0.0480582	0.000533996	0.477487	1
KLF12	KLF12_2.motif	Direct	0.00523644	0.00532789	0.00508691	0.00508827	0.381379	0.0344056	-0.0574823	0
KLF12	KLF12_1.motif	Direct	-0.00582882	-0.00662128	-0.00671762	-0.00672451	0.0356224	0.057744	-0.618405	0
KLF13	KLF13_1.motif	Direct	-0.000843036	-0.00188886	-0.00174948	-0.00102368	0.0480582	0.00824401	0.383071	0
KLF14	KLF14_1.motif	Direct	0.0110755	0.0103655	0.00948379	0.00988518	0.0215767	0.0115234	-0.352089	0
KLF15	KLF15_1.motif	Direct	0.0134744	0.0130615	0.0134567	0.0142575	0.0176035	7.10657e-05	0.415268	1
KLF16	KLF16_1.motif	Direct	0.00333431	0.00375715	0.0039294	0.00407647	0.0900955	0.00463205	-0.147462	0
KLF17	KLF4_1.motif	Inferred	-0.00264319	-0.00157954	-0.00251131	-0.002385	0.00269126	0.0277981	-0.483025	0
KLF2	KLF4_1.motif	Inferred	-0.00264319	-0.00157954	-0.00251131	-0.002385	0.00269126	2.03961e-05	0.604893	1
KLF3	KLF3_1.motif	Direct	-0.0149093	-0.01529	-0.0149927	-0.0144396	0.00355401	0.00946732	0.413264	0
KLF4	KLF4_1.motif	Direct	-0.00264319	-0.00157954	-0.00251131	-0.002385	0.00269126	0.00213998	0.376538	2
KLF5	KLF5_1.motif	Direct	-0.00383782	-0.00458846	-0.00468262	-0.00369991	0.00927705	0.000235542	0.0902113	1
KLF6	KLF6_1.motif	Direct	0.00938456	0.00891911	0.00835846	0.00900404	0.122926	0.000575354	-0.436547	0
KLF7	KLF7_1.motif	Direct	0.00643396	0.00670816	0.00749825	0.00726464	0.0180473	0.00116869	-0.622981	2
KLF8	KLF8_1.motif	Direct	0.00531107	0.00482075	0.00463666	0.00458799	0.00977476	0.000967626	-0.700938	1
KLF9	KLF9_1.Infer.motif	Indirect	0.00304021	0.00248771	0.00279556	0.00269903	0.00351577	5.88418e-05	-0.742313	1
LBX1	LBX1_1.motif	Direct	0.00504184	0.00387419	0.00388273	0.00384444	0.00468474	0.0104696	-0.403334	0
LBX2	LBX2_1.motif	Direct	0.000849369	0.00118207	0.000870179	0.000237741	0.0290815	0.137943	0.597092	0
LEF1	LEF1_1.motif	Direct	0.00136224	0.000694231	0.000538743	0.000923296	0.0745208	0.0230031	0.223838	0
LHX1	LHX1_1.motif	Direct	0.00092054	0.000965899	0.00100538	0.000839151	0.0291212	0.0525309	0.376763	0
LHX2	LHX2_1.motif	Direct	-0.00527258	-0.00559528	-0.00568604	-0.00609249	0.0124657	0.0597991	-0.631489	0
LHX2	LHX2_2.motif	Direct	-0.00398922	-0.0050709	-0.00513447	-0.00590292	0.00373867	0.0220776	-0.743002	0
LHX3	LHX3_1.motif	Direct	0.00132882	0.00220094	0.00249744	0.00276952	0.00264057	0.0189849	-0.499646	0
LHX4	LHX4_1.motif	Direct	0.000506648	0.000509695	0.000594927	0.00033871	0.00715611	0.0779577	-0.195908	0
LHX6	LHX6_1.motif	Direct	0.00086599	0.00153918	0.00149687	0.00175002	0.00309929	0.0153718	-0.492721	0
LHX6	LHX6_3.motif	Direct	0.0101004	0.009916	0.00976358	0.0101266	0.0465058	0.0165292	0.142827	0
LHX8	LHX8_1.motif	Direct	0.00726187	0.00728764	0.00773748	0.0079844	0.0241117	0.0330648	0.162744	0
LHX9	LHX9_2.motif	Direct	0.0052328	0.00500534	0.00473538	0.00518052	0.054992	0.0470141	-0.446956	0
LMX1A	LMX1A_1.motif	Direct	0.00324181	0.00351682	0.00400553	0.00377202	0.0324922	0.0708068	-0.235627	0
LMX1B	LMX1B_1.motif	Direct	-0.00760567	-0.00748189	-0.00747555	-0.00720597	0.0335926	0.080727	0.206193	0
LYL1	LYL1_1.Infer.motif	Indirect	-0.00956929	-0.0099929	-0.00984969	-0.00929675	0.0150667	0.12128	0.370485	0
MAF	MAF_1.motif	Direct	-0.00143405	-0.000550559	-0.000882236	-0.000865292	0.00456956	0.0201091	0.409359	0
MAFA	MAFA_1.motif	Direct	-0.00252601	-0.00332143	-0.00334689	-0.00324403	0.0171341	0.0514905	0.361724	0
MAFB	MAFB_1.motif	Direct	-0.00264883	-0.00239654	-0.00167921	-0.00185365	0.00498183	0.0169542	0.621626	0
MAFF	MAFF_1.motif	Direct	0.00556481	0.00540665	0.0060454	0.00550835	0.00621229	0.000638844	-0.0587398	1
MAFF	MAFF_2.motif	Direct	0.00694365	0.00793898	0.00787926	0.00767948	0.0242826	0.00103773	0.813285	2
MAFG	MAFG_1.motif	Direct	0.00369866	0.0032915	0.00338107	0.00348591	0.191679	0.00236574	-0.423871	0
MAFK	MAFK_2.motif	Direct	-0.0112271	-0.0119036	-0.0119094	-0.0120904	0.046427	0.00318514	-0.503427	2
MAFK	MAFK_1.motif	Direct	0.00254711	0.00198396	0.00242043	0.00231481	0.0081053	0.000467257	-0.720595	1
MAX	MAX_3.motif	Direct	-0.0108198	-0.0109065	-0.00995978	-0.010022	0.00275334	0.00907846	-0.547989	0
MAX	MAX_2.motif	Direct	-0.0011746	-0.00122031	-0.00161539	-0.00169042	0.0805251	0.0597037	0.643172	0
MAZ	MAZ_2.motif	Direct	-0.00552278	-0.00519977	-0.00543315	-0.00479522	0.11988	0.022473	0.222727	0
MAZ	MAZ_1.motif	Direct	-0.000710855	-0.000896636	-0.000907126	-0.00101342	0.20428	0.0195803	-0.558152	0
MBD2	MBD2_1.motif	Direct	0.00460897	0.00423185	0.00447377	0.00552894	0.0184729	0.010387	0.465502	0
MECOM	MECOM_2.motif	Direct	0.00884624	0.00803577	0.0088715	0.00831032	0.0210777	0.026492	-0.465873	0
MECOM	MECOM_1.motif	Direct	-0.00319606	-0.0042048	-0.00427635	-0.00372327	0.00117688	0.0234166	-0.0664165	0
MECP2	MECP2_1.motif	Direct	0.00629124	0.006069	0.00615592	0.00675489	0.0663288	0.016385	0.531136	0
MEF2A	MEF2A_1.motif	Direct	0.0104449	0.0112796	0.0116544	0.011027	0.026397	0.00153644	0.600282	2
MEF2B	MEF2B_1.motif	Direct	0.000469044	-0.00177518	-0.00140434	-0.0011024	0.0758124	0.302206	-0.329176	0
MEF2C	MEF2C_1.motif	Direct	0.00617485	0.00575442	0.00629119	0.00626264	0.0398759	0.0706862	0.202148	0
MEF2D	MEF2D_1.motif	Direct	0.00354053	0.00326621	0.00333981	0.00313215	0.0901951	0.04936	0.31264	0
MEIS1	MEIS1_1.motif	Direct	-0.00393846	-0.00297056	-0.00312187	-0.00312908	0.0545657	0.112351	0.672586	0
MEIS2	MEIS2_1.motif	Direct	0.00749296	0.00743825	0.00750287	0.00735426	0.514057	0.0140081	-0.105236	0
MEIS3	MEIS3_2.motif	Direct	-0.000195878	8.89399e-06	-0.000101132	2.15944e-05	0.475381	0.0834732	0.20519	0
MEOX1	MEOX1_1.motif	Direct	-0.00953688	-0.00968587	-0.00991414	-0.0100623	0.203594	0.194511	0.343023	0
MEOX2	MEOX2_1.motif	Direct	-0.000405645	-0.000564148	-0.000392586	-0.000485066	0.263465	0.268934	0.306926	0
MEOX2	MEOX2_3.motif	Direct	0.00068441	0.000550835	0.00138707	0.000845571	0.0780574	0.147642	0.027949	0
MESP1	MESP1_1.motif	Direct	-0.00504739	-0.00544286	-0.00504328	-0.00543057	0.378062	0.368942	-0.0675253	0
MGA	MGA_1.motif	Direct	0.00153392	0.000954695	0.000593137	-0.000299083	0.0179723	0.00989667	0.0817944	0
MGA	MGA_2.motif	Direct	0.00066128	0.000904314	0.000900884	0.000625896	0.044462	0.0186098	0.113146	0
MIER1	CDC5L_1.motif	Inferred	0.000725168	0.000614105	2.9353e-05	0.000328436	0.113942	0.0779215	-0.694354	0
MIER2	CDC5L_1.motif	Inferred	0.000725168	0.000614105	2.9353e-05	0.000328436	0.113942	0.139658	0.0265461	0
MIER3	CDC5L_1.motif	Inferred	0.000725168	0.000614105	2.9353e-05	0.000328436	0.113942	0.0446791	-0.692892	0
MITF	MITF_1.motif	Direct	-0.000997404	-5.40413e-05	-0.000427676	-0.000626452	0.0426034	0.0357422	0.227348	0
MIXL1	MIXL1_1.motif	Direct	-0.0031855	-0.00331053	-0.00310397	-0.00341904	0.0536025	0.13284	0.252888	0
MKX	IRX2_1.motif	Inferred	-0.000760416	-0.000661843	-0.000763842	-0.00135777	0.111753	0.0468686	-0.435615	0
MLX	MLX_1.motif	Direct	0.00505766	0.00467762	0.00498433	0.00496073	0.0679198	0.0428166	0.249928	0
MLXIP	MLXIP_1.Infer.motif	Indirect	0.00300456	0.0027352	0.00282585	0.00271058	0.0380193	0.00909536	0.476741	0
MLXIPL	MLXIPL_1.motif	Direct	0.00486735	0.00423742	0.00428445	0.00403871	0.00567237	0.00131483	0.759228	2
MNT	MNT_1.motif	Direct	0.0030208	0.00275175	0.00283374	0.00272638	0.032476	0.00176906	-0.48512	2
MNX1	MNX1_1.motif	Direct	-0.00229406	-0.0023492	-0.00218649	-0.00255576	0.0175073	0.149345	0.503189	0
MSC	MSC_1.motif	Direct	0.00234146	0.00200533	0.0020027	0.00148384	0.0470513	0.0011053	-0.551142	2
MSX1	MSX1_1.motif	Direct	0.00167787	0.00137694	0.000979516	0.000776264	0.0271596	0.0569014	-0.36133	0
MSX2	MSX2_2.motif	Direct	-0.00170391	-0.00177572	-0.00145013	-0.00171227	0.149454	0.276594	0.0115679	0
MSX3	MSX3_1.motif	Direct	-0.00133964	-0.00139339	-0.00106076	-0.00128843	0.0335294	0.0759921	-0.244667	0
MTA1	GATA3_4.motif	Inferred	-0.00253931	-0.00188106	-0.00137622	-0.0014065	0.00543784	0.00469167	-0.338978	2
MTA1	GATA3_2.motif	Inferred	0.00124046	0.00129808	0.000688235	0.00119677	0.0786843	0.0176987	-0.261059	0
MTF1	MTF1_1.motif	Direct	-0.00778015	-0.00735112	-0.00648172	-0.00646336	0.000962411	0.00529797	0.518396	0
MXD1	MXI1_1.motif	Inferred	0.00612318	0.00714527	0.00668693	0.0061872	0.02082	0.00212902	0.386277	2
MXD3	MXI1_1.motif	Inferred	0.00612318	0.00714527	0.00668693	0.0061872	0.02082	0.0132794	-0.674365	0
MXD4	MXI1_1.motif	Inferred	0.00612318	0.00714527	0.00668693	0.0061872	0.02082	0.00539298	-0.405609	0
MXI1	MXI1_1.motif	Direct	0.00612318	0.00714527	0.00668693	0.0061872	0.02082	0.000267871	-0.642437	1
MYB	MYB_1.motif	Direct	0.00317983	0.00363789	0.00411221	0.00421704	0.0612008	0.0131872	0.196004	0
MYBL1	MYBL1_1.motif	Direct	0.00104152	0.000867118	0.00111258	0.00144445	0.00518003	0.011461	0.57732	0
MYBL1	MYBL1_2.motif	Direct	0.00100844	0.00100489	0.00159543	0.00139746	0.0111024	0.020801	0.486508	0
MYBL2	MYBL2_3.motif	Direct	0.0025877	0.00272619	0.00286711	0.00292798	0.255754	0.000461685	0.500581	0
MYBL2	MYBL2_1.motif	Direct	0.00343719	0.00410818	0.00373796	0.00365841	0.00263973	2.60805e-05	0.561461	1
MYC	MYC_1.motif	Direct	0.00596639	0.005535	0.00523612	0.0050641	0.0473854	0.00633889	0.357938	0
MYCL	MYCN_1.motif	Inferred	0.00686105	0.00681961	0.00673373	0.00643774	0.0800035	0.00207871	0.318812	0
MYCN	MYCN_1.motif	Direct	0.00686105	0.00681961	0.00673373	0.00643774	0.0800035	3.82371e-05	0.422479	0
MYF5	MYF5_1.motif	Direct	0.00995252	0.0106569	0.0111086	0.0112387	0.00916313	0.00843855	-0.364522	0
MYF6	MYF6_1.motif	Direct	0.00101493	0.00203222	0.00250574	0.00286443	0.00519006	0.0341014	0.121602	0
MYNN	MYNN_1.motif	ZifRC	0.00188306	0.00202185	0.00238122	0.00191439	0.0436208	0.0126942	0.288073	0
MYOD1	MYOD1_1.motif	Direct	0.00415063	0.00375222	0.00401932	0.00432192	0.0479361	0.0727362	-0.0983023	0
MYOG	MYOG_1.motif	Direct	-0.0051174	-0.00461516	-0.00434239	-0.00413665	0.00197699	0.028271	-0.345983	0
MZF1	MZF1_2.motif	Direct	-0.0222276	-0.022016	-0.023011	-0.0231087	0.0101311	0.0554659	-0.772551	0
MZF1	MZF1_1.motif	Direct	0.00714847	0.00683844	0.00669893	0.00633514	0.0292685	0.0174102	-0.436309	0
NANOG	NANOG_1.motif	Direct	0.0035903	0.00353877	0.00320287	0.00314444	0.0873348	0.000487354	-0.425893	0
NCOR1	CDC5L_1.motif	Inferred	0.000725168	0.000614105	2.9353e-05	0.000328436	0.113942	0.0214194	-0.505471	0
NCOR2	CDC5L_1.motif	Inferred	0.000725168	0.000614105	2.9353e-05	0.000328436	0.113942	0.104224	0.0402556	0
NEUROD1	NEUROD1_1.motif	Direct	-0.00395534	-0.00410251	-0.00429723	-0.00462415	0.000350339	0.000393966	0.785381	1
NEUROD2	NEUROD2_1.motif	Direct	-0.00278535	-0.00290397	-0.00282476	-0.00309773	0.174932	0.4882	0.0962125	0
NEUROD4	NEUROD4_1.motif	Direct	0.00154428	0.0014423	0.00172967	0.00132669	0.115992	0.274213	0.0672252	0
NEUROG2	NEUROG2_1.motif	Direct	-0.000877445	-0.000999583	-0.00014908	-0.00123265	0.00908145	0.0915525	0.135587	0
NFAT5	NFAT5_1.motif	Direct	-0.00366087	-0.00390771	-0.00422309	-0.00524916	0.0234924	0.039615	-0.767542	0
NFATC1	NFATC1_5.motif	Direct	-0.00784973	-0.00675058	-0.00716975	-0.00746206	0.0201263	0.097412	0.305399	0
NFATC1	NFATC1_3.motif	Direct	0.000211621	-4.31821e-05	0.000499115	-1.03869e-05	0.277148	0.174098	-0.103944	0
NFATC2	NFATC2_1.motif	Direct	0.0104896	0.00965819	0.0101357	0.010086	0.00301483	0.000523915	0.275589	1
NFATC3	NFATC3_1.motif	Direct	-0.00439882	-0.00461151	-0.00394384	-0.00352208	0.00384489	0.00896436	0.687299	0
NFATC4	NFATC4_1.motif	Direct	-0.00308012	-0.00385855	-0.00379329	-0.00414295	0.0209956	0.00505007	0.368539	0
NFE2	NFE2_2.motif	Direct	0.00304502	0.00288144	0.00356813	0.00296136	0.232245	0.164631	-0.233791	0
NFE2	NFE2_1.motif	Direct	0.00751063	0.00796584	0.00883265	0.00871572	0.000504918	0.00089608	-0.417673	1
NFE2L1	NFE2L1_1.motif	Direct	-0.00426344	-0.00532505	-0.0049737	-0.00468	0.00967421	0.0131109	-0.668206	0
NFE2L2	NFE2L2_1.motif	Direct	0.00331689	0.00375704	0.0047528	0.00401976	0.0112452	0.000449396	0.602055	1
NFE2L3	NFE2L1_1.motif	Inferred	-0.00426344	-0.00532505	-0.0049737	-0.00468	0.00967421	0.0735841	0.538052	0
NFIA	NFIA_1.motif	Direct	-0.000523546	0.000361925	-0.000312466	-0.000772402	0.0245139	0.0764174	-0.617996	0
NFIB	NFIB_1.motif	Direct	-0.00151556	-0.000687825	-0.000851496	-0.000796876	0.0141687	0.0822941	-0.509617	0
NFIL3	NFIL3_1.motif	Direct	0.000809687	0.000568745	0.0010907	0.000849904	0.0330536	0.0115849	0.38979	0
NFIX	NFIX_2.motif	Direct	-0.0216637	-0.0221866	-0.0235505	-0.0244763	0.00548654	0.0496184	0.652669	0
NFIX	NFIX_1.motif	Direct	0.000451805	0.00133879	0.00187631	0.00141127	0.0225068	0.0634722	-0.74798	0
NFKB1	NFKB1_1.motif	Direct	0.00475897	0.00475197	0.00524527	0.00557792	0.0298716	0.0116358	-0.169395	0
NFKB1	NFKB1_2.motif	Direct	-0.00479337	-0.0046928	-0.0045209	-0.00418722	0.00143653	0.00423332	-0.0976688	2
NFKB2	NFKB2_1.motif	Direct	0.00610771	0.00678705	0.00679882	0.00663987	0.0642936	0.00221292	0.469971	0
NFYA	NFYA_1.motif	Direct	0.0147635	0.0140635	0.0144774	0.0149041	0.0224134	0.000643834	-0.193851	1
NFYB	NFYB_1.motif	Direct	0.00483396	0.00460487	0.00489517	0.00528086	0.210368	0.00761621	-0.579989	0
NFYC	NFYC_1.motif	Direct	-0.0026914	-0.0024882	-0.00181978	-0.00207415	0.0814703	0.0294047	0.0476421	0
NHLH1	NHLH1_1.motif	Direct	-0.00188378	-0.000298727	-0.000553066	-0.000567238	0.000624617	0.00867204	-0.235682	0
NHLH2	NHLH2_1.motif	Direct	0.00614382	0.00492398	0.00468513	0.0037362	0.00842131	0.0287187	0.439903	0
NKX1-2	MSX1_1.motif	Inferred	0.00167787	0.00137694	0.000979516	0.000776264	0.0271596	0.104173	0.0494574	0
NKX2-1	NKX2_1_1.motif	Direct	0.0169546	0.017244	0.0175712	0.0171431	0.125846	0.00624872	0.468048	0
NKX2-2	NKX2_2_1.motif	Direct	0.00976377	0.0102391	0.00995249	0.00995169	0.0605095	0.022527	0.139987	0
NKX2-3	NKX2_3_1.motif	Direct	0.0043658	0.00466469	0.00482814	0.00450128	0.222193	0.1098	0.332103	0
NKX2-4	NKX2_4_2.motif	Direct	-0.000948414	-0.000446889	-0.00117362	-0.00131614	0.0296485	0.101851	0.0869205	0
NKX2-5	NKX2_5_3.motif	Direct	0.000205471	-7.4077e-05	-0.000472673	-0.00121353	0.00204977	0.0168158	-0.635251	0
NKX2-5	NKX2_5_1.motif	Direct	0.00809828	0.00864919	0.0083697	0.00821073	0.0197037	0.0174746	0.307419	0
NKX2-6	NKX2_6_1.motif	Direct	0.0086043	0.00901002	0.00919025	0.00839514	0.0672433	0.0402555	0.129664	0
NKX3-1	NKX3_1_1.motif	Direct	-0.0026963	-0.00220029	-0.00255576	-0.00177581	0.109273	0.0758269	-0.488627	0
NKX3-1	NKX3_1_2.motif	Direct	0.00182436	0.00223246	0.00296611	0.0026018	0.00359762	0.00464839	-0.790848	2
NKX3-2	NKX3_2_1.motif	Direct	0.00774043	0.00740344	0.00777726	0.00764896	0.0324539	0.0462362	0.10813	0
NKX6-1	NKX6_1_1.motif	Direct	0.00131535	0.00133352	0.00126704	0.000625364	0.013647	0.0317748	-0.443645	0
NKX6-2	NKX6_2_1.motif	Direct	-0.000852876	-0.000892481	-0.000666898	-0.000809442	0.0842641	0.0646007	-0.348221	0
NKX6-3	NKX6_3_1.motif	Direct	0.000322585	0.000190546	0.000252824	0.000253233	0.375731	0.00106204	-0.0859877	0
NOBOX	NOBOX_1.motif	Direct	-0.000307379	-0.000335813	-8.57128e-05	-0.000250023	0.0456754	0.249816	-0.055876	0
NOTO	NOTO_1.motif	Direct	0.00485119	0.00515827	0.00555358	0.0053402	0.0210534	0.0696281	0.161573	0
NPAS1	NPAS1_1.Infer.motif	Indirect	0.00576357	0.00527236	0.00561705	0.00455235	0.0219919	0.0493323	0.0268923	0
NPAS2	NPAS2_1.motif	Direct	0.000923336	0.00071248	0.000625637	0.000130188	0.115166	0.0839803	-0.618504	0
NPAS4	NPAS4_1.Infer.motif	Indirect	0.012015	0.0123988	0.0131684	0.0121712	0.110554	0.0144193	-0.116208	0
NR0B1	NR0B1_1.motif	Direct	0.00595281	0.00578175	0.00569404	0.00593023	0.265786	7.27096e-05	-0.265723	0
NR0B2	NR0B1_1.motif	Inferred	0.00595281	0.00578175	0.00569404	0.00593023	0.265786	0.158063	-0.305605	0
NR1D1	NR1D1_1.motif	Direct	0.00893295	0.00923906	0.00955864	0.0104365	0.0293211	0.00017659	-0.493592	1
NR1D1	NR1D1_2.motif	Direct	-0.00847255	-0.00929184	-0.00936759	-0.00967879	0.0659291	0.00344839	0.099178	0
NR1D2	NR1D2_1.motif	Direct	0.00273812	0.00149654	0.00193088	0.00137197	0.0349378	0.00275519	-0.570543	2
NR1H2	NR1H2_1.motif	Direct	-0.00221691	-0.00184773	-0.00180611	-0.00192958	0.00709235	0.0223383	0.577753	0
NR1H3	NR1H3_1.motif	Direct	0.00244595	0.00288522	0.00344077	0.00319067	0.0103877	0.0344895	0.735014	0
NR1H4	NR1H4_1.motif	Direct	0.00542286	0.00452589	0.00399293	0.00428372	0.020209	0.052936	0.466717	0
NR1I2	NR1I2_1.motif	Direct	0.000752255	0.00103502	0.000564709	0.000162652	0.163635	0.306203	0.115127	0
NR1I3	NR1I3_1.motif	Direct	0.000693151	0.00117846	0.00142398	0.0011153	0.104705	0.342239	-0.180235	0
NR2C1	NR2C1_1.motif	Direct	0.00554238	0.00490791	0.00507038	0.00508444	0.0221056	0.00933855	-0.0993376	0
NR2C2	NR2C2_1.motif	Direct	0.00843156	0.00777279	0.00793691	0.00785743	0.0123811	0.00334613	-0.50817	2
NR2C2	NR2C2_2.motif	Direct	0.0121766	0.0132145	0.0124965	0.0121296	0.0039759	0.000380157	-0.0357738	1
NR2E1	NR2E1_2.motif	Direct	-0.00350488	-0.0036119	-0.00390191	-0.00421633	0.273979	0.592413	0.264693	0
NR2E1	NR2E1_1.motif	Direct	-0.0018129	-0.00154312	-0.000745115	-0.00126907	0.0146737	0.132424	0.178298	0
NR2E3	NR2E3_1.motif	Direct	-0.0104338	-0.0105432	-0.0103751	-0.0105012	0.606112	0.857048	-0.191761	0
NR2E3	NR2E3_2.motif	Direct	-0.0108903	-0.0111453	-0.0111506	-0.0115561	0.106329	0.640339	0.00345582	0
NR2F1	NR2F1_2.motif	Direct	-0.00277918	-0.00272933	-0.00281962	-0.00218818	0.00784311	0.0615909	0.33844	0
NR2F1	NR2F1_1.motif	Direct	0.0032722	0.00271377	0.00296414	0.00244551	0.00903538	0.0310246	-0.416288	0
NR2F2	NR2F2_2.motif	Direct	-0.0120694	-0.010871	-0.0100924	-0.00952715	0.000211674	0.000873144	0.925718	1
NR2F6	NR2F6_3.motif	Direct	-0.00121661	-0.00204042	-0.00204026	-0.00267879	0.0162797	0.0308252	0.514893	0
NR3C1	NR3C1_2.motif	Direct	-0.00520722	-0.00507208	-0.00467362	-0.00495879	0.11423	0.146391	-0.461508	0
NR3C1	NR3C1_1.motif	Direct	-0.00391735	-0.00376402	-0.00380843	-0.00406022	0.0924444	0.129497	-0.24904	0
NR3C2	NR3C2_2.motif	Direct	0.00776685	0.00824536	0.00821551	0.00770451	0.0762328	0.0345999	-0.424206	0
NR4A1	NR4A1_1.motif	Direct	0.00450892	0.00471746	0.00506454	0.0038735	0.00248605	0.000189281	0.100363	1
NR4A2	NR4A2_3.motif	Direct	-0.000670674	-0.000655642	-0.001101	-0.0014367	0.116179	0.159395	0.0990659	0
NR4A3	NR4A3_1.motif	Direct	-2.638e-05	-0.000745535	-0.0014864	-0.00114002	0.0405319	0.155338	-0.0887066	0
NR5A1	NR5A1_1.motif	Direct	-0.00348912	-0.00440921	-0.00445718	-0.00458114	0.0284778	0.151356	-0.79133	0
NR5A2	NR5A2_1.motif	Direct	0.0166691	0.0195878	0.0213343	0.0227447	7.90182e-05	2.52189e-06	-0.108602	1
NR6A1	NR6A1_1.motif	Direct	-0.000212338	0.000641313	0.0011258	0.00189847	0.0040133	0.00652673	0.833646	0
NRF1	NRF1_1.motif	Direct	0.00421502	0.00434908	0.00589082	0.00634316	0.00208883	0.00225906	0.108442	2
NRL	NRL_1.motif	Direct	0.00138704	0.00115588	0.000817667	0.000891846	0.177008	0.35307	0.0451028	0
OLIG1	OLIG1_1.motif	Direct	-0.00188767	-0.00162438	-0.001539	-0.00140552	0.0797941	0.182524	0.213698	0
OLIG2	OLIG2_1.motif	Direct	-0.000160007	-0.000164045	5.66913e-05	-2.489e-05	0.287805	0.240088	0.15166	0
OLIG3	OLIG3_1.motif	Direct	-0.0065081	-0.00737434	-0.00807062	-0.00813789	0.00343007	0.0371247	-0.499329	0
ONECUT1	ONECUT1_1.motif	Direct	-0.0028481	-0.00242431	-0.00246235	-0.00214082	0.00169023	0.0203719	0.0261067	0
ONECUT2	ONECUT2_1.motif	Direct	0.00667586	0.00760175	0.00777148	0.00749135	0.010965	0.010608	0.0337712	0
ONECUT3	ONECUT3_1.motif	Direct	0.00572935	0.0060439	0.00583745	0.00554323	0.175474	0.14163	-0.163654	0
OSR1	OSR1_1.motif	Direct	0.00551915	0.00525728	0.00518348	0.0048015	0.0424692	0.0785362	-0.719522	0
OSR2	OSR2_1.motif	Direct	0.0056604	0.00595487	0.00610776	0.00544928	0.116811	0.075457	0.312722	0
OTP	OTP_1.motif	Direct	0.000119686	0.000126621	0.000202823	0.000256698	0.0156417	0.093788	0.0405728	0
OTP	OTP_2.motif	Direct	0.00221682	0.002521	0.00220684	0.00220421	0.17548	0.205432	0.351372	0
OTX1	OTX1_2.motif	Direct	0.00562728	0.00627124	0.00606012	0.00617276	0.0422712	0.0564388	0.128118	0
OTX2	OTX2_1.motif	Direct	0.00163075	0.00103544	0.00106866	0.0011487	0.196415	0.00683558	0.428456	0
OVOL1	OVOL1_1.motif	Direct	-0.00233823	-0.00298734	-0.00256948	-0.00295411	0.163539	0.109922	0.275999	0
OVOL2	OVOL2_1.motif	ZifRC	0.00838451	0.00791689	0.0085266	0.00910615	0.00966358	0.00320028	0.294951	2
OVOL3	OVOL3_1.motif	ZifRC	0.00838452	0.00791688	0.00852647	0.00910614	0.0096633	0.0139398	0.371844	0
PATZ1	PATZ1_1.motif	Direct	-0.0122904	-0.0116384	-0.0124338	-0.0119428	0.10814	0.167043	0.069396	0
PAX1	PAX1_1.motif	Direct	0.00935685	0.0102453	0.00967031	0.00962464	0.00501766	0.00204968	0.573622	2
PAX2	PAX2_1.motif	Direct	-0.00175709	-0.00132188	-0.00117578	-0.00067654	0.00337256	0.0450306	-0.174892	0
PAX2	PAX2_3.motif	Direct	0.0162614	0.0176956	0.0185511	0.0186722	0.00600937	0.000837455	0.0473577	1
PAX3	PAX3_2.motif	Direct	-0.00608408	-0.00639628	-0.00623633	-0.00646281	0.442378	0.618535	-0.353362	0
PAX4	PAX4_4.motif	Direct	-0.00375443	-0.00357607	-0.00290098	-0.00324849	0.0216548	0.267811	-0.263063	0
PAX4	PAX4_5.motif	Direct	0.000617901	0.00103796	0.00114172	0.00140995	0.0794976	0.318089	0.0748983	0
PAX5	PAX5_2.motif	Direct	0.00675801	0.0076359	0.00751486	0.0076102	0.00148545	0.00139023	0.413684	2
PAX6	PAX6_1.motif	Direct	0.000326239	0.000703551	0.000787333	0.000678377	0.0167579	0.0184495	0.56302	0
PAX7	PAX7_1.motif	Direct	-0.00913511	-0.00977662	-0.0093281	-0.00878434	0.000587701	0.0102777	-0.508811	0
PAX8	PAX8_2.motif	Direct	-0.0108615	-0.0117729	-0.0113767	-0.011581	0.044962	0.0699688	0.189971	0
PAX8	PAX8_1.motif	Direct	0.00685339	0.00676548	0.0073172	0.00699585	0.114051	0.0174967	-0.459303	0
PAX9	PAX9_1.motif	Direct	0.0109741	0.0111219	0.0108944	0.0109676	0.168443	0.0442855	-0.245171	0
PBX1	PBX1_1.motif	Direct	-0.00297375	-0.00350949	-0.0028319	-0.00333137	0.0694108	0.0169349	0.0731385	0
PBX2	PBX2_1.motif	Direct	0.00706866	0.0076988	0.00716738	0.00736769	0.0261943	0.00572384	-0.578522	0
PBX3	PBX3_1.motif	Direct	0.0028361	0.00271163	0.00284849	0.00299831	0.403546	0.013202	-0.0547776	0
PBX4	PBX2_1.motif	Inferred	0.00706866	0.0076988	0.00716738	0.00736769	0.0261943	0.0214174	-0.586811	0
PDX1	PDX1_2.motif	Direct	-0.00683941	-0.00699931	-0.00662216	-0.00660331	0.0486756	0.324761	0.00619672	0
PGR	PGR_1.motif	Direct	-0.00620496	-0.00643487	-0.00635838	-0.00629336	0.445154	0.509304	-0.229245	0
PHOX2A	PHOX2A_1.motif	Direct	0.00789635	0.00750888	0.00793128	0.00791799	0.103207	0.00923467	0.211595	0
PHOX2B	PHOX2B_1.motif	Direct	0.00749282	0.00699987	0.00740421	0.0075003	0.0786451	0.06657	-0.17816	0
PITX1	PITX1_1.motif	Direct	0.00403106	0.00335006	0.00342561	0.00289354	0.00994474	0.0360725	-0.45248	0
PITX2	PITX2_1.motif	Direct	-0.00134672	-0.00107747	-0.00112963	-0.00154108	0.128197	0.127562	-0.0686476	0
PITX3	PITX3_1.motif	Direct	0.00560579	0.00624746	0.00603705	0.00614769	0.0427732	0.037696	-0.427372	0
PKNOX1	PKNOX1_1.motif	Direct	0.000316536	0.00117224	0.000553561	0.000792491	0.0512869	0.0509708	0.319565	0
PKNOX2	PKNOX2_1.motif	Direct	0.000202042	-0.000199168	-3.17546e-05	0.00021963	0.155638	0.0636327	0.0976171	0
PLAG1	PLAG1_1.motif	Direct	-0.000373072	-0.000801018	-0.00132115	-0.00115757	0.00731243	0.00974655	0.273416	0
PLAGL1	PLAGL1_1.motif	Direct	0.00120306	0.00177194	-5.44022e-05	0.000102324	0.00576669	0.000391926	-0.708707	1
PLAGL2	PLAGL2_1.motif	ZifRC	-0.00872288	-0.00934723	-0.0094245	-0.00914715	0.124206	0.0493875	0.291937	0
POU1F1	POU1F1_1.motif	Direct	-0.00220307	-0.00137288	-0.00126606	-0.00128045	0.0326384	0.263379	0.532634	0
POU1F1	POU1F1_2.motif	Direct	-0.00297724	-0.00324875	-0.00334527	-0.00350958	0.0536348	0.388731	0.0158432	0
POU2F1	POU2F1_2.motif	Direct	-0.00296697	-0.00335535	-0.00283606	-0.00274475	0.0446358	0.108307	-0.312838	0
POU2F1	POU2F1_1.motif	Direct	-0.00395945	-0.00425727	-0.00402073	-0.00421252	0.0930002	0.158417	0.115158	0
POU2F1	POU2F1_3.motif	Direct	0.00321863	0.00307212	0.00307846	0.00313417	0.499052	0.0916894	-0.128693	0
POU2F2	POU2F2_2.motif	Direct	0.00406844	0.00378546	0.00447045	0.00457355	0.0015073	0.00295052	0.180346	2
POU2F2	POU2F2_1.motif	Direct	0.00144759	0.00179713	0.00106079	0.00116396	0.0353102	0.0497534	-0.134523	0
POU2F3	POU2F3_2.motif	Direct	0.0140394	0.0144442	0.0145771	0.0144602	0.390801	0.00315414	-0.154961	0
POU3F1	POU3F1_2.motif	Direct	-0.00464807	-0.00422877	-0.00375112	-0.00315456	0.0224799	0.0012904	-0.862888	2
POU3F1	POU3F1_3.motif	Direct	0.00063533	0.00175603	0.00161563	0.00148654	0.028705	0.000812127	-0.369325	1
POU3F2	POU3F2_3.motif	Direct	0.0012337	0.000719329	0.00104949	0.00110284	0.0153175	0.0515981	-0.627997	0
POU3F3	POU3F3_2.motif	Direct	0.000852018	-4.20641e-05	-0.000494964	-0.00126244	0.00051912	0.00346347	-0.693496	2
POU3F4	POU3F4_2.motif	Direct	-0.00529607	-0.00573423	-0.00556199	-0.0059898	0.0527893	0.206594	0.294764	0
POU4F1	POU4F1_1.motif	Direct	0.00455877	0.00571848	0.00473652	0.00473646	0.00778338	0.00736597	-0.0892969	0
POU4F2	POU4F2_1.motif	Direct	-0.0033863	-0.00277034	-0.0026717	-0.00262143	0.0665307	0.000746586	0.765642	0
POU4F3	POU4F3_1.motif	Direct	0.0050311	0.00541265	0.004891	0.00475659	0.0338227	0.028414	0.509742	0
POU5F1	POU5F1_1.motif	Direct	0.000781125	0.00118924	0.00139412	0.00138475	0.0442816	0.00102864	-0.223999	2
POU5F2	POU5F1_1.motif	Inferred	0.000781125	0.00118924	0.00139412	0.00138475	0.0442816	0.192322	-0.589517	0
POU6F1	POU6F1_2.motif	Direct	0.00228109	0.00203597	0.00251006	0.00246494	0.222519	0.204114	-0.0943612	0
POU6F2	POU6F2_1.motif	Direct	2.60613e-05	-0.000184678	-0.000212361	-0.000260512	0.29126	0.469369	-0.130442	0
PPARA	PPARA_1.motif	Direct	0.000894437	0.000814851	0.00124352	0.00132459	0.199277	0.248011	0.471401	0
PPARD	PPARD_1.motif	Direct	-0.0059055	-0.00753668	-0.0078841	-0.00840995	0.00264442	0.0056003	0.822061	0
PPARG	PPARG_3.motif	Direct	-0.00160508	-0.00192497	-0.0017364	-0.00239394	0.0307825	0.262098	-0.288367	0
PPARG	PPARG_1.motif	Direct	-0.00555901	-0.00495254	-0.0049263	-0.0046142	0.040377	0.358477	0.148117	0
PRDM1	PRDM1_1.motif	Direct	0.00155279	0.00138378	0.00142548	0.000925283	0.126916	0.0102019	-0.0339605	0
PRDM10	PRDM10_1.motif	ZifRC	0.00805467	0.00699348	0.00756995	0.00782769	0.0264158	0.00196478	-0.578853	2
PRDM13	PRDM13_1.motif	ZifRC	-0.00695453	-0.0067264	-0.0064786	-0.00627289	0.0519494	0.394331	0.0793189	0
PRDM14	PRDM14_1.motif	Direct	0.00898336	0.00947287	0.00881968	0.00846582	0.0220408	0.000557654	-0.5476	1
PRDM15	PRDM15_5.motif	ZifRC	-0.00311015	-0.00367564	-0.00426087	-0.00421965	0.0315575	0.11731	0.606351	0
PRDM16	PRDM16_1.Infer.motif	Indirect	0.000885704	0.000678702	0.00070995	0.000718385	0.40213	0.00932016	-0.257067	0
PRDM2	PRDM2_1.motif	ZifRC	-0.00214429	-0.00157743	-0.00199198	-0.00148314	0.0474969	0.033665	0.500879	0
PRDM4	PRDM4_1.motif	Direct	0.00128239	0.000210984	0.000570302	0.000628459	0.00403064	0.00375496	-0.634343	2
PRDM5	PRDM5_1.motif	ZifRC	-0.00528281	-0.00452989	-0.00456986	-0.00514965	0.0290844	0.0163963	-0.496029	0
PRDM6	PRDM6_1.motif	ZifRC	0.0247888	0.0268629	0.0268624	0.0278142	0.00209	0.00015109	-0.132973	1
PRDM9	PRDM9_1.motif	Direct	-0.00252576	-0.00181103	-0.00232143	-0.00194168	0.0804796	0.283331	0.445373	0
PROP1	PROP1_1.motif	Direct	-0.00266645	-0.00275376	-0.00264215	-0.00267277	0.493238	0.742102	-0.263592	0
PROX1	PROX1_1.motif	Direct	0.00382052	0.00421514	0.00328935	0.00355136	0.0159819	0.0371711	-0.31907	0
PROX2	PROX1_1.motif	Inferred	0.00382052	0.00421514	0.00328935	0.00355136	0.0159819	0.0403406	-0.393822	0
PRRX1	PRRX1_1.motif	Direct	0.00866055	0.00867591	0.00876891	0.00875922	0.642821	0.0607512	-0.273734	0
PRRX2	PRRX2_1.motif	Direct	0.000441779	0.000406685	0.000445669	0.000513393	0.0425734	0.0201268	0.479805	0
PTF1A	PTF1A_1.motif	Direct	0.000277373	0.000112042	-7.81612e-05	-0.000697539	0.0260778	0.175755	0.235293	0
PURA	PURA_1.motif	Direct	-0.00303179	-0.0025366	-0.00353537	-0.00314092	0.0358842	0.01061	0.582569	0
RARA	RARA_3.motif	Direct	0.00148734	0.0012878	0.000839426	0.000635517	0.0341654	0.00837891	0.476107	0
RARA	RARA_1.motif	Direct	-0.00337911	-0.0031073	-0.00420699	-0.00436146	0.00773138	0.00519312	0.197939	0
RARA	RARA_2.motif	Direct	0.000871167	-2.63604e-05	-0.000422706	-0.000604536	0.00795065	0.00363151	0.7728	2
RARB	RARB_1.motif	Direct	0.000550541	0.000600925	0.000919873	0.000916705	0.00811255	0.0834864	0.289832	0
RARG	RARG_2.motif	Direct	0.000798949	0.00119141	0.00110724	0.000534544	0.107071	0.00538316	0.200775	0
RARG	RARG_4.motif	Direct	0.000710152	0.00128745	0.00206	0.00202261	0.0326642	0.00266398	-0.821235	2
RARG	RARG_1.motif	Direct	-0.000611401	-0.00111052	-0.000255645	-0.000500439	0.0286807	0.00342635	-0.732522	2
RARG	RARG_5.motif	Direct	0.00723795	0.00697752	0.00676057	0.00671413	0.0877151	0.00149935	0.425538	0
RAX	RAX_1.motif	Direct	-0.000168601	-0.0001813	-5.89966e-05	-7.85591e-05	0.0163811	0.0773301	0.285807	0
RBAK	RBAK_1.motif	ZifRC	0.00122229	0.00160551	0.00072158	0.000862976	0.0262277	0.0175981	0.0251585	0
RBAK	RBAK_2.motif	ZifRC	0.00848612	0.00817523	0.00850539	0.0083628	0.183419	0.00932523	-0.535637	0
RBPJ	RBPJ_1.motif	Direct	-0.000747687	-0.000335002	-0.000943687	-0.000269489	0.059903	0.00946785	0.671473	0
RBPJL	RBPJ_1.motif	Inferred	-0.000747687	-0.000335002	-0.000943687	-0.000269489	0.059903	0.236585	-0.622784	0
RCOR1	MYBL2_3.motif	Inferred	0.0025877	0.00272619	0.00286711	0.00292798	0.255754	0.0203383	0.236951	0
RCOR1	MYBL2_1.motif	Inferred	0.00343719	0.00410818	0.00373796	0.00365841	0.00263973	0.00114891	-0.500287	2
RCOR2	MYB_1.motif	Inferred	0.00317983	0.00363789	0.00411221	0.00421704	0.0612008	0.00387761	-0.850333	0
RCOR3	MYB_1.motif	Inferred	0.00317983	0.00363789	0.00411221	0.00421704	0.0612008	0.0140895	0.688198	0
REL	REL_1.motif	Direct	0.00613486	0.00634656	0.0055669	0.00515616	0.0335148	0.00644683	-0.726854	0
RELA	RELA_1.motif	Direct	-0.000860002	-0.00126055	-0.00158732	-0.0018631	0.0271803	0.0023223	-0.464664	2
RELB	RELB_1.motif	Direct	0.0061846	0.00501378	0.00424932	0.00438069	0.000720566	0.000744403	0.104093	1
REST	REST_3.motif	Direct	0.013848	0.0123961	0.0118445	0.0111493	0.00636375	6.89246e-06	0.368153	1
REST	REST_1.motif	Direct	-0.00925016	-0.00963515	-0.0099443	-0.00995992	0.142528	0.00160003	0.0736354	0
RFX1	RFX1_1.motif	Direct	-0.00406832	-0.00434233	-0.00349808	-0.00401781	0.017948	0.0206086	-0.232134	0
RFX1	RFX1_2.motif	Direct	0.00037211	-0.000281682	-0.000271956	-1.67181e-05	0.0658498	0.02905	-0.566529	0
RFX2	RFX2_3.motif	Direct	-0.00625168	-0.0061663	-0.00619947	-0.006355	0.52751	0.0183933	-0.123274	0
RFX2	RFX2_2.motif	Direct	0.00424435	0.00343014	0.00329363	0.00300041	0.00836043	0.00112953	-0.52435	2
RFX2	RFX2_1.motif	Direct	-0.00884841	-0.0100095	-0.0100148	-0.0102713	0.0348839	0.00889199	-0.383954	0
RFX3	RFX3_2.motif	Direct	0.00241503	0.00280374	0.00275083	0.00326643	0.0791237	0.0576636	0.0795745	0
RFX3	RFX3_1.motif	Direct	0.00127291	0.00165102	0.00121475	0.00152392	0.362313	0.114555	-0.593247	0
RFX4	RFX4_2.motif	Direct	0.00814713	0.00861327	0.00913102	0.00893322	0.103724	0.0185141	-0.138597	0
RFX5	RFX5_2.motif	Direct	-0.00891438	-0.00875399	-0.00888858	-0.00810163	0.015721	0.0331309	-0.0560943	0
RFX5	RFX5_1.motif	Direct	0.00581064	0.00632361	0.00596898	0.00613161	0.199807	0.0229119	-0.622257	0
RFX6	RFX6_4.motif	Direct	0.0105007	0.0108802	0.0107504	0.0109479	0.11485	0.0241551	0.184426	0
RFX6	RFX6_2.motif	Direct	0.00828104	0.00878289	0.00887575	0.00931617	0.109448	0.0314844	0.115759	0
RFX6	RFX6_1.motif	Direct	0.00591835	0.00557031	0.00566369	0.00593982	0.0827939	0.0702041	-0.106976	0
RHOX11	RHOX11_1.motif	Direct	0.00421465	0.00500417	0.00487007	0.00500439	0.0353092	0.110533	-0.0480135	0
RLF	RLF_1.motif	ZifRC	0.0145076	0.0141537	0.0144956	0.0143751	0.0626274	0.00075231	0.470742	0
RORA	RORA_2.motif	Direct	0.00179198	0.0026473	0.00184626	0.00211148	0.0895701	0.046509	0.179728	0
RORA	RORA_1.motif	Direct	0.00681277	0.006529	0.00661109	0.00633948	0.0591067	0.0172877	-0.25489	0
RORB	RORA_1.motif	Inferred	0.00681277	0.006529	0.00661109	0.00633948	0.0591067	0.0663197	0.00468018	0
RORB	RORA_2.motif	Inferred	0.00179198	0.0026473	0.00184626	0.00211148	0.0895701	0.17842	0.360185	0
RORC	RORC_1.motif	Direct	0.00598033	0.00568174	0.00627907	0.00654474	0.0199962	0.0252229	-0.511381	0
RREB1	RREB1_1.motif	Direct	-0.00489624	-0.00516018	-0.00552582	-0.00553134	0.00810218	0.0102083	-0.876432	0
RUNX1	RUNX1_1.motif	Direct	-0.00643001	-0.0058186	-0.00601864	-0.00571896	0.041087	0.205704	0.578618	0
RUNX2	RUNX2_1.motif	Direct	0.00208923	0.00212544	0.00223553	0.00236852	0.206307	0.23293	-0.114977	0
RUNX3	RUNX3_1.motif	Direct	0.00851201	0.00850347	0.0092034	0.0089314	0.00440045	0.00499989	0.792683	2
RXRA	RXRA_1.motif	Direct	0.00177251	0.00142003	0.00213169	0.00172937	0.171475	0.0457083	-1.58613e-05	0
RXRA	RXRA_4.motif	Direct	-0.00739808	-0.00833451	-0.0083581	-0.00827406	0.00836131	0.021262	0.788756	0
RXRA	RXRA_3.motif	Direct	-0.0018116	-0.00166525	-0.00163694	-0.00205105	0.209861	0.0796897	-0.35725	0
RXRB	RXRB_1.motif	Direct	0.0041619	0.00306075	0.00337383	0.00327807	0.00712487	0.00866788	0.39028	0
RXRG	RXRG_1.motif	Direct	-0.000594055	0.000413285	-0.000336419	-0.000131084	0.00478929	0.0136178	-0.074756	0
RXRG	RXRG_2.motif	Direct	0.00556407	0.00491109	0.00499176	0.0051893	0.0635869	0.0291367	0.430144	0
SATB1	ONECUT1_1.motif	Inferred	-0.0028481	-0.00242431	-0.00246235	-0.00214082	0.00169023	0.00115026	-0.515061	2
SATB2	ONECUT1_1.motif	Inferred	-0.0028481	-0.00242431	-0.00246235	-0.00214082	0.00169023	0.00106344	0.715826	2
SCRT1	SCRT1_1.motif	Direct	-0.0115807	-0.0121969	-0.0117584	-0.011754	0.038204	0.110273	-0.220663	0
SCRT2	SCRT2_1.motif	Direct	-0.000532088	-0.000395242	-0.000491082	0.000477897	0.0387936	0.165585	-0.18008	0
SCX	TWIST1_1.motif	Inferred	-0.000359937	-0.00127419	-0.00207109	-0.00107739	0.00500916	0.0193235	-0.468223	0
SEBOX	PHOX2A_1.motif	Inferred	0.00789635	0.00750888	0.00793128	0.00791799	0.103207	0.0691902	-0.286045	0
SHOX2	SHOX2_1.motif	Direct	-0.000182074	-0.000183238	-0.000125671	-6.23642e-05	0.00992521	0.0765004	0.605403	0
SIX1	SIX1_1.motif	Direct	0.00657171	0.00737091	0.00706576	0.00711207	0.0170282	0.00517507	0.230821	0
SIX2	SIX2_1.motif	Direct	0.00235239	0.00183489	0.00205111	0.00208441	0.0739369	0.0644027	-0.655453	0
SIX4	SIX4_1.motif	Direct	-0.00421057	-0.00391997	-0.00442866	-0.00328054	0.00896351	0.00924428	-0.468413	0
SMAD1	SMAD1_1.motif	Direct	-0.00930912	-0.00963484	-0.0097842	-0.00996177	0.00702941	0.043214	-0.242954	0
SMAD2	SMAD2_2.motif	Direct	-0.00744824	-0.00665142	-0.0070736	-0.0070736	0.0275737	0.0312569	0.664274	0
SMAD3	SMAD3_1.motif	Direct	-0.00208142	-0.00187357	-0.00187743	-0.00142366	0.00317876	0.00211664	-0.213568	2
SMAD3	SMAD3_2.motif	Direct	0.0091979	0.00891881	0.00865613	0.00793395	0.000800571	7.73603e-05	0.163662	1
SMAD4	SMAD4_1.motif	Direct	-0.00589167	-0.00554169	-0.00629105	-0.00707782	0.0344383	0.0514057	0.453303	0
SMAD5	SMAD1_1.motif	Inferred	-0.00930912	-0.00963484	-0.0097842	-0.00996177	0.00702941	0.0164593	-0.640351	0
SMAD6	SMAD4_1.motif	Inferred	-0.00589167	-0.00554169	-0.00629105	-0.00707782	0.0344383	0.0781763	-0.413363	0
SMAD7	SMAD3_1.motif	Inferred	-0.00208142	-0.00187357	-0.00187743	-0.00142366	0.00317876	0.00508606	-0.380333	0
SMAD7	SMAD3_2.motif	Inferred	0.0091979	0.00891881	0.00865613	0.00793395	0.000800571	0.000185888	0.218065	1
SMAD9	SMAD1_1.motif	Inferred	-0.00930912	-0.00963484	-0.0097842	-0.00996177	0.00702941	0.0567782	0.230651	0
SMARCC1	SMARCC1_1.motif	Direct	0.000468397	0.000215068	-0.000876367	-0.00150189	0.00480282	0.00156376	0.456938	2
SMARCC2	SMARCC2_1.motif	Direct	0.00528743	0.00603786	0.00561898	0.00604689	0.167321	0.0120756	0.133602	0
SMARCE1	T_1.motif	Inferred	-0.00234005	-0.00231386	-0.00219926	-0.00239493	0.0687034	0.083227	0.236098	0
SNAI1	SNAI1_1.motif	Direct	0.00465471	0.00552809	0.00495946	0.00475025	0.00107887	7.90693e-05	0.61501	1
SNAI2	SNAI2_1.motif	Direct	-0.0113432	-0.0118972	-0.012628	-0.0125221	0.0163303	0.0744132	-0.451933	0
SNAPC4	MYB_1.motif	Inferred	0.00317983	0.00363789	0.00411221	0.00421704	0.0612008	0.0159651	0.247992	0
SOHLH1	CLOCK_1.motif	Inferred	-0.00595295	-0.00582366	-0.00612873	-0.00625948	0.257201	0.545516	0.477419	0
SOX1	SOX1_1.motif	Direct	0.00237306	0.00161869	0.00178532	0.00267297	0.0183276	0.000709056	0.165469	1
SOX10	SOX10_5.motif	Direct	0.00279535	0.00325892	0.00264495	0.00237184	0.00834466	0.0159994	0.220732	0
SOX10	SOX10_4.motif	Direct	0.00304457	0.00291645	0.00278629	0.00291997	0.00443876	0.00921982	0.564323	0
SOX10	SOX10_3.motif	Direct	0.00313911	0.00256766	0.00262304	0.00304874	0.022346	0.031341	0.330522	0
SOX11	SOX11_1.motif	Direct	-0.00172886	-0.000692432	-0.000660766	-0.000107457	0.0325032	0.00338824	-0.710751	2
SOX13	SOX13_1.motif	Direct	0.00149904	0.00122578	0.00123269	0.0017929	0.00480766	0.000887564	0.176842	1
SOX14	SOX14_1.motif	Direct	0.00372512	0.00377429	0.00385402	0.00385314	0.645156	0.263542	-0.5328	0
SOX15	SOX15_2.motif	Direct	9.4502e-05	0.000376833	-0.000322713	0.000238322	0.0660442	0.00831394	-0.0393687	0
SOX15	SOX15_1.motif	Direct	-0.00257028	-0.00157875	-0.00236977	-0.0016064	0.0615217	0.010025	-0.480848	0
SOX17	SOX17_1.motif	Direct	0.00755464	0.0082157	0.00765833	0.00776871	0.0241532	0.015549	0.342937	0
SOX18	SOX18_2.motif	Direct	0.00178597	0.00171073	0.000738041	0.00127957	0.0134398	0.0171536	0.514072	0
SOX18	SOX18_1.motif	Direct	0.00237656	0.00209821	0.00203524	0.00206195	0.0434402	0.032008	0.637081	0
SOX2	SOX2_3.motif	Direct	-0.00552681	-0.00503641	-0.00617941	-0.00539551	0.0532941	3.88823e-06	-0.309786	0
SOX2	SOX2_4.motif	Direct	0.00217155	0.00255701	0.00250753	0.00245042	0.0161705	9.17855e-07	-0.489478	1
SOX2	SOX2_2.motif	Direct	-0.00043593	-0.00062182	6.8515e-05	0.00043075	0.0213627	1.59198e-06	0.29902	1
SOX2	SOX2_1.motif	Direct	-0.00169628	-0.00222023	-0.0020669	-0.00211944	0.519214	5.80269e-06	0.343493	0
SOX21	SOX21_4.motif	Direct	-0.000762026	-0.00109751	-0.00141417	-0.000992529	0.373558	0.03806	-0.177508	0
SOX3	SOX3_1.motif	Direct	-0.00745354	-0.00722959	-0.00779788	-0.00745105	0.0994755	0.0417767	0.150753	0
SOX4	SOX4_2.motif	Direct	0.00308223	0.00332376	0.00304242	0.00324267	0.140703	0.00285777	-0.358857	0
SOX4	SOX4_1.motif	Direct	-0.00624846	-0.00653306	-0.00642901	-0.0059365	0.230057	0.00838293	0.348681	0
SOX5	SOX5_1.motif	Direct	0.00190037	0.00142726	0.00180058	0.00173043	0.0724458	0.12181	0.300739	0
SOX6	SOX6_1.motif	Direct	-0.00154684	-0.00191084	-0.00201773	-0.0020665	0.0879355	0.0719161	-0.548009	0
SOX7	SOX7_3.motif	Direct	0.000940606	0.00172436	0.00149491	0.00153146	0.0221763	0.00141856	0.430905	2
SOX8	SOX8_3.motif	Direct	0.000732949	0.000172148	0.000142265	0.000381572	0.0156363	0.0565165	-0.668091	0
SOX8	SOX8_4.motif	Direct	-0.0015148	-0.00153057	-0.00176108	-0.00186237	0.136046	0.219819	-0.0261236	0
SOX8	SOX8_2.motif	Direct	0.0129137	0.0127417	0.0123081	0.0121461	0.0317102	0.00523952	-0.159794	0
SOX9	SOX9_3.motif	Direct	-0.003912	-0.00368115	-0.00399146	-0.00406484	0.0427656	0.115957	0.0281483	0
SOX9	SOX9_5.motif	Direct	0.00432332	0.00410159	0.00540706	0.00413544	0.195663	0.0629252	0.199032	0
SOX9	SOX9_2.motif	Direct	-8.43994e-06	0.000264123	0.000172964	0.000156985	0.125225	0.13098	0.318403	0
SOX9	SOX9_1.motif	Direct	0.000907804	0.00116771	0.00131093	0.0013968	0.198297	0.124623	0.459875	0
SP1	SP1_1.motif	Direct	-0.00105359	-0.00100971	0.000350952	-0.000198701	0.0326596	0.0137582	-0.474407	0
SP2	SP2_1.motif	Direct	0.000692247	0.00188417	0.00283031	0.00276853	0.000957925	0.000433025	0.764185	1
SP3	SP3_1.motif	Direct	0.000553077	-7.2245e-05	0.00114079	0.000821535	0.027793	0.0166703	0.368876	0
SP4	SP4_1.motif	Direct	-0.00809538	-0.00748777	-0.0055517	-0.00654944	0.0310219	0.0877393	-0.172222	0
SP5	SP5_1.motif	Direct	0.0125699	0.0128919	0.0136707	0.0125368	0.00412591	0.000286205	0.704219	1
SP8	SP8_1.motif	Direct	-0.00775811	-0.00867787	-0.00801956	-0.00949072	0.0127874	0.0593101	0.0325363	0
SP9	SP9_1.Infer.motif	Indirect	-0.00945108	-0.00967041	-0.00919698	-0.0104288	0.0338967	0.258267	0.577921	0
SPDEF	SPDEF_3.motif	Direct	0.00719243	0.00739593	0.0083056	0.00834452	0.0599539	0.0516004	0.284436	0
SPDEF	SPDEF_1.motif	Direct	0.000918941	0.00131251	0.00144647	0.00104642	0.0511618	0.198451	0.672493	0
SPDEF	SPDEF_2.motif	Direct	0.0030379	0.00293306	0.00360395	0.00324479	0.0548883	0.138885	0.392172	0
SPI1	SPI1_2.motif	Direct	-0.00670956	-0.00579564	-0.00615758	-0.00638254	0.000329876	0.00108873	0.517609	2
SPI1	SPI1_1.motif	Direct	-0.0048992	-0.00512727	-0.0042734	-0.00434353	0.00251217	0.00519932	0.275576	0
SPIB	SPIB_2.motif	Direct	0.00816159	0.00851834	0.00822485	0.00775915	0.0929275	0.025813	0.560916	0
SPIB	SPIB_1.motif	Direct	-0.00280985	-0.00364644	-0.00341098	-0.00391617	0.0238755	0.0959525	-0.0874916	0
SPIC	SPIC_1.motif	Direct	-0.00525841	-0.00634772	-0.0058252	-0.00593698	0.0338728	0.233179	0.147498	0
SPZ1	SPZ1_1.motif	Direct	0.00250944	0.00202082	0.00306489	0.0028418	0.0120398	0.064785	-0.240758	0
SREBF1	SREBF1_2.motif	Direct	-0.00388564	-0.00314784	-0.00311293	-0.00321106	0.00299978	0.00401314	0.179821	2
SREBF1	SREBF1_1.motif	Direct	-0.00487092	-0.00535314	-0.0053175	-0.00552946	0.090011	0.0392472	0.00992449	0
SREBF2	SREBF2_1.motif	Direct	0.00154267	0.00206185	0.00210084	0.0019913	0.0959245	0.0139317	0.145573	0
SREBF2	SREBF2_2.motif	Direct	-0.00478836	-0.00481273	-0.00439149	-0.00476436	0.121083	0.0295948	-0.113063	0
SRF	SRF_1.motif	Direct	0.00250003	0.00230311	0.00262453	0.0028437	0.0798691	0.000514805	-0.497744	0
SRY	SRY_2.motif	Direct	-0.00515121	-0.00471668	-0.00349586	-0.00477505	0.051212	0.402126	-0.278881	0
SRY	SRY_1.motif	Direct	-0.00174717	-0.00131159	-0.000314989	-0.00162238	0.243969	0.518554	-0.203619	0
STAT1	STAT1_1.motif	Direct	0.00120426	0.00174005	0.00134841	0.00150209	0.275071	0.162141	-0.0307938	0
STAT2	STAT2_1.motif	Direct	0.0063753	0.00775418	0.00771344	0.00584206	0.00319023	0.000358748	-0.474381	1
STAT3	STAT3_1.motif	Direct	0.00143811	0.00102773	0.00148839	0.00130723	0.158383	0.0166966	-0.335942	0
STAT4	STAT4_2.motif	Direct	0.00751047	0.00790255	0.00812871	0.00747947	0.22384	0.0128242	-0.206741	0
STAT5A	STAT5A_1.motif	Direct	-0.00244428	-0.00306202	-0.00233518	-0.00304647	0.0229984	0.0379984	-0.129262	0
STAT5B	STAT5B_1.motif	Direct	0.00217663	0.0021158	0.00273524	0.00209979	0.307797	0.0311935	-0.2631	0
STAT6	STAT6_2.motif	Direct	0.000641551	9.30373e-05	-1.1459e-05	-8.5955e-05	0.15261	0.0465355	0.270885	0
T	T_1.motif	Direct	-0.00234005	-0.00231386	-0.00219926	-0.00239493	0.0687034	0.0249873	0.247829	0
TADA2A	SMARCC1_1.motif	Inferred	0.000468397	0.000215068	-0.000876367	-0.00150189	0.00480282	0.00677413	0.956735	0
TADA2B	SMARCC2_1.motif	Inferred	0.00528743	0.00603786	0.00561898	0.00604689	0.167321	0.0108718	0.208455	0
TAL1	TAL1_1.motif	Direct	-0.00489287	-0.00611996	-0.00479634	-0.00561162	0.0427306	0.0963912	0.292397	0
TAL2	TAL2_1.Infer.motif	Indirect	0.000350711	0.000565665	0.00169648	0.0001732	0.151857	0.0754152	0.169416	0
TBP	TBP_1.motif	Direct	0.00186918	0.00243852	0.00260176	0.00260169	0.0873563	0.045817	-0.537773	0
TBR1	TBR1_1.motif	Direct	-0.00330026	-0.00317939	-0.00274315	-0.00341574	0.0846759	0.390872	-0.087236	0
TBX1	TBX1_5.motif	Direct	0.00715737	0.0078462	0.00831396	0.00759176	0.0761965	0.0304281	0.608946	0
TBX10	TBX10_1.Infer.motif	Indirect	-0.00331378	-0.00274812	-0.0028482	-0.00319873	0.0786929	0.400977	-0.521291	0
TBX15	TBX15_2.motif	Direct	0.00250753	0.00387852	0.00453127	0.00366041	0.0147737	0.0143674	0.373995	0
TBX18	TBX15_2.motif	Inferred	0.00250753	0.00387852	0.00453127	0.00366041	0.0147737	0.0170139	0.601739	0
TBX19	TBX19_1.motif	Direct	0.00490085	0.00460804	0.0050084	0.00498046	0.143349	0.198062	-0.378115	0
TBX2	TBX2_2.motif	Direct	0.0015158	0.00168581	0.00221711	0.0013038	0.0509675	0.10832	0.334241	0
TBX20	TBX20_1.motif	Direct	-0.0101367	-0.0101303	-0.0085052	-0.010032	0.182953	0.0673358	0.303601	0
TBX20	TBX20_3.motif	Direct	-0.00022341	0.00059684	0.000180953	3.39285e-05	0.0877724	0.031303	0.0459727	0
TBX21	TBX21_2.motif	Direct	-0.0115655	-0.0115409	-0.0117034	-0.0115836	0.374482	0.236651	0.181794	0
TBX21	TBX21_3.motif	Direct	-0.00301268	-0.00285112	-0.00269098	-0.00308731	0.0212389	0.0678794	-0.113711	0
TBX21	TBX21_1.motif	Direct	-0.00412713	-0.00330847	-0.00269776	-0.00290593	0.00982221	0.0416468	-0.659535	0
TBX22	TBX15_2.motif	Inferred	0.00250753	0.00387852	0.00453127	0.00366041	0.0147737	0.0540376	-0.234908	0
TBX3	TBX3_1.motif	Direct	-0.00407345	-0.00408454	-0.00414252	-0.00490779	0.075538	0.0015668	-0.396881	0
TBX4	TBX4_2.motif	Direct	-0.00458899	-0.00425383	-0.00406064	-0.00431612	0.0880494	0.330954	0.0662501	0
TBX5	TBX5_2.motif	Direct	0.00310811	0.00377916	0.00393172	0.0033291	0.0203835	0.0762145	0.48382	0
TBX5	TBX5_1.motif	Direct	0.00384962	0.00403215	0.00489055	0.0046884	0.00640118	0.0279427	0.417082	0
TBX6	TBX6_1.Infer.motif	Indirect	-0.00103005	-0.000452508	-0.000441931	-0.00144635	0.0359704	0.106045	-0.014165	0
TCF12	TCF12_1.motif	Direct	-0.0144937	-0.0148319	-0.0138842	-0.0143788	0.0163983	0.0389933	-0.206882	0
TCF15	TCF15_1.motif	Direct	0.00100397	0.000371998	0.000636235	-0.000653294	0.00272881	0.000292728	-0.172735	1
TCF21	TCF21_1.motif	Direct	0.00145982	0.00162377	0.00158368	0.00164756	0.630031	0.389341	-0.456723	0
TCF3	TCF3_1.motif	Direct	-0.00549619	-0.00528533	-0.00501638	-0.00547776	0.423699	0.0674495	0.028804	0
TCF4	TCF4_1.motif	Direct	-0.00690339	-0.00713752	-0.00654131	-0.00743794	0.273674	0.23741	-0.137104	0
TCF7	TCF7_1.motif	Direct	0.00976685	0.0103419	0.0102666	0.0100871	0.0206895	0.000180612	-0.226468	1
TCF7L1	TCF7L1_1.motif	Direct	0.00654579	0.00541852	0.005884	0.00563717	0.106903	0.00742164	0.270689	0
TCF7L2	TCF7L2_1.motif	Direct	-0.00452059	-0.00385129	-0.003584	-0.00384862	0.0788753	0.0801333	0.42679	0
TCFL5	TCFL5_1.Infer.motif	Indirect	0.00287824	0.00260527	0.00274713	0.00258676	0.0423552	0.00189584	0.38407	2
TEAD1	TEAD1_1.motif	Direct	-0.00843498	-0.00664554	-0.00661521	-0.00635469	0.000275069	0.000108521	0.821294	1
TEAD1	TEAD1_2.motif	Direct	-0.00134549	-0.000980026	-0.00103257	-0.0010358	0.277089	0.00760068	0.387445	0
TEAD2	TEAD1_1.motif	Inferred	-0.00843498	-0.00664554	-0.00661521	-0.00635469	0.000275069	0.00041128	-0.686863	1
TEAD2	TEAD1_2.motif	Inferred	-0.00134549	-0.000980026	-0.00103257	-0.0010358	0.277089	0.0288057	-0.247504	0
TEAD3	TEAD3_2.motif	Direct	-0.00685115	-0.00662017	-0.00648109	-0.00658259	0.00260321	0.00379231	0.313859	2
TEAD4	TEAD4_1.motif	Direct	-0.008178	-0.00701786	-0.00650726	-0.00607537	0.0268279	0.00290971	0.917159	2
TEF	TEF_1.motif	Direct	0.00260222	0.00252341	0.00251341	0.00236441	0.169781	0.0137982	-0.192389	0
TFAP2A	TFAP2A_1.motif	Direct	0.0173926	0.0167508	0.0168653	0.0165737	0.00263482	0.000329581	-0.478914	1
TFAP2A	TFAP2A_3.motif	Direct	0.0205098	0.0210271	0.0216582	0.0219744	0.0183224	0.000794437	0.734747	1
TFAP2A	TFAP2A_2.motif	Direct	0.0174728	0.0173408	0.0182089	0.0182707	0.0339562	0.00194305	0.46078	2
TFAP2B	TFAP2B_1.motif	Direct	-0.00618744	-0.00583554	-0.00538009	-0.00556305	0.0293053	0.268969	0.459909	0
TFAP2B	TFAP2B_3.motif	Direct	-0.00384945	-0.00383068	-0.00352697	-0.002938	0.00339684	0.0509507	0.576127	0
TFAP2C	TFAP2C_3.motif	Direct	0.00313451	0.00330016	0.00322317	0.00317413	0.588958	0.00451837	-0.118471	0
TFAP2C	TFAP2C_4.motif	Direct	-0.0142324	-0.0146787	-0.0147804	-0.0146116	0.0437841	0.00655097	-0.275901	0
TFAP2C	TFAP2C_2.motif	Direct	0.00621815	0.00627744	0.00579565	0.00626971	0.239211	0.00244363	-0.284593	0
TFAP2C	TFAP2C_1.motif	Direct	-0.00844673	-0.00760633	-0.0078757	-0.00820537	0.000337052	0.000165302	-0.269019	1
TFAP2D	TFAP2D_1.motif	Direct	0.0104841	0.010841	0.011445	0.0114853	0.000934496	0.00114906	-0.000835825	2
TFAP2E	TFAP2E_1.motif	Direct	-0.00251509	-0.0030651	-0.00275303	-0.00278559	0.0444955	0.0783852	0.27007	0
TFAP4	TFAP4_2.motif	Direct	0.000272233	0.00118491	0.000936465	0.000720729	0.0363916	0.0276946	0.469814	0
TFCP2	TFCP2_3.motif	Direct	0.000258624	-0.00143964	-0.0011542	-0.000951973	0.0439082	0.0572604	-0.105397	0
TFCP2L1	UBP1_1.motif	Inferred	-0.0118887	-0.0124526	-0.0127256	-0.0123831	0.105519	6.46678e-05	-0.573728	0
TFDP1	TFDP1_1.motif	Direct	0.0131213	0.0129882	0.0126541	0.0119916	0.0695433	0.000424349	0.547868	0
TFE3	TFE3_1.motif	Direct	-0.00159021	-0.0012638	-0.00111218	-0.00120524	0.0753822	0.023063	-0.423611	0
TFEB	TFEB_1.motif	Direct	0.00247096	0.00462291	0.00534044	0.00611784	0.00660769	0.000436647	0.741895	1
TFEC	TFEC_1.motif	Direct	-0.00426049	-0.00411172	-0.00378058	-0.00407623	0.102809	0.540093	-0.235056	0
TGIF1	TGIF1_2.motif	Direct	0.0146508	0.0146306	0.0145569	0.0144329	0.017258	0.000323309	-0.0430137	1
TGIF1	TGIF1_1.motif	Direct	0.00238074	0.0029087	0.00278593	0.00245125	0.0164536	0.00728904	-0.645451	0
TGIF2	TGIF2_1.motif	Direct	0.00372826	0.00478427	0.00552264	0.00550818	0.0321063	0.0506153	0.343784	0
THAP1	THAP1_1.motif	Direct	0.00233553	0.00290047	0.00253699	0.00215444	0.162501	0.0506066	0.183487	0
THAP11	PRKRIR_1.motif	Inferred	0.00428924	0.00399564	0.0043009	0.00436217	0.248306	0.00827492	-0.37351	0
THAP2	THAP1_1.motif	Inferred	0.00233553	0.00290047	0.00253699	0.00215444	0.162501	0.0143522	-0.474489	0
THAP3	THAP1_1.motif	Inferred	0.00233553	0.00290047	0.00253699	0.00215444	0.162501	0.0156726	-0.284467	0
THAP4	THAP1_1.motif	Inferred	0.00233553	0.00290047	0.00253699	0.00215444	0.162501	0.0293539	0.256707	0
THAP6	THAP1_1.motif	Inferred	0.00233553	0.00290047	0.00253699	0.00215444	0.162501	0.0707618	0.111941	0
THAP7	PRKRIR_1.motif	Inferred	0.00428924	0.00399564	0.0043009	0.00436217	0.248306	0.0879301	0.727004	0
THAP8	THAP1_1.motif	Inferred	0.00233553	0.00290047	0.00253699	0.00215444	0.162501	0.195147	0.26373	0
THRA	THRA_2.motif	Direct	0.00408677	0.00466885	0.00519855	0.0040269	0.0864974	0.00907984	-0.21891	0
THRA	THRA_1.motif	Direct	0.0108309	0.0116503	0.0114206	0.0110727	0.124853	0.00190863	-0.453879	0
THRB	THRB_3.motif	Direct	-0.00546589	-0.00620031	-0.00561511	-0.00567061	0.0512522	0.09958	0.422588	0
THRB	THRB_4.motif	Direct	-0.00488512	-0.00500751	-0.00462552	-0.00526934	0.251386	0.165359	-0.16873	0
TLX1	TLX1_2.motif	Direct	-0.00169323	-0.00107056	-0.000744095	-0.00138383	0.0520581	0.191657	-0.204428	0
TLX3	TLX3_1.motif	Direct	0.00402306	0.00321689	0.00350091	0.00328898	0.11025	0.0533714	-0.302207	0
TSHZ1	ZEB1_1.motif	Inferred	0.00516571	0.00656112	0.00563878	0.00561101	0.0145333	0.00555511	0.157451	0
TSHZ2	ZEB1_1.motif	Inferred	0.00516571	0.00656112	0.00563878	0.00561101	0.0145333	0.0408162	-0.149695	0
TWIST1	TWIST1_1.motif	Direct	-0.000359937	-0.00127419	-0.00207109	-0.00107739	0.00500916	0.00657984	-0.487511	0
TWIST2	TWIST2_1.motif	Direct	0.00792371	0.00718921	0.00672585	0.00749887	0.0562412	0.0502321	-0.373751	0
UBP1	UBP1_1.motif	Direct	-0.0118887	-0.0124526	-0.0127256	-0.0123831	0.105519	0.0406562	-0.546565	0
UNCX	UNCX_1.motif	Direct	-0.0064441	-0.00644956	-0.00629253	-0.00610297	0.172423	0.646263	-0.423702	0
USF1	USF1_1.motif	Direct	-0.000682232	-2.07111e-05	-0.000550808	-0.000319218	0.0444472	0.0280181	0.576127	0
USF2	USF2_1.motif	Direct	-0.00182726	-0.00148663	-0.00186332	-0.00188471	0.103386	0.0545749	0.0743287	0
VAX1	VAX1_1.motif	Direct	-0.00436581	-0.00447232	-0.0044328	-0.00423211	0.0541356	0.319212	0.563765	0
VAX2	VAX2_1.motif	Direct	-0.00316856	-0.00343811	-0.00361239	-0.00353959	0.0447067	0.0232906	-0.659342	0
VDR	VDR_1.motif	Direct	-0.000587532	-0.000352046	-0.000763514	-0.000533219	0.360327	0.432766	0.0311175	0
VSX1	VSX1_1.motif	Direct	-0.00265695	-0.00257739	-0.00296753	-0.00298719	0.177947	0.348012	0.0112613	0
VSX2	VSX2_1.motif	Direct	-0.00673387	-0.00694911	-0.0072846	-0.00691759	0.170213	0.671117	-0.654694	0
WT1	WT1_1.motif	Direct	0.0101944	0.0110383	0.00934099	0.0105138	0.0206111	0.00701918	0.36284	0
XBP1	XBP1_1.motif	Direct	5.56404e-05	0.0004108	0.000125086	0.000609069	0.0172469	0.0105951	-0.65816	0
YBX1	YBX1_1.motif	Direct	-0.00114635	-0.000961593	-0.000783024	-0.00144812	0.138918	0.000978126	0.253609	0
YBX3	YBX1_1.motif	Inferred	-0.00114635	-0.000961593	-0.000783024	-0.00144812	0.138918	0.00010063	0.305746	0
YY1	YY1_2.motif	Direct	0.00997236	0.0100354	0.0101564	0.0103732	0.229638	0.00154808	-0.456582	0
YY1	YY1_1.motif	Direct	0.0072038	0.00674977	0.00633604	0.00610863	0.0334221	0.00162586	-0.0377881	2
YY2	YY2_1.motif	Direct	0.00310194	0.00310552	0.00299598	0.00322021	0.4917	0.310918	0.294611	0
ZBED3	ZBED1_1.motif	Inferred	0.0141152	0.0131026	0.0130613	0.0123673	0.00715066	0.000168259	-0.73144	1
ZBED4	ZBED1_1.motif	Inferred	0.0141152	0.0131026	0.0130613	0.0123673	0.00715066	0.000437684	-0.502571	1
ZBTB1	ZBTB1_1.Infer.motif	Indirect	-0.000152609	0.000126344	0.000173145	0.000387858	0.133129	0.00839569	0.108832	0
ZBTB11	ZBTB11_2.motif	ZifRC	0.00436477	0.00482415	0.00537975	0.00508573	0.0561566	0.0245857	0.0471032	0
ZBTB11	ZBTB11_3.motif	ZifRC	0.00577628	0.00593053	0.00499903	0.00466256	0.000246726	0.000289312	0.246777	1
ZBTB11	ZBTB11_4.motif	ZifRC	0.00689222	0.00733215	0.00694912	0.00733504	0.142025	0.0218833	0.37682	0
ZBTB12	ZBTB12_1.Infer.motif	Indirect	0.000940167	0.000732857	0.000348496	0.0013343	0.00219447	0.00241222	0.591343	2
ZBTB14	ZBTB14_1.motif	ZifRC	-0.00019928	-0.000493434	-0.000592882	-0.00067779	0.198191	0.025616	-0.238759	0
ZBTB16	ZBTB16_1.motif	ZifRC	0.00918024	0.00935087	0.0100322	0.0107391	0.01078	0.00906802	0.270804	0
ZBTB17	ZBTB17_1.motif	ZifRC	0.00864555	0.00873058	0.00901499	0.00892339	0.418486	0.0246034	0.3197	0
ZBTB17	ZBTB17_2.motif	ZifRC	0.00839382	0.00770958	0.00840567	0.00857381	0.0383546	0.0130927	0.43018	0
ZBTB18	ZBTB18_2.motif	Direct	-0.00163714	-0.00243139	-0.00296429	-0.00245748	0.00794043	0.0237669	-0.0287503	0
ZBTB20	ZBTB20_1.motif	ZifRC	0.0033324	0.00353604	0.00319995	0.0027176	0.0207719	0.0814128	0.243324	0
ZBTB21	ZBTB21_2.motif	ZifRC	0.0114667	0.010651	0.0105827	0.0098555	0.0112412	0.000451789	-0.0204403	1
ZBTB22	ZBTB22_1.motif	ZifRC	0.00421138	0.00421508	0.0040104	0.00484162	0.111006	0.016142	-0.0849998	0
ZBTB24	ZBTB24_1.motif	ZifRC	0.00226221	0.00202724	0.00142559	0.00123952	0.035763	0.0139987	-0.760014	0
ZBTB26	ZBTB26_1.motif	ZifRC	0.00213732	0.0031997	0.00313978	0.00299519	0.123718	0.019778	0.62938	0
ZBTB33	ZBTB33_1.motif	Direct	0.009169	0.00911112	0.00872557	0.00847455	0.022322	0.00463705	0.690286	2
ZBTB34	ZBTB34_1.motif	ZifRC	0.00687332	0.00795313	0.00723924	0.00704798	0.00920344	0.000327257	-0.930126	1
ZBTB37	ZBTB37_1.motif	ZifRC	0.00151184	0.00235935	0.00204592	0.00174792	0.0106662	0.0253779	0.555781	0
ZBTB38	ZBTB38_1.motif	ZifRC	0.00512164	0.00561168	0.00578357	0.0057819	0.116213	0.0169626	0.37607	0
ZBTB38	ZBTB38_2.motif	ZifRC	-0.000671998	-0.000572281	-0.000431986	1.11111e-05	0.0628302	0.0348411	0.620562	0
ZBTB39	ZBTB39_1.motif	ZifRC	0.0115639	0.0117305	0.0119162	0.0115934	0.199259	0.00259428	0.565278	0
ZBTB39	ZBTB39_2.motif	ZifRC	0.00363204	0.00304291	0.00298313	0.00317757	0.18969	0.0182432	-0.403002	0
ZBTB4	ZBTB4_1.motif	Direct	0.00761657	0.00731553	0.006362	0.00680298	0.0163605	0.012848	-0.366466	0
ZBTB4	ZBTB4_2.motif	Direct	0.00690397	0.00778422	0.00785618	0.00878741	0.0119254	0.00781932	0.0963043	0
ZBTB40	ZBTB40_1.motif	ZifRC	0.00453191	0.00440474	0.00422189	0.00414717	0.343939	0.012517	-0.293559	0
ZBTB41	ZBTB41_1.motif	ZifRC	-0.001154	-0.00200844	-0.00216777	-0.00113396	0.0382624	0.0234047	-0.63302	0
ZBTB42	ZBTB42_1.motif	Direct	-0.00744616	-0.00734149	-0.00823336	-0.00743963	0.368936	0.213696	0.00723115	0
ZBTB43	ZBTB43_1.motif	ZifRC	0.00711156	0.00653073	0.00578817	0.00678599	0.147126	0.00679025	-0.27538	0
ZBTB45	ZBTB45_1.motif	ZifRC	0.0022349	0.00306824	0.00260353	0.00242831	0.0546701	0.0260586	-0.58172	0
ZBTB48	ZBTB48_1.motif	ZifRC	-0.000731905	-0.00134763	-0.00162361	-0.00076884	0.0328841	0.0602623	-0.375278	0
ZBTB49	ZBTB49_1.motif	Direct	0.0139387	0.0125326	0.0121698	0.0125804	0.0533701	0.00403026	-0.520103	0
ZBTB6	ZBTB6_1.motif	Direct	0.00165537	0.000835749	0.00070848	0.00104237	0.0614528	0.0137908	-0.588266	0
ZBTB7A	ZBTB7A_2.motif	Direct	-0.00178693	-0.00109024	-0.00160128	-0.00119289	0.0193884	0.00172102	0.665643	2
ZBTB7B	ZBTB7B_1.motif	Direct	0.0038906	0.00318606	0.0028595	0.00260776	0.00127391	0.00131084	-0.654391	2
ZBTB7C	ZBTB7C_1.motif	Direct	-0.000158328	-0.0012527	-0.0020466	-0.00200527	0.00202888	0.000156836	-0.865501	1
ZEB1	ZEB1_1.motif	Direct	0.00516571	0.00656112	0.00563878	0.00561101	0.0145333	0.00113581	-0.350898	2
ZEB2	ZEB1_1.motif	Inferred	0.00516571	0.00656112	0.00563878	0.00561101	0.0145333	0.021533	0.224331	0
ZFAT	ZFAT_1.motif	ZifRC	-0.00615641	-0.00644433	-0.0062333	-0.00602535	0.0328086	0.0657663	-0.646967	0
ZFAT	ZFAT_3.motif	ZifRC	0.010956	0.0116236	0.0112893	0.0113933	0.0032418	0.00070214	0.719747	1
ZFHX2	ZFHX2_1.motif	Direct	-0.000479523	-0.000719109	-0.000585419	-0.000386395	0.00743824	0.00115786	0.779034	2
ZFHX3	ZFHX3_1.motif	Direct	0.00700305	0.00678008	0.00604608	0.00599325	0.00707225	0.00792317	-0.389204	0
ZFHX4	ZFHX3_1.motif	Inferred	0.00700305	0.00678008	0.00604608	0.00599325	0.00707225	0.012946	0.358095	0
ZFP1	ZFP1_1.motif	ZifRC	0.00188389	0.00267421	0.00226963	0.00214398	0.0783566	0.0296712	0.438286	0
ZFP14	ZFP14_1.motif	ZifRC	-0.00195399	-0.00238124	-0.00321312	-0.00247993	0.174287	0.265824	0.208998	0
ZFP2	ZFP2_1.motif	ZifRC	0.00319412	0.00295341	0.00264952	0.00289627	0.101987	0.105945	0.025675	0
ZFP28	ZFP28_1.motif	ZifRC	0.00246325	0.00324239	0.00252559	0.00179021	0.0167152	0.0189677	0.458014	0
ZFP3	ZFP3_1.motif	ZifRC	0.000247316	0.000126247	-0.000461865	-0.000491799	0.0636112	0.125985	-0.310266	0
ZFP30	ZFP30_1.motif	ZifRC	-0.00861589	-0.00927638	-0.00946588	-0.00887932	0.0752735	0.169095	0.144769	0
ZFP30	ZFP30_2.motif	ZifRC	0.00188555	0.00249957	0.00231108	0.00263346	0.0206158	0.0372459	-0.216538	0
ZFP37	ZFP37_1.motif	ZifRC	0.000586154	0.00101645	0.00072579	0.00127654	0.248677	0.224778	-0.499207	0
ZFP41	ZFP41_1.motif	ZifRC	-0.000147305	0.000606076	0.000800942	0.00104551	0.0154134	0.0110482	-0.882678	0
ZFP42	ZFP42_1.motif	ZifRC	0.00131351	0.0020189	0.00173974	0.00230879	0.0381127	0.000279776	-0.629401	1
ZFP57	ZFP57_1.motif	ZifRC	0.0176972	0.0179259	0.0185551	0.0186102	0.0181269	5.26241e-05	0.318508	1
ZFP57	ZFP57_2.motif	ZifRC	-0.00782603	-0.0070669	-0.00696888	-0.00743773	0.109907	0.0142811	-0.173411	0
ZFP62	ZFP62_1.motif	ZifRC	0.0107363	0.0110404	0.0113324	0.011763	0.0580465	0.0084344	0.290129	0
ZFP62	ZFP62_2.motif	ZifRC	-0.00415194	-0.00477186	-0.00456555	-0.00442257	0.17556	0.223794	-0.202055	0
ZFP64	ZFP64_1.motif	ZifRC	-0.000252097	-0.00085661	-0.000778535	-0.000460234	0.0736046	0.0255922	-0.00266778	0
ZFP82	ZFP82_1.motif	ZifRC	-0.00628789	-0.00655774	-0.00727616	-0.00682391	0.110703	0.463381	0.111487	0
ZFP82	ZFP82_2.motif	ZifRC	0.0078355	0.00900713	0.00904028	0.00819453	0.026081	0.0244315	-0.615699	0
ZFP90	ZFP90_1.motif	ZifRC	0.000107554	-1.98239e-05	-0.000353199	-0.000451088	0.14963	0.328866	0.244937	0
ZFP90	ZFP90_2.motif	ZifRC	0.00335045	0.00353527	0.00445025	0.00340169	0.0336099	0.0837607	0.229557	0
ZFP91	ZFP91_1.motif	ZifRC	0.00787417	0.00737847	0.0073196	0.00584461	0.00119825	4.96794e-05	-0.353973	1
ZFP92	ZFP92_1.motif	ZifRC	0.00801687	0.00673632	0.00686956	0.0071587	0.00250868	0.00509245	0.589091	0
ZFX	ZFX_1.motif	Direct	0.0115415	0.00977532	0.0107193	0.00951026	0.000433324	3.28733e-05	-0.588532	1
ZGLP1	GATA2_1.motif	Inferred	0.00168893	0.00234497	0.00136168	0.0018752	0.128021	0.252823	-0.452607	0
ZIC1	ZIC1_1.motif	Direct	-0.00868732	-0.0081677	-0.00752665	-0.00764329	0.00938818	0.0724561	0.52199	0
ZIC1	ZIC1_2.motif	Direct	0.0188037	0.0184704	0.0189643	0.0187436	0.0814003	0.00168335	0.153674	0
ZIC2	ZIC2_1.motif	Direct	-0.00831064	-0.00843375	-0.00725793	-0.00786197	0.115781	0.00534983	-0.0374828	0
ZIC3	ZIC3_1.motif	Direct	-0.00345325	-0.00271289	-0.0021758	-0.00143008	0.00125022	0.000306551	-0.265287	1
ZIC3	ZIC3_2.motif	Direct	0.00198461	0.00239265	0.00320479	0.00391957	0.00107923	0.000122316	-0.193629	1
ZIC4	ZIC4_1.motif	Direct	0.00335918	0.0031234	0.00275053	0.0029031	0.0462154	0.172016	0.405485	0
ZIC5	ZIC5_1.motif	Direct	0.00475874	0.00428552	0.00550404	0.0048906	0.0773595	0.00113244	0.0815005	0
ZIC5	ZIC5_2.motif	Direct	-0.0026059	-0.00353544	-0.00285667	-0.00336516	0.0723829	0.00349808	0.590569	0
ZIC5	ZIC5_3.motif	Direct	0.00429717	0.00357681	0.00419661	0.0035799	0.107544	0.0015565	0.497486	0
ZIK1	ZIK1_1.motif	ZifRC	-0.00537492	-0.005112	-0.00420615	-0.00505656	0.142558	0.0313393	0.0254128	0
ZIM3	ZIM3_1.motif	ZifRC	0.00298632	0.0025653	0.00352949	0.00278514	0.185285	0.26755	0.126692	0
ZKSCAN2	ZKSCAN2_1.motif	ZifRC	0.00771615	0.00831944	0.0083984	0.00778835	0.159023	0.0405547	-0.272712	0
ZKSCAN3	ZKSCAN3_1.motif	Direct	0.012022	0.0121446	0.013906	0.0135373	0.0456726	0.00144262	0.505427	2
ZKSCAN5	ZKSCAN5_1.motif	ZifRC	0.0027449	0.00293746	0.00338626	0.00374682	0.0489023	0.00212544	-0.589953	2
ZKSCAN5	ZKSCAN5_2.motif	ZifRC	0.00577165	0.0063405	0.00681097	0.00675056	0.0610076	0.00131083	-0.679083	0
ZKSCAN7	ZKSCAN7_1.motif	ZifRC	-0.00223652	-0.00231709	-0.00235365	-0.0024626	0.639	0.132426	-0.146662	0
ZKSCAN8	ZKSCAN8_1.motif	ZifRC	0.00213312	0.00243574	0.00328388	0.00320679	0.0525924	0.0296478	-0.629127	0
ZSCAN10	ZSCAN10_1.Infer.motif	Indirect	0.00206156	0.00202208	0.00262396	0.00208856	0.0232329	0.00381596	0.00494794	2
ZSCAN12	ZSCAN12_1.motif	ZifRC	-0.00172051	-0.002589	-0.00216853	-0.00242176	0.136074	0.0516512	-0.0858741	0
ZSCAN12	ZSCAN12_2.motif	ZifRC	0.000757917	0.000965899	0.00144017	0.00103868	0.212179	0.0390248	-0.0661247	0
ZSCAN2	ZSCAN2_1.motif	ZifRC	-0.00930702	-0.00885646	-0.00927224	-0.00876541	0.143215	0.28206	-0.0444503	0
ZSCAN20	ZSCAN20_1.motif	ZifRC	0.00278582	0.00303381	0.00341113	0.00294849	0.322995	0.0857603	0.406101	0
ZSCAN20	ZSCAN20_2.motif	ZifRC	-0.0037544	-0.00305399	-0.00347862	-0.0036965	0.00606091	0.0291902	0.358041	0
ZSCAN21	ZSCAN21_1.motif	ZifRC	0.00974744	0.00927219	0.00959697	0.00934971	0.00741862	0.00103469	0.190498	2
ZSCAN22	ZSCAN22_1.motif	ZifRC	0.00898509	0.00869428	0.00848777	0.00866389	0.0871151	0.00836421	0.0790934	0
ZSCAN25	ZSCAN25_1.motif	ZifRC	0.0138238	0.013254	0.0134631	0.0133838	0.0753656	0.00225151	-0.258483	0
ZSCAN29	ZSCAN29_1.motif	ZifRC	0.00555228	0.00593087	0.00596913	0.00571792	0.0871402	0.062995	-0.47451	0
ZSCAN30	ZSCAN30_1.motif	ZifRC	-0.00423132	-0.00442946	-0.00397706	-0.00430015	0.0547159	0.304955	-0.458852	0
ZSCAN5B	ZSCAN5B_1.motif	ZifRC	0.00234724	0.00344797	0.00363261	0.00383697	0.0154897	0.0252787	-0.695443	0
ZXDA	ZXDA_1.motif	ZifRC	-0.00533184	-0.00530961	-0.00524234	-0.00533497	0.603385	0.786402	0.451765	0
ZXDB	ZXDB_1.motif	ZifRC	-0.00533469	-0.00531146	-0.00522406	-0.00533797	0.578345	0.403347	0.388607	0
ZXDC	ZXDC_1.motif	ZifRC	0.0038551	0.00360745	0.00464101	0.00465459	0.0120338	0.00271306	0.291511	2
