# Supplementary material for: Altering metabolism programs cell identity via NAD+-dependent deacetylation
Source: EMBO J. 2025 Apr 25;44(11):3056–84. doi: 10.1038/s44318-025-00417-0 (PMC12130289; doi:10.1038/s44318-025-00417-0)
Supplement: Supplementary file 15 — Source data Fig. 4 [file 44318_2025_417_MOESM15_ESM.zip]

Archive with 8 entries (7 files):
- Figure 4/
- __MACOSX/._Figure 4
- Figure 4/4C.xlsx
- __MACOSX/Figure 4/._4C.xlsx
- Figure 4/AP SL.pdf
- __MACOSX/Figure 4/._AP SL.pdf
- Figure 4/AP EMM.pdf
- __MACOSX/Figure 4/._AP EMM.pdf
