# Supplementary material for: Altering metabolism programs cell identity via NAD+-dependent deacetylation
Source: EMBO J. 2025 Apr 25;44(11):3056–84. doi: 10.1038/s44318-025-00417-0 (PMC12130289; doi:10.1038/s44318-025-00417-0)
Supplement: Supplementary file 15 — Source data Fig. 4 [file 44318_2025_417_MOESM15_ESM.zip › Figure 4/4C.xlsx]

## Sheet: Sheet1
Quantification of AP-stained colonies from SOX2-ac-mutant transfection experiment
	Empty Vector	WT	3K-R	3K-Q
Serum/LIF	40	243	278	45
EMM	26	161	238	48
